# Supplementary material for: Efficient feature selection and classification for microarray data
Source: PLoS One. 2018 Aug 20;13(8):e0202167. doi: 10.1371/journal.pone.0202167 (PMC6101392; doi:10.1371/journal.pone.0202167)
Supplement: S4 File — This code file implements LLSVM-VSSRFE and SVM-VSSRFE and is used to conduct experiments in section 3.5.3. (PY) [file pone.0202167.s004.py]

# _*_ coding=utf-8 _*_
import numpy as np
from sklearn import model_selection,svm
from sklearn import metrics
import time

data=np.load('ovarian_balanced_X.npy') # breast/97-24481  ovarian/253-15154  colon/62(22-40)-2000
label=np.load('ovarian_balanced_y.npy')# cns/60-7129  leukemia/72-7129 prostate/136(59-77)-12600

def VSSRFE(n_genes):
    X=data
    y=label
    m, n_features = X.shape
    # clf = svm.SVC(kernel='linear', C=1.0, probability=True)   # use SVM-VSSRFE as the feature selector
    clf = svm.LinearSVC(penalty='l1',loss='squared_hinge',C=0.7,
                        dual=False,fit_intercept=True,random_state=1)   # use LLSVM-VSSRFE as the feature selector
    count = n_features
    cut=n_features
    n_steps=400
    X_tmp=X
    while count > n_genes:
          count = count - n_steps
          if cut / count==2 and n_steps>1:
             cut=count
             n_steps=n_steps/2
          clf.fit(X_tmp, y)
          coef=[abs(e) for e in (clf.coef_)[0]]
          coef_sorted=np.argsort(coef)[::-1]
          coef_eliminated=coef_sorted[:count]
          X_tmp = X_tmp[:, coef_eliminated]
    return X_tmp
def model(n_genes):
    data=VSSRFE(n_genes)
    ls_acc=[];ls_mcc=[];ls_auc=[]
    skf=model_selection.StratifiedKFold(n_splits=5,shuffle=False,random_state=None)
    clf = svm.SVC(kernel='linear',C=1.0,probability=True)
    for train_index, test_index in skf.split(data,label):
        clf.fit(data[train_index], label[train_index])
        acc=clf.score(data[test_index],label[test_index])
        ls_acc.append(acc)
        mcc=metrics.matthews_corrcoef(label[test_index],clf.predict(data[test_index]))
        ls_mcc.append(mcc)
        fpr, tpr, thresholds = metrics.roc_curve(label[test_index], (clf.predict_proba(data[test_index]))[:,1])
        auc=metrics.auc(fpr,tpr)
        ls_auc.append(auc)
    return np.mean(ls_acc), np.mean(ls_auc), np.mean(ls_mcc)

if __name__ == '__main__':
    res_acc=[];res_auc=[];res_mcc=[]
    t0=time.time()
    for i in xrange(1, 129):
        ac,uc,mc=model(i)
        res_acc.append(ac)
        res_auc.append(uc)
        res_mcc.append(mc)
    t1 = time.time()
    print 'acc:',res_acc
    print 'auc:',res_auc
    print 'mcc:',res_mcc
    print t1-t0

    # Evaluate the time consumption

    # t0 = time.time()
    # ac, uc, mc = model(4)
    # t1 = time.time()
    # t=t1-t0
    # print ac,uc,mc,t
