# Supplementary material for: Efficient feature selection and classification for microarray data
Source: PLoS One. 2018 Aug 20;13(8):e0202167. doi: 10.1371/journal.pone.0202167 (PMC6101392; doi:10.1371/journal.pone.0202167)
Supplement: S11 File — (ARFF) [file pone.0202167.s011.arff]

@relation Breast 

@attribute Contig45645_RC  numeric
@attribute Contig44916_RC  numeric
@attribute D25272  numeric
@attribute J00129  numeric
@attribute Contig29982_RC  numeric
@attribute Contig26811  numeric
@attribute D25274  numeric
@attribute Contig36292  numeric
@attribute Contig42854  numeric
@attribute Contig34839  numeric
@attribute Contig8376_RC  numeric
@attribute Contig42014_RC  numeric
@attribute D49958  numeric
@attribute Contig25622_RC  numeric
@attribute Contig13475_RC  numeric
@attribute Contig40179_RC  numeric
@attribute Contig27915_RC  numeric
@attribute Contig44682_RC  numeric
@attribute Contig35934_RC  numeric
@attribute Contig29373_RC  numeric
@attribute AF155648  numeric
@attribute Contig46975_RC  numeric
@attribute AJ236885  numeric
@attribute Contig42867  numeric
@attribute Contig25013_RC  numeric
@attribute Contig20156_RC  numeric
@attribute S78203  numeric
@attribute Contig8977_RC  numeric
@attribute Contig50634_RC  numeric
@attribute Contig28035_RC  numeric
@attribute Contig42615_RC  numeric
@attribute AF155650  numeric
@attribute Contig31197_RC  numeric
@attribute AF155652  numeric
@attribute Contig19662_RC  numeric
@attribute AF155654  numeric
@attribute Contig46366_RC  numeric
@attribute Contig47095_RC  numeric
@attribute Contig55949_RC  numeric
@attribute zero_barcode  numeric
@attribute one_barcode  numeric
@attribute Contig56678_RC  numeric
@attribute Contig48659_RC  numeric
@attribute Contig49388_RC  numeric
@attribute Contig34851  numeric
@attribute Contig26832  numeric
@attribute Contig1970_RC  numeric
@attribute AF026004  numeric
@attribute Contig42006_RC  numeric
@attribute Contig732_RC  numeric
@attribute Contig26343_RC  numeric
@attribute Contig34362_RC  numeric
@attribute Contig40923_RC  numeric
@attribute Contig53047_RC  numeric
@attribute Contig12738_RC  numeric
@attribute Contig56821_RC  numeric
@attribute Contig51964_RC  numeric
@attribute Contig35926_RC  numeric
@attribute Contig43945_RC  numeric
@attribute Contig23779_RC  numeric
@attribute Contig49_RC  numeric
@attribute Contig19551  numeric
@attribute Contig27572  numeric
@attribute Contig35692_RC  numeric
@attribute Contig14797_RC  numeric
@attribute Contig21020_RC  numeric
@attribute Contig42893  numeric
@attribute AI282511_RC  numeric
@attribute Contig10437_RC  numeric
@attribute Contig47230_RC  numeric
@attribute Contig46501_RC  numeric
@attribute Contig25606_RC  numeric
@attribute Contig20749_RC  numeric
@attribute Contig21478_RC  numeric
@attribute AL157500  numeric
@attribute AL157502  numeric
@attribute AL157503  numeric
@attribute Contig36647_RC  numeric
@attribute Contig37376_RC  numeric
@attribute Contig45395_RC  numeric
@attribute X98307  numeric
@attribute AL157504  numeric
@attribute AL157505  numeric
@attribute Contig2082_RC  numeric
@attribute D31885  numeric
@attribute D31886  numeric
@attribute D31887  numeric
@attribute AB033006  numeric
@attribute AB033007  numeric
@attribute Contig34885  numeric
@attribute AB033009  numeric
@attribute AF025304  numeric
@attribute Contig40681_RC  numeric
@attribute Contig44057_RC  numeric
@attribute Contig50993_RC  numeric
@attribute Contig26936_RC  numeric
@attribute AB033011  numeric
@attribute AB033015  numeric
@attribute AB033016  numeric
@attribute AB033017  numeric
@attribute AB033019  numeric
@attribute M83822  numeric
@attribute Contig10429_RC  numeric
@attribute Contig47222_RC  numeric
@attribute Contig58263_RC  numeric
@attribute Contig33992_RC  numeric
@attribute Contig37368_RC  numeric
@attribute Contig29349_RC  numeric
@attribute Contig49890_RC  numeric
@attribute AB033022  numeric
@attribute AB033024  numeric
@attribute AB033025  numeric
@attribute AB033026  numeric
@attribute AB025008  numeric
@attribute AB033027  numeric
@attribute AB033028  numeric
@attribute AB033029  numeric
@attribute AF114263  numeric
@attribute AF114264  numeric
@attribute Contig64215_RC  numeric
@attribute Contig40673_RC  numeric
@attribute Contig33383_RC  numeric
@attribute Contig17345_RC  numeric
@attribute Contig51339_RC  numeric
@attribute Contig49281_RC  numeric
@attribute Contig48552_RC  numeric
@attribute Contig16991_RC  numeric
@attribute Contig34947_RC  numeric
@attribute Contig43695_RC  numeric
@attribute AB033030  numeric
@attribute Contig1946_RC  numeric
@attribute AB033031  numeric
@attribute AB033032  numeric
@attribute AB033034  numeric
@attribute AB033035  numeric
@attribute AB033036  numeric
@attribute AB033037  numeric
@attribute Contig31316_RC  numeric
@attribute Contig24026_RC  numeric
@attribute Contig27800_RC  numeric
@attribute Contig14924_RC  numeric
@attribute Contig35067_RC  numeric
@attribute AI566771_RC  numeric
@attribute Contig46860_RC  numeric
@attribute Contig38841_RC  numeric
@attribute AF227899  numeric
@attribute AB033040  numeric
@attribute AB033041  numeric
@attribute AB033043  numeric
@attribute Contig8862_RC  numeric
@attribute AB033044  numeric
@attribute AB033045  numeric
@attribute AB033046  numeric
@attribute Contig35210_RC  numeric
@attribute Contig42500_RC  numeric
@attribute AB033049  numeric
@attribute Contig15044_RC  numeric
@attribute Contig31082_RC  numeric
@attribute AF024616  numeric
@attribute Contig45522_RC  numeric
@attribute Contig14690_RC  numeric
@attribute Contig25356_RC  numeric
@attribute Contig55834_RC  numeric
@attribute Contig49273_RC  numeric
@attribute Contig67229_RC  numeric
@attribute Contig16983_RC  numeric
@attribute Contig27649_RC  numeric
@attribute Contig43687_RC  numeric
@attribute Contig50977_RC  numeric
@attribute Contig3396_RC  numeric
@attribute Contig1938_RC  numeric
@attribute AB033050  numeric
@attribute AB033052  numeric
@attribute AB033053  numeric
@attribute AB033054  numeric
@attribute AB033055  numeric
@attribute AB033058  numeric
@attribute Contig20642_RC  numeric
@attribute AB033059  numeric
@attribute Contig24018_RC  numeric
@attribute Contig7147  numeric
@attribute Contig32037_RC  numeric
@attribute AF009314  numeric
@attribute Contig29250_RC  numeric
@attribute Contig28521_RC  numeric
@attribute Contig16374_RC  numeric
@attribute Contig42349_RC  numeric
@attribute U46691  numeric
@attribute Contig33976_RC  numeric
@attribute Contig49874_RC  numeric
@attribute AB033060  numeric
@attribute AB033061  numeric
@attribute AB033062  numeric
@attribute AB033063  numeric
@attribute AB033064  numeric
@attribute AB033065  numeric
@attribute Contig50511_RC  numeric
@attribute Contig43221_RC  numeric
@attribute AB033066  numeric
@attribute AB033067  numeric
@attribute AB033068  numeric
@attribute Contig23055_RC  numeric
@attribute Contig466_RC  numeric
@attribute Contig54262_RC  numeric
@attribute Contig46243_RC  numeric
@attribute Contig26077_RC  numeric
@attribute Contig32638_RC  numeric
@attribute U45975  numeric
@attribute Contig29099_RC  numeric
@attribute Contig43679_RC  numeric
@attribute AB033070  numeric
@attribute AB033072  numeric
@attribute AB033073  numeric
@attribute AB033076  numeric
@attribute AB033078  numeric
@attribute AF018081  numeric
@attribute AB033079  numeric
@attribute Contig52570_RC  numeric
@attribute Contig43822_RC  numeric
@attribute Contig44551_RC  numeric
@attribute Contig29242_RC  numeric
@attribute Contig22927_RC  numeric
@attribute Contig16366_RC  numeric
@attribute Contig39554_RC  numeric
@attribute Contig58239_RC  numeric
@attribute Contig25949_RC  numeric
@attribute Contig7282_RC  numeric
@attribute M34423  numeric
@attribute AB033080  numeric
@attribute M34428  numeric
@attribute AB033081  numeric
@attribute AB033083  numeric
@attribute X56210  numeric
@attribute AB033085  numeric
@attribute U20582  numeric
@attribute AB033086  numeric
@attribute AB033087  numeric
@attribute AB033088  numeric
@attribute AB033089  numeric
@attribute Contig46235_RC  numeric
@attribute Contig21964_RC  numeric
@attribute Contig33359_RC  numeric
@attribute Contig26069_RC  numeric
@attribute Contig38591_RC  numeric
@attribute Contig45881_RC  numeric
@attribute AB033090  numeric
@attribute AB033091  numeric
@attribute AB033092  numeric
@attribute AB033093  numeric
@attribute Contig41521_RC  numeric
@attribute Contig34231_RC  numeric
@attribute AB033094  numeric
@attribute AB033096  numeric
@attribute Contig21355_RC  numeric
@attribute AB033097  numeric
@attribute AB033099  numeric
@attribute Contig7187  numeric
@attribute Contig45272_RC  numeric
@attribute NM_003000  numeric
@attribute NM_003001  numeric
@attribute NM_003002  numeric
@attribute Contig15629_RC  numeric
@attribute NM_003003  numeric
@attribute NM_003004  numeric
@attribute NM_003005  numeric
@attribute NM_003006  numeric
@attribute Contig48294_RC  numeric
@attribute Contig47565_RC  numeric
@attribute Contig46836_RC  numeric
@attribute NM_003007  numeric
@attribute NM_003008  numeric
@attribute NM_003009  numeric
@attribute Contig57877_RC  numeric
@attribute X89657  numeric
@attribute Contig5816_RC  numeric
@attribute Contig31810_RC  numeric
@attribute Contig7192  numeric
@attribute Contig23039_RC  numeric
@attribute X63522  numeric
@attribute Contig27542_RC  numeric
@attribute Contig53517_RC  numeric
@attribute NM_003010  numeric
@attribute NM_003011  numeric
@attribute Contig22685_RC  numeric
@attribute NM_003012  numeric
@attribute NM_003014  numeric
@attribute NM_003015  numeric
@attribute NM_003016  numeric
@attribute NM_003017  numeric
@attribute D84140  numeric
@attribute NM_003018  numeric
@attribute Contig32997_RC  numeric
@attribute NM_003019  numeric
@attribute D84143  numeric
@attribute Contig9710_RC  numeric
@attribute Contig31201_RC  numeric
@attribute Contig34223_RC  numeric
@attribute U12597  numeric
@attribute Contig52554_RC  numeric
@attribute Contig43806_RC  numeric
@attribute Contig37245_RC  numeric
@attribute Contig29226_RC  numeric
@attribute NM_003020  numeric
@attribute NM_003021  numeric
@attribute Contig17079_RC  numeric
@attribute NM_003022  numeric
@attribute NM_003023  numeric
@attribute NM_003024  numeric
@attribute NM_003025  numeric
@attribute Contig54847_RC  numeric
@attribute Contig48286_RC  numeric
@attribute NM_003026  numeric
@attribute AA813202_RC  numeric
@attribute NM_003027  numeric
@attribute NM_003028  numeric
@attribute NM_003029  numeric
@attribute Contig33260_RC  numeric
@attribute Contig31802_RC  numeric
@attribute Contig43572_RC  numeric
@attribute Contig34824_RC  numeric
@attribute Contig54238_RC  numeric
@attribute NM_002300  numeric
@attribute NM_003030  numeric
@attribute NM_002301  numeric
@attribute Contig14658_RC  numeric
@attribute Contig13929_RC  numeric
@attribute Contig15387_RC  numeric
@attribute NM_003031  numeric
@attribute NM_002302  numeric
@attribute NM_003032  numeric
@attribute NM_002303  numeric
@attribute NM_003033  numeric
@attribute NM_003034  numeric
@attribute NM_002305  numeric
@attribute Contig53884_RC  numeric
@attribute Contig29827_RC  numeric
@attribute NM_002306  numeric
@attribute NM_003035  numeric
@attribute NM_002307  numeric
@attribute NM_003036  numeric
@attribute NM_002308  numeric
@attribute NM_003037  numeric
@attribute NM_002309  numeric
@attribute NM_003038  numeric
@attribute NM_003039  numeric
@attribute Contig11027_RC  numeric
@attribute Contig15530_RC  numeric
@attribute Contig37237_RC  numeric
@attribute Contig52546_RC  numeric
@attribute Contig6498  numeric
@attribute NM_002310  numeric
@attribute Contig20985_RC  numeric
@attribute Z32684  numeric
@attribute NM_002311  numeric
@attribute NM_003040  numeric
@attribute Contig40399_RC  numeric
@attribute NM_003041  numeric
@attribute NM_002312  numeric
@attribute NM_003042  numeric
@attribute NM_002313  numeric
@attribute NM_002314  numeric
@attribute NM_003043  numeric
@attribute Contig29593_RC  numeric
@attribute NM_002315  numeric
@attribute NM_003044  numeric
@attribute Contig48278_RC  numeric
@attribute Contig54839_RC  numeric
@attribute NM_003045  numeric
@attribute NM_002316  numeric
@attribute NM_002317  numeric
@attribute NM_003046  numeric
@attribute NM_002318  numeric
@attribute NM_002319  numeric
@attribute NM_003048  numeric
@attribute NM_003049  numeric
@attribute Contig6529_RC  numeric
@attribute Contig7258_RC  numeric
@attribute Contig30230_RC  numeric
@attribute M26463  numeric
@attribute Contig13086_RC  numeric
@attribute Contig12357_RC  numeric
@attribute Contig34816_RC  numeric
@attribute Contig19507_RC  numeric
@attribute Contig51583_RC  numeric
@attribute Contig28255_RC  numeric
@attribute Contig50854_RC  numeric
@attribute NM_003051  numeric
@attribute NM_003052  numeric
@attribute Contig7401_RC  numeric
@attribute NM_003053  numeric
@attribute NM_003054  numeric
@attribute NM_003055  numeric
@attribute Contig1815_RC  numeric
@attribute AL035289  numeric
@attribute NM_003056  numeric
@attribute NM_003057  numeric
@attribute NM_003058  numeric
@attribute NM_003059  numeric
@attribute Contig38710_RC  numeric
@attribute Contig66143_RC  numeric
@attribute U03886  numeric
@attribute Contig51809_RC  numeric
@attribute Contig44519_RC  numeric
@attribute Contig20977_RC  numeric
@attribute NM_003060  numeric
@attribute NM_002332  numeric
@attribute NM_003061  numeric
@attribute AL035295  numeric
@attribute NM_003063  numeric
@attribute NM_001605  numeric
@attribute AL035297  numeric
@attribute NM_003064  numeric
@attribute NM_002335  numeric
@attribute NM_002336  numeric
@attribute NM_001607  numeric
@attribute NM_001608  numeric
@attribute NM_002337  numeric
@attribute NM_003066  numeric
@attribute NM_002338  numeric
@attribute NM_001609  numeric
@attribute NM_002339  numeric
@attribute Contig8731_RC  numeric
@attribute NM_003069  numeric
@attribute M17733  numeric
@attribute Contig53410_RC  numeric
@attribute Contig17206_RC  numeric
@attribute AJ245600  numeric
@attribute Contig36266_RC  numeric
@attribute Contig35537_RC  numeric
@attribute Contig50846_RC  numeric
@attribute Contig44285_RC  numeric
@attribute Contig42827_RC  numeric
@attribute NM_001610  numeric
@attribute NM_001611  numeric
@attribute NM_002340  numeric
@attribute NM_003070  numeric
@attribute NM_002341  numeric
@attribute NM_001612  numeric
@attribute NM_001613  numeric
@attribute NM_003071  numeric
@attribute NM_002342  numeric
@attribute NM_001614  numeric
@attribute NM_003072  numeric
@attribute NM_002343  numeric
@attribute Contig46578_RC  numeric
@attribute NM_003073  numeric
@attribute NM_001615  numeric
@attribute NM_002344  numeric
@attribute NM_001616  numeric
@attribute NM_003074  numeric
@attribute NM_002345  numeric
@attribute NM_003075  numeric
@attribute NM_002346  numeric
@attribute NM_001617  numeric
@attribute NM_002347  numeric
@attribute NM_001618  numeric
@attribute NM_003076  numeric
@attribute NM_001619  numeric
@attribute NM_003077  numeric
@attribute NM_002349  numeric
@attribute NM_003078  numeric
@attribute NM_003079  numeric
@attribute Contig5558_RC  numeric
@attribute Contig38702_RC  numeric
@attribute Contig26555_RC  numeric
@attribute Contig42593_RC  numeric
@attribute Contig41864_RC  numeric
@attribute Contig52320  numeric
@attribute Contig58491_RC  numeric
@attribute Contig49743_RC  numeric
@attribute NM_001621  numeric
@attribute NM_002350  numeric
@attribute NM_002351  numeric
@attribute NM_003080  numeric
@attribute NM_001622  numeric
@attribute Contig61073  numeric
@attribute D42039  numeric
@attribute NM_001623  numeric
@attribute NM_003081  numeric
@attribute Contig44886_RC  numeric
@attribute NM_003082  numeric
@attribute NM_002353  numeric
@attribute NM_002354  numeric
@attribute NM_001625  numeric
@attribute NM_003083  numeric
@attribute Contig1573_RC  numeric
@attribute NM_001626  numeric
@attribute NM_003084  numeric
@attribute NM_002355  numeric
@attribute NM_002356  numeric
@attribute NM_003085  numeric
@attribute NM_001627  numeric
@attribute NM_001628  numeric
@attribute NM_003086  numeric
@attribute NM_002357  numeric
@attribute NM_003087  numeric
@attribute NM_002358  numeric
@attribute NM_001629  numeric
@attribute Contig9452_RC  numeric
@attribute NM_003088  numeric
@attribute NM_002359  numeric
@attribute NM_003089  numeric
@attribute Contig15280_RC  numeric
@attribute Contig13822_RC  numeric
@attribute Contig33236_RC  numeric
@attribute AF180425  numeric
@attribute Contig32882_RC  numeric
@attribute Contig52296_RC  numeric
@attribute Contig50838_RC  numeric
@attribute Contig51567_RC  numeric
@attribute D42043  numeric
@attribute D42044  numeric
@attribute NM_000900  numeric
@attribute D42045  numeric
@attribute NM_000901  numeric
@attribute D42046  numeric
@attribute NM_001630  numeric
@attribute D42047  numeric
@attribute NM_002360  numeric
@attribute NM_001631  numeric
@attribute NM_000902  numeric
@attribute NM_001632  numeric
@attribute NM_000903  numeric
@attribute NM_003090  numeric
@attribute Contig19866_RC  numeric
@attribute NM_003091  numeric
@attribute NM_002362  numeric
@attribute NM_001633  numeric
@attribute NM_000904  numeric
@attribute Contig37027  numeric
@attribute NM_002363  numeric
@attribute NM_000905  numeric
@attribute NM_001634  numeric
@attribute NM_003092  numeric
@attribute NM_001635  numeric
@attribute NM_003093  numeric
@attribute NM_000906  numeric
@attribute NM_002364  numeric
@attribute NM_000907  numeric
@attribute NM_003094  numeric
@attribute NM_002365  numeric
@attribute NM_003095  numeric
@attribute NM_001637  numeric
@attribute NM_000908  numeric
@attribute NM_000909  numeric
@attribute NM_002367  numeric
@attribute NM_001638  numeric
@attribute NM_003096  numeric
@attribute NM_002368  numeric
@attribute NM_001639  numeric
@attribute NM_003097  numeric
@attribute NM_002369  numeric
@attribute NM_003098  numeric
@attribute NM_003099  numeric
@attribute Contig51710_RC  numeric
@attribute Contig40292_RC  numeric
@attribute Contig23525_RC  numeric
@attribute Contig58108_RC  numeric
@attribute Contig42585_RC  numeric
@attribute Contig25818_RC  numeric
@attribute U89507  numeric
@attribute D42055  numeric
@attribute NM_000910  numeric
@attribute NM_001640  numeric
@attribute D26018  numeric
@attribute NM_000911  numeric
@attribute Contig44324  numeric
@attribute NM_000912  numeric
@attribute NM_002370  numeric
@attribute NM_001641  numeric
@attribute NM_000913  numeric
@attribute NM_002371  numeric
@attribute NM_001642  numeric
@attribute Contig36859_RC  numeric
@attribute Contig29569_RC  numeric
@attribute NM_000914  numeric
@attribute NM_002372  numeric
@attribute NM_001643  numeric
@attribute NM_002373  numeric
@attribute NM_001644  numeric
@attribute NM_000915  numeric
@attribute NM_001645  numeric
@attribute NM_002374  numeric
@attribute L03426  numeric
@attribute NM_002375  numeric
@attribute NM_001646  numeric
@attribute NM_000917  numeric
@attribute NM_001647  numeric
@attribute NM_002376  numeric
@attribute NM_000918  numeric
@attribute NM_002377  numeric
@attribute NM_000919  numeric
@attribute NM_001648  numeric
@attribute NM_002378  numeric
@attribute NM_001649  numeric
@attribute NM_002379  numeric
@attribute Contig327_RC  numeric
@attribute Contig14543_RC  numeric
@attribute Contig56416_RC  numeric
@attribute Contig49126_RC  numeric
@attribute Contig16836_RC  numeric
@attribute Contig44269_RC  numeric
@attribute Contig37040  numeric
@attribute NM_000920  numeric
@attribute NM_001650  numeric
@attribute NM_000921  numeric
@attribute Contig35896_RC  numeric
@attribute NM_000923  numeric
@attribute NM_001652  numeric
@attribute NM_002382  numeric
@attribute NM_000924  numeric
@attribute NM_001654  numeric
@attribute NM_000925  numeric
@attribute NM_001655  numeric
@attribute NM_000926  numeric
@attribute NM_002384  numeric
@attribute Contig60377  numeric
@attribute NM_002385  numeric
@attribute NM_000927  numeric
@attribute NM_001656  numeric
@attribute NM_000928  numeric
@attribute NM_002386  numeric
@attribute NM_001657  numeric
@attribute NM_002387  numeric
@attribute NM_000929  numeric
@attribute NM_001658  numeric
@attribute NM_001659  numeric
@attribute NM_002388  numeric
@attribute Contig29103_RC  numeric
@attribute Contig53160_RC  numeric
@attribute Contig52431_RC  numeric
@attribute AI355990_RC  numeric
@attribute AI694780_RC  numeric
@attribute D25303  numeric
@attribute D25304  numeric
@attribute AI819685_RC  numeric
@attribute Contig65765_RC  numeric
@attribute Contig58475_RC  numeric
@attribute NM_000930  numeric
@attribute Contig44343  numeric
@attribute NM_000931  numeric
@attribute NM_001660  numeric
@attribute NM_002390  numeric
@attribute NM_001661  numeric
@attribute NM_001662  numeric
@attribute NM_000933  numeric
@attribute NM_002391  numeric
@attribute NM_001663  numeric
@attribute NM_002392  numeric
@attribute NM_000935  numeric
@attribute NM_001664  numeric
@attribute NM_002393  numeric
@attribute NM_002394  numeric
@attribute NM_000936  numeric
@attribute NM_001665  numeric
@attribute NM_000937  numeric
@attribute NM_002395  numeric
@attribute NM_002396  numeric
@attribute NM_001667  numeric
@attribute NM_000938  numeric
@attribute NM_000939  numeric
@attribute NM_001668  numeric
@attribute NM_002397  numeric
@attribute NM_001669  numeric
@attribute NM_002398  numeric
@attribute Contig34701_RC  numeric
@attribute Contig42720_RC  numeric
@attribute Contig15264_RC  numeric
@attribute Contig30573_RC  numeric
@attribute Contig38452_RC  numeric
@attribute Contig49118_RC  numeric
@attribute Contig65156_RC  numeric
@attribute Contig18286_RC  numeric
@attribute Contig40885_RC  numeric
@attribute Contig33595_RC  numeric
@attribute Contig48764_RC  numeric
@attribute D42084  numeric
@attribute Contig37062  numeric
@attribute NM_001670  numeric
@attribute Contig35888_RC  numeric
@attribute NM_001671  numeric
@attribute NM_000942  numeric
@attribute Contig60393  numeric
@attribute NM_000943  numeric
@attribute NM_001672  numeric
@attribute NM_001673  numeric
@attribute NM_000944  numeric
@attribute NM_001674  numeric
@attribute NM_000946  numeric
@attribute NM_001675  numeric
@attribute NM_000947  numeric
@attribute NM_001676  numeric
@attribute NM_000948  numeric
@attribute NM_001677  numeric
@attribute NM_000949  numeric
@attribute NM_001678  numeric
@attribute NM_001679  numeric
@attribute Contig45133_RC  numeric
@attribute X04706  numeric
@attribute Contig40276_RC  numeric
@attribute Contig54716_RC  numeric
@attribute AF260665  numeric
@attribute Contig50588_RC  numeric
@attribute Contig52380  numeric
@attribute NM_000950  numeric
@attribute D25328  numeric
@attribute Contig37073  numeric
@attribute NM_000951  numeric
@attribute NM_001681  numeric
@attribute NM_000952  numeric
@attribute NM_001682  numeric
@attribute Contig37076  numeric
@attribute Contig44366  numeric
@attribute NM_001683  numeric
@attribute NM_000954  numeric
@attribute NM_001684  numeric
@attribute Contig52387  numeric
@attribute NM_000956  numeric
@attribute NM_001685  numeric
@attribute NM_001686  numeric
@attribute NM_000957  numeric
@attribute NM_001687  numeric
@attribute NM_000958  numeric
@attribute NM_001688  numeric
@attribute NM_000959  numeric
@attribute Contig25110_RC  numeric
@attribute NM_001689  numeric
@attribute Contig50731_RC  numeric
@attribute Contig54107_RC  numeric
@attribute Contig22546_RC  numeric
@attribute Contig38444_RC  numeric
@attribute Contig46463_RC  numeric
@attribute Contig45734_RC  numeric
@attribute Contig40877_RC  numeric
@attribute Contig26297_RC  numeric
@attribute Contig44370  numeric
@attribute Contig48756_RC  numeric
@attribute Contig56775_RC  numeric
@attribute Contig5443_RC  numeric
@attribute D26067  numeric
@attribute NM_000960  numeric
@attribute Contig43899_RC  numeric
@attribute NM_001690  numeric
@attribute D26068  numeric
@attribute D26069  numeric
@attribute NM_001691  numeric
@attribute NM_001692  numeric
@attribute NM_000963  numeric
@attribute NM_000964  numeric
@attribute NM_001693  numeric
@attribute NM_001694  numeric
@attribute NM_000965  numeric
@attribute NM_001695  numeric
@attribute NM_000966  numeric
@attribute NM_001696  numeric
@attribute NM_000967  numeric
@attribute NM_000968  numeric
@attribute NM_001697  numeric
@attribute NM_000969  numeric
@attribute NM_001698  numeric
@attribute Contig50122_RC  numeric
@attribute Contig42103_RC  numeric
@attribute NM_001699  numeric
@attribute Contig25711_RC  numeric
@attribute Contig45125_RC  numeric
@attribute Contig61163_RC  numeric
@attribute AF238083  numeric
@attribute Contig44771_RC  numeric
@attribute Contig15857_RC  numeric
@attribute D26070  numeric
@attribute U88834  numeric
@attribute Contig47793_RC  numeric
@attribute Contig34904  numeric
@attribute NM_000970  numeric
@attribute NM_000971  numeric
@attribute NM_000972  numeric
@attribute NM_000973  numeric
@attribute Contig36367  numeric
@attribute NM_000975  numeric
@attribute NM_000976  numeric
@attribute NM_000977  numeric
@attribute NM_000978  numeric
@attribute Contig33121_RC  numeric
@attribute NM_000979  numeric
@attribute M94046  numeric
@attribute Contig43433_RC  numeric
@attribute Contig52181_RC  numeric
@attribute Contig14519_RC  numeric
@attribute Contig678_RC  numeric
@attribute Contig47184_RC  numeric
@attribute Contig33579_RC  numeric
@attribute Contig57496_RC  numeric
@attribute Contig6164_RC  numeric
@attribute NM_000981  numeric
@attribute NM_000982  numeric
@attribute NM_000983  numeric
@attribute NM_000984  numeric
@attribute NM_000985  numeric
@attribute NM_000986  numeric
@attribute NM_000987  numeric
@attribute Contig16120_RC  numeric
@attribute NM_000988  numeric
@attribute M94055  numeric
@attribute NM_000989  numeric
@attribute Contig35180_RC  numeric
@attribute Contig25703_RC  numeric
@attribute Contig18413_RC  numeric
@attribute Contig41741_RC  numeric
@attribute Contig14285_RC  numeric
@attribute Contig20846_RC  numeric
@attribute X13494  numeric
@attribute Contig36744_RC  numeric
@attribute Y00978  numeric
@attribute Contig24597_RC  numeric
@attribute Contig23868_RC  numeric
@attribute NM_000990  numeric
@attribute NM_000991  numeric
@attribute NM_000992  numeric
@attribute Contig35657  numeric
@attribute NM_000993  numeric
@attribute NM_000994  numeric
@attribute NM_000995  numeric
@attribute NM_000996  numeric
@attribute NM_000997  numeric
@attribute NM_000998  numeric
@attribute NM_000999  numeric
@attribute Contig56301_RC  numeric
@attribute Contig12593_RC  numeric
@attribute Contig39157_RC  numeric
@attribute Contig56759_RC  numeric
@attribute Contig43684  numeric
@attribute AF034102  numeric
@attribute Contig8449_RC  numeric
@attribute Contig31421_RC  numeric
@attribute W72439_RC  numeric
@attribute Contig50106_RC  numeric
@attribute AF050145  numeric
@attribute Contig13548_RC  numeric
@attribute Contig58360_RC  numeric
@attribute Contig18780_RC  numeric
@attribute Contig52774_RC  numeric
@attribute Contig29446_RC  numeric
@attribute U22027  numeric
@attribute U22028  numeric
@attribute Contig21710_RC  numeric
@attribute AI432517_RC  numeric
@attribute U22029  numeric
@attribute Contig41124_RC  numeric
@attribute Contig33480_RC  numeric
@attribute AF227924  numeric
@attribute Contig27754_RC  numeric
@attribute Contig28483_RC  numeric
@attribute Contig35773_RC  numeric
@attribute Contig34952  numeric
@attribute AF041410  numeric
@attribute AJ001017  numeric
@attribute Contig16104_RC  numeric
@attribute Contig47311_RC  numeric
@attribute Contig15750_RC  numeric
@attribute Contig26416_RC  numeric
@attribute Contig27145_RC  numeric
@attribute Contig61139_RC  numeric
@attribute AF059531  numeric
@attribute Contig22288_RC  numeric
@attribute Contig59081_RC  numeric
@attribute Contig26791_RC  numeric
@attribute Contig36728_RC  numeric
@attribute Contig1434_RC  numeric
@attribute AF090885  numeric
@attribute AF090886  numeric
@attribute Contig3727_RC  numeric
@attribute Contig34967  numeric
@attribute M92642  numeric
@attribute Contig571_RC  numeric
@attribute X81005  numeric
@attribute X81006  numeric
@attribute Contig10284_RC  numeric
@attribute AF041429  numeric
@attribute Contig41491_RC  numeric
@attribute Contig26182_RC  numeric
@attribute Contig43409_RC  numeric
@attribute Contig48641_RC  numeric
@attribute Contig47912_RC  numeric
@attribute AF090895  numeric
@attribute AF068296  numeric
@attribute AF068298  numeric
@attribute Contig38787_RC  numeric
@attribute Contig40153_RC  numeric
@attribute Contig48032_RC  numeric
@attribute Contig23761_RC  numeric
@attribute Contig15742_RC  numeric
@attribute Contig50465_RC  numeric
@attribute Contig38930_RC  numeric
@attribute Contig49971_RC  numeric
@attribute AB033100  numeric
@attribute AB033101  numeric
@attribute AB033102  numeric
@attribute Contig3719_RC  numeric
@attribute AB033103  numeric
@attribute AB033104  numeric
@attribute AB033105  numeric
@attribute AB033107  numeric
@attribute AB033108  numeric
@attribute AB033109  numeric
@attribute Contig22423_RC  numeric
@attribute Contig15133_RC  numeric
@attribute Contig45611_RC  numeric
@attribute Contig38321_RC  numeric
@attribute Contig33464_RC  numeric
@attribute AF050198  numeric
@attribute X98411  numeric
@attribute Contig47904_RC  numeric
@attribute X99142  numeric
@attribute Contig5320_RC  numeric
@attribute Contig51795_RC  numeric
@attribute Contig38779_RC  numeric
@attribute AB033110  numeric
@attribute AB033111  numeric
@attribute AA490225_RC  numeric
@attribute AB033112  numeric
@attribute AB033113  numeric
@attribute AB033114  numeric
@attribute AB033117  numeric
@attribute AB033118  numeric
@attribute Contig40145_RC  numeric
@attribute AF040723  numeric
@attribute AA926862_RC  numeric
@attribute U46752  numeric
@attribute Contig43167_RC  numeric
@attribute Contig35148_RC  numeric
@attribute Contig1418_RC  numeric
@attribute Contig36020_RC  numeric
@attribute Contig28001_RC  numeric
@attribute Contig30434_RC  numeric
@attribute Contig10268_RC  numeric
@attribute Contig55080_RC  numeric
@attribute X73029  numeric
@attribute Contig17418_RC  numeric
@attribute Contig25437_RC  numeric
@attribute Contig40746_RC  numeric
@attribute Contig29940_RC  numeric
@attribute AF147790  numeric
@attribute Contig6041_RC  numeric
@attribute Contig35749_RC  numeric
@attribute Contig44497_RC  numeric
@attribute Contig10411_RC  numeric
@attribute Contig7980_RC  numeric
@attribute Contig44640_RC  numeric
@attribute X72308  numeric
@attribute AF017418  numeric
@attribute AF034187  numeric
@attribute Contig11598_RC  numeric
@attribute Contig10869_RC  numeric
@attribute Contig38914_RC  numeric
@attribute Contig26767_RC  numeric
@attribute AL041224_RC  numeric
@attribute Contig6505  numeric
@attribute Contig36012_RC  numeric
@attribute Contig43302_RC  numeric
@attribute AF025441  numeric
@attribute Contig31155_RC  numeric
@attribute U20648  numeric
@attribute Contig46324_RC  numeric
@attribute Contig54343_RC  numeric
@attribute Contig33448_RC  numeric
@attribute Contig25429_RC  numeric
@attribute Contig29932_RC  numeric
@attribute Contig45970_RC  numeric
@attribute Contig38680_RC  numeric
@attribute Contig48617_RC  numeric
@attribute Contig14154_RC  numeric
@attribute AA853946_RC  numeric
@attribute AF017433  numeric
@attribute Contig48008_RC  numeric
@attribute Contig31756_RC  numeric
@attribute Contig25195_RC  numeric
@attribute Contig16447_RC  numeric
@attribute Contig38906_RC  numeric
@attribute Contig3612_RC  numeric
@attribute AA868506_RC  numeric
@attribute AF104921  numeric
@attribute Contig23128_RC  numeric
@attribute AL035301  numeric
@attribute AF018171  numeric
@attribute X57025  numeric
@attribute Contig54335_RC  numeric
@attribute Contig46316_RC  numeric
@attribute Contig47045_RC  numeric
@attribute AF113674  numeric
@attribute AL035306  numeric
@attribute AF113675  numeric
@attribute Contig15484_RC  numeric
@attribute AL035307  numeric
@attribute AF113678  numeric
@attribute Contig65376_RC  numeric
@attribute Contig57357_RC  numeric
@attribute Contig1920_RC  numeric
@attribute Contig1168_RC  numeric
@attribute Contig43060_RC  numeric
@attribute Contig34312_RC  numeric
@attribute Contig42331_RC  numeric
@attribute Contig21436_RC  numeric
@attribute Contig30184_RC  numeric
@attribute Contig44624_RC  numeric
@attribute Contig46082_RC  numeric
@attribute Contig51914_RC  numeric
@attribute Contig40496_RC  numeric
@attribute AF113687  numeric
@attribute X73079  numeric
@attribute Contig36980_RC  numeric
@attribute Contig48375_RC  numeric
@attribute Contig56394_RC  numeric
@attribute Contig42789_RC  numeric
@attribute Contig24601_RC  numeric
@attribute AF113691  numeric
@attribute Contig27623_RC  numeric
@attribute Contig42932_RC  numeric
@attribute AF113692  numeric
@attribute AF113694  numeric
@attribute AF113697  numeric
@attribute AF113698  numeric
@attribute Contig29916_RC  numeric
@attribute X98494  numeric
@attribute Contig40030_RC  numeric
@attribute Contig32011_RC  numeric
@attribute Contig8685_RC  numeric
@attribute Contig27014_RC  numeric
@attribute AA598803_RC  numeric
@attribute Contig297_RC  numeric
@attribute AI476318_RC  numeric
@attribute Z24724  numeric
@attribute Contig44616_RC  numeric
@attribute Contig45345_RC  numeric
@attribute Contig52635_RC  numeric
@attribute Contig51906_RC  numeric
@attribute Contig53364_RC  numeric
@attribute Z24725  numeric
@attribute NM_003100  numeric
@attribute NM_003102  numeric
@attribute Contig25179_RC  numeric
@attribute NM_003103  numeric
@attribute NM_003104  numeric
@attribute NM_003105  numeric
@attribute Contig28953_RC  numeric
@attribute Contig29682_RC  numeric
@attribute Contig56386_RC  numeric
@attribute Contig54928_RC  numeric
@attribute Contig46909_RC  numeric
@attribute NM_003107  numeric
@attribute NM_003108  numeric
@attribute Contig41360_RC  numeric
@attribute Contig40631_RC  numeric
@attribute Contig44382_RC  numeric
@attribute Contig36363_RC  numeric
@attribute Contig35634_RC  numeric
@attribute Contig55048_RC  numeric
@attribute NM_003110  numeric
@attribute Contig22758_RC  numeric
@attribute Contig16197_RC  numeric
@attribute NM_003112  numeric
@attribute Contig898_RC  numeric
@attribute NM_003113  numeric
@attribute NM_003115  numeric
@attribute Contig39385_RC  numeric
@attribute Contig53965_RC  numeric
@attribute Contig37927_RC  numeric
@attribute NM_003117  numeric
@attribute NM_003118  numeric
@attribute NM_003119  numeric
@attribute Contig32003_RC  numeric
@attribute Contig40022_RC  numeric
@attribute AL037450_RC  numeric
@attribute Contig22901_RC  numeric
@attribute Contig16340_RC  numeric
@attribute Contig15611_RC  numeric
@attribute Contig50334_RC  numeric
@attribute Contig35025_RC  numeric
@attribute Contig60646_RC  numeric
@attribute NM_003120  numeric
@attribute NM_003121  numeric
@attribute NM_003122  numeric
@attribute NM_003124  numeric
@attribute NM_003125  numeric
@attribute NM_003126  numeric
@attribute NM_003127  numeric
@attribute NM_003128  numeric
@attribute NM_003129  numeric
@attribute L39061  numeric
@attribute Contig32604_RC  numeric
@attribute Contig41352_RC  numeric
@attribute Contig33333_RC  numeric
@attribute Contig52018_RC  numeric
@attribute Contig63811_RC  numeric
@attribute Contig50935_RC  numeric
@attribute Contig36355_RC  numeric
@attribute Contig43645_RC  numeric
@attribute Contig1061_RC  numeric
@attribute NM_003130  numeric
@attribute NM_002401  numeric
@attribute Contig16189_RC  numeric
@attribute Contig30769_RC  numeric
@attribute NM_003131  numeric
@attribute NM_002402  numeric
@attribute NM_003132  numeric
@attribute NM_003133  numeric
@attribute M59979  numeric
@attribute NM_003134  numeric
@attribute NM_002405  numeric
@attribute Contig54686_RC  numeric
@attribute Contig46667_RC  numeric
@attribute NM_002406  numeric
@attribute NM_003135  numeric
@attribute AL035369  numeric
@attribute NM_002407  numeric
@attribute NM_003136  numeric
@attribute NM_003137  numeric
@attribute NM_002408  numeric
@attribute NM_002409  numeric
@attribute NM_003138  numeric
@attribute NM_003139  numeric
@attribute Contig20600_RC  numeric
@attribute Contig24351_RC  numeric
@attribute Contig25080_RC  numeric
@attribute Contig35017_RC  numeric
@attribute Contig33934_RC  numeric
@attribute NM_002410  numeric
@attribute Contig21787_RC  numeric
@attribute NM_003140  numeric
@attribute NM_002411  numeric
@attribute Contig58580_RC  numeric
@attribute NM_002412  numeric
@attribute NM_003141  numeric
@attribute NM_002413  numeric
@attribute NM_003142  numeric
@attribute NM_003143  numeric
@attribute NM_002414  numeric
@attribute Contig52994_RC  numeric
@attribute Contig36956_RC  numeric
@attribute Contig37685_RC  numeric
@attribute NM_003144  numeric
@attribute NM_002415  numeric
@attribute Contig57099_RC  numeric
@attribute NM_002416  numeric
@attribute NM_003145  numeric
@attribute NM_003146  numeric
@attribute NM_002417  numeric
@attribute NM_002418  numeric
@attribute NM_003147  numeric
@attribute NM_002419  numeric
@attribute NM_003149  numeric
@attribute Contig9541_RC  numeric
@attribute Contig39978_RC  numeric
@attribute Contig10137_RC  numeric
@attribute Contig21930_RC  numeric
@attribute Contig41344_RC  numeric
@attribute Contig56513_RC  numeric
@attribute Contig36347_RC  numeric
@attribute Contig45095_RC  numeric
@attribute Contig50927_RC  numeric
@attribute Contig29057_RC  numeric
@attribute NM_002420  numeric
@attribute NM_002421  numeric
@attribute NM_003150  numeric
@attribute NM_002422  numeric
@attribute NM_003151  numeric
@attribute NM_003152  numeric
@attribute NM_002424  numeric
@attribute NM_003153  numeric
@attribute NM_002425  numeric
@attribute NM_003154  numeric
@attribute NM_002426  numeric
@attribute NM_003155  numeric
@attribute Contig60419  numeric
@attribute NM_002427  numeric
@attribute NM_003156  numeric
@attribute NM_003157  numeric
@attribute NM_002428  numeric
@attribute NM_003158  numeric
@attribute NM_002429  numeric
@attribute NM_003159  numeric
@attribute Contig5639_RC  numeric
@attribute Contig25072_RC  numeric
@attribute Contig33091_RC  numeric
@attribute Contig48260_RC  numeric
@attribute Contig39512_RC  numeric
@attribute Contig46802_RC  numeric
@attribute Contig19346_RC  numeric
@attribute Contig54069_RC  numeric
@attribute Contig53130  numeric
@attribute Contig2008_RC  numeric
@attribute NM_002430  numeric
@attribute NM_001701  numeric
@attribute NM_002431  numeric
@attribute NM_001702  numeric
@attribute NM_003160  numeric
@attribute NM_002432  numeric
@attribute NM_001703  numeric
@attribute NM_003161  numeric
@attribute NM_003162  numeric
@attribute NM_001704  numeric
@attribute NM_003163  numeric
@attribute NM_002434  numeric
@attribute NM_001705  numeric
@attribute NM_001706  numeric
@attribute NM_003164  numeric
@attribute NM_002435  numeric
@attribute NM_001707  numeric
@attribute NM_003165  numeric
@attribute NM_002436  numeric
@attribute NM_001708  numeric
@attribute NM_002437  numeric
@attribute NM_003166  numeric
@attribute NM_003167  numeric
@attribute NM_001709  numeric
@attribute NM_002438  numeric
@attribute NM_002439  numeric
@attribute NM_003168  numeric
@attribute NM_003169  numeric
@attribute D84294  numeric
@attribute Contig54212_RC  numeric
@attribute Contig30670_RC  numeric
@attribute Contig14632_RC  numeric
@attribute Contig50084_RC  numeric
@attribute Contig26027_RC  numeric
@attribute Contig32963_RC  numeric
@attribute Contig33692_RC  numeric
@attribute Contig36339_RC  numeric
@attribute Contig44358_RC  numeric
@attribute NM_001710  numeric
@attribute Contig49590_RC  numeric
@attribute NM_001711  numeric
@attribute NM_002440  numeric
@attribute NM_001712  numeric
@attribute NM_002441  numeric
@attribute NM_003171  numeric
@attribute NM_002442  numeric
@attribute NM_001713  numeric
@attribute NM_001714  numeric
@attribute NM_003172  numeric
@attribute NM_002443  numeric
@attribute NM_003173  numeric
@attribute NM_001715  numeric
@attribute NM_002444  numeric
@attribute Contig45128  numeric
@attribute NM_003174  numeric
@attribute NM_001716  numeric
@attribute NM_002445  numeric
@attribute NM_001717  numeric
@attribute NM_003175  numeric
@attribute NM_002447  numeric
@attribute NM_003176  numeric
@attribute NM_001718  numeric
@attribute NM_003177  numeric
@attribute NM_001719  numeric
@attribute NM_002448  numeric
@attribute Contig8570_RC  numeric
@attribute NM_002449  numeric
@attribute NM_003178  numeric
@attribute Contig22042_RC  numeric
@attribute Contig30061_RC  numeric
@attribute Contig52520_RC  numeric
@attribute Contig45230_RC  numeric
@attribute Contig33083_RC  numeric
@attribute Contig55542_RC  numeric
@attribute Contig54813_RC  numeric
@attribute Contig16691_RC  numeric
@attribute Contig42666_RC  numeric
@attribute NM_001720  numeric
@attribute NM_002450  numeric
@attribute NM_001721  numeric
@attribute NM_001722  numeric
@attribute NM_003180  numeric
@attribute NM_002451  numeric
@attribute Contig45135  numeric
@attribute NM_001723  numeric
@attribute NM_002452  numeric
@attribute NM_003181  numeric
@attribute AF199364  numeric
@attribute Contig37117  numeric
@attribute Contig38398_RC  numeric
@attribute NM_003182  numeric
@attribute NM_002453  numeric
@attribute NM_001724  numeric
@attribute NM_003183  numeric
@attribute NM_001725  numeric
@attribute NM_002454  numeric
@attribute Contig44409  numeric
@attribute NM_003184  numeric
@attribute NM_002455  numeric
@attribute NM_001726  numeric
@attribute NM_003185  numeric
@attribute NM_001727  numeric
@attribute NM_002456  numeric
@attribute NM_001728  numeric
@attribute NM_002457  numeric
@attribute NM_003186  numeric
@attribute NM_003187  numeric
@attribute NM_001729  numeric
@attribute NM_003188  numeric
@attribute NM_003189  numeric
@attribute NM_019841  numeric
@attribute NM_019842  numeric
@attribute NM_019843  numeric
@attribute Contig31016_RC  numeric
@attribute NM_019844  numeric
@attribute NM_019845  numeric
@attribute NM_019846  numeric
@attribute NM_019847  numeric
@attribute NM_019848  numeric
@attribute NM_019849  numeric
@attribute Contig21914_RC  numeric
@attribute Contig31391_RC  numeric
@attribute Contig33309_RC  numeric
@attribute Contig26019_RC  numeric
@attribute Contig57226_RC  numeric
@attribute Contig33684_RC  numeric
@attribute Contig40974_RC  numeric
@attribute Contig32955_RC  numeric
@attribute Contig53098_RC  numeric
@attribute Contig12789_RC  numeric
@attribute NM_001730  numeric
@attribute NM_001731  numeric
@attribute NM_002460  numeric
@attribute Contig44415  numeric
@attribute NM_003190  numeric
@attribute NM_002461  numeric
@attribute NM_001732  numeric
@attribute NM_001733  numeric
@attribute NM_002462  numeric
@attribute NM_003191  numeric
@attribute NM_001734  numeric
@attribute NM_003192  numeric
@attribute NM_003193  numeric
@attribute NM_001735  numeric
@attribute NM_001736  numeric
@attribute NM_002465  numeric
@attribute NM_003194  numeric
@attribute NM_003195  numeric
@attribute NM_002466  numeric
@attribute NM_001737  numeric
@attribute NM_001738  numeric
@attribute NM_001739  numeric
@attribute NM_002468  numeric
@attribute NM_003197  numeric
@attribute NM_003198  numeric
@attribute NM_002469  numeric
@attribute NM_003199  numeric
@attribute NM_019851  numeric
@attribute NM_019852  numeric
@attribute Contig14015_RC  numeric
@attribute NM_019853  numeric
@attribute NM_019854  numeric
@attribute NM_019857  numeric
@attribute NM_019858  numeric
@attribute Contig14390_RC  numeric
@attribute NM_019859  numeric
@attribute Contig32346_RC  numeric
@attribute Contig41094_RC  numeric
@attribute Contig40365_RC  numeric
@attribute Contig16308_RC  numeric
@attribute AF181265  numeric
@attribute Contig56263_RC  numeric
@attribute Contig16683_RC  numeric
@attribute Contig15954_RC  numeric
@attribute Contig34639_RC  numeric
@attribute Contig27349_RC  numeric
@attribute Contig52440  numeric
@attribute Contig47890_RC  numeric
@attribute Contig37133  numeric
@attribute Contig58556_RC  numeric
@attribute NM_001740  numeric
@attribute Contig52443  numeric
@attribute NM_001741  numeric
@attribute NM_001742  numeric
@attribute NM_001743  numeric
@attribute NM_002472  numeric
@attribute NM_001744  numeric
@attribute NM_001745  numeric
@attribute NM_001746  numeric
@attribute NM_002475  numeric
@attribute NM_002476  numeric
@attribute NM_001747  numeric
@attribute NM_001748  numeric
@attribute NM_002477  numeric
@attribute NM_002478  numeric
@attribute NM_001749  numeric
@attribute NM_002479  numeric
@attribute NM_019860  numeric
@attribute NM_019862  numeric
@attribute U64205  numeric
@attribute Contig53842_RC  numeric
@attribute Contig45823_RC  numeric
@attribute D26121  numeric
@attribute AJ237724  numeric
@attribute Contig56864_RC  numeric
@attribute NM_001750  numeric
@attribute NM_002480  numeric
@attribute NM_001751  numeric
@attribute Contig43988_RC  numeric
@attribute Contig28679_RC  numeric
@attribute NM_002481  numeric
@attribute NM_001752  numeric
@attribute NM_001753  numeric
@attribute NM_002482  numeric
@attribute NM_001754  numeric
@attribute NM_002483  numeric
@attribute NM_002484  numeric
@attribute NM_002485  numeric
@attribute NM_001756  numeric
@attribute NM_002486  numeric
@attribute NM_001757  numeric
@attribute NM_002487  numeric
@attribute NM_001758  numeric
@attribute NM_001759  numeric
@attribute NM_002488  numeric
@attribute NM_002489  numeric
@attribute Contig50211_RC  numeric
@attribute Contig30045_RC  numeric
@attribute Contig25800_RC  numeric
@attribute AF237413  numeric
@attribute Contig31609_RC  numeric
@attribute Contig41086_RC  numeric
@attribute AF077036  numeric
@attribute AF181286  numeric
@attribute Contig16675_RC  numeric
@attribute Contig50669_RC  numeric
@attribute Contig47882_RC  numeric
@attribute NM_001760  numeric
@attribute Contig26987_RC  numeric
@attribute NM_002490  numeric
@attribute AA523900_RC  numeric
@attribute NM_001761  numeric
@attribute NM_002491  numeric
@attribute NM_001762  numeric
@attribute NM_002492  numeric
@attribute NM_002493  numeric
@attribute NM_001764  numeric
@attribute NM_001765  numeric
@attribute NM_002494  numeric
@attribute NM_002495  numeric
@attribute NM_001766  numeric
@attribute NM_002496  numeric
@attribute NM_001767  numeric
@attribute NM_002497  numeric
@attribute NM_001768  numeric
@attribute NM_001769  numeric
@attribute Contig40500_RC  numeric
@attribute NM_002499  numeric
@attribute Contig21063_RC  numeric
@attribute Contig44251_RC  numeric
@attribute NM_019885  numeric
@attribute NM_019886  numeric
@attribute NM_019887  numeric
@attribute Contig15337_RC  numeric
@attribute Contig30646_RC  numeric
@attribute Contig23356_RC  numeric
@attribute NM_019888  numeric
@attribute Contig54563_RC  numeric
@attribute Contig37160  numeric
@attribute Contig35702  numeric
@attribute NM_001770  numeric
@attribute NM_001771  numeric
@attribute NM_001772  numeric
@attribute NM_001773  numeric
@attribute NM_001774  numeric
@attribute NM_001775  numeric
@attribute NM_001776  numeric
@attribute NM_001777  numeric
@attribute NM_001778  numeric
@attribute NM_001779  numeric
@attribute NM_019891  numeric
@attribute NM_019892  numeric
@attribute NM_019893  numeric
@attribute Contig18502_RC  numeric
@attribute Contig33811_RC  numeric
@attribute AF090900  numeric
@attribute AF077051  numeric
@attribute NM_019896  numeric
@attribute Contig13645_RC  numeric
@attribute NM_019897  numeric
@attribute Contig41078_RC  numeric
@attribute Contig29543_RC  numeric
@attribute Contig37562_RC  numeric
@attribute Contig17396_RC  numeric
@attribute Contig36440  numeric
@attribute Contig26979_RC  numeric
@attribute Contig34998_RC  numeric
@attribute NM_001780  numeric
@attribute NM_001781  numeric
@attribute NM_001782  numeric
@attribute Contig36447  numeric
@attribute NM_001783  numeric
@attribute Contig51757  numeric
@attribute Contig37177  numeric
@attribute NM_001784  numeric
@attribute NM_001786  numeric
@attribute NM_001787  numeric
@attribute NM_001788  numeric
@attribute NM_001789  numeric
@attribute Contig49100_RC  numeric
@attribute AF090910  numeric
@attribute AF090911  numeric
@attribute Contig15329_RC  numeric
@attribute AF090913  numeric
@attribute AF148505  numeric
@attribute Contig38517_RC  numeric
@attribute Contig46536_RC  numeric
@attribute AF090918  numeric
@attribute Contig38892_RC  numeric
@attribute Contig56848_RC  numeric
@attribute NM_001790  numeric
@attribute NM_001791  numeric
@attribute NM_001792  numeric
@attribute NM_001793  numeric
@attribute NM_001794  numeric
@attribute NM_001795  numeric
@attribute Contig7809_RC  numeric
@attribute Contig9267_RC  numeric
@attribute NM_001796  numeric
@attribute NM_001797  numeric
@attribute Contig31510_RC  numeric
@attribute NM_001798  numeric
@attribute NM_001799  numeric
@attribute Contig30029_RC  numeric
@attribute Contig35261_RC  numeric
@attribute Contig27242_RC  numeric
@attribute AF090920  numeric
@attribute AF228704  numeric
@attribute AF090925  numeric
@attribute Contig36825_RC  numeric
@attribute Contig53592_RC  numeric
@attribute AF090927  numeric
@attribute Contig35732  numeric
@attribute Contig43506_RC  numeric
@attribute Contig28572_RC  numeric
@attribute Contig35862_RC  numeric
@attribute AF090935  numeric
@attribute Contig54547_RC  numeric
@attribute AF090936  numeric
@attribute Contig14967_RC  numeric
@attribute Contig9259_RC  numeric
@attribute Contig32231_RC  numeric
@attribute Contig40250_RC  numeric
@attribute U63542  numeric
@attribute Contig51291_RC  numeric
@attribute AF090944  numeric
@attribute Contig45565_RC  numeric
@attribute Contig46294_RC  numeric
@attribute AF090946  numeric
@attribute AF090947  numeric
@attribute Contig32689_RC  numeric
@attribute Contig35752  numeric
@attribute Contig5274_RC  numeric
@attribute Contig10373_RC  numeric
@attribute Contig21039_RC  numeric
@attribute Contig41580_RC  numeric
@attribute Contig60265_RC  numeric
@attribute Contig51517_RC  numeric
@attribute Contig20685_RC  numeric
@attribute Contig40099_RC  numeric
@attribute Contig55268_RC  numeric
@attribute Contig61829_RC  numeric
@attribute Contig15688_RC  numeric
@attribute Contig14959_RC  numeric
@attribute Contig43781  numeric
@attribute Contig6229_RC  numeric
@attribute Contig35765  numeric
@attribute Contig24204_RC  numeric
@attribute Contig15831_RC  numeric
@attribute Contig41806_RC  numeric
@attribute Contig34516_RC  numeric
@attribute Contig67181_RC  numeric
@attribute Contig34891_RC  numeric
@attribute Contig53576_RC  numeric
@attribute Contig36809_RC  numeric
@attribute Contig37538_RC  numeric
@attribute Contig28486  numeric
@attribute Contig43798  numeric
@attribute Contig25534_RC  numeric
@attribute Contig52238_RC  numeric
@attribute Contig13387_RC  numeric
@attribute Contig20677_RC  numeric
@attribute Contig48722_RC  numeric
@attribute Contig27827_RC  numeric
@attribute Contig43865_RC  numeric
@attribute Contig51884_RC  numeric
@attribute Contig1281_RC  numeric
@attribute Contig30989_RC  numeric
@attribute Contig6596_RC  numeric
@attribute Contig40234_RC  numeric
@attribute Contig24571_RC  numeric
@attribute Contig23842_RC  numeric
@attribute Contig35237_RC  numeric
@attribute Contig27593_RC  numeric
@attribute Contig52839_RC  numeric
@attribute Contig45549_RC  numeric
@attribute Contig2236_RC  numeric
@attribute AL133011  numeric
@attribute AL133012  numeric
@attribute Contig11086_RC  numeric
@attribute Contig53711_RC  numeric
@attribute Contig47150_RC  numeric
@attribute Contig46421_RC  numeric
@attribute AL133015  numeric
@attribute AL133017  numeric
@attribute Contig25526_RC  numeric
@attribute Contig33545_RC  numeric
@attribute AL133018  numeric
@attribute AL133019  numeric
@attribute Contig20669_RC  numeric
@attribute Contig21398_RC  numeric
@attribute Contig43857_RC  numeric
@attribute Contig29277_RC  numeric
@attribute AW025980_RC  numeric
@attribute Contig54898_RC  numeric
@attribute Contig39589_RC  numeric
@attribute Contig3566_RC  numeric
@attribute AL133021  numeric
@attribute AL133022  numeric
@attribute AL133023  numeric
@attribute AL133024  numeric
@attribute AL133026  numeric
@attribute Contig17273_RC  numeric
@attribute Contig23834_RC  numeric
@attribute AL133027  numeric
@attribute Contig35229_RC  numeric
@attribute Contig50538_RC  numeric
@attribute Contig11687_RC  numeric
@attribute Contig47751_RC  numeric
@attribute Contig48480_RC  numeric
@attribute Contig39732_RC  numeric
@attribute Contig55770_RC  numeric
@attribute Contig42894_RC  numeric
@attribute Contig34875_RC  numeric
@attribute Contig26856_RC  numeric
@attribute X98507  numeric
@attribute Contig6731_RC  numeric
@attribute Contig37897_RC  numeric
@attribute Contig1874_RC  numeric
@attribute Contig36101_RC  numeric
@attribute AJ000414  numeric
@attribute Contig31244_RC  numeric
@attribute AL133030  numeric
@attribute AL133031  numeric
@attribute AL133033  numeric
@attribute Contig53703_RC  numeric
@attribute AL133035  numeric
@attribute AL133036  numeric
@attribute Contig33537_RC  numeric
@attribute Contig25518_RC  numeric
@attribute Contig40827_RC  numeric
@attribute Contig34266_RC  numeric
@attribute Contig32808_RC  numeric
@attribute AL133038  numeric
@attribute Contig29269_RC  numeric
@attribute Contig22262_RC  numeric
@attribute AL133041  numeric
@attribute Contig52740_RC  numeric
@attribute Contig36702_RC  numeric
@attribute Contig29412_RC  numeric
@attribute Contig45450_RC  numeric
@attribute AL133047  numeric
@attribute Contig48472_RC  numeric
@attribute Contig35596_RC  numeric
@attribute Contig60150_RC  numeric
@attribute Contig31236_RC  numeric
@attribute AL133050  numeric
@attribute AL133052  numeric
@attribute Contig47134_RC  numeric
@attribute AL133053  numeric
@attribute AF201947  numeric
@attribute AL133055  numeric
@attribute Contig34258_RC  numeric
@attribute Contig41548_RC  numeric
@attribute AL133057  numeric
@attribute U39573  numeric
@attribute Contig38761_RC  numeric
@attribute Contig39490_RC  numeric
@attribute Contig6114_RC  numeric
@attribute Contig9136_RC  numeric
@attribute Contig8782_RC  numeric
@attribute Contig27111_RC  numeric
@attribute Contig13506_RC  numeric
@attribute Contig22254_RC  numeric
@attribute AF201950  numeric
@attribute AF201951  numeric
@attribute Contig45442_RC  numeric
@attribute Contig29404_RC  numeric
@attribute AL133063  numeric
@attribute AL133064  numeric
@attribute Contig40585_RC  numeric
@attribute AL133066  numeric
@attribute AL133068  numeric
@attribute AL133069  numeric
@attribute Contig35588_RC  numeric
@attribute Contig28298_RC  numeric
@attribute Contig17400_RC  numeric
@attribute Contig20562_RC  numeric
@attribute Contig11814_RC  numeric
@attribute AB041269  numeric
@attribute Contig28441_RC  numeric
@attribute Contig43750_RC  numeric
@attribute AL133071  numeric
@attribute Contig54416_RC  numeric
@attribute Contig63164_RC  numeric
@attribute AL133073  numeric
@attribute Contig14836_RC  numeric
@attribute AL133074  numeric
@attribute Contig50288_RC  numeric
@attribute AL133075  numeric
@attribute M77498  numeric
@attribute AL133076  numeric
@attribute AL133077  numeric
@attribute AL133078  numeric
@attribute Contig57438_RC  numeric
@attribute Contig21517_RC  numeric
@attribute Contig65600_RC  numeric
@attribute AJ271216  numeric
@attribute Contig32558_RC  numeric
@attribute AL133084  numeric
@attribute AL133086  numeric
@attribute Contig29771_RC  numeric
@attribute AL133087  numeric
@attribute Contig49185_RC  numeric
@attribute AL133088  numeric
@attribute AL133089  numeric
@attribute Contig16895_RC  numeric
@attribute Contig43599_RC  numeric
@attribute Contig8165_RC  numeric
@attribute AF058988  numeric
@attribute M27318  numeric
@attribute Contig25411_RC  numeric
@attribute Contig43742_RC  numeric
@attribute Contig28433_RC  numeric
@attribute Contig52490_RC  numeric
@attribute AL133090  numeric
@attribute AL133092  numeric
@attribute Contig22847_RC  numeric
@attribute AL133093  numeric
@attribute AL133094  numeric
@attribute AL133096  numeric
@attribute Contig47493_RC  numeric
@attribute AL133097  numeric
@attribute AL133099  numeric
@attribute Contig33888_RC  numeric
@attribute AB025254  numeric
@attribute Contig43133_RC  numeric
@attribute AJ000480  numeric
@attribute Contig10843_RC  numeric
@attribute Contig26741_RC  numeric
@attribute Contig19451_RC  numeric
@attribute Z34282  numeric
@attribute Contig53445_RC  numeric
@attribute Contig46155_RC  numeric
@attribute Contig33279_RC  numeric
@attribute Contig4781_RC  numeric
@attribute Contig40712_RC  numeric
@attribute Contig60126_RC  numeric
@attribute U12767  numeric
@attribute Contig52482_RC  numeric
@attribute Contig35715_RC  numeric
@attribute Contig31587_RC  numeric
@attribute Contig46756_RC  numeric
@attribute Contig41899_RC  numeric
@attribute Contig23711_RC  numeric
@attribute Contig27462_RC  numeric
@attribute Contig52708_RC  numeric
@attribute Contig54166_RC  numeric
@attribute Contig45418_RC  numeric
@attribute U12779  numeric
@attribute NM_003201  numeric
@attribute Contig21876_RC  numeric
@attribute NM_003202  numeric
@attribute Contig57940_RC  numeric
@attribute NM_003203  numeric
@attribute NM_003204  numeric
@attribute NM_003205  numeric
@attribute Contig29755_RC  numeric
@attribute NM_003206  numeric
@attribute Contig49169_RC  numeric
@attribute Contig8901_RC  numeric
@attribute Contig42162_RC  numeric
@attribute Contig25770_RC  numeric
@attribute Contig44455_RC  numeric
@attribute NM_003211  numeric
@attribute X72475  numeric
@attribute Contig24289_RC  numeric
@attribute NM_003212  numeric
@attribute NM_003213  numeric
@attribute NM_003215  numeric
@attribute NM_003216  numeric
@attribute NM_003217  numeric
@attribute NM_003218  numeric
@attribute NM_003219  numeric
@attribute AI310154_RC  numeric
@attribute Contig23703_RC  numeric
@attribute Contig16413_RC  numeric
@attribute Contig24432_RC  numeric
@attribute NM_003220  numeric
@attribute NM_003221  numeric
@attribute NM_003222  numeric
@attribute NM_003223  numeric
@attribute NM_003224  numeric
@attribute Contig38495_RC  numeric
@attribute NM_003225  numeric
@attribute NM_003226  numeric
@attribute NM_003227  numeric
@attribute Contig42154_RC  numeric
@attribute Contig50173_RC  numeric
@attribute Contig34135_RC  numeric
@attribute Contig17743_RC  numeric
@attribute Contig51737_RC  numeric
@attribute Contig28409_RC  numeric
@attribute Contig37157_RC  numeric
@attribute NM_002500  numeric
@attribute NM_002501  numeric
@attribute Contig48950_RC  numeric
@attribute NM_002502  numeric
@attribute NM_002503  numeric
@attribute NM_002504  numeric
@attribute Contig28784_RC  numeric
@attribute NM_002505  numeric
@attribute NM_003234  numeric
@attribute NM_003235  numeric
@attribute NM_002506  numeric
@attribute NM_003236  numeric
@attribute NM_002507  numeric
@attribute NM_002508  numeric
@attribute NM_002509  numeric
@attribute NM_003238  numeric
@attribute NM_003239  numeric
@attribute U81002  numeric
@attribute M34671  numeric
@attribute Contig271_RC  numeric
@attribute Contig37300_RC  numeric
@attribute Contig25153_RC  numeric
@attribute Contig40462_RC  numeric
@attribute Contig51128_RC  numeric
@attribute Contig48341_RC  numeric
@attribute NM_002510  numeric
@attribute X56465  numeric
@attribute NM_003240  numeric
@attribute NM_002511  numeric
@attribute NM_003241  numeric
@attribute NM_002512  numeric
@attribute NM_003242  numeric
@attribute NM_002514  numeric
@attribute NM_003243  numeric
@attribute Contig37758_RC  numeric
@attribute NM_003244  numeric
@attribute NM_002515  numeric
@attribute NM_003245  numeric
@attribute NM_002516  numeric
@attribute NM_003246  numeric
@attribute NM_002517  numeric
@attribute NM_003247  numeric
@attribute NM_002518  numeric
@attribute NM_002519  numeric
@attribute NM_003248  numeric
@attribute NM_003249  numeric
@attribute Contig48799_RC  numeric
@attribute NM_019903  numeric
@attribute Contig55022_RC  numeric
@attribute AB009282  numeric
@attribute Contig42146_RC  numeric
@attribute Contig34127_RC  numeric
@attribute Y10529  numeric
@attribute Contig38630_RC  numeric
@attribute Contig53187_RC  numeric
@attribute Contig44439_RC  numeric
@attribute NM_002520  numeric
@attribute Contig53223  numeric
@attribute Contig56961_RC  numeric
@attribute NM_003250  numeric
@attribute NM_002521  numeric
@attribute NM_002522  numeric
@attribute NM_003251  numeric
@attribute NM_003252  numeric
@attribute NM_003253  numeric
@attribute NM_002524  numeric
@attribute NM_003254  numeric
@attribute NM_002525  numeric
@attribute NM_003255  numeric
@attribute NM_002526  numeric
@attribute NM_002527  numeric
@attribute NM_003256  numeric
@attribute NM_002528  numeric
@attribute NM_003257  numeric
@attribute NM_003258  numeric
@attribute NM_002529  numeric
@attribute Contig9380_RC  numeric
@attribute Contig3794_RC  numeric
@attribute Contig263_RC  numeric
@attribute AI205537_RC  numeric
@attribute Contig31706_RC  numeric
@attribute Contig55623_RC  numeric
@attribute Contig57081_RC  numeric
@attribute Contig24791_RC  numeric
@attribute Contig16772_RC  numeric
@attribute Contig35457_RC  numeric
@attribute Contig43476_RC  numeric
@attribute Contig36186_RC  numeric
@attribute Contig51495_RC  numeric
@attribute Contig53230  numeric
@attribute NM_001800  numeric
@attribute Contig39960_RC  numeric
@attribute NM_001801  numeric
@attribute NM_002530  numeric
@attribute Contig57916_RC  numeric
@attribute NM_002531  numeric
@attribute NM_003260  numeric
@attribute NM_001803  numeric
@attribute NM_002532  numeric
@attribute NM_001804  numeric
@attribute NM_003262  numeric
@attribute NM_002533  numeric
@attribute Contig38479_RC  numeric
@attribute NM_003263  numeric
@attribute NM_001805  numeric
@attribute NM_002534  numeric
@attribute NM_003264  numeric
@attribute NM_001806  numeric
@attribute NM_002535  numeric
@attribute NM_001807  numeric
@attribute NM_003265  numeric
@attribute NM_002537  numeric
@attribute NM_001808  numeric
@attribute NM_003266  numeric
@attribute NM_001809  numeric
@attribute NM_002538  numeric
@attribute NM_002539  numeric
@attribute NM_003269  numeric
@attribute Contig5478_RC  numeric
@attribute Contig35600_RC  numeric
@attribute Contig28310_RC  numeric
@attribute Contig30743_RC  numeric
@attribute Contig34494_RC  numeric
@attribute Contig18456_RC  numeric
@attribute Contig25746_RC  numeric
@attribute Contig20889_RC  numeric
@attribute Contig56953_RC  numeric
@attribute Contig48934_RC  numeric
@attribute NM_002540  numeric
@attribute NM_003270  numeric
@attribute NM_002541  numeric
@attribute NM_001812  numeric
@attribute Contig5621_RC  numeric
@attribute NM_001813  numeric
@attribute NM_003271  numeric
@attribute NM_002542  numeric
@attribute Contig29497_RC  numeric
@attribute NM_003272  numeric
@attribute NM_001814  numeric
@attribute NM_002543  numeric
@attribute NM_002544  numeric
@attribute NM_003273  numeric
@attribute NM_001815  numeric
@attribute NM_002545  numeric
@attribute NM_001816  numeric
@attribute NM_003274  numeric
@attribute NM_001817  numeric
@attribute NM_002546  numeric
@attribute NM_003275  numeric
@attribute NM_003276  numeric
@attribute NM_002547  numeric
@attribute NM_002548  numeric
@attribute NM_001819  numeric
@attribute NM_003277  numeric
@attribute NM_003278  numeric
@attribute NM_003279  numeric
@attribute Contig50300_RC  numeric
@attribute Contig60612_RC  numeric
@attribute Contig45303_RC  numeric
@attribute AF246221  numeric
@attribute Contig33156_RC  numeric
@attribute Contig40446_RC  numeric
@attribute AB007855  numeric
@attribute Contig36930_RC  numeric
@attribute AB007857  numeric
@attribute AJ238520  numeric
@attribute AB007859  numeric
@attribute Contig36178_RC  numeric
@attribute Contig42739_RC  numeric
@attribute Contig55990_RC  numeric
@attribute Contig58637_RC  numeric
@attribute Contig57908_RC  numeric
@attribute NM_002550  numeric
@attribute NM_001821  numeric
@attribute NM_001822  numeric
@attribute NM_003280  numeric
@attribute NM_001823  numeric
@attribute NM_002552  numeric
@attribute NM_003281  numeric
@attribute NM_002553  numeric
@attribute NM_001824  numeric
@attribute NM_003282  numeric
@attribute NM_001825  numeric
@attribute NM_003283  numeric
@attribute Contig37219  numeric
@attribute NM_003284  numeric
@attribute NM_001826  numeric
@attribute NM_002555  numeric
@attribute NM_002556  numeric
@attribute NM_003285  numeric
@attribute NM_001827  numeric
@attribute NM_002557  numeric
@attribute NM_001828  numeric
@attribute NM_001829  numeric
@attribute NM_003287  numeric
@attribute NM_002558  numeric
@attribute NM_002559  numeric
@attribute NM_003288  numeric
@attribute NM_003289  numeric
@attribute Contig51630_RC  numeric
@attribute Contig50901_RC  numeric
@attribute Contig36321_RC  numeric
@attribute AB007861  numeric
@attribute Contig30735_RC  numeric
@attribute Contig22716_RC  numeric
@attribute AB007863  numeric
@attribute AB007864  numeric
@attribute Contig11298_RC  numeric
@attribute AB007866  numeric
@attribute Contig38614_RC  numeric
@attribute Contig39343_RC  numeric
@attribute AB007867  numeric
@attribute AB007869  numeric
@attribute Contig27196_RC  numeric
@attribute Contig25738_RC  numeric
@attribute Contig51800  numeric
@attribute NM_001830  numeric
@attribute NM_002560  numeric
@attribute NM_001831  numeric
@attribute Contig60553  numeric
@attribute NM_002561  numeric
@attribute NM_003290  numeric
@attribute NM_001832  numeric
@attribute NM_002562  numeric
@attribute NM_003291  numeric
@attribute NM_001833  numeric
@attribute NM_001834  numeric
@attribute NM_002563  numeric
@attribute NM_003292  numeric
@attribute NM_001835  numeric
@attribute NM_003293  numeric
@attribute NM_002564  numeric
@attribute NM_003294  numeric
@attribute NM_002565  numeric
@attribute NM_001836  numeric
@attribute NM_001837  numeric
@attribute NM_003295  numeric
@attribute NM_002567  numeric
@attribute NM_001838  numeric
@attribute NM_003296  numeric
@attribute NM_001839  numeric
@attribute NM_003297  numeric
@attribute NM_002568  numeric
@attribute NM_003298  numeric
@attribute NM_002569  numeric
@attribute NM_003299  numeric
@attribute Contig43002_RC  numeric
@attribute Contig26610_RC  numeric
@attribute Contig53314_RC  numeric
@attribute AB007871  numeric
@attribute Contig41167_RC  numeric
@attribute Contig44941_RC  numeric
@attribute Contig52960_RC  numeric
@attribute Contig45670_RC  numeric
@attribute Contig49046_RC  numeric
@attribute AB007877  numeric
@attribute Contig16756_RC  numeric
@attribute Contig11899_RC  numeric
@attribute NM_001840  numeric
@attribute NM_001841  numeric
@attribute NM_002570  numeric
@attribute Contig19778_RC  numeric
@attribute Contig27797_RC  numeric
@attribute NM_001842  numeric
@attribute NM_002571  numeric
@attribute NM_002572  numeric
@attribute NM_001843  numeric
@attribute NM_002573  numeric
@attribute NM_001844  numeric
@attribute NM_002574  numeric
@attribute NM_001845  numeric
@attribute NM_002575  numeric
@attribute L11645  numeric
@attribute NM_002576  numeric
@attribute NM_002577  numeric
@attribute NM_002578  numeric
@attribute NM_002579  numeric
@attribute Contig9965_RC  numeric
@attribute Contig53080_RC  numeric
@attribute Contig29023_RC  numeric
@attribute Contig37042_RC  numeric
@attribute Contig36313_RC  numeric
@attribute AB007880  numeric
@attribute AB007881  numeric
@attribute X14356  numeric
@attribute Contig32185_RC  numeric
@attribute Contig15418_RC  numeric
@attribute Contig848_RC  numeric
@attribute AB007883  numeric
@attribute Contig46625_RC  numeric
@attribute AB007888  numeric
@attribute AF173358  numeric
@attribute Contig33749_RC  numeric
@attribute Contig26459_RC  numeric
@attribute U89715  numeric
@attribute Contig48918_RC  numeric
@attribute NM_001850  numeric
@attribute NM_001851  numeric
@attribute NM_002580  numeric
@attribute NM_002581  numeric
@attribute NM_001853  numeric
@attribute NM_002582  numeric
@attribute Contig45266  numeric
@attribute NM_001854  numeric
@attribute NM_002583  numeric
@attribute NM_002584  numeric
@attribute NM_001855  numeric
@attribute NM_002585  numeric
@attribute NM_002586  numeric
@attribute L05096  numeric
@attribute NM_001858  numeric
@attribute NM_002587  numeric
@attribute NM_002588  numeric
@attribute NM_001859  numeric
@attribute NM_002589  numeric
@attribute U71601  numeric
@attribute X05610  numeric
@attribute AB007890  numeric
@attribute Contig30493_RC  numeric
@attribute AF157323  numeric
@attribute AB007892  numeric
@attribute Contig36914_RC  numeric
@attribute Contig57057_RC  numeric
@attribute Contig49038_RC  numeric
@attribute AB007896  numeric
@attribute Contig1620_RC  numeric
@attribute AB007899  numeric
@attribute Contig47955_RC  numeric
@attribute Contig51833  numeric
@attribute NM_001860  numeric
@attribute Contig36525  numeric
@attribute NM_002590  numeric
@attribute NM_001861  numeric
@attribute NM_002591  numeric
@attribute NM_001862  numeric
@attribute NM_002592  numeric
@attribute NM_001863  numeric
@attribute NM_002593  numeric
@attribute NM_001864  numeric
@attribute NM_002594  numeric
@attribute NM_001865  numeric
@attribute NM_002595  numeric
@attribute NM_001866  numeric
@attribute NM_001867  numeric
@attribute NM_001868  numeric
@attribute NM_002597  numeric
@attribute NM_002598  numeric
@attribute NM_001869  numeric
@attribute Contig41302_RC  numeric
@attribute NM_002599  numeric
@attribute Contig21136_RC  numeric
@attribute Contig57200_RC  numeric
@attribute Contig29015_RC  numeric
@attribute Contig53072_RC  numeric
@attribute AF156603  numeric
@attribute Contig40196_RC  numeric
@attribute Contig31448_RC  numeric
@attribute Contig43970_RC  numeric
@attribute Contig55365_RC  numeric
@attribute Contig37262  numeric
@attribute Contig43823  numeric
@attribute Contig51843  numeric
@attribute NM_001870  numeric
@attribute NM_001871  numeric
@attribute Contig37265  numeric
@attribute NM_001872  numeric
@attribute NM_001873  numeric
@attribute Contig52576  numeric
@attribute NM_001874  numeric
@attribute Contig44558  numeric
@attribute NM_001875  numeric
@attribute NM_001876  numeric
@attribute Contig9348_RC  numeric
@attribute NM_001877  numeric
@attribute NM_001878  numeric
@attribute NM_001879  numeric
@attribute Contig41903_RC  numeric
@attribute Contig30485_RC  numeric
@attribute Contig57801_RC  numeric
@attribute Contig58530_RC  numeric
@attribute Contig56695_RC  numeric
@attribute Contig48676_RC  numeric
@attribute Contig55966_RC  numeric
@attribute NM_001880  numeric
@attribute NM_001881  numeric
@attribute NM_001882  numeric
@attribute Contig28528  numeric
@attribute NM_001883  numeric
@attribute NM_001884  numeric
@attribute NM_001885  numeric
@attribute NM_001886  numeric
@attribute NM_001887  numeric
@attribute NM_001888  numeric
@attribute Contig34004_RC  numeric
@attribute NM_001889  numeric
@attribute Contig32921_RC  numeric
@attribute Contig40940_RC  numeric
@attribute Contig12755_RC  numeric
@attribute Contig51981_RC  numeric
@attribute Contig46609_RC  numeric
@attribute Contig56086_RC  numeric
@attribute Contig23796_RC  numeric
@attribute Contig38965_RC  numeric
@attribute Contig7047_RC  numeric
@attribute NM_001890  numeric
@attribute NM_001891  numeric
@attribute NM_001892  numeric
@attribute NM_001893  numeric
@attribute NM_001894  numeric
@attribute NM_001895  numeric
@attribute NM_001896  numeric
@attribute NM_001897  numeric
@attribute Contig32312_RC  numeric
@attribute NM_001898  numeric
@attribute NM_001899  numeric
@attribute Contig11417_RC  numeric
@attribute Contig55500_RC  numeric
@attribute Contig8986_RC  numeric
@attribute Contig43353_RC  numeric
@attribute Contig34605_RC  numeric
@attribute Contig42624_RC  numeric
@attribute Contig22458_RC  numeric
@attribute Contig23187_RC  numeric
@attribute Contig30477_RC  numeric
@attribute Contig598_RC  numeric
@attribute Contig34980_RC  numeric
@attribute Contig54394_RC  numeric
@attribute Contig46375_RC  numeric
@attribute Contig37627_RC  numeric
@attribute Contig39085_RC  numeric
@attribute X06389  numeric
@attribute Contig40789_RC  numeric
@attribute Contig28549  numeric
@attribute Contig22601_RC  numeric
@attribute Contig34371_RC  numeric
@attribute Contig42390_RC  numeric
@attribute Contig27081_RC  numeric
@attribute Contig45037_RC  numeric
@attribute Contig53056_RC  numeric
@attribute Contig20766_RC  numeric
@attribute Contig28645_RC  numeric
@attribute Contig15769_RC  numeric
@attribute AF077188  numeric
@attribute AA600139_RC  numeric
@attribute Contig36574  numeric
@attribute Contig23931_RC  numeric
@attribute Contig27307_RC  numeric
@attribute Contig28036_RC  numeric
@attribute Contig35326_RC  numeric
@attribute Contig42616_RC  numeric
@attribute Contig58514_RC  numeric
@attribute Contig27682_RC  numeric
@attribute Contig44909_RC  numeric
@attribute Contig47096_RC  numeric
@attribute Contig46367_RC  numeric
@attribute D16815  numeric
@attribute D16816  numeric
@attribute Contig32070_RC  numeric
@attribute Contig11175_RC  numeric
@attribute Contig39220_RC  numeric
@attribute Contig27073_RC  numeric
@attribute Contig34363_RC  numeric
@attribute Contig52319_RC  numeric
@attribute Contig53048_RC  numeric
@attribute Contig45029_RC  numeric
@attribute Contig14197_RC  numeric
@attribute Contig49532_RC  numeric
@attribute Contig25990_RC  numeric
@attribute Contig37385_RC  numeric
@attribute Contig35927_RC  numeric
@attribute Contig27908_RC  numeric
@attribute Contig31799_RC  numeric
@attribute Contig39678_RC  numeric
@attribute Contig38949_RC  numeric
@attribute Contig20901_RC  numeric
@attribute Contig24652_RC  numeric
@attribute Contig17362_RC  numeric
@attribute Contig42608_RC  numeric
@attribute Contig28028_RC  numeric
@attribute D00174  numeric
@attribute Contig34964_RC  numeric
@attribute U49089  numeric
@attribute Contig21021_RC  numeric
@attribute Contig31333_RC  numeric
@attribute Contig40081_RC  numeric
@attribute Contig15670_RC  numeric
@attribute Contig40916_RC  numeric
@attribute Contig34355_RC  numeric
@attribute Contig41645_RC  numeric
@attribute Contig33626_RC  numeric
@attribute Contig58272_RC  numeric
@attribute U56387  numeric
@attribute Contig45396_RC  numeric
@attribute Contig61202_RC  numeric
@attribute Contig23080_RC  numeric
@attribute AL133101  numeric
@attribute Contig41036_RC  numeric
@attribute AL133103  numeric
@attribute AL133104  numeric
@attribute Contig37520_RC  numeric
@attribute AL133105  numeric
@attribute Contig56205_RC  numeric
@attribute Contig40682_RC  numeric
@attribute Contig24644_RC  numeric
@attribute Contig16625_RC  numeric
@attribute AL133108  numeric
@attribute Contig36039_RC  numeric
@attribute AL133109  numeric
@attribute Contig47832_RC  numeric
@attribute Contig50994_RC  numeric
@attribute Contig35685_RC  numeric
@attribute Contig37978_RC  numeric
@attribute Contig52220_RC  numeric
@attribute Contig12640_RC  numeric
@attribute AL133110  numeric
@attribute Contig16016_RC  numeric
@attribute AL133112  numeric
@attribute Contig11159_RC  numeric
@attribute Contig55242_RC  numeric
@attribute AL133115  numeric
@attribute AL133116  numeric
@attribute AL133117  numeric
@attribute Contig42366_RC  numeric
@attribute Contig35076_RC  numeric
@attribute Contig50385_RC  numeric
@attribute Contig41637_RC  numeric
@attribute AL133118  numeric
@attribute U70981  numeric
@attribute Contig45388_RC  numeric
@attribute Contig44659_RC  numeric
@attribute Contig51949_RC  numeric
@attribute Contig49891_RC  numeric
@attribute Contig28996_RC  numeric
@attribute AI701905_RC  numeric
@attribute Contig22343_RC  numeric
@attribute Contig30362_RC  numeric
@attribute Contig15053_RC  numeric
@attribute Contig41028_RC  numeric
@attribute Contig37512_RC  numeric
@attribute Contig45531_RC  numeric
@attribute Contig53550_RC  numeric
@attribute Contig13970_RC  numeric
@attribute Contig32655_RC  numeric
@attribute Contig49282_RC  numeric
@attribute Contig56572_RC  numeric
@attribute S79267  numeric
@attribute Contig34948_RC  numeric
@attribute Contig20651_RC  numeric
@attribute Contig55234_RC  numeric
@attribute Contig14925_RC  numeric
@attribute Contig16383_RC  numeric
@attribute Contig31692_RC  numeric
@attribute U47671  numeric
@attribute Contig50377_RC  numeric
@attribute Contig58256_RC  numeric
@attribute U39657  numeric
@attribute Contig50520_RC  numeric
@attribute Contig475_RC  numeric
@attribute Contig45523_RC  numeric
@attribute Contig13962_RC  numeric
@attribute S79281  numeric
@attribute Contig33376_RC  numeric
@attribute Contig17338_RC  numeric
@attribute Contig29860_RC  numeric
@attribute Contig43688_RC  numeric
@attribute Contig42959_RC  numeric
@attribute Contig2668_RC  numeric
@attribute Contig12624_RC  numeric
@attribute Contig28522_RC  numeric
@attribute AF034374  numeric
@attribute AF121856  numeric
@attribute Contig30955_RC  numeric
@attribute Contig24394_RC  numeric
@attribute Contig14917_RC  numeric
@attribute Contig43079_RC  numeric
@attribute AF121858  numeric
@attribute Contig38834_RC  numeric
@attribute Contig47582_RC  numeric
@attribute Contig58248_RC  numeric
@attribute Contig2811_RC  numeric
@attribute Contig25958_RC  numeric
@attribute Contig33977_RC  numeric
@attribute Contig6562_RC  numeric
@attribute Contig50512_RC  numeric
@attribute AB026048  numeric
@attribute Contig14308_RC  numeric
@attribute Contig15037_RC  numeric
@attribute Contig59120_RC  numeric
@attribute AF121862  numeric
@attribute Contig54263_RC  numeric
@attribute Contig46244_RC  numeric
@attribute Contig14683_RC  numeric
@attribute Contig33368_RC  numeric
@attribute Contig32639_RC  numeric
@attribute Contig25349_RC  numeric
@attribute Contig37871_RC  numeric
@attribute G26403  numeric
@attribute Contig66868_RC  numeric
@attribute AB026054  numeric
@attribute Contig34240_RC  numeric
@attribute Contig41530_RC  numeric
@attribute Contig20635_RC  numeric
@attribute Contig7437  numeric
@attribute AF019083  numeric
@attribute Contig36533_RC  numeric
@attribute Contig28514_RC  numeric
@attribute Contig16367_RC  numeric
@attribute Contig46845_RC  numeric
@attribute Contig39555_RC  numeric
@attribute Contig38826_RC  numeric
@attribute AL157851  numeric
@attribute Contig1697_RC  numeric
@attribute Contig12007_RC  numeric
@attribute Contig43214_RC  numeric
@attribute Contig51233_RC  numeric
@attribute X65232  numeric
@attribute AF016903  numeric
@attribute AF040964  numeric
@attribute AF040965  numeric
@attribute Contig41379_RC  numeric
@attribute Contig48529_RC  numeric
@attribute AJ009936  numeric
@attribute Contig24987_RC  numeric
@attribute NM_020038  numeric
@attribute NM_020039  numeric
@attribute Contig26213_RC  numeric
@attribute Contig34232_RC  numeric
@attribute Contig10690_RC  numeric
@attribute Contig20627_RC  numeric
@attribute Contig7457  numeric
@attribute Contig44544_RC  numeric
@attribute Contig45273_RC  numeric
@attribute Contig52563_RC  numeric
@attribute Contig28506_RC  numeric
@attribute NM_004001  numeric
@attribute NM_020040  numeric
@attribute NM_004003  numeric
@attribute NM_020041  numeric
@attribute AJ272057  numeric
@attribute NM_004004  numeric
@attribute Contig48295_RC  numeric
@attribute Contig49859_RC  numeric
@attribute Contig8839_RC  numeric
@attribute Contig32540_RC  numeric
@attribute Contig43206_RC  numeric
@attribute Contig12374_RC  numeric
@attribute Contig43581_RC  numeric
@attribute M68874  numeric
@attribute Contig46228_RC  numeric
@attribute NM_004010  numeric
@attribute NM_004019  numeric
@attribute Contig10307_RC  numeric
@attribute Contig14810_RC  numeric
@attribute Contig50262_RC  numeric
@attribute Contig30096_RC  numeric
@attribute Contig33870_RC  numeric
@attribute Contig26580_RC  numeric
@attribute Contig36517_RC  numeric
@attribute Contig51826_RC  numeric
@attribute Contig43807_RC  numeric
@attribute NM_020061  numeric
@attribute S69873  numeric
@attribute NM_004024  numeric
@attribute NM_004027  numeric
@attribute NM_004028  numeric
@attribute NM_004029  numeric
@attribute NM_020069  numeric
@attribute M28170  numeric
@attribute Contig10073_RC  numeric
@attribute Y11306  numeric
@attribute Contig41280_RC  numeric
@attribute Contig48430_RC  numeric
@attribute Contig27535_RC  numeric
@attribute U05589  numeric
@attribute NM_003300  numeric
@attribute NM_003301  numeric
@attribute NM_004031  numeric
@attribute NM_003303  numeric
@attribute NM_004032  numeric
@attribute NM_003304  numeric
@attribute NM_004033  numeric
@attribute NM_004034  numeric
@attribute NM_003305  numeric
@attribute Contig46595_RC  numeric
@attribute Contig29828_RC  numeric
@attribute NM_004035  numeric
@attribute NM_004036  numeric
@attribute NM_003307  numeric
@attribute NM_004037  numeric
@attribute NM_004038  numeric
@attribute NM_004039  numeric
@attribute Contig5575_RC  numeric
@attribute Y11312  numeric
@attribute Contig8597_RC  numeric
@attribute Contig55111_RC  numeric
@attribute Contig30840_RC  numeric
@attribute Contig15531_RC  numeric
@attribute Contig34216_RC  numeric
@attribute Contig42235_RC  numeric
@attribute Contig50254_RC  numeric
@attribute Contig10674_RC  numeric
@attribute NM_003310  numeric
@attribute NM_004040  numeric
@attribute NM_003311  numeric
@attribute NM_004041  numeric
@attribute NM_003312  numeric
@attribute NM_004042  numeric
@attribute NM_003313  numeric
@attribute NM_004043  numeric
@attribute NM_012062  numeric
@attribute NM_003314  numeric
@attribute NM_004044  numeric
@attribute NM_012063  numeric
@attribute NM_003315  numeric
@attribute Contig56298_RC  numeric
@attribute Contig48279_RC  numeric
@attribute NM_012064  numeric
@attribute NM_003316  numeric
@attribute NM_004045  numeric
@attribute X89960  numeric
@attribute NM_003317  numeric
@attribute NM_004046  numeric
@attribute Contig4237_RC  numeric
@attribute NM_012066  numeric
@attribute NM_003318  numeric
@attribute NM_004047  numeric
@attribute NM_004048  numeric
@attribute NM_012067  numeric
@attribute NM_003319  numeric
@attribute NM_012068  numeric
@attribute NM_004049  numeric
@attribute NM_012069  numeric
@attribute Contig3883_RC  numeric
@attribute Contig25234_RC  numeric
@attribute Contig51209_RC  numeric
@attribute Contig20377_RC  numeric
@attribute Contig55712_RC  numeric
@attribute Contig48422_RC  numeric
@attribute Contig56441_RC  numeric
@attribute Contig16861_RC  numeric
@attribute Contig24880_RC  numeric
@attribute Contig46000  numeric
@attribute Contig51584_RC  numeric
@attribute Contig50855_RC  numeric
@attribute U12897  numeric
@attribute AF009674  numeric
@attribute NM_003320  numeric
@attribute Contig30689_RC  numeric
@attribute Contig23399_RC  numeric
@attribute NM_003321  numeric
@attribute NM_004050  numeric
@attribute NM_012070  numeric
@attribute NM_003322  numeric
@attribute NM_003323  numeric
@attribute NM_004052  numeric
@attribute NM_012071  numeric
@attribute Contig46007  numeric
@attribute NM_012072  numeric
@attribute NM_003324  numeric
@attribute NM_004053  numeric
@attribute Contig39297_RC  numeric
@attribute NM_003325  numeric
@attribute NM_004054  numeric
@attribute NM_003326  numeric
@attribute NM_004055  numeric
@attribute NM_012075  numeric
@attribute NM_003327  numeric
@attribute NM_004056  numeric
@attribute NM_004057  numeric
@attribute NM_012076  numeric
@attribute NM_003328  numeric
@attribute NM_003329  numeric
@attribute NM_004058  numeric
@attribute NM_004059  numeric
@attribute NM_012079  numeric
@attribute AB007902  numeric
@attribute Contig55103_RC  numeric
@attribute M26747  numeric
@attribute Contig31561_RC  numeric
@attribute Y11339  numeric
@attribute Contig27293_RC  numeric
@attribute Contig53268_RC  numeric
@attribute Contig54031  numeric
@attribute NM_002600  numeric
@attribute Contig13688_RC  numeric
@attribute NM_002601  numeric
@attribute NM_003330  numeric
@attribute NM_002602  numeric
@attribute NM_003331  numeric
@attribute NM_004060  numeric
@attribute NM_004061  numeric
@attribute NM_012080  numeric
@attribute NM_003332  numeric
@attribute Contig61325  numeric
@attribute Contig5710_RC  numeric
@attribute NM_003333  numeric
@attribute NM_012081  numeric
@attribute NM_004062  numeric
@attribute Contig36876_RC  numeric
@attribute Contig28857_RC  numeric
@attribute NM_012082  numeric
@attribute NM_004063  numeric
@attribute NM_003334  numeric
@attribute NM_004064  numeric
@attribute NM_003335  numeric
@attribute NM_002606  numeric
@attribute NM_003336  numeric
@attribute NM_004065  numeric
@attribute NM_012084  numeric
@attribute NM_002607  numeric
@attribute NM_002608  numeric
@attribute NM_004066  numeric
@attribute NM_003337  numeric
@attribute NM_003338  numeric
@attribute NM_002609  numeric
@attribute NM_012086  numeric
@attribute NM_004067  numeric
@attribute NM_003339  numeric
@attribute NM_004068  numeric
@attribute NM_012087  numeric
@attribute NM_012088  numeric
@attribute NM_012089  numeric
@attribute Contig22204_RC  numeric
@attribute Contig38102_RC  numeric
@attribute Contig53411_RC  numeric
@attribute AB007913  numeric
@attribute AB007915  numeric
@attribute Contig32516_RC  numeric
@attribute Contig25226_RC  numeric
@attribute AB007916  numeric
@attribute Contig21098_RC  numeric
@attribute Contig55704_RC  numeric
@attribute Contig36267_RC  numeric
@attribute Contig44286_RC  numeric
@attribute NM_002610  numeric
@attribute Contig46023  numeric
@attribute NM_002611  numeric
@attribute NM_003340  numeric
@attribute NM_002612  numeric
@attribute NM_004070  numeric
@attribute NM_003341  numeric
@attribute NM_004071  numeric
@attribute NM_012090  numeric
@attribute NM_002613  numeric
@attribute NM_004072  numeric
@attribute NM_012091  numeric
@attribute NM_003343  numeric
@attribute NM_002614  numeric
@attribute NM_003344  numeric
@attribute NM_004073  numeric
@attribute NM_002615  numeric
@attribute NM_003345  numeric
@attribute NM_012093  numeric
@attribute NM_004074  numeric
@attribute NM_002616  numeric
@attribute NM_004075  numeric
@attribute NM_002617  numeric
@attribute NM_012094  numeric
@attribute NM_012095  numeric
@attribute NM_003347  numeric
@attribute NM_004076  numeric
@attribute NM_002618  numeric
@attribute NM_012096  numeric
@attribute NM_002619  numeric
@attribute NM_003348  numeric
@attribute NM_004077  numeric
@attribute NM_004078  numeric
@attribute NM_012097  numeric
@attribute NM_003349  numeric
@attribute NM_012098  numeric
@attribute NM_004079  numeric
@attribute Contig5559_RC  numeric
@attribute Contig20512_RC  numeric
@attribute AB007921  numeric
@attribute AB007922  numeric
@attribute AB007923  numeric
@attribute AB007924  numeric
@attribute Contig23534_RC  numeric
@attribute Contig32282_RC  numeric
@attribute AB007925  numeric
@attribute AB007928  numeric
@attribute Contig39432_RC  numeric
@attribute AB007929  numeric
@attribute Contig25827_RC  numeric
@attribute Contig27285_RC  numeric
@attribute NM_002620  numeric
@attribute Contig53323  numeric
@attribute Contig58492_RC  numeric
@attribute Contig49744_RC  numeric
@attribute NM_002621  numeric
@attribute NM_002622  numeric
@attribute Contig5702_RC  numeric
@attribute NM_004081  numeric
@attribute NM_003352  numeric
@attribute NM_002623  numeric
@attribute Contig44887_RC  numeric
@attribute Contig36868_RC  numeric
@attribute NM_004082  numeric
@attribute NM_002624  numeric
@attribute NM_002625  numeric
@attribute NM_004083  numeric
@attribute NM_003355  numeric
@attribute NM_002626  numeric
@attribute NM_004084  numeric
@attribute Contig54058  numeric
@attribute NM_003356  numeric
@attribute NM_004085  numeric
@attribute NM_003357  numeric
@attribute NM_002628  numeric
@attribute NM_004086  numeric
@attribute NM_004087  numeric
@attribute NM_003358  numeric
@attribute NM_002629  numeric
@attribute NM_003359  numeric
@attribute NM_004088  numeric
@attribute NM_004089  numeric
@attribute Contig11530_RC  numeric
@attribute AB007930  numeric
@attribute AB007931  numeric
@attribute AB007932  numeric
@attribute AB007933  numeric
@attribute Contig15281_RC  numeric
@attribute Contig40527_RC  numeric
@attribute AB007936  numeric
@attribute Contig29721_RC  numeric
@attribute Contig48406_RC  numeric
@attribute Contig49135_RC  numeric
@attribute Contig16845_RC  numeric
@attribute Contig25593_RC  numeric
@attribute Contig44278_RC  numeric
@attribute Contig43549_RC  numeric
@attribute NM_001900  numeric
@attribute NM_002630  numeric
@attribute NM_001901  numeric
@attribute NM_003360  numeric
@attribute NM_001902  numeric
@attribute NM_002631  numeric
@attribute NM_003361  numeric
@attribute NM_001903  numeric
@attribute NM_002632  numeric
@attribute NM_004090  numeric
@attribute Contig27886_RC  numeric
@attribute NM_004091  numeric
@attribute NM_003362  numeric
@attribute NM_002633  numeric
@attribute NM_001904  numeric
@attribute NM_001905  numeric
@attribute NM_004092  numeric
@attribute NM_002634  numeric
@attribute NM_003363  numeric
@attribute NM_004093  numeric
@attribute NM_001906  numeric
@attribute NM_003364  numeric
@attribute NM_002635  numeric
@attribute NM_002636  numeric
@attribute NM_001907  numeric
@attribute NM_003365  numeric
@attribute NM_004094  numeric
@attribute NM_003366  numeric
@attribute NM_004095  numeric
@attribute NM_001908  numeric
@attribute NM_002637  numeric
@attribute NM_002638  numeric
@attribute NM_003367  numeric
@attribute NM_004096  numeric
@attribute NM_001909  numeric
@attribute NM_002639  numeric
@attribute L05148  numeric
@attribute NM_003368  numeric
@attribute NM_003369  numeric
@attribute NM_004099  numeric
@attribute Contig20504_RC  numeric
@attribute Contig21233_RC  numeric
@attribute AB007941  numeric
@attribute Contig23526_RC  numeric
@attribute Contig31545_RC  numeric
@attribute AF166125  numeric
@attribute AB007946  numeric
@attribute AB007948  numeric
@attribute Contig42586_RC  numeric
@attribute Contig25819_RC  numeric
@attribute Contig46050  numeric
@attribute Contig45321  numeric
@attribute NM_001910  numeric
@attribute NM_001911  numeric
@attribute NM_002640  numeric
@attribute NM_003370  numeric
@attribute NM_001912  numeric
@attribute NM_001913  numeric
@attribute NM_002642  numeric
@attribute NM_003371  numeric
@attribute Contig52898_RC  numeric
@attribute NM_001914  numeric
@attribute NM_002643  numeric
@attribute NM_003372  numeric
@attribute Contig52617  numeric
@attribute NM_003373  numeric
@attribute NM_001916  numeric
@attribute NM_003374  numeric
@attribute NM_002645  numeric
@attribute NM_003375  numeric
@attribute NM_001917  numeric
@attribute NM_001918  numeric
@attribute NM_002647  numeric
@attribute NM_003376  numeric
@attribute NM_002648  numeric
@attribute NM_001919  numeric
@attribute NM_003377  numeric
@attribute NM_003378  numeric
@attribute NM_002649  numeric
@attribute NM_003379  numeric
@attribute D83776  numeric
@attribute Contig30207_RC  numeric
@attribute D83778  numeric
@attribute AB007950  numeric
@attribute Contig13815_RC  numeric
@attribute Contig14544_RC  numeric
@attribute AB007953  numeric
@attribute AB007954  numeric
@attribute AB007956  numeric
@attribute Contig46480_RC  numeric
@attribute AB007957  numeric
@attribute AB007958  numeric
@attribute Contig24856_RC  numeric
@attribute NM_001920  numeric
@attribute NM_001921  numeric
@attribute NM_002650  numeric
@attribute Contig5460_RC  numeric
@attribute NM_001922  numeric
@attribute NM_003380  numeric
@attribute NM_002651  numeric
@attribute Contig27878_RC  numeric
@attribute Contig35897_RC  numeric
@attribute NM_002652  numeric
@attribute NM_003381  numeric
@attribute NM_001923  numeric
@attribute NM_003382  numeric
@attribute NM_001924  numeric
@attribute NM_002653  numeric
@attribute NM_001925  numeric
@attribute NM_002654  numeric
@attribute NM_003383  numeric
@attribute NM_001926  numeric
@attribute NM_002655  numeric
@attribute NM_003384  numeric
@attribute NM_002656  numeric
@attribute NM_003385  numeric
@attribute NM_001927  numeric
@attribute NM_001928  numeric
@attribute NM_002657  numeric
@attribute NM_003387  numeric
@attribute D83781  numeric
@attribute NM_001929  numeric
@attribute NM_002658  numeric
@attribute NM_003388  numeric
@attribute NM_002659  numeric
@attribute D83782  numeric
@attribute NM_003389  numeric
@attribute Contig21225_RC  numeric
@attribute Contig44413_RC  numeric
@attribute Contig29104_RC  numeric
@attribute AB007961  numeric
@attribute Contig20871_RC  numeric
@attribute AB007962  numeric
@attribute AB007964  numeric
@attribute AB007965  numeric
@attribute Contig39416_RC  numeric
@attribute AB007969  numeric
@attribute Contig35288_RC  numeric
@attribute Contig27269_RC  numeric
@attribute R91401_RC  numeric
@attribute Contig44613  numeric
@attribute NM_001930  numeric
@attribute NM_002660  numeric
@attribute R70506_RC  numeric
@attribute NM_001932  numeric
@attribute NM_002661  numeric
@attribute NM_003390  numeric
@attribute NM_001933  numeric
@attribute NM_002662  numeric
@attribute NM_003391  numeric
@attribute Contig37327  numeric
@attribute NM_003392  numeric
@attribute NM_002663  numeric
@attribute NM_001934  numeric
@attribute Contig1558_RC  numeric
@attribute NM_001935  numeric
@attribute NM_003393  numeric
@attribute NM_002664  numeric
@attribute NM_002665  numeric
@attribute NM_003394  numeric
@attribute NM_001936  numeric
@attribute NM_001937  numeric
@attribute NM_002666  numeric
@attribute NM_001938  numeric
@attribute NM_002667  numeric
@attribute NM_001939  numeric
@attribute NM_002668  numeric
@attribute NM_002669  numeric
@attribute NM_003399  numeric
@attribute Contig35431_RC  numeric
@attribute AB007970  numeric
@attribute AB007972  numeric
@attribute AB007975  numeric
@attribute Contig54491_RC  numeric
@attribute Contig39182_RC  numeric
@attribute Contig46472_RC  numeric
@attribute AB007976  numeric
@attribute Contig57138_RC  numeric
@attribute AB007977  numeric
@attribute AB007978  numeric
@attribute Contig25577_RC  numeric
@attribute Contig32867_RC  numeric
@attribute Contig17558_RC  numeric
@attribute AF182198  numeric
@attribute NM_001940  numeric
@attribute Contig6181_RC  numeric
@attribute NM_001941  numeric
@attribute NM_002670  numeric
@attribute NM_001942  numeric
@attribute NM_001943  numeric
@attribute NM_001944  numeric
@attribute NM_002673  numeric
@attribute NM_001945  numeric
@attribute NM_002674  numeric
@attribute NM_001946  numeric
@attribute NM_002675  numeric
@attribute NM_002676  numeric
@attribute NM_001948  numeric
@attribute NM_002677  numeric
@attribute NM_001949  numeric
@attribute Contig65300_RC  numeric
@attribute X15183  numeric
@attribute AF085243  numeric
@attribute Contig37490_RC  numeric
@attribute Contig36761_RC  numeric
@attribute Contig55446_RC  numeric
@attribute Contig39408_RC  numeric
@attribute Contig48156_RC  numeric
@attribute Contig16595_RC  numeric
@attribute Contig57739_RC  numeric
@attribute NM_001950  numeric
@attribute NM_001951  numeric
@attribute NM_001952  numeric
@attribute Contig37346  numeric
@attribute NM_001953  numeric
@attribute NM_001954  numeric
@attribute NM_002684  numeric
@attribute NM_001955  numeric
@attribute Contig51929  numeric
@attribute NM_001956  numeric
@attribute NM_002685  numeric
@attribute NM_001957  numeric
@attribute NM_002686  numeric
@attribute NM_002687  numeric
@attribute NM_001958  numeric
@attribute NM_002688  numeric
@attribute NM_001959  numeric
@attribute Contig40420_RC  numeric
@attribute NM_002689  numeric
@attribute Contig36152_RC  numeric
@attribute Contig51461_RC  numeric
@attribute Contig52190_RC  numeric
@attribute Contig31295_RC  numeric
@attribute Y10697  numeric
@attribute Contig39174_RC  numeric
@attribute Contig46464_RC  numeric
@attribute Contig37716_RC  numeric
@attribute Contig36621  numeric
@attribute NM_001960  numeric
@attribute Contig44644  numeric
@attribute NM_001961  numeric
@attribute NM_002690  numeric
@attribute NM_001962  numeric
@attribute NM_002691  numeric
@attribute NM_001963  numeric
@attribute NM_002692  numeric
@attribute Contig36628  numeric
@attribute NM_002693  numeric
@attribute NM_001964  numeric
@attribute NM_001965  numeric
@attribute NM_002694  numeric
@attribute NM_002695  numeric
@attribute NM_001966  numeric
@attribute NM_002696  numeric
@attribute NM_001967  numeric
@attribute NM_002697  numeric
@attribute NM_001968  numeric
@attribute NM_001969  numeric
@attribute NM_002698  numeric
@attribute Contig830_RC  numeric
@attribute NM_002699  numeric
@attribute Contig41750_RC  numeric
@attribute Contig34460_RC  numeric
@attribute AF084530  numeric
@attribute Contig48900_RC  numeric
@attribute AF084535  numeric
@attribute Contig37482_RC  numeric
@attribute Contig56167_RC  numeric
@attribute Contig45380  numeric
@attribute NM_001970  numeric
@attribute NM_001971  numeric
@attribute NM_001972  numeric
@attribute NM_001973  numeric
@attribute NM_001974  numeric
@attribute NM_001975  numeric
@attribute NM_001976  numeric
@attribute NM_001977  numeric
@attribute NM_001978  numeric
@attribute Contig40412_RC  numeric
@attribute NM_001979  numeric
@attribute Contig49020_RC  numeric
@attribute Contig50724_RC  numeric
@attribute Contig52182_RC  numeric
@attribute Contig51453_RC  numeric
@attribute Contig28125_RC  numeric
@attribute Contig27771_RC  numeric
@attribute Contig35790_RC  numeric
@attribute AF084545  numeric
@attribute Contig37708_RC  numeric
@attribute Contig39166_RC  numeric
@attribute Contig53746_RC  numeric
@attribute Contig56768_RC  numeric
@attribute Contig45390  numeric
@attribute Contig28623  numeric
@attribute NM_001980  numeric
@attribute NM_001981  numeric
@attribute Contig52684  numeric
@attribute NM_001982  numeric
@attribute NM_001983  numeric
@attribute NM_001985  numeric
@attribute Contig8458_RC  numeric
@attribute NM_001987  numeric
@attribute Contig30701_RC  numeric
@attribute NM_001988  numeric
@attribute Contig50490_RC  numeric
@attribute Contig45118_RC  numeric
@attribute Contig20847_RC  numeric
@attribute Contig37474_RC  numeric
@attribute Contig31888_RC  numeric
@attribute D26362  numeric
@attribute Contig27901  numeric
@attribute Contig28631  numeric
@attribute Contig51963  numeric
@attribute NM_001990  numeric
@attribute NM_001991  numeric
@attribute NM_001992  numeric
@attribute NM_001993  numeric
@attribute NM_001994  numeric
@attribute NM_001995  numeric
@attribute NM_001996  numeric
@attribute NM_001997  numeric
@attribute NM_001998  numeric
@attribute NM_001999  numeric
@attribute Contig49012_RC  numeric
@attribute Contig16722_RC  numeric
@attribute Contig36136_RC  numeric
@attribute Contig52174_RC  numeric
@attribute Contig60193_RC  numeric
@attribute Contig39158_RC  numeric
@attribute Contig45719_RC  numeric
@attribute Contig35935  numeric
@attribute AF204231  numeric
@attribute Contig39301_RC  numeric
@attribute AI393246_RC  numeric
@attribute Contig43192_RC  numeric
@attribute Z83801  numeric
@attribute Contig20839_RC  numeric
@attribute Contig59090_RC  numeric
@attribute Contig29447_RC  numeric
@attribute Contig35940  numeric
@attribute Contig39759_RC  numeric
@attribute Contig3736_RC  numeric
@attribute Contig44692  numeric
@attribute U23028  numeric
@attribute AF051151  numeric
@attribute Contig14421_RC  numeric
@attribute Contig15150_RC  numeric
@attribute Contig580_RC  numeric
@attribute Contig57023_RC  numeric
@attribute Contig55940_RC  numeric
@attribute Contig48650_RC  numeric
@attribute Contig43793_RC  numeric
@attribute Contig35774_RC  numeric
@attribute Contig55188_RC  numeric
@attribute Contig43973  numeric
@attribute AF035121  numeric
@attribute Contig36688  numeric
@attribute M94362  numeric
@attribute Contig23770_RC  numeric
@attribute Contig43184_RC  numeric
@attribute Contig41726_RC  numeric
@attribute Contig27146_RC  numeric
@attribute Contig19127_RC  numeric
@attribute Contig58353_RC  numeric
@attribute Contig18773_RC  numeric
@attribute Contig36729_RC  numeric
@attribute Contig37458_RC  numeric
@attribute Contig55789_RC  numeric
@attribute U89896  numeric
@attribute Contig8960_RC  numeric
@attribute Contig37601_RC  numeric
@attribute Contig33473_RC  numeric
@attribute Contig27747_RC  numeric
@attribute Contig9080_RC  numeric
@attribute Contig35977  numeric
@attribute Contig45011_RC  numeric
@attribute Contig35978  numeric
@attribute Contig20740_RC  numeric
@attribute Contig32135_RC  numeric
@attribute Contig47304_RC  numeric
@attribute Contig56052_RC  numeric
@attribute Contig34428_RC  numeric
@attribute Contig46950_RC  numeric
@attribute Contig26784_RC  numeric
@attribute Contig45469_RC  numeric
@attribute Contig1427_RC  numeric
@attribute Contig9681_RC  numeric
@attribute Contig28010_RC  numeric
@attribute Contig31172_RC  numeric
@attribute Contig46341_RC  numeric
@attribute Contig54360_RC  numeric
@attribute Contig14780_RC  numeric
@attribute Contig32736_RC  numeric
@attribute Contig34194_RC  numeric
@attribute Contig24717_RC  numeric
@attribute Contig35758_RC  numeric
@attribute Contig43777_RC  numeric
@attribute R41227_RC  numeric
@attribute Contig53022_RC  numeric
@attribute Contig21461_RC  numeric
@attribute U31099  numeric
@attribute Contig51187_RC  numeric
@attribute Contig54961_RC  numeric
@attribute Contig46942_RC  numeric
@attribute Contig36021_RC  numeric
@attribute Contig28002_RC  numeric
@attribute Contig44040_RC  numeric
@attribute Contig31164_RC  numeric
@attribute Contig23145_RC  numeric
@attribute Contig30435_RC  numeric
@attribute Contig45604_RC  numeric
@attribute Contig53623_RC  numeric
@attribute Contig39043_RC  numeric
@attribute Contig41476_RC  numeric
@attribute Contig17419_RC  numeric
@attribute Contig37960_RC  numeric
@attribute Contig1185_RC  numeric
@attribute Contig26310_RC  numeric
@attribute Contig44641_RC  numeric
@attribute Contig45370_RC  numeric
@attribute Contig36622_RC  numeric
@attribute Contig56036_RC  numeric
@attribute Contig55307_RC  numeric
@attribute Contig48017_RC  numeric
@attribute Contig32494_RC  numeric
@attribute Contig48392_RC  numeric
@attribute Contig46934_RC  numeric
@attribute Contig67077_RC  numeric
@attribute Contig58329_RC  numeric
@attribute Contig26768_RC  numeric
@attribute AI347216_RC  numeric
@attribute Contig36013_RC  numeric
@attribute Contig43303_RC  numeric
@attribute Contig22408_RC  numeric
@attribute AF035191  numeric
@attribute Contig26911_RC  numeric
@attribute Contig53615_RC  numeric
@attribute Contig33449_RC  numeric
@attribute Contig34178_RC  numeric
@attribute Contig38681_RC  numeric
@attribute Contig48618_RC  numeric
@attribute Contig55908_RC  numeric
@attribute Contig8327_RC  numeric
@attribute Contig11133_RC  numeric
@attribute Contig7973_RC  numeric
@attribute Contig19012_RC  numeric
@attribute Contig30193_RC  numeric
@attribute Contig36614_RC  numeric
@attribute Contig29324_RC  numeric
@attribute Contig1320_RC  numeric
@attribute Contig31757_RC  numeric
@attribute Contig28970_RC  numeric
@attribute Contig62964_RC  numeric
@attribute Contig39636_RC  numeric
@attribute Contig55674_RC  numeric
@attribute Contig47655_RC  numeric
@attribute Contig38907_RC  numeric
@attribute NM_020107  numeric
@attribute Contig34779_RC  numeric
@attribute Contig49948_RC  numeric
@attribute Contig1778_RC  numeric
@attribute Contig31148_RC  numeric
@attribute Contig34922_RC  numeric
@attribute Contig47046_RC  numeric
@attribute NM_020110  numeric
@attribute NM_020111  numeric
@attribute Contig22775_RC  numeric
@attribute NM_020113  numeric
@attribute NM_020115  numeric
@attribute AF202889  numeric
@attribute NM_020117  numeric
@attribute NM_020118  numeric
@attribute NM_020119  numeric
@attribute U14383  numeric
@attribute Contig20708_RC  numeric
@attribute Contig25940_RC  numeric
@attribute Contig36606_RC  numeric
@attribute NM_012100  numeric
@attribute NM_020120  numeric
@attribute NM_012101  numeric
@attribute Contig2041_RC  numeric
@attribute NM_012102  numeric
@attribute NM_020121  numeric
@attribute NM_020122  numeric
@attribute NM_012103  numeric
@attribute NM_012104  numeric
@attribute NM_020123  numeric
@attribute AI559539_RC  numeric
@attribute NM_012105  numeric
@attribute NM_012106  numeric
@attribute NM_020125  numeric
@attribute Contig48376_RC  numeric
@attribute Contig46918_RC  numeric
@attribute Contig56395_RC  numeric
@attribute NM_012107  numeric
@attribute NM_020127  numeric
@attribute NM_012108  numeric
@attribute NM_012109  numeric
@attribute NM_020128  numeric
@attribute NM_020129  numeric
@attribute Contig10162_RC  numeric
@attribute AB024704  numeric
@attribute Contig24602_RC  numeric
@attribute Contig26060_RC  numeric
@attribute Contig27624_RC  numeric
@attribute Contig42933_RC  numeric
@attribute Contig28353_RC  numeric
@attribute Contig47038_RC  numeric
@attribute Contig55057_RC  numeric
@attribute NM_012110  numeric
@attribute NM_012111  numeric
@attribute NM_020130  numeric
@attribute Contig15477_RC  numeric
@attribute NM_020131  numeric
@attribute NM_012113  numeric
@attribute NM_020132  numeric
@attribute NM_012114  numeric
@attribute NM_020133  numeric
@attribute NM_012115  numeric
@attribute NM_020134  numeric
@attribute Contig38665_RC  numeric
@attribute Contig37936_RC  numeric
@attribute Contig45955_RC  numeric
@attribute NM_012116  numeric
@attribute NM_020135  numeric
@attribute NM_012117  numeric
@attribute NM_012118  numeric
@attribute NM_012119  numeric
@attribute NM_020139  numeric
@attribute Contig27015_RC  numeric
@attribute X72631  numeric
@attribute Contig298_RC  numeric
@attribute Contig33951_RC  numeric
@attribute Contig45346_RC  numeric
@attribute Contig52636_RC  numeric
@attribute Contig46075_RC  numeric
@attribute NM_004100  numeric
@attribute NM_004101  numeric
@attribute NM_012121  numeric
@attribute NM_020140  numeric
@attribute NM_004102  numeric
@attribute Contig33199_RC  numeric
@attribute NM_012122  numeric
@attribute NM_020141  numeric
@attribute NM_004103  numeric
@attribute NM_020142  numeric
@attribute NM_012123  numeric
@attribute NM_004104  numeric
@attribute NM_020143  numeric
@attribute NM_004105  numeric
@attribute NM_012124  numeric
@attribute Contig36973_RC  numeric
@attribute NM_004106  numeric
@attribute NM_012125  numeric
@attribute NM_020144  numeric
@attribute NM_012126  numeric
@attribute NM_020145  numeric
@attribute NM_004107  numeric
@attribute NM_012127  numeric
@attribute NM_004108  numeric
@attribute NM_004109  numeric
@attribute NM_012128  numeric
@attribute NM_020147  numeric
@attribute NM_012129  numeric
@attribute NM_020149  numeric
@attribute Contig8077_RC  numeric
@attribute Contig30320_RC  numeric
@attribute Contig15011_RC  numeric
@attribute Contig10154_RC  numeric
@attribute Contig25323_RC  numeric
@attribute Contig40632_RC  numeric
@attribute Contig55801_RC  numeric
@attribute AF025771  numeric
@attribute Contig36364_RC  numeric
@attribute Contig44383_RC  numeric
@attribute Contig43654_RC  numeric
@attribute Contig27616_RC  numeric
@attribute Contig35635_RC  numeric
@attribute Contig55049_RC  numeric
@attribute NM_004110  numeric
@attribute NM_012130  numeric
@attribute NM_004111  numeric
@attribute Contig22759_RC  numeric
@attribute Contig16198_RC  numeric
@attribute Contig30778_RC  numeric
@attribute NM_004112  numeric
@attribute NM_020150  numeric
@attribute NM_012131  numeric
@attribute NM_004113  numeric
@attribute NM_012132  numeric
@attribute NM_020151  numeric
@attribute X66087  numeric
@attribute NM_020152  numeric
@attribute NM_004114  numeric
@attribute NM_012133  numeric
@attribute NM_020153  numeric
@attribute NM_012134  numeric
@attribute NM_004115  numeric
@attribute Contig38657_RC  numeric
@attribute Contig53966_RC  numeric
@attribute NM_004116  numeric
@attribute NM_012135  numeric
@attribute NM_020154  numeric
@attribute NM_020155  numeric
@attribute NM_004117  numeric
@attribute NM_012137  numeric
@attribute NM_020156  numeric
@attribute NM_020157  numeric
@attribute NM_004119  numeric
@attribute NM_012138  numeric
@attribute NM_012139  numeric
@attribute NM_020158  numeric
@attribute Contig8678_RC  numeric
@attribute Contig15612_RC  numeric
@attribute Contig51064_RC  numeric
@attribute Contig43045_RC  numeric
@attribute Contig35026_RC  numeric
@attribute Contig58214_RC  numeric
@attribute Contig34672_RC  numeric
@attribute Contig45338_RC  numeric
@attribute Contig37319_RC  numeric
@attribute Contig53357_RC  numeric
@attribute NM_004120  numeric
@attribute NM_004121  numeric
@attribute NM_012140  numeric
@attribute NM_004122  numeric
@attribute NM_004123  numeric
@attribute NM_012142  numeric
@attribute NM_020161  numeric
@attribute NM_020162  numeric
@attribute NM_012143  numeric
@attribute NM_004124  numeric
@attribute NM_004125  numeric
@attribute NM_020163  numeric
@attribute NM_012144  numeric
@attribute Contig49089_RC  numeric
@attribute NM_004126  numeric
@attribute NM_012145  numeric
@attribute NM_020164  numeric
@attribute NM_004127  numeric
@attribute NM_004128  numeric
@attribute NM_020166  numeric
@attribute NM_012147  numeric
@attribute NM_012148  numeric
@attribute NM_020167  numeric
@attribute NM_004129  numeric
@attribute NM_020168  numeric
@attribute NM_020169  numeric
@attribute Contig33334_RC  numeric
@attribute Contig21187_RC  numeric
@attribute Contig49232_RC  numeric
@attribute X57352  numeric
@attribute Contig27608_RC  numeric
@attribute Contig36356_RC  numeric
@attribute NM_003400  numeric
@attribute NM_003401  numeric
@attribute NM_004130  numeric
@attribute NM_004131  numeric
@attribute NM_004132  numeric
@attribute NM_012151  numeric
@attribute NM_003403  numeric
@attribute NM_003404  numeric
@attribute NM_012152  numeric
@attribute NM_004133  numeric
@attribute NM_012153  numeric
@attribute NM_003405  numeric
@attribute NM_004134  numeric
@attribute Contig46668_RC  numeric
@attribute Contig39378_RC  numeric
@attribute NM_003406  numeric
@attribute NM_004135  numeric
@attribute NM_003407  numeric
@attribute NM_012155  numeric
@attribute NM_003408  numeric
@attribute NM_004137  numeric
@attribute NM_004138  numeric
@attribute NM_003409  numeric
@attribute NM_020178  numeric
@attribute NM_020179  numeric
@attribute Contig40015_RC  numeric
@attribute Contig35018_RC  numeric
@attribute Contig42683_RC  numeric
@attribute Contig34664_RC  numeric
@attribute Contig41954_RC  numeric
@attribute Contig54078_RC  numeric
@attribute Contig53349_RC  numeric
@attribute NM_003410  numeric
@attribute NM_004140  numeric
@attribute NM_003411  numeric
@attribute NM_012160  numeric
@attribute NM_003412  numeric
@attribute NM_004142  numeric
@attribute NM_003413  numeric
@attribute NM_020181  numeric
@attribute AJ272196  numeric
@attribute NM_003414  numeric
@attribute NM_004143  numeric
@attribute Contig44976_RC  numeric
@attribute Contig28938_RC  numeric
@attribute NM_020182  numeric
@attribute NM_012164  numeric
@attribute NM_003416  numeric
@attribute NM_004145  numeric
@attribute NM_020183  numeric
@attribute NM_012165  numeric
@attribute NM_020184  numeric
@attribute NM_003417  numeric
@attribute NM_020185  numeric
@attribute NM_003418  numeric
@attribute NM_004147  numeric
@attribute NM_003419  numeric
@attribute NM_004148  numeric
@attribute NM_020186  numeric
@attribute NM_020187  numeric
@attribute NM_012168  numeric
@attribute NM_020188  numeric
@attribute NM_020189  numeric
@attribute Contig31033_RC  numeric
@attribute Contig23014_RC  numeric
@attribute Contig34055_RC  numeric
@attribute Contig40616_RC  numeric
@attribute Contig26036_RC  numeric
@attribute Contig16934_RC  numeric
@attribute NM_003420  numeric
@attribute Contig46104  numeric
@attribute NM_003422  numeric
@attribute Contig46106  numeric
@attribute NM_020190  numeric
@attribute NM_003423  numeric
@attribute NM_004152  numeric
@attribute Contig19956_RC  numeric
@attribute NM_020191  numeric
@attribute NM_004153  numeric
@attribute NM_004154  numeric
@attribute NM_003425  numeric
@attribute NM_004155  numeric
@attribute NM_020193  numeric
@attribute NM_003426  numeric
@attribute NM_004156  numeric
@attribute NM_020194  numeric
@attribute NM_003427  numeric
@attribute NM_012175  numeric
@attribute NM_003428  numeric
@attribute NM_004157  numeric
@attribute NM_020195  numeric
@attribute NM_020196  numeric
@attribute NM_012177  numeric
@attribute NM_003429  numeric
@attribute NM_004159  numeric
@attribute NM_020197  numeric
@attribute NM_012179  numeric
@attribute NM_020198  numeric
@attribute NM_020199  numeric
@attribute Contig30070_RC  numeric
@attribute Contig13303_RC  numeric
@attribute Contig29201_RC  numeric
@attribute Contig24344_RC  numeric
@attribute Contig40382_RC  numeric
@attribute Contig33092_RC  numeric
@attribute Contig16325_RC  numeric
@attribute Contig17054_RC  numeric
@attribute Contig6882  numeric
@attribute D50402  numeric
@attribute Contig23990_RC  numeric
@attribute Contig42675_RC  numeric
@attribute Contig34656_RC  numeric
@attribute NM_002700  numeric
@attribute D50406  numeric
@attribute NM_002701  numeric
@attribute NM_003430  numeric
@attribute NM_003431  numeric
@attribute NM_002702  numeric
@attribute NM_002703  numeric
@attribute NM_004161  numeric
@attribute NM_004162  numeric
@attribute NM_003433  numeric
@attribute NM_012181  numeric
@attribute NM_002704  numeric
@attribute NM_004163  numeric
@attribute NM_002705  numeric
@attribute NM_003434  numeric
@attribute NM_003435  numeric
@attribute NM_002706  numeric
@attribute NM_004164  numeric
@attribute Contig54138  numeric
@attribute Contig2384_RC  numeric
@attribute NM_003436  numeric
@attribute NM_004165  numeric
@attribute NM_002707  numeric
@attribute NM_004166  numeric
@attribute NM_002708  numeric
@attribute NM_012185  numeric
@attribute NM_003437  numeric
@attribute NM_002709  numeric
@attribute NM_004167  numeric
@attribute NM_004168  numeric
@attribute NM_012188  numeric
@attribute NM_004169  numeric
@attribute NM_012189  numeric
@attribute Contig31025_RC  numeric
@attribute Contig14633_RC  numeric
@attribute Contig13904_RC  numeric
@attribute Contig23381_RC  numeric
@attribute Contig30671_RC  numeric
@attribute Contig33318_RC  numeric
@attribute Contig34047_RC  numeric
@attribute Contig29802_RC  numeric
@attribute Contig25674_RC  numeric
@attribute Contig52378_RC  numeric
@attribute Contig37069_RC  numeric
@attribute NM_002710  numeric
@attribute Contig61432  numeric
@attribute Contig49591_RC  numeric
@attribute NM_002711  numeric
@attribute NM_003440  numeric
@attribute NM_004170  numeric
@attribute NM_002712  numeric
@attribute NM_003441  numeric
@attribute NM_004171  numeric
@attribute NM_002713  numeric
@attribute NM_003442  numeric
@attribute NM_012190  numeric
@attribute Contig28696_RC  numeric
@attribute Contig27967_RC  numeric
@attribute NM_004172  numeric
@attribute NM_012191  numeric
@attribute NM_003443  numeric
@attribute NM_002714  numeric
@attribute NM_004173  numeric
@attribute NM_012192  numeric
@attribute NM_002715  numeric
@attribute NM_003445  numeric
@attribute NM_004174  numeric
@attribute NM_012193  numeric
@attribute NM_004175  numeric
@attribute NM_002717  numeric
@attribute NM_003446  numeric
@attribute NM_003447  numeric
@attribute NM_002718  numeric
@attribute NM_004176  numeric
@attribute NM_004177  numeric
@attribute NM_002719  numeric
@attribute NM_004178  numeric
@attribute NM_003449  numeric
@attribute NM_012197  numeric
@attribute NM_004179  numeric
@attribute NM_012198  numeric
@attribute NM_012199  numeric
@attribute X07203  numeric
@attribute Contig40374_RC  numeric
@attribute Contig17046_RC  numeric
@attribute Contig16692_RC  numeric
@attribute NM_002720  numeric
@attribute Contig59294_RC  numeric
@attribute NM_003450  numeric
@attribute X63966  numeric
@attribute NM_002721  numeric
@attribute NM_002722  numeric
@attribute NM_003451  numeric
@attribute NM_004180  numeric
@attribute NM_004181  numeric
@attribute NM_002723  numeric
@attribute NM_003452  numeric
@attribute Contig53426  numeric
@attribute NM_004182  numeric
@attribute NM_003453  numeric
@attribute NM_003454  numeric
@attribute NM_004183  numeric
@attribute NM_002725  numeric
@attribute NM_002726  numeric
@attribute NM_004184  numeric
@attribute NM_003455  numeric
@attribute NM_004185  numeric
@attribute NM_002727  numeric
@attribute NM_003457  numeric
@attribute NM_002728  numeric
@attribute NM_004186  numeric
@attribute NM_002729  numeric
@attribute NM_003458  numeric
@attribute NM_004188  numeric
@attribute NM_003459  numeric
@attribute NM_004189  numeric
@attribute Contig13061_RC  numeric
@attribute Contig12332_RC  numeric
@attribute Contig15354_RC  numeric
@attribute Contig14625_RC  numeric
@attribute Contig42058_RC  numeric
@attribute Contig784_RC  numeric
@attribute Contig38542_RC  numeric
@attribute Contig33685_RC  numeric
@attribute Contig26395_RC  numeric
@attribute NM_002730  numeric
@attribute NM_003460  numeric
@attribute NM_002731  numeric
@attribute Contig6270_RC  numeric
@attribute NM_002732  numeric
@attribute NM_003461  numeric
@attribute NM_004190  numeric
@attribute Contig28688_RC  numeric
@attribute NM_002733  numeric
@attribute NM_003462  numeric
@attribute NM_002734  numeric
@attribute NM_003463  numeric
@attribute NM_004192  numeric
@attribute NM_004193  numeric
@attribute Contig38129  numeric
@attribute NM_003465  numeric
@attribute NM_004194  numeric
@attribute NM_002736  numeric
@attribute NM_003466  numeric
@attribute NM_004195  numeric
@attribute NM_002737  numeric
@attribute NM_004196  numeric
@attribute NM_002738  numeric
@attribute NM_003467  numeric
@attribute NM_003468  numeric
@attribute NM_004197  numeric
@attribute NM_003469  numeric
@attribute NM_004198  numeric
@attribute NM_004199  numeric
@attribute Contig2977_RC  numeric
@attribute Contig50220_RC  numeric
@attribute Contig42201_RC  numeric
@attribute Contig30054_RC  numeric
@attribute M26880  numeric
@attribute Contig53242_RC  numeric
@attribute Contig37204_RC  numeric
@attribute AJ133115  numeric
@attribute Contig32347_RC  numeric
@attribute Contig41095_RC  numeric
@attribute Contig4203_RC  numeric
@attribute Contig31993_RC  numeric
@attribute Contig50678_RC  numeric
@attribute Contig28079_RC  numeric
@attribute X56692  numeric
@attribute Contig39872_RC  numeric
@attribute NM_002740  numeric
@attribute NM_002741  numeric
@attribute NM_003470  numeric
@attribute NM_003471  numeric
@attribute NM_002742  numeric
@attribute NM_002743  numeric
@attribute NM_003472  numeric
@attribute NM_003473  numeric
@attribute NM_002744  numeric
@attribute NM_002745  numeric
@attribute NM_003474  numeric
@attribute NM_003475  numeric
@attribute NM_003476  numeric
@attribute NM_002747  numeric
@attribute NM_002748  numeric
@attribute NM_003477  numeric
@attribute Contig9518_RC  numeric
@attribute NM_003478  numeric
@attribute NM_002749  numeric
@attribute NM_003479  numeric
@attribute Contig21072_RC  numeric
@attribute Contig20343_RC  numeric
@attribute Contig44260_RC  numeric
@attribute Contig43531_RC  numeric
@attribute Contig24094_RC  numeric
@attribute AJ133127  numeric
@attribute AF182273  numeric
@attribute Contig38534_RC  numeric
@attribute Contig46553_RC  numeric
@attribute Contig47282_RC  numeric
@attribute Contig41696_RC  numeric
@attribute Contig40967_RC  numeric
@attribute Contig49575_RC  numeric
@attribute Contig54180  numeric
@attribute NM_002750  numeric
@attribute NM_003480  numeric
@attribute NM_002751  numeric
@attribute Contig43989_RC  numeric
@attribute NM_003481  numeric
@attribute NM_002752  numeric
@attribute NM_002753  numeric
@attribute NM_003482  numeric
@attribute Contig45437  numeric
@attribute NM_002754  numeric
@attribute NM_003483  numeric
@attribute NM_002755  numeric
@attribute L13283  numeric
@attribute NM_002756  numeric
@attribute NM_002757  numeric
@attribute NM_003486  numeric
@attribute NM_002758  numeric
@attribute NM_003487  numeric
@attribute NM_003488  numeric
@attribute NM_002759  numeric
@attribute NM_003489  numeric
@attribute U72507  numeric
@attribute Contig14383_RC  numeric
@attribute Contig37571_RC  numeric
@attribute Contig31985_RC  numeric
@attribute Contig58549_RC  numeric
@attribute Contig44713  numeric
@attribute NM_002760  numeric
@attribute Contig19698_RC  numeric
@attribute Contig26988_RC  numeric
@attribute NM_003490  numeric
@attribute NM_002761  numeric
@attribute NM_002762  numeric
@attribute NM_003491  numeric
@attribute NM_002763  numeric
@attribute NM_003492  numeric
@attribute AF279865  numeric
@attribute NM_003493  numeric
@attribute NM_002764  numeric
@attribute NM_002765  numeric
@attribute NM_003494  numeric
@attribute NM_003495  numeric
@attribute NM_002766  numeric
@attribute NM_003496  numeric
@attribute NM_002767  numeric
@attribute NM_002768  numeric
@attribute NM_002769  numeric
@attribute NM_003498  numeric
@attribute U72514  numeric
@attribute Contig36233_RC  numeric
@attribute Contig44252_RC  numeric
@attribute Contig38526_RC  numeric
@attribute Contig45816_RC  numeric
@attribute Contig41688_RC  numeric
@attribute Contig33669_RC  numeric
@attribute Contig40959_RC  numeric
@attribute Contig19089_RC  numeric
@attribute Contig57586_RC  numeric
@attribute Contig56857_RC  numeric
@attribute Contig52743  numeric
@attribute Contig6254_RC  numeric
@attribute NM_002770  numeric
@attribute NM_002771  numeric
@attribute NM_002772  numeric
@attribute NM_002773  numeric
@attribute NM_002774  numeric
@attribute NM_002775  numeric
@attribute NM_002776  numeric
@attribute Contig8547_RC  numeric
@attribute NM_002777  numeric
@attribute NM_002779  numeric
@attribute Contig159_RC  numeric
@attribute Contig34541_RC  numeric
@attribute Contig53226_RC  numeric
@attribute Contig14375_RC  numeric
@attribute Contig22394_RC  numeric
@attribute Contig21665_RC  numeric
@attribute Contig41079_RC  numeric
@attribute Contig29544_RC  numeric
@attribute Contig52872_RC  numeric
@attribute Contig1540_RC  numeric
@attribute Contig34999_RC  numeric
@attribute NM_002780  numeric
@attribute NM_002781  numeric
@attribute Contig44736  numeric
@attribute NM_002782  numeric
@attribute NM_002783  numeric
@attribute NM_002784  numeric
@attribute NM_002785  numeric
@attribute Contig53488  numeric
@attribute NM_002786  numeric
@attribute NM_002787  numeric
@attribute AA553619_RC  numeric
@attribute NM_002788  numeric
@attribute Contig41222_RC  numeric
@attribute Contig1998_RC  numeric
@attribute NM_002789  numeric
@attribute Contig49101_RC  numeric
@attribute Contig11954_RC  numeric
@attribute AF085351  numeric
@attribute Contig28581_RC  numeric
@attribute Contig46537_RC  numeric
@attribute Contig22995_RC  numeric
@attribute NM_002790  numeric
@attribute Contig1389_RC  numeric
@attribute NM_002792  numeric
@attribute NM_002793  numeric
@attribute NM_002794  numeric
@attribute Contig60787  numeric
@attribute NM_002795  numeric
@attribute NM_002796  numeric
@attribute NM_002797  numeric
@attribute Contig16202_RC  numeric
@attribute NM_002799  numeric
@attribute Contig27243_RC  numeric
@attribute Contig19224_RC  numeric
@attribute AF076612  numeric
@attribute Contig21657_RC  numeric
@attribute Contig22386_RC  numeric
@attribute Contig57721_RC  numeric
@attribute Contig28807_RC  numeric
@attribute Contig55886_RC  numeric
@attribute Contig5283_RC  numeric
@attribute Contig10007_RC  numeric
@attribute Contig21800_RC  numeric
@attribute Contig13029_RC  numeric
@attribute X07290  numeric
@attribute Contig36217_RC  numeric
@attribute Contig51526_RC  numeric
@attribute Contig32089_RC  numeric
@attribute Contig28573_RC  numeric
@attribute Contig53819_RC  numeric
@attribute Contig14968_RC  numeric
@attribute Contig15697_RC  numeric
@attribute AA644150_RC  numeric
@attribute Contig6238_RC  numeric
@attribute S70004  numeric
@attribute Contig31503_RC  numeric
@attribute Contig40251_RC  numeric
@attribute Contig43273_RC  numeric
@attribute Contig27235_RC  numeric
@attribute Contig51292_RC  numeric
@attribute Contig19216_RC  numeric
@attribute Contig61229_RC  numeric
@attribute Contig22378_RC  numeric
@attribute Contig36818_RC  numeric
@attribute Contig53585_RC  numeric
@attribute Contig48588_RC  numeric
@attribute Contig26272_RC  numeric
@attribute Contig34291_RC  numeric
@attribute Contig40852_RC  numeric
@attribute AF083930  numeric
@attribute Contig20686_RC  numeric
@attribute AF157562  numeric
@attribute Contig35855_RC  numeric
@attribute Contig45100_RC  numeric
@attribute Contig32224_RC  numeric
@attribute Contig12058_RC  numeric
@attribute M93718  numeric
@attribute Contig8898_RC  numeric
@attribute Contig42536_RC  numeric
@attribute U64564  numeric
@attribute Contig67182_RC  numeric
@attribute Contig59163_RC  numeric
@attribute Contig44829_RC  numeric
@attribute Contig38268_RC  numeric
@attribute Contig5267_RC  numeric
@attribute Contig12201_RC  numeric
@attribute Contig9770_RC  numeric
@attribute Contig44793  numeric
@attribute D26488  numeric
@attribute Contig32825_RC  numeric
@attribute Contig41573_RC  numeric
@attribute Contig40844_RC  numeric
@attribute Contig56742_RC  numeric
@attribute Contig51885_RC  numeric
@attribute Contig44595_RC  numeric
@attribute Contig39598_RC  numeric
@attribute Contig53111_RC  numeric
@attribute S62027  numeric
@attribute AF027205  numeric
@attribute Contig28700_RC  numeric
@attribute Contig48114_RC  numeric
@attribute AF130728  numeric
@attribute Contig31862_RC  numeric
@attribute Contig15824_RC  numeric
@attribute Contig67174_RC  numeric
@attribute Contig34884_RC  numeric
@attribute Contig27594_RC  numeric
@attribute Contig2237_RC  numeric
@attribute Contig1508_RC  numeric
@attribute Contig29887_RC  numeric
@attribute M60314  numeric
@attribute Contig22505_RC  numeric
@attribute Contig39132_RC  numeric
@attribute AF108138  numeric
@attribute Contig48715_RC  numeric
@attribute Contig6131_RC  numeric
@attribute Contig44587_RC  numeric
@attribute Contig35839_RC  numeric
@attribute Contig37297_RC  numeric
@attribute Contig29278_RC  numeric
@attribute Contig40227_RC  numeric
@attribute Contig48106_RC  numeric
@attribute Contig32583_RC  numeric
@attribute Contig43249_RC  numeric
@attribute Contig50539_RC  numeric
@attribute Contig55771_RC  numeric
@attribute Contig37898_RC  numeric
@attribute Contig23226_RC  numeric
@attribute Contig31245_RC  numeric
@attribute Contig30516_RC  numeric
@attribute AJ001417  numeric
@attribute Contig46414_RC  numeric
@attribute Contig39124_RC  numeric
@attribute Contig14853_RC  numeric
@attribute Contig15582_RC  numeric
@attribute Contig48707_RC  numeric
@attribute Contig9145_RC  numeric
@attribute Contig8791_RC  numeric
@attribute U07132  numeric
@attribute Contig27120_RC  numeric
@attribute Contig20805_RC  numeric
@attribute AF019225  numeric
@attribute Contig36703_RC  numeric
@attribute Contig25285_RC  numeric
@attribute Contig56492_RC  numeric
@attribute Contig48473_RC  numeric
@attribute Contig51403_RC  numeric
@attribute Contig28450_RC  numeric
@attribute Contig46406_RC  numeric
@attribute Contig39116_RC  numeric
@attribute Contig23593_RC  numeric
@attribute Contig50297_RC  numeric
@attribute Contig42278_RC  numeric
@attribute AF035278  numeric
@attribute Contig38762_RC  numeric
@attribute Contig57447_RC  numeric
@attribute AF067972  numeric
@attribute AL079273  numeric
@attribute AL079275  numeric
@attribute AL079276  numeric
@attribute M37033  numeric
@attribute AL079277  numeric
@attribute AL079279  numeric
@attribute AI286310_RC  numeric
@attribute Contig42421_RC  numeric
@attribute Contig34402_RC  numeric
@attribute Contig22255_RC  numeric
@attribute Contig30274_RC  numeric
@attribute AF035281  numeric
@attribute AF035282  numeric
@attribute Contig46172_RC  numeric
@attribute Contig60752_RC  numeric
@attribute Contig45443_RC  numeric
@attribute AF035284  numeric
@attribute Contig33296_RC  numeric
@attribute Contig16529_RC  numeric
@attribute AF035288  numeric
@attribute Contig29780_RC  numeric
@attribute Contig47736_RC  numeric
@attribute Contig35589_RC  numeric
@attribute AL079281  numeric
@attribute AL079289  numeric
@attribute AF035290  numeric
@attribute AF035291  numeric
@attribute Contig29171_RC  numeric
@attribute Contig39108_RC  numeric
@attribute Contig30875_RC  numeric
@attribute Contig15566_RC  numeric
@attribute Contig14837_RC  numeric
@attribute Contig996_RC  numeric
@attribute Contig38754_RC  numeric
@attribute Contig46773_RC  numeric
@attribute AL079292  numeric
@attribute AL079294  numeric
@attribute AL079296  numeric
@attribute Contig40120_RC  numeric
@attribute AL079298  numeric
@attribute AF000416  numeric
@attribute Contig35123_RC  numeric
@attribute S53354  numeric
@attribute Contig10852_RC  numeric
@attribute Contig46164_RC  numeric
@attribute Contig52725_RC  numeric
@attribute NM_020200  numeric
@attribute NM_020201  numeric
@attribute Contig13874_RC  numeric
@attribute NM_020202  numeric
@attribute NM_020203  numeric
@attribute NM_020205  numeric
@attribute Contig29772_RC  numeric
@attribute X98834  numeric
@attribute Contig8166_RC  numeric
@attribute Contig26141_RC  numeric
@attribute Contig43743_RC  numeric
@attribute Contig29163_RC  numeric
@attribute Contig31596_RC  numeric
@attribute Contig16287_RC  numeric
@attribute NM_020213  numeric
@attribute NM_020215  numeric
@attribute Contig38746_RC  numeric
@attribute Contig46765_RC  numeric
@attribute NM_020216  numeric
@attribute NM_020217  numeric
@attribute Contig56010_RC  numeric
@attribute Contig63300_RC  numeric
@attribute Contig42405_RC  numeric
@attribute Contig51153_RC  numeric
@attribute AJ001481  numeric
@attribute Contig10844_RC  numeric
@attribute Contig30258_RC  numeric
@attribute Contig26742_RC  numeric
@attribute Contig19452_RC  numeric
@attribute Contig52717_RC  numeric
@attribute Contig53446_RC  numeric
@attribute NM_012200  numeric
@attribute NM_012201  numeric
@attribute Contig13866_RC  numeric
@attribute NM_012202  numeric
@attribute R11316_RC  numeric
@attribute NM_012203  numeric
@attribute NM_012204  numeric
@attribute NM_012205  numeric
@attribute NM_020224  numeric
@attribute L22005  numeric
@attribute NM_012206  numeric
@attribute NM_020226  numeric
@attribute NM_020227  numeric
@attribute NM_020228  numeric
@attribute NM_020229  numeric
@attribute Contig10235_RC  numeric
@attribute Contig50190_RC  numeric
@attribute Contig20547_RC  numeric
@attribute Contig64630_RC  numeric
@attribute Contig56611_RC  numeric
@attribute Contig29155_RC  numeric
@attribute Contig51754_RC  numeric
@attribute NM_012210  numeric
@attribute NM_020230  numeric
@attribute NM_012211  numeric
@attribute Contig16279_RC  numeric
@attribute NM_020231  numeric
@attribute NM_020232  numeric
@attribute NM_012213  numeric
@attribute NM_020233  numeric
@attribute NM_012214  numeric
@attribute Contig9030_RC  numeric
@attribute NM_020234  numeric
@attribute NM_020235  numeric
@attribute NM_012216  numeric
@attribute NM_020236  numeric
@attribute NM_012218  numeric
@attribute NM_020237  numeric
@attribute NM_012219  numeric
@attribute NM_020238  numeric
@attribute NM_020239  numeric
@attribute Contig8759_RC  numeric
@attribute Contig23712_RC  numeric
@attribute Contig16422_RC  numeric
@attribute AB018256  numeric
@attribute AB018257  numeric
@attribute Contig12294_RC  numeric
@attribute AB018258  numeric
@attribute Contig46900_RC  numeric
@attribute Contig42772_RC  numeric
@attribute Contig45419_RC  numeric
@attribute NM_020240  numeric
@attribute NM_004202  numeric
@attribute NM_012222  numeric
@attribute NM_004203  numeric
@attribute NM_020241  numeric
@attribute NM_004204  numeric
@attribute NM_020242  numeric
@attribute NM_020243  numeric
@attribute NM_004205  numeric
@attribute NM_012225  numeric
@attribute NM_020244  numeric
@attribute NM_004206  numeric
@attribute NM_012226  numeric
@attribute NM_004207  numeric
@attribute NM_020245  numeric
@attribute NM_004208  numeric
@attribute NM_020246  numeric
@attribute NM_012227  numeric
@attribute NM_020247  numeric
@attribute NM_004209  numeric
@attribute NM_012228  numeric
@attribute NM_020248  numeric
@attribute NM_012229  numeric
@attribute NM_020249  numeric
@attribute H92984_RC  numeric
@attribute Contig31122_RC  numeric
@attribute AB018260  numeric
@attribute AB018261  numeric
@attribute Contig39001_RC  numeric
@attribute Contig14730_RC  numeric
@attribute Contig42163_RC  numeric
@attribute Contig33415_RC  numeric
@attribute Contig21268_RC  numeric
@attribute AB018268  numeric
@attribute Contig33790_RC  numeric
@attribute Contig25771_RC  numeric
@attribute Contig18481_RC  numeric
@attribute Contig45185_RC  numeric
@attribute Contig28418_RC  numeric
@attribute Contig29147_RC  numeric
@attribute NM_004210  numeric
@attribute NM_012230  numeric
@attribute NM_004211  numeric
@attribute NM_004212  numeric
@attribute NM_020250  numeric
@attribute NM_012231  numeric
@attribute NM_020251  numeric
@attribute NM_004213  numeric
@attribute X73478  numeric
@attribute AJ272267  numeric
@attribute NM_004214  numeric
@attribute NM_012234  numeric
@attribute NM_004215  numeric
@attribute Contig55497_RC  numeric
@attribute Contig47478_RC  numeric
@attribute NM_004216  numeric
@attribute NM_012236  numeric
@attribute NM_004217  numeric
@attribute NM_004218  numeric
@attribute NM_012237  numeric
@attribute NM_012238  numeric
@attribute NM_004219  numeric
@attribute NM_012239  numeric
@attribute AB018270  numeric
@attribute AB018271  numeric
@attribute AB018272  numeric
@attribute Contig40471_RC  numeric
@attribute Contig31723_RC  numeric
@attribute AB018274  numeric
@attribute Contig48350_RC  numeric
@attribute Contig55640_RC  numeric
@attribute AB040878  numeric
@attribute AB040879  numeric
@attribute Contig43493_RC  numeric
@attribute Contig34745_RC  numeric
@attribute Contig54159_RC  numeric
@attribute Contig22598_RC  numeric
@attribute Contig21869_RC  numeric
@attribute NM_012240  numeric
@attribute NM_004221  numeric
@attribute NM_012241  numeric
@attribute NM_004222  numeric
@attribute NM_004223  numeric
@attribute NM_012242  numeric
@attribute NM_004224  numeric
@attribute NM_012243  numeric
@attribute Contig45786_RC  numeric
@attribute Contig29748_RC  numeric
@attribute NM_012244  numeric
@attribute NM_004225  numeric
@attribute NM_004226  numeric
@attribute NM_012245  numeric
@attribute NM_004227  numeric
@attribute NM_012247  numeric
@attribute NM_004228  numeric
@attribute NM_004229  numeric
@attribute NM_012248  numeric
@attribute NM_012249  numeric
@attribute Contig11700_RC  numeric
@attribute Contig506_RC  numeric
@attribute Contig55031_RC  numeric
@attribute AB040881  numeric
@attribute AB018283  numeric
@attribute AB040882  numeric
@attribute Contig42155_RC  numeric
@attribute Contig41426_RC  numeric
@attribute AB040883  numeric
@attribute AB040884  numeric
@attribute AB018285  numeric
@attribute Contig37910_RC  numeric
@attribute AB040886  numeric
@attribute AB018288  numeric
@attribute AB040887  numeric
@attribute AB018289  numeric
@attribute Contig25763_RC  numeric
@attribute Contig26492_RC  numeric
@attribute AB040889  numeric
@attribute Contig36429_RC  numeric
@attribute Contig29139_RC  numeric
@attribute NM_003500  numeric
@attribute NM_004230  numeric
@attribute NM_003501  numeric
@attribute Contig48951_RC  numeric
@attribute NM_004231  numeric
@attribute NM_012250  numeric
@attribute NM_004232  numeric
@attribute NM_003504  numeric
@attribute NM_012252  numeric
@attribute NM_004233  numeric
@attribute NM_003505  numeric
@attribute NM_012253  numeric
@attribute NM_003506  numeric
@attribute NM_004235  numeric
@attribute NM_004236  numeric
@attribute NM_012255  numeric
@attribute NM_003507  numeric
@attribute NM_012256  numeric
@attribute NM_003508  numeric
@attribute NM_004238  numeric
@attribute NM_012257  numeric
@attribute NM_004239  numeric
@attribute NM_012258  numeric
@attribute Contig8660_RC  numeric
@attribute NM_012259  numeric
@attribute Contig37301_RC  numeric
@attribute Contig45320_RC  numeric
@attribute AB018290  numeric
@attribute AB040890  numeric
@attribute AB040891  numeric
@attribute AB018292  numeric
@attribute Contig16406_RC  numeric
@attribute AB040892  numeric
@attribute AB040893  numeric
@attribute AB018295  numeric
@attribute Contig12278_RC  numeric
@attribute AB040895  numeric
@attribute Contig62922_RC  numeric
@attribute Contig57090_RC  numeric
@attribute AB040896  numeric
@attribute AB018297  numeric
@attribute AB040897  numeric
@attribute Contig16781_RC  numeric
@attribute AB040898  numeric
@attribute AB018299  numeric
@attribute AB040899  numeric
@attribute W61000_RC  numeric
@attribute NM_003510  numeric
@attribute Contig49906_RC  numeric
@attribute NM_012260  numeric
@attribute NM_003512  numeric
@attribute NM_012261  numeric
@attribute NM_003513  numeric
@attribute NM_003514  numeric
@attribute AL117395  numeric
@attribute NM_012262  numeric
@attribute NM_004244  numeric
@attribute NM_003516  numeric
@attribute NM_004245  numeric
@attribute NM_012264  numeric
@attribute NM_004246  numeric
@attribute AL117398  numeric
@attribute NM_004247  numeric
@attribute NM_012266  numeric
@attribute NM_003518  numeric
@attribute NM_012267  numeric
@attribute NM_003519  numeric
@attribute NM_004249  numeric
@attribute NM_012268  numeric
@attribute NM_012269  numeric
@attribute Contig13150_RC  numeric
@attribute Contig9990_RC  numeric
@attribute Contig47004_RC  numeric
@attribute Contig14714_RC  numeric
@attribute Contig23462_RC  numeric
@attribute Contig42147_RC  numeric
@attribute Contig873_RC  numeric
@attribute Contig19194_RC  numeric
@attribute X72781  numeric
@attribute Contig46201  numeric
@attribute Contig46202  numeric
@attribute Contig20898_RC  numeric
@attribute NM_003520  numeric
@attribute NM_004250  numeric
@attribute NM_003521  numeric
@attribute NM_004251  numeric
@attribute NM_003522  numeric
@attribute NM_003523  numeric
@attribute NM_004252  numeric
@attribute NM_004253  numeric
@attribute NM_003524  numeric
@attribute NM_004254  numeric
@attribute NM_003525  numeric
@attribute NM_004255  numeric
@attribute NM_003526  numeric
@attribute NM_003527  numeric
@attribute NM_012275  numeric
@attribute NM_004256  numeric
@attribute NM_004257  numeric
@attribute NM_003528  numeric
@attribute NM_012277  numeric
@attribute NM_004258  numeric
@attribute NM_003529  numeric
@attribute NM_012278  numeric
@attribute NM_020297  numeric
@attribute NM_004259  numeric
@attribute NM_020298  numeric
@attribute NM_012279  numeric
@attribute Contig35000_RC  numeric
@attribute Contig45312_RC  numeric
@attribute Contig24417_RC  numeric
@attribute Contig17127_RC  numeric
@attribute Contig31707_RC  numeric
@attribute Contig49063_RC  numeric
@attribute Contig47605_RC  numeric
@attribute Contig34729_RC  numeric
@attribute Contig28168_RC  numeric
@attribute NM_002800  numeric
@attribute Contig39961_RC  numeric
@attribute NM_002801  numeric
@attribute NM_003530  numeric
@attribute NM_004260  numeric
@attribute NM_002802  numeric
@attribute NM_003531  numeric
@attribute NM_012280  numeric
@attribute NM_004261  numeric
@attribute NM_003532  numeric
@attribute NM_002803  numeric
@attribute Contig53506  numeric
@attribute NM_004262  numeric
@attribute NM_012281  numeric
@attribute NM_003533  numeric
@attribute NM_002804  numeric
@attribute NM_004263  numeric
@attribute NM_003534  numeric
@attribute NM_012282  numeric
@attribute NM_002805  numeric
@attribute NM_002806  numeric
@attribute NM_004264  numeric
@attribute NM_003535  numeric
@attribute NM_002807  numeric
@attribute NM_003536  numeric
@attribute NM_004265  numeric
@attribute NM_003537  numeric
@attribute NM_002808  numeric
@attribute NM_012285  numeric
@attribute Contig10120_RC  numeric
@attribute NM_004267  numeric
@attribute NM_002809  numeric
@attribute NM_003538  numeric
@attribute NM_012286  numeric
@attribute NM_004268  numeric
@attribute NM_003539  numeric
@attribute NM_004269  numeric
@attribute NM_012288  numeric
@attribute NM_012289  numeric
@attribute Contig43620_RC  numeric
@attribute Contig28311_RC  numeric
@attribute Contig14706_RC  numeric
@attribute Contig30744_RC  numeric
@attribute Contig23454_RC  numeric
@attribute Contig865_RC  numeric
@attribute Contig10578_RC  numeric
@attribute Contig54661_RC  numeric
@attribute NM_002810  numeric
@attribute Contig49664_RC  numeric
@attribute Contig48935_RC  numeric
@attribute NM_003540  numeric
@attribute NM_002811  numeric
@attribute NM_004270  numeric
@attribute NM_002812  numeric
@attribute NM_002813  numeric
@attribute NM_003542  numeric
@attribute NM_004271  numeric
@attribute NM_012290  numeric
@attribute Contig36788_RC  numeric
@attribute NM_003543  numeric
@attribute NM_012291  numeric
@attribute NM_002814  numeric
@attribute NM_004272  numeric
@attribute NM_004273  numeric
@attribute NM_002815  numeric
@attribute NM_003544  numeric
@attribute NM_003545  numeric
@attribute NM_002816  numeric
@attribute NM_004274  numeric
@attribute NM_012294  numeric
@attribute NM_003546  numeric
@attribute NM_004275  numeric
@attribute NM_002817  numeric
@attribute NM_002818  numeric
@attribute NM_012295  numeric
@attribute NM_003547  numeric
@attribute NM_004276  numeric
@attribute NM_012296  numeric
@attribute NM_004277  numeric
@attribute NM_002819  numeric
@attribute NM_003548  numeric
@attribute NM_004278  numeric
@attribute NM_012297  numeric
@attribute NM_003549  numeric
@attribute NM_004279  numeric
@attribute Contig45304_RC  numeric
@attribute Contig22491_RC  numeric
@attribute Contig17119_RC  numeric
@attribute Contig25138_RC  numeric
@attribute Contig37660_RC  numeric
@attribute Contig36931_RC  numeric
@attribute Contig43469_RC  numeric
@attribute D50525  numeric
@attribute Contig46232  numeric
@attribute Contig55991_RC  numeric
@attribute Contig39953_RC  numeric
@attribute NM_002820  numeric
@attribute NM_002821  numeric
@attribute NM_003550  numeric
@attribute NM_002822  numeric
@attribute NM_004280  numeric
@attribute NM_003551  numeric
@attribute NM_004281  numeric
@attribute NM_002823  numeric
@attribute NM_002824  numeric
@attribute NM_004282  numeric
@attribute NM_002825  numeric
@attribute NM_004283  numeric
@attribute NM_004284  numeric
@attribute NM_002826  numeric
@attribute NM_002827  numeric
@attribute NM_004285  numeric
@attribute NM_004286  numeric
@attribute NM_002828  numeric
@attribute NM_003557  numeric
@attribute NM_003558  numeric
@attribute NM_004287  numeric
@attribute NM_002829  numeric
@attribute NM_004288  numeric
@attribute NM_003559  numeric
@attribute NM_004289  numeric
@attribute Contig37051_RC  numeric
@attribute Contig12780_RC  numeric
@attribute Contig30736_RC  numeric
@attribute AA669593_RC  numeric
@attribute Contig38615_RC  numeric
@attribute Contig58029_RC  numeric
@attribute Contig41777_RC  numeric
@attribute Contig33758_RC  numeric
@attribute Contig27197_RC  numeric
@attribute NM_002830  numeric
@attribute NM_002831  numeric
@attribute NM_003560  numeric
@attribute NM_004290  numeric
@attribute NM_002832  numeric
@attribute NM_003561  numeric
@attribute Contig44799_RC  numeric
@attribute NM_002833  numeric
@attribute NM_003562  numeric
@attribute NM_004291  numeric
@attribute NM_004292  numeric
@attribute NM_003563  numeric
@attribute X56789  numeric
@attribute NM_002835  numeric
@attribute NM_003564  numeric
@attribute NM_004293  numeric
@attribute NM_003565  numeric
@attribute NM_002836  numeric
@attribute NM_004294  numeric
@attribute NM_002837  numeric
@attribute NM_003566  numeric
@attribute NM_004295  numeric
@attribute NM_004296  numeric
@attribute NM_003567  numeric
@attribute NM_002838  numeric
@attribute NM_004297  numeric
@attribute NM_003568  numeric
@attribute NM_002839  numeric
@attribute NM_004298  numeric
@attribute NM_003569  numeric
@attribute NM_004299  numeric
@attribute Contig30127_RC  numeric
@attribute X15341  numeric
@attribute Contig26611_RC  numeric
@attribute Contig53315_RC  numeric
@attribute Contig36923_RC  numeric
@attribute Contig52961_RC  numeric
@attribute Contig49047_RC  numeric
@attribute Contig48318_RC  numeric
@attribute NM_002840  numeric
@attribute NM_003570  numeric
@attribute Contig27798_RC  numeric
@attribute NM_003571  numeric
@attribute NM_002842  numeric
@attribute NM_002843  numeric
@attribute NM_003573  numeric
@attribute NM_002844  numeric
@attribute Contig46257  numeric
@attribute NM_003574  numeric
@attribute NM_002845  numeric
@attribute NM_002846  numeric
@attribute NM_003576  numeric
@attribute NM_002848  numeric
@attribute NM_003577  numeric
@attribute NM_002849  numeric
@attribute NM_003578  numeric
@attribute NM_003579  numeric
@attribute Contig42040_RC  numeric
@attribute Contig36314_RC  numeric
@attribute Contig45062_RC  numeric
@attribute Contig37043_RC  numeric
@attribute Contig12772_RC  numeric
@attribute Contig15419_RC  numeric
@attribute Contig28670_RC  numeric
@attribute Contig48084_RC  numeric
@attribute Contig41769_RC  numeric
@attribute Contig48919_RC  numeric
@attribute NM_002850  numeric
@attribute NM_002851  numeric
@attribute NM_003580  numeric
@attribute NM_002852  numeric
@attribute NM_003581  numeric
@attribute NM_002853  numeric
@attribute NM_003582  numeric
@attribute L11924  numeric
@attribute NM_002854  numeric
@attribute NM_003584  numeric
@attribute NM_002855  numeric
@attribute NM_002856  numeric
@attribute NM_003585  numeric
@attribute NM_003586  numeric
@attribute NM_002857  numeric
@attribute NM_003587  numeric
@attribute NM_002858  numeric
@attribute NM_002859  numeric
@attribute Contig30119_RC  numeric
@attribute U66042  numeric
@attribute Contig28061_RC  numeric
@attribute Contig50660_RC  numeric
@attribute Contig53307_RC  numeric
@attribute U66047  numeric
@attribute Contig30494_RC  numeric
@attribute U80628  numeric
@attribute U66048  numeric
@attribute Contig46392_RC  numeric
@attribute Contig37644_RC  numeric
@attribute Contig47956_RC  numeric
@attribute Contig3914_RC  numeric
@attribute NM_002860  numeric
@attribute NM_002861  numeric
@attribute NM_003590  numeric
@attribute NM_002862  numeric
@attribute NM_003591  numeric
@attribute NM_003592  numeric
@attribute NM_002863  numeric
@attribute Contig52837  numeric
@attribute NM_003593  numeric
@attribute NM_002864  numeric
@attribute NM_002865  numeric
@attribute NM_003594  numeric
@attribute NM_003595  numeric
@attribute NM_002866  numeric
@attribute NM_003596  numeric
@attribute NM_002867  numeric
@attribute NM_002868  numeric
@attribute NM_003597  numeric
@attribute NM_002869  numeric
@attribute L20688  numeric
@attribute NM_003599  numeric
@attribute Contig57201_RC  numeric
@attribute U58033  numeric
@attribute Contig32930_RC  numeric
@attribute Contig52344_RC  numeric
@attribute Contig44325_RC  numeric
@attribute Contig29016_RC  numeric
@attribute Contig31449_RC  numeric
@attribute Contig48076_RC  numeric
@attribute Contig3305_RC  numeric
@attribute Contig75_RC  numeric
@attribute NM_002870  numeric
@attribute Contig36806  numeric
@attribute NM_002871  numeric
@attribute NM_002872  numeric
@attribute NM_002873  numeric
@attribute NM_002874  numeric
@attribute NM_002875  numeric
@attribute NM_002876  numeric
@attribute NM_002877  numeric
@attribute NM_002878  numeric
@attribute Contig32321_RC  numeric
@attribute Contig40340_RC  numeric
@attribute Contig25031_RC  numeric
@attribute NM_002879  numeric
@attribute Contig51006_RC  numeric
@attribute Contig20174_RC  numeric
@attribute AF220417  numeric
@attribute AA825972_RC  numeric
@attribute Contig19305_RC  numeric
@attribute Contig36072_RC  numeric
@attribute Contig54028_RC  numeric
@attribute Contig52945_RC  numeric
@attribute Contig53674_RC  numeric
@attribute Contig29617_RC  numeric
@attribute Contig36810  numeric
@attribute Contig37540  numeric
@attribute Contig39929_RC  numeric
@attribute NM_002880  numeric
@attribute NM_002881  numeric
@attribute NM_002882  numeric
@attribute Contig29528  numeric
@attribute NM_002883  numeric
@attribute NM_002884  numeric
@attribute NM_002885  numeric
@attribute NM_002886  numeric
@attribute NM_002887  numeric
@attribute NM_002888  numeric
@attribute NM_002889  numeric
@attribute Contig26361_RC  numeric
@attribute Contig34380_RC  numeric
@attribute Contig24903_RC  numeric
@attribute Contig27090_RC  numeric
@attribute Contig52336_RC  numeric
@attribute Contig61084_RC  numeric
@attribute Contig45046_RC  numeric
@attribute Contig44317_RC  numeric
@attribute AF172932  numeric
@attribute AF078164  numeric
@attribute Contig29383_RC  numeric
@attribute Contig27925_RC  numeric
@attribute Contig56087_RC  numeric
@attribute Contig47339_RC  numeric
@attribute AF174394  numeric
@attribute Contig15778_RC  numeric
@attribute Contig38966_RC  numeric
@attribute NM_002890  numeric
@attribute Contig45574  numeric
@attribute NM_002891  numeric
@attribute NM_002892  numeric
@attribute NM_002893  numeric
@attribute NM_002894  numeric
@attribute NM_002895  numeric
@attribute AI091551_RC  numeric
@attribute NM_002896  numeric
@attribute NM_002897  numeric
@attribute Contig40332_RC  numeric
@attribute NM_002898  numeric
@attribute NM_002899  numeric
@attribute Contig20166_RC  numeric
@attribute Contig48211_RC  numeric
@attribute Contig63520_RC  numeric
@attribute Contig16650_RC  numeric
@attribute Contig36064_RC  numeric
@attribute Contig43354_RC  numeric
@attribute Contig51373_RC  numeric
@attribute Contig28045_RC  numeric
@attribute Contig23188_RC  numeric
@attribute Contig15169_RC  numeric
@attribute AF229803  numeric
@attribute AF229804  numeric
@attribute U73377  numeric
@attribute AF159092  numeric
@attribute AF159093  numeric
@attribute Contig46376_RC  numeric
@attribute Contig53666_RC  numeric
@attribute Contig54395_RC  numeric
@attribute Contig52937_RC  numeric
@attribute Contig8378_RC  numeric
@attribute Contig16041_RC  numeric
@attribute Contig742_RC  numeric
@attribute Contig10455_RC  numeric
@attribute Contig38500_RC  numeric
@attribute Contig34372_RC  numeric
@attribute Contig42391_RC  numeric
@attribute Contig33643_RC  numeric
@attribute Contig27082_RC  numeric
@attribute Contig44309_RC  numeric
@attribute Contig48812_RC  numeric
@attribute Contig49541_RC  numeric
@attribute X13956  numeric
@attribute Contig35936_RC  numeric
@attribute Contig51974_RC  numeric
@attribute Contig23789_RC  numeric
@attribute Contig30012_RC  numeric
@attribute Contig52884  numeric
@attribute Contig6686_RC  numeric
@attribute Contig40324_RC  numeric
@attribute Contig41053_RC  numeric
@attribute Contig25390_RC  numeric
@attribute Contig42617_RC  numeric
@attribute Contig52094_RC  numeric
@attribute Contig53658_RC  numeric
@attribute Contig44870  numeric
@attribute Contig5348_RC  numeric
@attribute Contig36853  numeric
@attribute Contig9851_RC  numeric
@attribute Contig40090_RC  numeric
@attribute Contig30613_RC  numeric
@attribute Contig42008_RC  numeric
@attribute Contig14950_RC  numeric
@attribute Contig27074_RC  numeric
@attribute Contig41654_RC  numeric
@attribute Contig18326_RC  numeric
@attribute Contig56823_RC  numeric
@attribute U58096  numeric
@attribute Contig51966_RC  numeric
@attribute Contig8513_RC  numeric
@attribute Contig37594  numeric
@attribute Contig125_RC  numeric
@attribute AF035300  numeric
@attribute Contig37598  numeric
@attribute Contig13612_RC  numeric
@attribute AF043324  numeric
@attribute AF035306  numeric
@attribute AF035307  numeric
@attribute M94547  numeric
@attribute AF035308  numeric
@attribute Contig40691_RC  numeric
@attribute Contig43338_RC  numeric
@attribute Contig50628_RC  numeric
@attribute Contig47841_RC  numeric
@attribute Contig54379_RC  numeric
@attribute X13988  numeric
@attribute Contig14799_RC  numeric
@attribute Contig51500_RC  numeric
@attribute AF035314  numeric
@attribute Contig726_RC  numeric
@attribute Contig50019_RC  numeric
@attribute AJ010228  numeric
@attribute AF035315  numeric
@attribute AF035317  numeric
@attribute Contig47232_RC  numeric
@attribute AF035318  numeric
@attribute AF116238  numeric
@attribute AF052087  numeric
@attribute AL079310  numeric
@attribute U64675  numeric
@attribute Contig6212_RC  numeric
@attribute Contig45397_RC  numeric
@attribute Contig43939_RC  numeric
@attribute Contig52687_RC  numeric
@attribute AL079314  numeric
@attribute AI668686_RC  numeric
@attribute Contig4377_RC  numeric
@attribute Contig36880  numeric
@attribute AJ010230  numeric
@attribute AF027302  numeric
@attribute AF052090  numeric
@attribute AF052091  numeric
@attribute AF220492  numeric
@attribute AF052093  numeric
@attribute Contig45540_RC  numeric
@attribute Contig52830_RC  numeric
@attribute AF052094  numeric
@attribute AF052095  numeric
@attribute AF203728  numeric
@attribute Contig23916_RC  numeric
@attribute Contig44059_RC  numeric
@attribute AF052099  numeric
@attribute Contig55852_RC  numeric
@attribute Contig35686_RC  numeric
@attribute Contig34957_RC  numeric
@attribute Contig9835_RC  numeric
@attribute Contig52221_RC  numeric
@attribute S62138  numeric
@attribute Contig23307_RC  numeric
@attribute Contig40074_RC  numeric
@attribute Contig32055_RC  numeric
@attribute Contig718_RC  numeric
@attribute X82207  numeric
@attribute Contig30972_RC  numeric
@attribute Contig15663_RC  numeric
@attribute Contig43096_RC  numeric
@attribute Contig41638_RC  numeric
@attribute Contig34348_RC  numeric
@attribute Contig46870_RC  numeric
@attribute Contig45389_RC  numeric
@attribute Contig49892_RC  numeric
@attribute Contig8872_RC  numeric
@attribute AJ002231  numeric
@attribute Contig15054_RC  numeric
@attribute Contig45532_RC  numeric
@attribute Contig53551_RC  numeric
@attribute Contig37513_RC  numeric
@attribute Contig33385_RC  numeric
@attribute Contig63863_RC  numeric
@attribute Contig39806_RC  numeric
@attribute Contig55844_RC  numeric
@attribute Contig27659_RC  numeric
@attribute AB027013  numeric
@attribute Contig21006_RC  numeric
@attribute Contig52213_RC  numeric
@attribute Contig31318_RC  numeric
@attribute Contig29260_RC  numeric
@attribute Contig35821_RC  numeric
@attribute Contig55235_RC  numeric
@attribute AF114818  numeric
@attribute Contig15655_RC  numeric
@attribute Contig30964_RC  numeric
@attribute Contig14926_RC  numeric
@attribute Contig42359_RC  numeric
@attribute Contig54881_RC  numeric
@attribute Contig49509_RC  numeric
@attribute Contig2068_RC  numeric
@attribute Contig6571_RC  numeric
@attribute Contig28989_RC  numeric
@attribute Contig10941_RC  numeric
@attribute Contig21607_RC  numeric
@attribute Contig52814_RC  numeric
@attribute Contig24629_RC  numeric
@attribute Contig50979_RC  numeric
@attribute Contig36399_RC  numeric
@attribute AL078636  numeric
@attribute Contig3398_RC  numeric
@attribute Contig52205_RC  numeric
@attribute X82240  numeric
@attribute Contig32039_RC  numeric
@attribute Contig29252_RC  numeric
@attribute Contig45290_RC  numeric
@attribute Contig44561_RC  numeric
@attribute NM_021000  numeric
@attribute Contig31685_RC  numeric
@attribute Contig15647_RC  numeric
@attribute Contig16376_RC  numeric
@attribute NM_021003  numeric
@attribute AL133426  numeric
@attribute NM_021004  numeric
@attribute AL133427  numeric
@attribute NM_021007  numeric
@attribute Contig58249_RC  numeric
@attribute NM_021008  numeric
@attribute Contig25959_RC  numeric
@attribute Contig57895_RC  numeric
@attribute Contig35204_RC  numeric
@attribute Contig43223_RC  numeric
@attribute Contig11662_RC  numeric
@attribute X73502  numeric
@attribute Contig15038_RC  numeric
@attribute AL133430  numeric
@attribute Contig18812_RC  numeric
@attribute NM_021010  numeric
@attribute NM_021012  numeric
@attribute Contig26079_RC  numeric
@attribute Contig33369_RC  numeric
@attribute NM_021013  numeric
@attribute NM_021014  numeric
@attribute NM_021015  numeric
@attribute Contig45891_RC  numeric
@attribute Contig55828_RC  numeric
@attribute NM_021018  numeric
@attribute NM_021019  numeric
@attribute Contig19999_RC  numeric
@attribute AB040900  numeric
@attribute AB018301  numeric
@attribute AB040901  numeric
@attribute AB018303  numeric
@attribute AB040903  numeric
@attribute AB018304  numeric
@attribute AB018305  numeric
@attribute AB040906  numeric
@attribute Contig33512_RC  numeric
@attribute Contig42260_RC  numeric
@attribute AB018308  numeric
@attribute AB040907  numeric
@attribute AB040908  numeric
@attribute Contig44553_RC  numeric
@attribute Contig37263_RC  numeric
@attribute AL117404  numeric
@attribute NM_021020  numeric
@attribute AL117405  numeric
@attribute Contig1240_RC  numeric
@attribute AL117406  numeric
@attribute Contig15639_RC  numeric
@attribute AL117407  numeric
@attribute NM_021023  numeric
@attribute AL133447  numeric
@attribute NM_021025  numeric
@attribute Contig39556_RC  numeric
@attribute NM_021026  numeric
@attribute NM_021029  numeric
@attribute AB018310  numeric
@attribute AB018311  numeric
@attribute AB040912  numeric
@attribute AB018313  numeric
@attribute AB018314  numeric
@attribute Contig8848_RC  numeric
@attribute AB040914  numeric
@attribute AB040915  numeric
@attribute Contig16511_RC  numeric
@attribute AB018317  numeric
@attribute AB040916  numeric
@attribute AB040917  numeric
@attribute AB040918  numeric
@attribute AB018319  numeric
@attribute AB040919  numeric
@attribute Contig50880_RC  numeric
@attribute Contig28281_RC  numeric
@attribute NM_020300  numeric
@attribute AL117415  numeric
@attribute NM_021031  numeric
@attribute NM_021033  numeric
@attribute AL117418  numeric
@attribute NM_020307  numeric
@attribute Contig16969_RC  numeric
@attribute NM_020309  numeric
@attribute NM_021038  numeric
@attribute NM_021039  numeric
@attribute Contig31211_RC  numeric
@attribute AB040920  numeric
@attribute AB018322  numeric
@attribute AB040921  numeric
@attribute Contig11045_RC  numeric
@attribute AB018323  numeric
@attribute AB040922  numeric
@attribute AB040923  numeric
@attribute AB018324  numeric
@attribute AB040924  numeric
@attribute AB018325  numeric
@attribute AB040925  numeric
@attribute Contig34233_RC  numeric
@attribute Contig41523_RC  numeric
@attribute AB018327  numeric
@attribute AB040926  numeric
@attribute AB040927  numeric
@attribute AB040928  numeric
@attribute AB040929  numeric
@attribute Contig57421_RC  numeric
@attribute X80822  numeric
@attribute AL117421  numeric
@attribute Contig25860_RC  numeric
@attribute Contig60583_RC  numeric
@attribute Contig45274_RC  numeric
@attribute Contig44545_RC  numeric
@attribute NM_005000  numeric
@attribute AL117423  numeric
@attribute NM_005001  numeric
@attribute NM_020310  numeric
@attribute NM_005002  numeric
@attribute AL117425  numeric
@attribute Contig17089_RC  numeric
@attribute Contig31669_RC  numeric
@attribute AL117426  numeric
@attribute NM_005003  numeric
@attribute AL117427  numeric
@attribute NM_005004  numeric
@attribute NM_020313  numeric
@attribute NM_005005  numeric
@attribute AL117428  numeric
@attribute NM_020314  numeric
@attribute Contig28882_RC  numeric
@attribute NM_005006  numeric
@attribute AL117429  numeric
@attribute Contig55586_RC  numeric
@attribute Contig46838_RC  numeric
@attribute NM_005007  numeric
@attribute NM_020317  numeric
@attribute NM_005008  numeric
@attribute NM_005009  numeric
@attribute NM_021047  numeric
@attribute NM_021048  numeric
@attribute NM_021049  numeric
@attribute Contig5818_RC  numeric
@attribute AB018331  numeric
@attribute AB040930  numeric
@attribute AB018333  numeric
@attribute AB040933  numeric
@attribute AB040934  numeric
@attribute Contig40560_RC  numeric
@attribute AB018337  numeric
@attribute AB040936  numeric
@attribute AB018338  numeric
@attribute AB040937  numeric
@attribute Contig11646_RC  numeric
@attribute AB040938  numeric
@attribute AB018339  numeric
@attribute Contig47710_RC  numeric
@attribute AL117431  numeric
@attribute NM_005010  numeric
@attribute NM_012301  numeric
@attribute NM_005011  numeric
@attribute NM_005012  numeric
@attribute NM_020321  numeric
@attribute AL117435  numeric
@attribute NM_012302  numeric
@attribute NM_005013  numeric
@attribute NM_020322  numeric
@attribute NM_005014  numeric
@attribute NM_012304  numeric
@attribute NM_021052  numeric
@attribute AL117437  numeric
@attribute NM_020323  numeric
@attribute NM_005015  numeric
@attribute Contig45875_RC  numeric
@attribute NM_005016  numeric
@attribute NM_012306  numeric
@attribute AL117439  numeric
@attribute NM_012307  numeric
@attribute NM_005017  numeric
@attribute NM_021055  numeric
@attribute NM_005018  numeric
@attribute NM_020327  numeric
@attribute NM_020328  numeric
@attribute NM_021057  numeric
@attribute NM_005019  numeric
@attribute NM_021058  numeric
@attribute AB040941  numeric
@attribute AB040942  numeric
@attribute AB040943  numeric
@attribute AB040944  numeric
@attribute AB018345  numeric
@attribute Contig41515_RC  numeric
@attribute AB040945  numeric
@attribute AB018347  numeric
@attribute AB018348  numeric
@attribute Contig30097_RC  numeric
@attribute AB040948  numeric
@attribute AL117440  numeric
@attribute AL117441  numeric
@attribute Contig29228_RC  numeric
@attribute AL117442  numeric
@attribute NM_005020  numeric
@attribute NM_012310  numeric
@attribute NM_005021  numeric
@attribute AL117444  numeric
@attribute AL117445  numeric
@attribute NM_005022  numeric
@attribute NM_012312  numeric
@attribute NM_005023  numeric
@attribute NM_012313  numeric
@attribute NM_021062  numeric
@attribute Z26649  numeric
@attribute NM_012314  numeric
@attribute NM_005024  numeric
@attribute AL117448  numeric
@attribute NM_021063  numeric
@attribute NM_020334  numeric
@attribute NM_005025  numeric
@attribute NM_005026  numeric
@attribute NM_012316  numeric
@attribute NM_021064  numeric
@attribute NM_021065  numeric
@attribute NM_005027  numeric
@attribute NM_012317  numeric
@attribute NM_005028  numeric
@attribute NM_012318  numeric
@attribute NM_005029  numeric
@attribute NM_012319  numeric
@attribute NM_021068  numeric
@attribute NM_021069  numeric
@attribute Contig30240_RC  numeric
@attribute AB018350  numeric
@attribute AB040950  numeric
@attribute AB018352  numeric
@attribute AB018353  numeric
@attribute Contig40552_RC  numeric
@attribute AB040954  numeric
@attribute AB040955  numeric
@attribute AB040956  numeric
@attribute AB040957  numeric
@attribute Contig63740_RC  numeric
@attribute AB040959  numeric
@attribute Contig43574_RC  numeric
@attribute Contig34826_RC  numeric
@attribute Contig35555_RC  numeric
@attribute AL117452  numeric
@attribute NM_004300  numeric
@attribute NM_012320  numeric
@attribute NM_004301  numeric
@attribute NM_005030  numeric
@attribute Contig55004  numeric
@attribute NM_005031  numeric
@attribute AL117454  numeric
@attribute NM_004302  numeric
@attribute NM_012321  numeric
@attribute Contig59472_RC  numeric
@attribute NM_005032  numeric
@attribute NM_012322  numeric
@attribute NM_021070  numeric
@attribute AL117455  numeric
@attribute NM_004304  numeric
@attribute NM_005033  numeric
@attribute NM_012323  numeric
@attribute Contig63026  numeric
@attribute NM_004305  numeric
@attribute NM_005034  numeric
@attribute AL117457  numeric
@attribute NM_012324  numeric
@attribute Contig46596_RC  numeric
@attribute NM_004306  numeric
@attribute NM_021073  numeric
@attribute NM_012325  numeric
@attribute AL117458  numeric
@attribute NM_020344  numeric
@attribute NM_005035  numeric
@attribute NM_012326  numeric
@attribute NM_005036  numeric
@attribute NM_020345  numeric
@attribute NM_021074  numeric
@attribute Contig2554_RC  numeric
@attribute NM_012327  numeric
@attribute NM_020346  numeric
@attribute NM_005037  numeric
@attribute NM_004308  numeric
@attribute NM_021075  numeric
@attribute NM_012328  numeric
@attribute NM_021076  numeric
@attribute NM_004309  numeric
@attribute NM_005038  numeric
@attribute NM_020347  numeric
@attribute NM_021077  numeric
@attribute NM_020348  numeric
@attribute NM_005039  numeric
@attribute NM_012329  numeric
@attribute NM_021078  numeric
@attribute NM_021079  numeric
@attribute AF000560  numeric
@attribute AB040960  numeric
@attribute AB040961  numeric
@attribute AB040962  numeric
@attribute Contig22822_RC  numeric
@attribute Contig14803_RC  numeric
@attribute Contig16261_RC  numeric
@attribute Contig34217_RC  numeric
@attribute AB032945  numeric
@attribute AB040964  numeric
@attribute AB040965  numeric
@attribute AB040966  numeric
@attribute Contig38720_RC  numeric
@attribute AB032948  numeric
@attribute AB040967  numeric
@attribute AB040968  numeric
@attribute AB040969  numeric
@attribute Contig26573_RC  numeric
@attribute Contig33863_RC  numeric
@attribute Contig45258_RC  numeric
@attribute Contig53277_RC  numeric
@attribute AL117461  numeric
@attribute AL117462  numeric
@attribute X56807  numeric
@attribute NM_004310  numeric
@attribute Contig20987_RC  numeric
@attribute Contig13697_RC  numeric
@attribute NM_012330  numeric
@attribute NM_005040  numeric
@attribute NM_004311  numeric
@attribute Contig49761_RC  numeric
@attribute NM_020350  numeric
@attribute NM_004312  numeric
@attribute NM_005041  numeric
@attribute NM_012331  numeric
@attribute NM_012332  numeric
@attribute NM_005042  numeric
@attribute NM_004313  numeric
@attribute NM_021080  numeric
@attribute NM_020351  numeric
@attribute Contig62306  numeric
@attribute NM_012333  numeric
@attribute NM_005043  numeric
@attribute NM_004314  numeric
@attribute Contig63036  numeric
@attribute Contig28866_RC  numeric
@attribute NM_005044  numeric
@attribute NM_021082  numeric
@attribute NM_020353  numeric
@attribute NM_004315  numeric
@attribute Contig56299_RC  numeric
@attribute NM_004316  numeric
@attribute AL117468  numeric
@attribute NM_005045  numeric
@attribute NM_020354  numeric
@attribute NM_021083  numeric
@attribute NM_020355  numeric
@attribute NM_004317  numeric
@attribute NM_012336  numeric
@attribute NM_005046  numeric
@attribute NM_020356  numeric
@attribute NM_012337  numeric
@attribute NM_005047  numeric
@attribute NM_004318  numeric
@attribute NM_012338  numeric
@attribute NM_005048  numeric
@attribute NM_020357  numeric
@attribute NM_012339  numeric
@attribute NM_005049  numeric
@attribute NM_020358  numeric
@attribute NM_020359  numeric
@attribute AB032951  numeric
@attribute AB032952  numeric
@attribute AB040971  numeric
@attribute AB040972  numeric
@attribute AB032953  numeric
@attribute Contig17216_RC  numeric
@attribute AB032954  numeric
@attribute AB032956  numeric
@attribute AB040975  numeric
@attribute AB040976  numeric
@attribute AB032957  numeric
@attribute Contig55713_RC  numeric
@attribute AB032958  numeric
@attribute AB032959  numeric
@attribute Contig16862_RC  numeric
@attribute NM_004320  numeric
@attribute NM_012340  numeric
@attribute NM_005050  numeric
@attribute AL117473  numeric
@attribute NM_004321  numeric
@attribute NM_020360  numeric
@attribute NM_005051  numeric
@attribute NM_004322  numeric
@attribute AL117474  numeric
@attribute NM_012341  numeric
@attribute NM_012342  numeric
@attribute NM_020361  numeric
@attribute NM_021090  numeric
@attribute NM_004323  numeric
@attribute NM_005052  numeric
@attribute NM_005053  numeric
@attribute NM_020362  numeric
@attribute NM_004324  numeric
@attribute NM_012343  numeric
@attribute Contig39298_RC  numeric
@attribute Contig45859_RC  numeric
@attribute NM_012344  numeric
@attribute AL117477  numeric
@attribute AL117478  numeric
@attribute NM_005055  numeric
@attribute NM_012345  numeric
@attribute NM_004326  numeric
@attribute NM_020365  numeric
@attribute NM_021094  numeric
@attribute NM_012346  numeric
@attribute NM_005056  numeric
@attribute NM_004327  numeric
@attribute NM_012347  numeric
@attribute NM_021095  numeric
@attribute NM_005057  numeric
@attribute NM_020366  numeric
@attribute NM_004328  numeric
@attribute NM_012348  numeric
@attribute NM_021096  numeric
@attribute NM_005058  numeric
@attribute NM_020367  numeric
@attribute NM_004329  numeric
@attribute NM_005059  numeric
@attribute NM_020368  numeric
@attribute NM_021097  numeric
@attribute NM_020369  numeric
@attribute NM_021098  numeric
@attribute Contig12502_RC  numeric
@attribute AB032960  numeric
@attribute Contig55104_RC  numeric
@attribute AB032961  numeric
@attribute AB032962  numeric
@attribute Contig24272_RC  numeric
@attribute Contig16253_RC  numeric
@attribute Contig30833_RC  numeric
@attribute M27749  numeric
@attribute AB032963  numeric
@attribute Contig42228_RC  numeric
@attribute AB032964  numeric
@attribute AB032965  numeric
@attribute AB032966  numeric
@attribute Contig38712_RC  numeric
@attribute AB032967  numeric
@attribute AB032969  numeric
@attribute Contig33855_RC  numeric
@attribute Contig27294_RC  numeric
@attribute Contig34584_RC  numeric
@attribute NM_003600  numeric
@attribute Contig20979_RC  numeric
@attribute Contig63051  numeric
@attribute AL117482  numeric
@attribute NM_003601  numeric
@attribute NM_004330  numeric
@attribute NM_004331  numeric
@attribute NM_005060  numeric
@attribute NM_003602  numeric
@attribute NM_005061  numeric
@attribute NM_020370  numeric
@attribute NM_003603  numeric
@attribute NM_004332  numeric
@attribute NM_012351  numeric
@attribute NM_020371  numeric
@attribute AL117485  numeric
@attribute NM_003604  numeric
@attribute NM_004333  numeric
@attribute NM_012352  numeric
@attribute NM_004334  numeric
@attribute NM_003605  numeric
@attribute NM_020372  numeric
@attribute NM_005063  numeric
@attribute NM_005064  numeric
@attribute NM_020373  numeric
@attribute NM_004335  numeric
@attribute NM_004336  numeric
@attribute NM_003607  numeric
@attribute NM_005065  numeric
@attribute NM_020374  numeric
@attribute NM_004337  numeric
@attribute NM_020375  numeric
@attribute NM_003608  numeric
@attribute NM_005066  numeric
@attribute NM_005067  numeric
@attribute NM_004338  numeric
@attribute NM_003609  numeric
@attribute NM_020377  numeric
@attribute NM_005068  numeric
@attribute NM_005069  numeric
@attribute NM_020379  numeric
@attribute Contig3876_RC  numeric
@attribute Contig54141_RC  numeric
@attribute AB032970  numeric
@attribute AB032971  numeric
@attribute Contig17208_RC  numeric
@attribute Contig32517_RC  numeric
@attribute AB032973  numeric
@attribute AB032976  numeric
@attribute Contig63724_RC  numeric
@attribute Contig56434_RC  numeric
@attribute AB032977  numeric
@attribute Contig43558_RC  numeric
@attribute Contig50848_RC  numeric
@attribute Contig35539_RC  numeric
@attribute Contig44287_RC  numeric
@attribute AL117490  numeric
@attribute Contig11997_RC  numeric
@attribute NM_003610  numeric
@attribute Contig48790_RC  numeric
@attribute NM_003611  numeric
@attribute NM_005070  numeric
@attribute NM_003612  numeric
@attribute NM_012360  numeric
@attribute NM_004341  numeric
@attribute NM_003613  numeric
@attribute NM_005071  numeric
@attribute NM_020380  numeric
@attribute NM_004342  numeric
@attribute Contig27895_RC  numeric
@attribute NM_005072  numeric
@attribute NM_020381  numeric
@attribute NM_004343  numeric
@attribute NM_005073  numeric
@attribute NM_004344  numeric
@attribute NM_003615  numeric
@attribute NM_020382  numeric
@attribute NM_004345  numeric
@attribute NM_003616  numeric
@attribute NM_005074  numeric
@attribute NM_020384  numeric
@attribute NM_004346  numeric
@attribute NM_005075  numeric
@attribute NM_003617  numeric
@attribute NM_004347  numeric
@attribute NM_005076  numeric
@attribute NM_020385  numeric
@attribute NM_003618  numeric
@attribute AL117499  numeric
@attribute NM_003619  numeric
@attribute NM_004348  numeric
@attribute NM_005077  numeric
@attribute NM_020386  numeric
@attribute NM_004349  numeric
@attribute NM_020387  numeric
@attribute NM_005078  numeric
@attribute NM_012368  numeric
@attribute NM_012369  numeric
@attribute NM_020388  numeric
@attribute NM_005079  numeric
@attribute NM_020389  numeric
@attribute Contig37140_RC  numeric
@attribute Contig29121_RC  numeric
@attribute Contig43701_RC  numeric
@attribute AB032981  numeric
@attribute Contig23535_RC  numeric
@attribute Contig24264_RC  numeric
@attribute Contig30825_RC  numeric
@attribute AB032982  numeric
@attribute AB032983  numeric
@attribute AB032985  numeric
@attribute Contig54742_RC  numeric
@attribute AB032986  numeric
@attribute AB032988  numeric
@attribute Contig41866_RC  numeric
@attribute AB032989  numeric
@attribute NM_003620  numeric
@attribute NM_004350  numeric
@attribute NM_004351  numeric
@attribute NM_005080  numeric
@attribute NM_003622  numeric
@attribute NM_004352  numeric
@attribute NM_005081  numeric
@attribute NM_020390  numeric
@attribute Contig36869_RC  numeric
@attribute Contig44888_RC  numeric
@attribute Contig39017  numeric
@attribute NM_005082  numeric
@attribute NM_020391  numeric
@attribute NM_004353  numeric
@attribute NM_003624  numeric
@attribute Contig46308  numeric
@attribute NM_005083  numeric
@attribute NM_004354  numeric
@attribute NM_003625  numeric
@attribute NM_020392  numeric
@attribute NM_003626  numeric
@attribute NM_005084  numeric
@attribute NM_020393  numeric
@attribute NM_004355  numeric
@attribute NM_003627  numeric
@attribute NM_004356  numeric
@attribute NM_020394  numeric
@attribute NM_005085  numeric
@attribute NM_012375  numeric
@attribute NM_020395  numeric
@attribute NM_003628  numeric
@attribute NM_005086  numeric
@attribute NM_004357  numeric
@attribute Contig63079  numeric
@attribute NM_020396  numeric
@attribute NM_005087  numeric
@attribute NM_003629  numeric
@attribute NM_004358  numeric
@attribute Contig8725_RC  numeric
@attribute NM_020397  numeric
@attribute NM_005088  numeric
@attribute NM_005089  numeric
@attribute NM_020399  numeric
@attribute Contig51111_RC  numeric
@attribute Contig12260_RC  numeric
@attribute Contig10802_RC  numeric
@attribute AB032990  numeric
@attribute Contig21843_RC  numeric
@attribute AB032991  numeric
@attribute Contig40528_RC  numeric
@attribute Contig32509_RC  numeric
@attribute AB032993  numeric
@attribute Contig56426_RC  numeric
@attribute AB032996  numeric
@attribute AB032997  numeric
@attribute Contig52298_RC  numeric
@attribute AB032999  numeric
@attribute NM_002900  numeric
@attribute Contig47042  numeric
@attribute NM_003630  numeric
@attribute NM_002901  numeric
@attribute NM_002902  numeric
@attribute AJ271684  numeric
@attribute NM_004360  numeric
@attribute NM_003631  numeric
@attribute NM_003632  numeric
@attribute NM_005090  numeric
@attribute NM_004361  numeric
@attribute NM_002903  numeric
@attribute NM_003633  numeric
@attribute NM_002904  numeric
@attribute NM_005091  numeric
@attribute NM_004362  numeric
@attribute NM_012381  numeric
@attribute NM_005092  numeric
@attribute NM_002905  numeric
@attribute NM_003634  numeric
@attribute NM_012382  numeric
@attribute NM_012383  numeric
@attribute NM_005093  numeric
@attribute NM_002906  numeric
@attribute NM_004364  numeric
@attribute NM_003635  numeric
@attribute Contig3259_RC  numeric
@attribute Contig46319  numeric
@attribute NM_003636  numeric
@attribute NM_012384  numeric
@attribute NM_004365  numeric
@attribute NM_002907  numeric
@attribute NM_005094  numeric
@attribute NM_005095  numeric
@attribute NM_002908  numeric
@attribute NM_003637  numeric
@attribute NM_004366  numeric
@attribute AW293856_RC  numeric
@attribute NM_012385  numeric
@attribute NM_002909  numeric
@attribute NM_004367  numeric
@attribute NM_005096  numeric
@attribute NM_012386  numeric
@attribute NM_004368  numeric
@attribute NM_005097  numeric
@attribute NM_012387  numeric
@attribute NM_003639  numeric
@attribute NM_004369  numeric
@attribute NM_012388  numeric
@attribute NM_005098  numeric
@attribute NM_005099  numeric
@attribute Contig53170_RC  numeric
@attribute Contig52441_RC  numeric
@attribute Contig31546_RC  numeric
@attribute R10311_RC  numeric
@attribute Contig63482_RC  numeric
@attribute Contig66129_RC  numeric
@attribute NM_002910  numeric
@attribute Contig58485_RC  numeric
@attribute NM_002911  numeric
@attribute NM_003640  numeric
@attribute NM_003641  numeric
@attribute NM_004370  numeric
@attribute NM_002912  numeric
@attribute NM_002913  numeric
@attribute NM_012390  numeric
@attribute NM_003642  numeric
@attribute NM_004371  numeric
@attribute NM_003643  numeric
@attribute NM_012391  numeric
@attribute NM_002914  numeric
@attribute NM_004373  numeric
@attribute NM_012392  numeric
@attribute NM_002915  numeric
@attribute NM_003644  numeric
@attribute NM_002916  numeric
@attribute NM_003645  numeric
@attribute NM_004374  numeric
@attribute NM_012394  numeric
@attribute NM_004375  numeric
@attribute NM_004376  numeric
@attribute NM_003647  numeric
@attribute NM_012395  numeric
@attribute NM_002918  numeric
@attribute NM_012396  numeric
@attribute NM_003648  numeric
@attribute NM_004377  numeric
@attribute NM_002919  numeric
@attribute Contig9446_RC  numeric
@attribute NM_004378  numeric
@attribute NM_012397  numeric
@attribute NM_003649  numeric
@attribute NM_004379  numeric
@attribute NM_012399  numeric
@attribute Contig51103_RC  numeric
@attribute Contig11523_RC  numeric
@attribute Contig61415_RC  numeric
@attribute Contig13816_RC  numeric
@attribute Contig21835_RC  numeric
@attribute Contig15274_RC  numeric
@attribute Contig17567_RC  numeric
@attribute Contig18296_RC  numeric
@attribute Contig45600  numeric
@attribute Contig48774_RC  numeric
@attribute NM_002920  numeric
@attribute NM_002921  numeric
@attribute NM_003650  numeric
@attribute NM_003651  numeric
@attribute NM_004380  numeric
@attribute NM_002922  numeric
@attribute NM_002923  numeric
@attribute NM_003652  numeric
@attribute NM_004381  numeric
@attribute NM_004382  numeric
@attribute NM_003653  numeric
@attribute Contig38318  numeric
@attribute NM_004383  numeric
@attribute NM_003654  numeric
@attribute NM_003655  numeric
@attribute NM_002926  numeric
@attribute NM_004384  numeric
@attribute NM_003656  numeric
@attribute NM_004385  numeric
@attribute NM_004386  numeric
@attribute NM_002928  numeric
@attribute NM_003657  numeric
@attribute NM_004387  numeric
@attribute NM_003658  numeric
@attribute NM_002929  numeric
@attribute NM_004388  numeric
@attribute NM_003659  numeric
@attribute NM_004389  numeric
@attribute Contig44414_RC  numeric
@attribute Contig52433_RC  numeric
@attribute Contig29105_RC  numeric
@attribute Contig40286_RC  numeric
@attribute Contig54726_RC  numeric
@attribute Contig15875_RC  numeric
@attribute Contig49729_RC  numeric
@attribute NM_002930  numeric
@attribute NM_002931  numeric
@attribute NM_004390  numeric
@attribute NM_002932  numeric
@attribute NM_003661  numeric
@attribute Contig45616  numeric
@attribute NM_002933  numeric
@attribute NM_003662  numeric
@attribute NM_003663  numeric
@attribute NM_004392  numeric
@attribute NM_002934  numeric
@attribute NM_004393  numeric
@attribute NM_003664  numeric
@attribute NM_002935  numeric
@attribute Contig47077  numeric
@attribute NM_003665  numeric
@attribute NM_002936  numeric
@attribute NM_004394  numeric
@attribute NM_002937  numeric
@attribute NM_003666  numeric
@attribute NM_004395  numeric
@attribute NM_002938  numeric
@attribute NM_003667  numeric
@attribute NM_004396  numeric
@attribute NM_003668  numeric
@attribute NM_004397  numeric
@attribute NM_002939  numeric
@attribute NM_004398  numeric
@attribute NM_003669  numeric
@attribute NM_004399  numeric
@attribute Contig44180_RC  numeric
@attribute Contig38454_RC  numeric
@attribute AW273216_RC  numeric
@attribute Contig40887_RC  numeric
@attribute Contig33597_RC  numeric
@attribute Contig48766_RC  numeric
@attribute NM_002940  numeric
@attribute NM_003670  numeric
@attribute NM_002941  numeric
@attribute NM_003671  numeric
@attribute NM_003672  numeric
@attribute AJ270996  numeric
@attribute NM_002943  numeric
@attribute NM_003673  numeric
@attribute NM_002944  numeric
@attribute NM_003674  numeric
@attribute NM_002945  numeric
@attribute NM_002946  numeric
@attribute NM_003675  numeric
@attribute NM_002947  numeric
@attribute NM_003676  numeric
@attribute NM_002948  numeric
@attribute NM_003678  numeric
@attribute NM_002949  numeric
@attribute NM_003679  numeric
@attribute Contig2889_RC  numeric
@attribute U65404  numeric
@attribute Y11681  numeric
@attribute Contig52425_RC  numeric
@attribute Contig20864_RC  numeric
@attribute Contig32259_RC  numeric
@attribute Contig54718_RC  numeric
@attribute Contig16596_RC  numeric
@attribute Contig44903  numeric
@attribute NM_002950  numeric
@attribute NM_003680  numeric
@attribute NM_002951  numeric
@attribute NM_003681  numeric
@attribute NM_002952  numeric
@attribute Contig38346  numeric
@attribute NM_003682  numeric
@attribute NM_002953  numeric
@attribute NM_003683  numeric
@attribute NM_002954  numeric
@attribute NM_003684  numeric
@attribute NM_002955  numeric
@attribute NM_002956  numeric
@attribute NM_003685  numeric
@attribute NM_003686  numeric
@attribute NM_002957  numeric
@attribute NM_003687  numeric
@attribute NM_003688  numeric
@attribute NM_002959  numeric
@attribute Contig33131_RC  numeric
@attribute Contig40421_RC  numeric
@attribute NM_003689  numeric
@attribute Contig35424_RC  numeric
@attribute Contig27405_RC  numeric
@attribute Contig28134_RC  numeric
@attribute Contig31296_RC  numeric
@attribute Contig688_RC  numeric
@attribute Contig33589_RC  numeric
@attribute Contig56777_RC  numeric
@attribute Contig49487_RC  numeric
@attribute Contig60950  numeric
@attribute NM_002960  numeric
@attribute NM_003690  numeric
@attribute NM_002961  numeric
@attribute Contig39084  numeric
@attribute NM_003691  numeric
@attribute NM_002962  numeric
@attribute Contig44917  numeric
@attribute NM_002963  numeric
@attribute NM_003692  numeric
@attribute NM_003693  numeric
@attribute NM_002964  numeric
@attribute AF052100  numeric
@attribute Contig46377  numeric
@attribute NM_002965  numeric
@attribute AF052101  numeric
@attribute NM_002966  numeric
@attribute AF052103  numeric
@attribute NM_002967  numeric
@attribute NM_003696  numeric
@attribute NM_002968  numeric
@attribute Contig23420_RC  numeric
@attribute AF052105  numeric
@attribute NM_002969  numeric
@attribute Contig42105_RC  numeric
@attribute Contig831_RC  numeric
@attribute AF052106  numeric
@attribute AF052107  numeric
@attribute AF052108  numeric
@attribute AF052109  numeric
@attribute Contig27171_RC  numeric
@attribute Contig41751_RC  numeric
@attribute Contig35190_RC  numeric
@attribute Contig52417_RC  numeric
@attribute U80735  numeric
@attribute U80736  numeric
@attribute Contig52792_RC  numeric
@attribute Contig37483_RC  numeric
@attribute Contig16588_RC  numeric
@attribute NM_002970  numeric
@attribute NM_002971  numeric
@attribute Contig30101_RC  numeric
@attribute NM_002973  numeric
@attribute Contig45657  numeric
@attribute NM_002975  numeric
@attribute NM_002976  numeric
@attribute NM_002977  numeric
@attribute NM_002978  numeric
@attribute Contig41142_RC  numeric
@attribute Contig25104_RC  numeric
@attribute AF052115  numeric
@attribute NM_002979  numeric
@attribute AF052116  numeric
@attribute AF052117  numeric
@attribute AF052119  numeric
@attribute U80743  numeric
@attribute Contig35416_RC  numeric
@attribute Contig44164_RC  numeric
@attribute Contig42706_RC  numeric
@attribute Contig43435_RC  numeric
@attribute U58146  numeric
@attribute Contig31288_RC  numeric
@attribute Contig35791_RC  numeric
@attribute Contig45728_RC  numeric
@attribute Contig38438_RC  numeric
@attribute NM_002980  numeric
@attribute NM_002981  numeric
@attribute Contig44936  numeric
@attribute NM_002982  numeric
@attribute NM_002983  numeric
@attribute AF052120  numeric
@attribute NM_002984  numeric
@attribute NM_002985  numeric
@attribute AF052121  numeric
@attribute NM_002986  numeric
@attribute AF052122  numeric
@attribute NM_002987  numeric
@attribute Contig30702_RC  numeric
@attribute NM_002988  numeric
@attribute NM_002989  numeric
@attribute Contig35182_RC  numeric
@attribute Contig42472_RC  numeric
@attribute Contig26434_RC  numeric
@attribute Contig45119_RC  numeric
@attribute Contig13558_RC  numeric
@attribute U80756  numeric
@attribute Contig24599_RC  numeric
@attribute Contig39768_RC  numeric
@attribute Contig47787_RC  numeric
@attribute R96610_RC  numeric
@attribute NM_002990  numeric
@attribute NM_002991  numeric
@attribute Contig36928  numeric
@attribute NM_002993  numeric
@attribute NM_002994  numeric
@attribute AF052130  numeric
@attribute Contig54010_RC  numeric
@attribute NM_002995  numeric
@attribute NM_002996  numeric
@attribute NM_002997  numeric
@attribute Contig40405_RC  numeric
@attribute NM_002999  numeric
@attribute Contig20239_RC  numeric
@attribute Contig49013_RC  numeric
@attribute Contig56303_RC  numeric
@attribute AF052138  numeric
@attribute U80761  numeric
@attribute Contig16723_RC  numeric
@attribute Contig33490_RC  numeric
@attribute Contig24742_RC  numeric
@attribute Contig28118_RC  numeric
@attribute Contig60194_RC  numeric
@attribute Contig36137_RC  numeric
@attribute Contig47930_RC  numeric
@attribute Contig66615_RC  numeric
@attribute Contig28493_RC  numeric
@attribute Contig27764_RC  numeric
@attribute Contig47178_RC  numeric
@attribute Contig14888_RC  numeric
@attribute Contig5429_RC  numeric
@attribute Contig37662  numeric
@attribute AF052140  numeric
@attribute AF052141  numeric
@attribute AF052142  numeric
@attribute Contig23404_RC  numeric
@attribute AF052145  numeric
@attribute AF044127  numeric
@attribute AF052146  numeric
@attribute Contig47321_RC  numeric
@attribute AF052148  numeric
@attribute AF060168  numeric
@attribute AF052149  numeric
@attribute AF060169  numeric
@attribute Contig49614_RC  numeric
@attribute AF149724  numeric
@attribute U66197  numeric
@attribute Contig18782_RC  numeric
@attribute Contig44757_RC  numeric
@attribute Contig52776_RC  numeric
@attribute Contig47779_RC  numeric
@attribute Contig55798_RC  numeric
@attribute Contig29651  numeric
@attribute AF052150  numeric
@attribute AF052151  numeric
@attribute Contig30460_RC  numeric
@attribute AF052152  numeric
@attribute AF052155  numeric
@attribute Contig37610_RC  numeric
@attribute Contig33482_RC  numeric
@attribute Contig40772_RC  numeric
@attribute AF052159  numeric
@attribute Contig50709_RC  numeric
@attribute Contig43419_RC  numeric
@attribute Contig36129_RC  numeric
@attribute U56725  numeric
@attribute Contig47922_RC  numeric
@attribute Contig56670_RC  numeric
@attribute Contig48651_RC  numeric
@attribute Contig55189_RC  numeric
@attribute Contig45020_RC  numeric
@attribute AF052160  numeric
@attribute AJ010306  numeric
@attribute Contig40163_RC  numeric
@attribute AF052162  numeric
@attribute Contig56061_RC  numeric
@attribute Contig55332_RC  numeric
@attribute Contig54603_RC  numeric
@attribute AF052167  numeric
@attribute Contig16481_RC  numeric
@attribute Contig31790_RC  numeric
@attribute Contig34437_RC  numeric
@attribute Contig33708_RC  numeric
@attribute AF052169  numeric
@attribute Contig38940_RC  numeric
@attribute Contig57625_RC  numeric
@attribute Contig49606_RC  numeric
@attribute Contig26793_RC  numeric
@attribute Contig52768_RC  numeric
@attribute Contig37693  numeric
@attribute Contig28949  numeric
@attribute Contig23162_RC  numeric
@attribute Contig31181_RC  numeric
@attribute Contig30452_RC  numeric
@attribute Contig41118_RC  numeric
@attribute Contig573_RC  numeric
@attribute AF132362  numeric
@attribute AF052172  numeric
@attribute AF052174  numeric
@attribute AF052176  numeric
@attribute AF052177  numeric
@attribute Contig40764_RC  numeric
@attribute AF052178  numeric
@attribute Contig20598_RC  numeric
@attribute Contig56662_RC  numeric
@attribute Contig48643_RC  numeric
@attribute Contig27748_RC  numeric
@attribute Contig3495_RC  numeric
@attribute Contig31407_RC  numeric
@attribute Contig32136_RC  numeric
@attribute AF052181  numeric
@attribute AF052183  numeric
@attribute AF052185  numeric
@attribute Contig35158_RC  numeric
@attribute Contig51196_RC  numeric
@attribute Contig38932_RC  numeric
@attribute Contig47680_RC  numeric
@attribute Contig57617_RC  numeric
@attribute Contig1428_RC  numeric
@attribute Contig36982  numeric
@attribute Contig29696  numeric
@attribute Contig29699  numeric
@attribute Contig565_RC  numeric
@attribute Contig45613_RC  numeric
@attribute Contig47071_RC  numeric
@attribute Contig61651_RC  numeric
@attribute Contig65027_RC  numeric
@attribute Contig17428_RC  numeric
@attribute Contig40756_RC  numeric
@attribute Contig49364_RC  numeric
@attribute Contig6051_RC  numeric
@attribute Contig28469_RC  numeric
@attribute Contig51797_RC  numeric
@attribute Contig45004_RC  numeric
@attribute Contig53023_RC  numeric
@attribute AI669022_RC  numeric
@attribute Contig44650_RC  numeric
@attribute Contig51940_RC  numeric
@attribute Contig56045_RC  numeric
@attribute Contig43169_RC  numeric
@attribute Contig46943_RC  numeric
@attribute Contig57609_RC  numeric
@attribute AF149785  numeric
@attribute Contig11595  numeric
@attribute Contig49965_RC  numeric
@attribute Contig31165_RC  numeric
@attribute Contig59210_RC  numeric
@attribute Contig39044_RC  numeric
@attribute Contig45605_RC  numeric
@attribute AF043467  numeric
@attribute AF043469  numeric
@attribute AF123659  numeric
@attribute Contig45980_RC  numeric
@attribute Contig11142_RC  numeric
@attribute Contig34330_RC  numeric
@attribute Contig27040_RC  numeric
@attribute Contig33601_RC  numeric
@attribute Contig9227  numeric
@attribute Contig22183_RC  numeric
@attribute Contig9229  numeric
@attribute Contig28604_RC  numeric
@attribute Contig31766_RC  numeric
@attribute Contig15728_RC  numeric
@attribute Contig48393_RC  numeric
@attribute Contig65995_RC  numeric
@attribute U21915  numeric
@attribute Contig28370_RC  numeric
@attribute Contig54345_RC  numeric
@attribute Contig38682_RC  numeric
@attribute Contig48619_RC  numeric
@attribute Contig55909_RC  numeric
@attribute Contig5681_RC  numeric
@attribute Contig11134_RC  numeric
@attribute Contig7974_RC  numeric
@attribute Contig35051_RC  numeric
@attribute Contig50360_RC  numeric
@attribute Contig27032_RC  numeric
@attribute Contig41612_RC  numeric
@attribute Contig53007_RC  numeric
@attribute Contig22175_RC  numeric
@attribute Contig30194_RC  numeric
@attribute Contig36615_RC  numeric
@attribute Contig43905_RC  numeric
@attribute NM_021100  numeric
@attribute NM_021101  numeric
@attribute NM_021102  numeric
@attribute Contig31758_RC  numeric
@attribute Contig24468_RC  numeric
@attribute NM_021103  numeric
@attribute NM_021104  numeric
@attribute NM_021106  numeric
@attribute Contig46927_RC  numeric
@attribute Contig39637_RC  numeric
@attribute Contig38908_RC  numeric
@attribute Contig54946_RC  numeric
@attribute Contig42942_RC  numeric
@attribute Contig50961_RC  numeric
@attribute Contig36381_RC  numeric
@attribute Contig51690_RC  numeric
@attribute Contig14757_RC  numeric
@attribute NM_021114  numeric
@attribute NM_021115  numeric
@attribute AF130988  numeric
@attribute Contig45964_RC  numeric
@attribute Contig38674_RC  numeric
@attribute Contig57359_RC  numeric
@attribute Contig32021_RC  numeric
@attribute Contig24002_RC  numeric
@attribute Contig34314_RC  numeric
@attribute AL117500  numeric
@attribute AL117502  numeric
@attribute Contig25941_RC  numeric
@attribute Contig45355_RC  numeric
@attribute Contig46084_RC  numeric
@attribute X67055  numeric
@attribute X73617  numeric
@attribute NM_021120  numeric
@attribute X81636  numeric
@attribute AL117506  numeric
@attribute X81637  numeric
@attribute AL117508  numeric
@attribute Contig56396_RC  numeric
@attribute Contig47648_RC  numeric
@attribute Contig39629_RC  numeric
@attribute NM_021127  numeric
@attribute NM_021128  numeric
@attribute Contig65979_RC  numeric
@attribute Contig450_RC  numeric
@attribute Contig34080_RC  numeric
@attribute Contig25332_RC  numeric
@attribute AB026436  numeric
@attribute Contig11727_RC  numeric
@attribute Contig36373_RC  numeric
@attribute Contig35644_RC  numeric
@attribute AL117513  numeric
@attribute Contig54329_RC  numeric
@attribute NM_020400  numeric
@attribute NM_021130  numeric
@attribute NM_020401  numeric
@attribute NM_020402  numeric
@attribute NM_021131  numeric
@attribute NM_020403  numeric
@attribute AL133555  numeric
@attribute NM_020404  numeric
@attribute NM_021133  numeric
@attribute AL133556  numeric
@attribute AL117519  numeric
@attribute NM_020405  numeric
@attribute NM_021134  numeric
@attribute Contig37937_RC  numeric
@attribute NM_020406  numeric
@attribute AL133558  numeric
@attribute NM_021135  numeric
@attribute NM_020407  numeric
@attribute NM_021136  numeric
@attribute NM_020408  numeric
@attribute NM_021137  numeric
@attribute NM_020409  numeric
@attribute NM_021138  numeric
@attribute NM_021139  numeric
@attribute Contig48978_RC  numeric
@attribute Contig8687_RC  numeric
@attribute Contig55201_RC  numeric
@attribute Contig16350_RC  numeric
@attribute Contig23640_RC  numeric
@attribute Contig50344_RC  numeric
@attribute Contig34306_RC  numeric
@attribute Contig35035_RC  numeric
@attribute AL117521  numeric
@attribute Contig27391_RC  numeric
@attribute AL117522  numeric
@attribute Contig45347_RC  numeric
@attribute AL133561  numeric
@attribute AL117523  numeric
@attribute NM_005100  numeric
@attribute NM_005101  numeric
@attribute NM_020410  numeric
@attribute Contig13786_RC  numeric
@attribute Contig2034_RC  numeric
@attribute AL117525  numeric
@attribute NM_021140  numeric
@attribute NM_020411  numeric
@attribute NM_005102  numeric
@attribute NM_005103  numeric
@attribute NM_020412  numeric
@attribute AL133564  numeric
@attribute NM_021141  numeric
@attribute AL117526  numeric
@attribute NM_005104  numeric
@attribute AL133566  numeric
@attribute NM_005105  numeric
@attribute NM_020414  numeric
@attribute Contig29684_RC  numeric
@attribute NM_020415  numeric
@attribute NM_005106  numeric
@attribute Contig49098_RC  numeric
@attribute NM_005107  numeric
@attribute AL133568  numeric
@attribute NM_021145  numeric
@attribute NM_021146  numeric
@attribute NM_005108  numeric
@attribute AL133569  numeric
@attribute NM_021147  numeric
@attribute NM_005109  numeric
@attribute Contig15012_RC  numeric
@attribute Contig442_RC  numeric
@attribute Contig33343_RC  numeric
@attribute Contig20467_RC  numeric
@attribute AL117530  numeric
@attribute Contig43655_RC  numeric
@attribute Contig44384_RC  numeric
@attribute Contig35636_RC  numeric
@attribute Contig34907_RC  numeric
@attribute AL133570  numeric
@attribute NM_012400  numeric
@attribute AL117533  numeric
@attribute NM_005110  numeric
@attribute AL133571  numeric
@attribute AL133572  numeric
@attribute NM_005111  numeric
@attribute NM_012402  numeric
@attribute AL117535  numeric
@attribute NM_020421  numeric
@attribute AL133573  numeric
@attribute NM_005112  numeric
@attribute NM_012403  numeric
@attribute NM_021151  numeric
@attribute NM_020422  numeric
@attribute AL117536  numeric
@attribute NM_005113  numeric
@attribute AL133574  numeric
@attribute NM_012404  numeric
@attribute NM_005114  numeric
@attribute AL133575  numeric
@attribute NM_020423  numeric
@attribute Contig8221_RC  numeric
@attribute NM_005115  numeric
@attribute NM_020424  numeric
@attribute NM_012405  numeric
@attribute AL133576  numeric
@attribute Contig46677_RC  numeric
@attribute AL117539  numeric
@attribute NM_020425  numeric
@attribute NM_012406  numeric
@attribute NM_021154  numeric
@attribute AL133577  numeric
@attribute NM_005116  numeric
@attribute NM_020426  numeric
@attribute NM_021155  numeric
@attribute NM_012407  numeric
@attribute NM_005117  numeric
@attribute NM_005118  numeric
@attribute NM_020428  numeric
@attribute NM_012409  numeric
@attribute NM_005119  numeric
@attribute NM_021159  numeric
@attribute Contig23632_RC  numeric
@attribute Contig25090_RC  numeric
@attribute Contig16342_RC  numeric
@attribute Contig51065_RC  numeric
@attribute X66362  numeric
@attribute Contig25925_RC  numeric
@attribute Contig33944_RC  numeric
@attribute Contig52629_RC  numeric
@attribute AL133580  numeric
@attribute AL133581  numeric
@attribute NM_012410  numeric
@attribute NM_005120  numeric
@attribute Contig21797_RC  numeric
@attribute NM_005121  numeric
@attribute NM_012411  numeric
@attribute AL117544  numeric
@attribute NM_012412  numeric
@attribute NM_005122  numeric
@attribute AL117546  numeric
@attribute NM_012413  numeric
@attribute NM_005123  numeric
@attribute NM_021161  numeric
@attribute NM_012414  numeric
@attribute NM_005124  numeric
@attribute NM_020433  numeric
@attribute AL133585  numeric
@attribute Contig28947_RC  numeric
@attribute NM_005125  numeric
@attribute NM_012415  numeric
@attribute NM_020435  numeric
@attribute AL117549  numeric
@attribute AL133587  numeric
@attribute NM_005127  numeric
@attribute NM_020436  numeric
@attribute NM_012417  numeric
@attribute NM_020437  numeric
@attribute NM_012418  numeric
@attribute AL133589  numeric
@attribute NM_005128  numeric
@attribute NM_012419  numeric
@attribute NM_005129  numeric
@attribute NM_021167  numeric
@attribute NM_021169  numeric
@attribute Contig30313_RC  numeric
@attribute M29273  numeric
@attribute Contig25316_RC  numeric
@attribute Contig33335_RC  numeric
@attribute Contig32606_RC  numeric
@attribute Contig40625_RC  numeric
@attribute Contig49233_RC  numeric
@attribute Contig48504_RC  numeric
@attribute AB033768  numeric
@attribute Contig32981_RC  numeric
@attribute Contig25691_RC  numeric
@attribute Contig29067_RC  numeric
@attribute Contig1063_RC  numeric
@attribute NM_004401  numeric
@attribute AL117553  numeric
@attribute NM_005130  numeric
@attribute NM_012420  numeric
@attribute AL133591  numeric
@attribute AL133592  numeric
@attribute NM_012421  numeric
@attribute NM_005131  numeric
@attribute NM_004402  numeric
@attribute AL117555  numeric
@attribute NM_004403  numeric
@attribute NM_021170  numeric
@attribute NM_005132  numeric
@attribute NM_012423  numeric
@attribute NM_004404  numeric
@attribute NM_005133  numeric
@attribute NM_005134  numeric
@attribute NM_004405  numeric
@attribute NM_012424  numeric
@attribute Contig53959_RC  numeric
@attribute AL133596  numeric
@attribute NM_012425  numeric
@attribute NM_021173  numeric
@attribute NM_005135  numeric
@attribute NM_004406  numeric
@attribute NM_021174  numeric
@attribute NM_004407  numeric
@attribute NM_005136  numeric
@attribute AL117559  numeric
@attribute NM_020445  numeric
@attribute NM_012427  numeric
@attribute NM_004408  numeric
@attribute NM_005137  numeric
@attribute NM_021175  numeric
@attribute NM_012428  numeric
@attribute NM_021176  numeric
@attribute NM_004409  numeric
@attribute NM_005138  numeric
@attribute NM_020448  numeric
@attribute NM_021177  numeric
@attribute NM_005139  numeric
@attribute NM_012429  numeric
@attribute NM_021178  numeric
@attribute NM_021179  numeric
@attribute Contig40391_RC  numeric
@attribute Contig43038_RC  numeric
@attribute Contig42309_RC  numeric
@attribute Contig48270_RC  numeric
@attribute Contig33936_RC  numeric
@attribute Contig54079_RC  numeric
@attribute NM_004411  numeric
@attribute NM_012430  numeric
@attribute NM_004412  numeric
@attribute NM_012431  numeric
@attribute AL117565  numeric
@attribute NM_005142  numeric
@attribute NM_012432  numeric
@attribute NM_004413  numeric
@attribute NM_012433  numeric
@attribute NM_004414  numeric
@attribute NM_005143  numeric
@attribute NM_021181  numeric
@attribute Contig28939_RC  numeric
@attribute Contig36958_RC  numeric
@attribute NM_004415  numeric
@attribute NM_012434  numeric
@attribute NM_021182  numeric
@attribute NM_021183  numeric
@attribute NM_005145  numeric
@attribute NM_004416  numeric
@attribute AL117568  numeric
@attribute NM_004417  numeric
@attribute NM_012436  numeric
@attribute NM_005146  numeric
@attribute NM_021184  numeric
@attribute NM_004418  numeric
@attribute NM_005147  numeric
@attribute NM_012437  numeric
@attribute NM_004419  numeric
@attribute NM_005148  numeric
@attribute NM_021186  numeric
@attribute NM_021187  numeric
@attribute NM_005149  numeric
@attribute NM_021188  numeric
@attribute AF000671  numeric
@attribute Contig21932_RC  numeric
@attribute Contig32973_RC  numeric
@attribute Contig16935_RC  numeric
@attribute Contig40992_RC  numeric
@attribute Contig24954_RC  numeric
@attribute Contig44368_RC  numeric
@attribute Contig43639_RC  numeric
@attribute AL117571  numeric
@attribute NM_004420  numeric
@attribute NM_004421  numeric
@attribute AL117573  numeric
@attribute Contig66827_RC  numeric
@attribute X58377  numeric
@attribute NM_004422  numeric
@attribute NM_005151  numeric
@attribute NM_004423  numeric
@attribute NM_021190  numeric
@attribute NM_004424  numeric
@attribute NM_021191  numeric
@attribute NM_012443  numeric
@attribute NM_012444  numeric
@attribute NM_004425  numeric
@attribute AL117577  numeric
@attribute NM_021192  numeric
@attribute NM_005154  numeric
@attribute NM_021193  numeric
@attribute AL117578  numeric
@attribute NM_012445  numeric
@attribute NM_005155  numeric
@attribute NM_004427  numeric
@attribute NM_012446  numeric
@attribute NM_005156  numeric
@attribute AL117579  numeric
@attribute NM_004428  numeric
@attribute NM_012447  numeric
@attribute NM_020466  numeric
@attribute NM_005157  numeric
@attribute NM_021196  numeric
@attribute NM_004429  numeric
@attribute NM_005158  numeric
@attribute NM_020467  numeric
@attribute NM_012448  numeric
@attribute NM_021197  numeric
@attribute NM_012449  numeric
@attribute NM_005159  numeric
@attribute NM_021198  numeric
@attribute NM_020469  numeric
@attribute NM_021199  numeric
@attribute Contig16326_RC  numeric
@attribute Contig33093_RC  numeric
@attribute Contig39514_RC  numeric
@attribute Contig23991_RC  numeric
@attribute Contig15972_RC  numeric
@attribute Contig34657_RC  numeric
@attribute AL117580  numeric
@attribute X57655  numeric
@attribute Contig54403  numeric
@attribute NM_004430  numeric
@attribute AL117582  numeric
@attribute NM_005160  numeric
@attribute NM_012450  numeric
@attribute NM_004431  numeric
@attribute NM_003702  numeric
@attribute NM_020470  numeric
@attribute NM_004432  numeric
@attribute NM_005161  numeric
@attribute NM_012451  numeric
@attribute NM_003704  numeric
@attribute NM_005162  numeric
@attribute NM_004433  numeric
@attribute NM_012452  numeric
@attribute AL117586  numeric
@attribute NM_004434  numeric
@attribute NM_012453  numeric
@attribute NM_005163  numeric
@attribute NM_003705  numeric
@attribute NM_005164  numeric
@attribute NM_003706  numeric
@attribute NM_004435  numeric
@attribute NM_012454  numeric
@attribute AL117587  numeric
@attribute Contig54409  numeric
@attribute NM_003707  numeric
@attribute NM_012455  numeric
@attribute NM_004436  numeric
@attribute NM_005165  numeric
@attribute NM_020474  numeric
@attribute NM_012456  numeric
@attribute NM_003708  numeric
@attribute NM_005166  numeric
@attribute NM_004437  numeric
@attribute NM_020475  numeric
@attribute NM_004438  numeric
@attribute NM_012457  numeric
@attribute NM_005167  numeric
@attribute NM_003709  numeric
@attribute NM_005168  numeric
@attribute NM_020477  numeric
@attribute Contig8806_RC  numeric
@attribute NM_012459  numeric
@attribute NM_020478  numeric
@attribute NM_020479  numeric
@attribute Y11710  numeric
@attribute Contig31026_RC  numeric
@attribute Contig30672_RC  numeric
@attribute Contig33319_RC  numeric
@attribute Contig38551_RC  numeric
@attribute Contig45841_RC  numeric
@attribute Contig33694_RC  numeric
@attribute AL117590  numeric
@attribute AL117591  numeric
@attribute NM_003710  numeric
@attribute NM_003711  numeric
@attribute NM_004440  numeric
@attribute AL117592  numeric
@attribute NM_004441  numeric
@attribute NM_003712  numeric
@attribute NM_012460  numeric
@attribute NM_005171  numeric
@attribute NM_020480  numeric
@attribute NM_012461  numeric
@attribute X58397  numeric
@attribute NM_003713  numeric
@attribute Contig28697_RC  numeric
@attribute NM_020481  numeric
@attribute NM_005172  numeric
@attribute AL117595  numeric
@attribute NM_003714  numeric
@attribute NM_004443  numeric
@attribute NM_012463  numeric
@attribute NM_005173  numeric
@attribute NM_004444  numeric
@attribute NM_020482  numeric
@attribute NM_003715  numeric
@attribute NM_003716  numeric
@attribute NM_012464  numeric
@attribute NM_004445  numeric
@attribute NM_005174  numeric
@attribute Contig47129  numeric
@attribute NM_003717  numeric
@attribute NM_005175  numeric
@attribute NM_020484  numeric
@attribute NM_004446  numeric
@attribute AL117598  numeric
@attribute NM_012465  numeric
@attribute NM_012466  numeric
@attribute NM_005176  numeric
@attribute NM_004447  numeric
@attribute AL117599  numeric
@attribute NM_003718  numeric
@attribute NM_012467  numeric
@attribute NM_004448  numeric
@attribute NM_005177  numeric
@attribute NM_012468  numeric
@attribute NM_004449  numeric
@attribute NM_005178  numeric
@attribute NM_005179  numeric
@attribute NM_012469  numeric
@attribute Contig42210_RC  numeric
@attribute Contig2986_RC  numeric
@attribute Contig61270_RC  numeric
@attribute Contig44503_RC  numeric
@attribute Contig45232_RC  numeric
@attribute Contig13671_RC  numeric
@attribute Contig17047_RC  numeric
@attribute Contig39506_RC  numeric
@attribute Contig15964_RC  numeric
@attribute Contig50687_RC  numeric
@attribute Contig28088_RC  numeric
@attribute NM_003720  numeric
@attribute Contig49818_RC  numeric
@attribute NM_004450  numeric
@attribute NM_003721  numeric
@attribute NM_012470  numeric
@attribute NM_003722  numeric
@attribute NM_004451  numeric
@attribute NM_005180  numeric
@attribute Contig54425  numeric
@attribute NM_005181  numeric
@attribute NM_003723  numeric
@attribute NM_004452  numeric
@attribute NM_012471  numeric
@attribute NM_005182  numeric
@attribute NM_004453  numeric
@attribute NM_012472  numeric
@attribute NM_005183  numeric
@attribute NM_003725  numeric
@attribute NM_012473  numeric
@attribute NM_004454  numeric
@attribute NM_012474  numeric
@attribute NM_004455  numeric
@attribute NM_003726  numeric
@attribute NM_005184  numeric
@attribute NM_005185  numeric
@attribute NM_004456  numeric
@attribute NM_012475  numeric
@attribute NM_012476  numeric
@attribute NM_003728  numeric
@attribute NM_004457  numeric
@attribute NM_004458  numeric
@attribute NM_003729  numeric
@attribute NM_005187  numeric
@attribute Contig9527_RC  numeric
@attribute NM_005188  numeric
@attribute NM_004459  numeric
@attribute NM_012479  numeric
@attribute Contig11604_RC  numeric
@attribute Contig12333_RC  numeric
@attribute Contig31018_RC  numeric
@attribute L38935  numeric
@attribute Contig43540_RC  numeric
@attribute Contig35521_RC  numeric
@attribute Contig54206_RC  numeric
@attribute Contig22645_RC  numeric
@attribute Contig14626_RC  numeric
@attribute Contig15355_RC  numeric
@attribute Contig42059_RC  numeric
@attribute Contig785_RC  numeric
@attribute Contig53852_RC  numeric
@attribute Contig54581_RC  numeric
@attribute Contig37814_RC  numeric
@attribute Contig47291_RC  numeric
@attribute Contig16919_RC  numeric
@attribute NM_003730  numeric
@attribute NM_003731  numeric
@attribute NM_004460  numeric
@attribute NM_012480  numeric
@attribute NM_005190  numeric
@attribute NM_004461  numeric
@attribute NM_003732  numeric
@attribute Contig43998_RC  numeric
@attribute NM_012481  numeric
@attribute NM_005191  numeric
@attribute NM_004462  numeric
@attribute NM_004463  numeric
@attribute NM_003734  numeric
@attribute NM_005192  numeric
@attribute NM_012482  numeric
@attribute NM_003735  numeric
@attribute NM_012483  numeric
@attribute NM_004464  numeric
@attribute NM_005193  numeric
@attribute NM_012484  numeric
@attribute NM_004465  numeric
@attribute NM_005194  numeric
@attribute NM_012485  numeric
@attribute NM_005195  numeric
@attribute NM_004466  numeric
@attribute NM_005196  numeric
@attribute NM_004467  numeric
@attribute NM_003738  numeric
@attribute NM_012486  numeric
@attribute NM_005197  numeric
@attribute NM_003739  numeric
@attribute NM_004468  numeric
@attribute NM_005198  numeric
@attribute NM_004469  numeric
@attribute NM_005199  numeric
@attribute Contig176_RC  numeric
@attribute Contig25810_RC  numeric
@attribute Contig53243_RC  numeric
@attribute Contig13663_RC  numeric
@attribute Contig20953_RC  numeric
@attribute Contig25058_RC  numeric
@attribute Contig28832_RC  numeric
@attribute Contig31994_RC  numeric
@attribute Contig23975_RC  numeric
@attribute Contig47892_RC  numeric
@attribute Contig59287_RC  numeric
@attribute NM_003740  numeric
@attribute NM_004470  numeric
@attribute NM_004471  numeric
@attribute NM_003742  numeric
@attribute NM_003743  numeric
@attribute NM_004472  numeric
@attribute NM_004473  numeric
@attribute NM_003744  numeric
@attribute NM_004474  numeric
@attribute NM_003745  numeric
@attribute NM_004475  numeric
@attribute NM_003746  numeric
@attribute NM_003747  numeric
@attribute NM_004476  numeric
@attribute NM_003748  numeric
@attribute NM_004477  numeric
@attribute NM_003749  numeric
@attribute NM_004479  numeric
@attribute Contig50822_RC  numeric
@attribute Contig44261_RC  numeric
@attribute Contig42803_RC  numeric
@attribute Contig31385_RC  numeric
@attribute AF263462  numeric
@attribute Contig38535_RC  numeric
@attribute Contig2512_RC  numeric
@attribute Contig26388_RC  numeric
@attribute Contig25659_RC  numeric
@attribute Contig19098_RC  numeric
@attribute Contig49576_RC  numeric
@attribute NM_003750  numeric
@attribute NM_004480  numeric
@attribute NM_003751  numeric
@attribute NM_003752  numeric
@attribute NM_004481  numeric
@attribute NM_003753  numeric
@attribute NM_004482  numeric
@attribute NM_003754  numeric
@attribute NM_004483  numeric
@attribute NM_004484  numeric
@attribute NM_003755  numeric
@attribute NM_003756  numeric
@attribute NM_004485  numeric
@attribute NM_004486  numeric
@attribute NM_003757  numeric
@attribute NM_003758  numeric
@attribute NM_004487  numeric
@attribute NM_003759  numeric
@attribute AF222023  numeric
@attribute NM_004488  numeric
@attribute NM_004489  numeric
@attribute Contig30047_RC  numeric
@attribute Contig25802_RC  numeric
@attribute Contig61254_RC  numeric
@attribute Contig21674_RC  numeric
@attribute Contig52881_RC  numeric
@attribute Contig45591_RC  numeric
@attribute Contig36843_RC  numeric
@attribute Contig56257_RC  numeric
@attribute Contig31986_RC  numeric
@attribute Contig39865_RC  numeric
@attribute NM_003760  numeric
@attribute NM_003761  numeric
@attribute NM_004490  numeric
@attribute NM_004491  numeric
@attribute NM_003762  numeric
@attribute NM_003763  numeric
@attribute NM_004492  numeric
@attribute NM_004493  numeric
@attribute NM_003764  numeric
@attribute NM_003765  numeric
@attribute NM_004494  numeric
@attribute NM_003766  numeric
@attribute NM_004495  numeric
@attribute NM_004496  numeric
@attribute NM_004497  numeric
@attribute NM_003768  numeric
@attribute NM_003769  numeric
@attribute NM_004499  numeric
@attribute Contig21065_RC  numeric
@attribute Contig49110_RC  numeric
@attribute Contig50814_RC  numeric
@attribute Contig28590_RC  numeric
@attribute Contig2504_RC  numeric
@attribute Contig14985_RC  numeric
@attribute Contig41689_RC  numeric
@attribute Contig37700  numeric
@attribute NM_003770  numeric
@attribute NM_003771  numeric
@attribute NM_003772  numeric
@attribute NM_003773  numeric
@attribute NM_003774  numeric
@attribute NM_003776  numeric
@attribute NM_003778  numeric
@attribute NM_003779  numeric
@attribute X16281  numeric
@attribute Contig18504_RC  numeric
@attribute Contig35271_RC  numeric
@attribute X16282  numeric
@attribute Contig20937_RC  numeric
@attribute Contig49711_RC  numeric
@attribute U82277  numeric
@attribute Contig28816_RC  numeric
@attribute Contig3834_RC  numeric
@attribute NM_003780  numeric
@attribute NM_003781  numeric
@attribute NM_003782  numeric
@attribute NM_003783  numeric
@attribute Contig46467  numeric
@attribute NM_003784  numeric
@attribute Contig46468  numeric
@attribute NM_003785  numeric
@attribute Contig39179  numeric
@attribute NM_003786  numeric
@attribute NM_003787  numeric
@attribute Contig20328_RC  numeric
@attribute D10040  numeric
@attribute Contig32098_RC  numeric
@attribute Contig24079_RC  numeric
@attribute Contig19834_RC  numeric
@attribute AJ133439  numeric
@attribute Contig47267_RC  numeric
@attribute Contig29703  numeric
@attribute Contig46470  numeric
@attribute Contig45742  numeric
@attribute Contig29705  numeric
@attribute NM_003790  numeric
@attribute Contig29707  numeric
@attribute Contig21200_RC  numeric
@attribute NM_003791  numeric
@attribute NM_003792  numeric
@attribute Contig37728  numeric
@attribute NM_003793  numeric
@attribute NM_003794  numeric
@attribute NM_003795  numeric
@attribute NM_003796  numeric
@attribute Contig32241_RC  numeric
@attribute NM_003798  numeric
@attribute NM_003799  numeric
@attribute Contig60509_RC  numeric
@attribute Contig36827_RC  numeric
@attribute Contig38285_RC  numeric
@attribute Contig2262_RC  numeric
@attribute Contig48597_RC  numeric
@attribute Contig3826_RC  numeric
@attribute Contig6848_RC  numeric
@attribute Contig15240_RC  numeric
@attribute Contig21801_RC  numeric
@attribute Contig41215_RC  numeric
@attribute Contig20695_RC  numeric
@attribute Contig62568_RC  numeric
@attribute Contig40252_RC  numeric
@attribute Contig55421_RC  numeric
@attribute Contig51293_RC  numeric
@attribute Contig10984_RC  numeric
@attribute Contig22379_RC  numeric
@attribute Contig26882_RC  numeric
@attribute Contig29529_RC  numeric
@attribute Contig29731  numeric
@attribute Contig38420_RC  numeric
@attribute Contig32834_RC  numeric
@attribute Contig33563_RC  numeric
@attribute Contig24815_RC  numeric
@attribute Contig40853_RC  numeric
@attribute Contig52248_RC  numeric
@attribute Contig51519_RC  numeric
@attribute Contig12350  numeric
@attribute Contig49461_RC  numeric
@attribute Contig57480_RC  numeric
@attribute Contig27837_RC  numeric
@attribute U81599  numeric
@attribute Contig37761  numeric
@attribute Contig20830_RC  numeric
@attribute Contig15833_RC  numeric
@attribute Contig24581_RC  numeric
@attribute Contig41808_RC  numeric
@attribute Contig19209_RC  numeric
@attribute Contig27228_RC  numeric
@attribute AI885575_RC  numeric
@attribute Contig46288_RC  numeric
@attribute X91103  numeric
@attribute Contig45799  numeric
@attribute Contig14870_RC  numeric
@attribute Contig33555_RC  numeric
@attribute Contig18246_RC  numeric
@attribute Contig40845_RC  numeric
@attribute Contig29287_RC  numeric
@attribute Contig44596_RC  numeric
@attribute Contig36577_RC  numeric
@attribute J03077  numeric
@attribute Contig3576_RC  numeric
@attribute Contig29764  numeric
@attribute AJ003112  numeric
@attribute Contig53112_RC  numeric
@attribute Contig12803_RC  numeric
@attribute AF124432  numeric
@attribute Contig36720_RC  numeric
@attribute Contig29430_RC  numeric
@attribute Contig26866_RC  numeric
@attribute Contig37794  numeric
@attribute Contig43401_RC  numeric
@attribute U16126  numeric
@attribute Contig31254_RC  numeric
@attribute Contig30525_RC  numeric
@attribute Contig15216_RC  numeric
@attribute Contig53713_RC  numeric
@attribute Contig39133_RC  numeric
@attribute Contig65108_RC  numeric
@attribute Contig15591_RC  numeric
@attribute Contig14862_RC  numeric
@attribute Contig42295_RC  numeric
@attribute U72882  numeric
@attribute Contig48716_RC  numeric
@attribute Contig49445_RC  numeric
@attribute Contig56735_RC  numeric
@attribute Contig58193_RC  numeric
@attribute Contig5403_RC  numeric
@attribute Contig6132_RC  numeric
@attribute Contig43859_RC  numeric
@attribute Contig37298_RC  numeric
@attribute Contig29279_RC  numeric
@attribute AF131741  numeric
@attribute Contig40228_RC  numeric
@attribute Contig38170_RC  numeric
@attribute AF131745  numeric
@attribute Contig24565_RC  numeric
@attribute AF131748  numeric
@attribute Contig48482_RC  numeric
@attribute Contig27587_RC  numeric
@attribute Contig37899_RC  numeric
@attribute Contig9755_RC  numeric
@attribute AF131750  numeric
@attribute AF131752  numeric
@attribute AF131753  numeric
@attribute AF131754  numeric
@attribute AF131756  numeric
@attribute Contig14854_RC  numeric
@attribute AF131757  numeric
@attribute Contig40829_RC  numeric
@attribute Contig41558_RC  numeric
@attribute Contig49437_RC  numeric
@attribute AI418514_RC  numeric
@attribute Contig41701_RC  numeric
@attribute Contig42430_RC  numeric
@attribute AF131760  numeric
@attribute AF034803  numeric
@attribute AF131762  numeric
@attribute AF131763  numeric
@attribute Contig44723_RC  numeric
@attribute Contig46181_RC  numeric
@attribute Contig53471_RC  numeric
@attribute AF131764  numeric
@attribute Contig16538_RC  numeric
@attribute AF131768  numeric
@attribute Contig55764_RC  numeric
@attribute Contig9310  numeric
@attribute Contig17410_RC  numeric
@attribute Contig13282_RC  numeric
@attribute AF131770  numeric
@attribute AF131772  numeric
@attribute Contig27722_RC  numeric
@attribute Contig43760_RC  numeric
@attribute AF131773  numeric
@attribute Contig47136_RC  numeric
@attribute AF131774  numeric
@attribute AF131775  numeric
@attribute Contig15575_RC  numeric
@attribute AF131776  numeric
@attribute AF042838  numeric
@attribute Contig50298_RC  numeric
@attribute AF131777  numeric
@attribute AF131778  numeric
@attribute AF131779  numeric
@attribute Contig46782_RC  numeric
@attribute Contig38763_RC  numeric
@attribute Contig39492_RC  numeric
@attribute S87759  numeric
@attribute U23460  numeric
@attribute Contig43151_RC  numeric
@attribute Contig27113_RC  numeric
@attribute Contig51170_RC  numeric
@attribute AL133602  numeric
@attribute AF131782  numeric
@attribute AL133603  numeric
@attribute Contig60753_RC  numeric
@attribute AL133604  numeric
@attribute AF131783  numeric
@attribute AF131784  numeric
@attribute AL133605  numeric
@attribute Contig31839_RC  numeric
@attribute AF131786  numeric
@attribute AF131787  numeric
@attribute AL133609  numeric
@attribute AF131788  numeric
@attribute Contig29781_RC  numeric
@attribute Contig48466_RC  numeric
@attribute Contig55756_RC  numeric
@attribute Contig47737_RC  numeric
@attribute Contig65001_RC  numeric
@attribute Contig26150_RC  numeric
@attribute AL133611  numeric
@attribute AF131791  numeric
@attribute Contig29172_RC  numeric
@attribute Contig36462_RC  numeric
@attribute AF026816  numeric
@attribute AF043583  numeric
@attribute Contig47128_RC  numeric
@attribute AL133614  numeric
@attribute AF131793  numeric
@attribute AF131795  numeric
@attribute AL133616  numeric
@attribute AL133617  numeric
@attribute AF131796  numeric
@attribute AL133618  numeric
@attribute AF131798  numeric
@attribute AL133619  numeric
@attribute AF131799  numeric
@attribute Contig65459_RC  numeric
@attribute Contig3461_RC  numeric
@attribute Contig40121_RC  numeric
@attribute U06711  numeric
@attribute Contig48000_RC  numeric
@attribute U06715  numeric
@attribute Contig30267_RC  numeric
@attribute AL133622  numeric
@attribute Contig54184_RC  numeric
@attribute Contig44707_RC  numeric
@attribute Contig60745_RC  numeric
@attribute AL133623  numeric
@attribute NM_021200  numeric
@attribute AL133624  numeric
@attribute NM_021203  numeric
@attribute AL133627  numeric
@attribute NM_021204  numeric
@attribute NM_021208  numeric
@attribute Contig15101_RC  numeric
@attribute Contig30410_RC  numeric
@attribute Contig32703_RC  numeric
@attribute AB035266  numeric
@attribute Contig49330_RC  numeric
@attribute Contig36454_RC  numeric
@attribute AL133632  numeric
@attribute AL133633  numeric
@attribute NM_021210  numeric
@attribute NM_021211  numeric
@attribute Contig31597_RC  numeric
@attribute NM_021212  numeric
@attribute NM_021213  numeric
@attribute AL133636  numeric
@attribute Contig38747_RC  numeric
@attribute Contig47495_RC  numeric
@attribute NM_021219  numeric
@attribute Contig24450_RC  numeric
@attribute Contig31740_RC  numeric
@attribute Contig43135_RC  numeric
@attribute AL117600  numeric
@attribute AL117601  numeric
@attribute AL133640  numeric
@attribute Contig26743_RC  numeric
@attribute Contig19453_RC  numeric
@attribute AL133641  numeric
@attribute AL117603  numeric
@attribute Contig54176_RC  numeric
@attribute AL117604  numeric
@attribute AL117605  numeric
@attribute NM_021220  numeric
@attribute Contig21886_RC  numeric
@attribute Contig2115_RC  numeric
@attribute AL133644  numeric
@attribute AL117606  numeric
@attribute NM_021221  numeric
@attribute Contig49931_RC  numeric
@attribute AL133645  numeric
@attribute AL117608  numeric
@attribute NM_021223  numeric
@attribute AL117609  numeric
@attribute NM_021225  numeric
@attribute Contig56469_RC  numeric
@attribute NM_021226  numeric
@attribute AL133649  numeric
@attribute Contig16889_RC  numeric
@attribute Contig523_RC  numeric
@attribute M29335  numeric
@attribute Contig40714_RC  numeric
@attribute Contig20548_RC  numeric
@attribute Contig57341_RC  numeric
@attribute AL117611  numeric
@attribute AL117612  numeric
@attribute AL133650  numeric
@attribute Contig37175_RC  numeric
@attribute Contig29156_RC  numeric
@attribute Contig36446_RC  numeric
@attribute AL133651  numeric
@attribute AL117613  numeric
@attribute X66436  numeric
@attribute Contig1152_RC  numeric
@attribute AL133653  numeric
@attribute AL117615  numeric
@attribute NM_021230  numeric
@attribute AL133654  numeric
@attribute NM_021232  numeric
@attribute AL117617  numeric
@attribute AL133656  numeric
@attribute NM_021233  numeric
@attribute Contig38739_RC  numeric
@attribute AL133658  numeric
@attribute NM_021235  numeric
@attribute NM_021238  numeric
@attribute AB026542  numeric
@attribute Contig17152_RC  numeric
@attribute Contig31732_RC  numeric
@attribute Contig40480_RC  numeric
@attribute Contig35108_RC  numeric
@attribute Contig51146_RC  numeric
@attribute AL117620  numeric
@attribute AL117621  numeric
@attribute Contig42773_RC  numeric
@attribute Contig27464_RC  numeric
@attribute Contig34754_RC  numeric
@attribute AL133660  numeric
@attribute AL117622  numeric
@attribute Contig53439_RC  numeric
@attribute NM_005200  numeric
@attribute AL117623  numeric
@attribute NM_005201  numeric
@attribute AL133662  numeric
@attribute Contig14588_RC  numeric
@attribute AL133663  numeric
@attribute AL117625  numeric
@attribute NM_005203  numeric
@attribute NM_021242  numeric
@attribute NM_005204  numeric
@attribute AL117627  numeric
@attribute Contig6610_RC  numeric
@attribute AL133666  numeric
@attribute AL117629  numeric
@attribute NM_005206  numeric
@attribute NM_005207  numeric
@attribute NM_021245  numeric
@attribute NM_021246  numeric
@attribute NM_013227  numeric
@attribute NM_005208  numeric
@attribute NM_005209  numeric
@attribute NM_021247  numeric
@attribute NM_013229  numeric
@attribute Contig55040_RC  numeric
@attribute Contig14731_RC  numeric
@attribute Contig15460_RC  numeric
@attribute Contig34145_RC  numeric
@attribute Contig33416_RC  numeric
@attribute Contig21269_RC  numeric
@attribute AL117630  numeric
@attribute Contig37167_RC  numeric
@attribute Contig28419_RC  numeric
@attribute NM_005210  numeric
@attribute NM_005211  numeric
@attribute NM_013230  numeric
@attribute AL117634  numeric
@attribute AL117635  numeric
@attribute NM_013231  numeric
@attribute NM_005212  numeric
@attribute Contig66916_RC  numeric
@attribute NM_013232  numeric
@attribute AL117636  numeric
@attribute NM_005213  numeric
@attribute NM_021251  numeric
@attribute NM_005214  numeric
@attribute NM_021252  numeric
@attribute AL117637  numeric
@attribute NM_013233  numeric
@attribute NM_020524  numeric
@attribute NM_013234  numeric
@attribute NM_005215  numeric
@attribute AL117638  numeric
@attribute NM_021253  numeric
@attribute NM_005216  numeric
@attribute NM_013235  numeric
@attribute AL117639  numeric
@attribute NM_020525  numeric
@attribute NM_013236  numeric
@attribute NM_021255  numeric
@attribute NM_005217  numeric
@attribute NM_020526  numeric
@attribute NM_013237  numeric
@attribute NM_005218  numeric
@attribute NM_020527  numeric
@attribute NM_005219  numeric
@attribute NM_013238  numeric
@attribute NM_020528  numeric
@attribute NM_021257  numeric
@attribute NM_021258  numeric
@attribute NM_013239  numeric
@attribute NM_021259  numeric
@attribute D87076  numeric
@attribute D87077  numeric
@attribute D87078  numeric
@attribute Contig30160_RC  numeric
@attribute Contig16415_RC  numeric
@attribute Contig51138_RC  numeric
@attribute Contig50409_RC  numeric
@attribute Contig54912_RC  numeric
@attribute Contig39603_RC  numeric
@attribute Contig35475_RC  numeric
@attribute Contig50784_RC  numeric
@attribute Contig27456_RC  numeric
@attribute Contig28185_RC  numeric
@attribute AL117643  numeric
@attribute NM_005220  numeric
@attribute Contig22599_RC  numeric
@attribute NM_005221  numeric
@attribute NM_013240  numeric
@attribute NM_020530  numeric
@attribute NM_005222  numeric
@attribute AL117645  numeric
@attribute NM_013241  numeric
@attribute NM_013242  numeric
@attribute NM_005223  numeric
@attribute NM_013243  numeric
@attribute NM_005224  numeric
@attribute NM_020533  numeric
@attribute Contig38497_RC  numeric
@attribute Contig29749_RC  numeric
@attribute NM_013244  numeric
@attribute NM_005226  numeric
@attribute NM_013245  numeric
@attribute NM_013246  numeric
@attribute NM_005227  numeric
@attribute NM_013247  numeric
@attribute NM_005228  numeric
@attribute NM_005229  numeric
@attribute NM_013248  numeric
@attribute NM_013249  numeric
@attribute NM_021268  numeric
@attribute AI536092_RC  numeric
@attribute Contig16181_RC  numeric
@attribute Contig15452_RC  numeric
@attribute Contig42156_RC  numeric
@attribute Contig45930_RC  numeric
@attribute Contig49306_RC  numeric
@attribute AL117652  numeric
@attribute NM_004500  numeric
@attribute NM_004501  numeric
@attribute NM_005230  numeric
@attribute AL117653  numeric
@attribute AL117654  numeric
@attribute NM_005231  numeric
@attribute NM_013250  numeric
@attribute NM_004502  numeric
@attribute NM_013251  numeric
@attribute NM_004503  numeric
@attribute NM_005232  numeric
@attribute NM_021270  numeric
@attribute AL117656  numeric
@attribute NM_013252  numeric
@attribute NM_005233  numeric
@attribute NM_004504  numeric
@attribute NM_005234  numeric
@attribute NM_013253  numeric
@attribute NM_004505  numeric
@attribute AL117657  numeric
@attribute NM_004506  numeric
@attribute NM_013254  numeric
@attribute NM_005235  numeric
@attribute NM_005236  numeric
@attribute NM_004507  numeric
@attribute NM_013255  numeric
@attribute NM_013256  numeric
@attribute NM_004508  numeric
@attribute NM_013257  numeric
@attribute NM_005238  numeric
@attribute NM_020547  numeric
@attribute NM_004509  numeric
@attribute NM_005239  numeric
@attribute NM_013258  numeric
@attribute NM_020548  numeric
@attribute NM_020549  numeric
@attribute NM_013259  numeric
@attribute Contig30152_RC  numeric
@attribute Contig37302_RC  numeric
@attribute Contig38031_RC  numeric
@attribute AF176012  numeric
@attribute Contig13760_RC  numeric
@attribute Contig40464_RC  numeric
@attribute Contig62923_RC  numeric
@attribute Contig57091_RC  numeric
@attribute Contig49072_RC  numeric
@attribute Contig43486_RC  numeric
@attribute AL117661  numeric
@attribute NM_004510  numeric
@attribute AL117662  numeric
@attribute Contig39970_RC  numeric
@attribute NM_004511  numeric
@attribute AL117664  numeric
@attribute NM_020550  numeric
@attribute NM_013260  numeric
@attribute NM_004512  numeric
@attribute NM_013261  numeric
@attribute NM_004513  numeric
@attribute AL117665  numeric
@attribute NM_005242  numeric
@attribute NM_005243  numeric
@attribute NM_013262  numeric
@attribute NM_004514  numeric
@attribute AL117666  numeric
@attribute NM_020552  numeric
@attribute Contig38489_RC  numeric
@attribute NM_005244  numeric
@attribute NM_004515  numeric
@attribute NM_013263  numeric
@attribute NM_013264  numeric
@attribute NM_020554  numeric
@attribute NM_004516  numeric
@attribute NM_005245  numeric
@attribute NM_005246  numeric
@attribute NM_013265  numeric
@attribute NM_004517  numeric
@attribute NM_004518  numeric
@attribute NM_013266  numeric
@attribute NM_005247  numeric
@attribute NM_013267  numeric
@attribute NM_005248  numeric
@attribute NM_004519  numeric
@attribute NM_013268  numeric
@attribute NM_005249  numeric
@attribute NM_013269  numeric
@attribute Contig52002_RC  numeric
@attribute Contig20441_RC  numeric
@attribute Contig12422_RC  numeric
@attribute Contig47005_RC  numeric
@attribute Contig14715_RC  numeric
@attribute Contig31482_RC  numeric
@attribute Contig34129_RC  numeric
@attribute Contig50167_RC  numeric
@attribute Contig37903_RC  numeric
@attribute Z34893  numeric
@attribute NM_004520  numeric
@attribute Contig49673_RC  numeric
@attribute Contig48944_RC  numeric
@attribute NM_004521  numeric
@attribute NM_013270  numeric
@attribute NM_004522  numeric
@attribute NM_005252  numeric
@attribute NM_004523  numeric
@attribute Contig28778_RC  numeric
@attribute NM_004524  numeric
@attribute NM_005253  numeric
@attribute L07033  numeric
@attribute NM_013272  numeric
@attribute NM_005254  numeric
@attribute NM_004525  numeric
@attribute NM_004526  numeric
@attribute NM_005255  numeric
@attribute NM_013274  numeric
@attribute NM_005256  numeric
@attribute NM_013275  numeric
@attribute NM_004527  numeric
@attribute NM_004528  numeric
@attribute NM_005257  numeric
@attribute NM_013276  numeric
@attribute NM_005258  numeric
@attribute NM_004529  numeric
@attribute NM_013277  numeric
@attribute NM_005259  numeric
@attribute NM_013279  numeric
@attribute X16302  numeric
@attribute Contig30144_RC  numeric
@attribute Contig52603_RC  numeric
@attribute Contig41185_RC  numeric
@attribute Contig31708_RC  numeric
@attribute Contig28921_RC  numeric
@attribute Contig55625_RC  numeric
@attribute Contig28169_RC  numeric
@attribute NM_003800  numeric
@attribute Contig39962_RC  numeric
@attribute NM_003801  numeric
@attribute NM_004531  numeric
@attribute NM_005260  numeric
@attribute NM_013280  numeric
@attribute NM_003803  numeric
@attribute NM_005261  numeric
@attribute AL109666  numeric
@attribute NM_005262  numeric
@attribute NM_013281  numeric
@attribute NM_004533  numeric
@attribute NM_003804  numeric
@attribute NM_013282  numeric
@attribute NM_003805  numeric
@attribute AL109667  numeric
@attribute NM_005263  numeric
@attribute NM_005264  numeric
@attribute NM_003806  numeric
@attribute NM_013284  numeric
@attribute NM_004536  numeric
@attribute NM_003807  numeric
@attribute AL109669  numeric
@attribute NM_013285  numeric
@attribute NM_004537  numeric
@attribute NM_005266  numeric
@attribute NM_003808  numeric
@attribute NM_013286  numeric
@attribute NM_004538  numeric
@attribute NM_005267  numeric
@attribute NM_003809  numeric
@attribute NM_004539  numeric
@attribute NM_005268  numeric
@attribute NM_013287  numeric
@attribute Contig9608_RC  numeric
@attribute NM_005269  numeric
@attribute NM_013288  numeric
@attribute NM_013289  numeric
@attribute U82303  numeric
@attribute U82306  numeric
@attribute Contig43621_RC  numeric
@attribute Contig23455_RC  numeric
@attribute Contig53933_RC  numeric
@attribute Contig47372_RC  numeric
@attribute Contig45914_RC  numeric
@attribute Contig41786_RC  numeric
@attribute Contig18458_RC  numeric
@attribute Contig26477_RC  numeric
@attribute Contig33767_RC  numeric
@attribute Contig34496_RC  numeric
@attribute Contig47220  numeric
@attribute AL109671  numeric
@attribute NM_003810  numeric
@attribute NM_003811  numeric
@attribute NM_004540  numeric
@attribute NM_003812  numeric
@attribute NM_005270  numeric
@attribute AL109674  numeric
@attribute NM_004541  numeric
@attribute Contig6352_RC  numeric
@attribute NM_004542  numeric
@attribute NM_005271  numeric
@attribute NM_013290  numeric
@attribute Contig29499_RC  numeric
@attribute NM_004543  numeric
@attribute NM_013291  numeric
@attribute NM_003814  numeric
@attribute NM_005273  numeric
@attribute NM_013292  numeric
@attribute NM_004544  numeric
@attribute NM_003815  numeric
@attribute NM_003816  numeric
@attribute AL109678  numeric
@attribute NM_004545  numeric
@attribute NM_013293  numeric
@attribute NM_005274  numeric
@attribute NM_013294  numeric
@attribute AL109679  numeric
@attribute NM_005275  numeric
@attribute NM_004546  numeric
@attribute NM_005276  numeric
@attribute NM_004547  numeric
@attribute NM_013295  numeric
@attribute NM_003819  numeric
@attribute NM_004548  numeric
@attribute NM_013296  numeric
@attribute NM_004549  numeric
@attribute NM_013298  numeric
@attribute NM_005279  numeric
@attribute NM_013299  numeric
@attribute Contig50302_RC  numeric
@attribute Contig3788_RC  numeric
@attribute X16323  numeric
@attribute Contig26620_RC  numeric
@attribute Contig33910_RC  numeric
@attribute Contig45305_RC  numeric
@attribute Contig53324_RC  numeric
@attribute U82319  numeric
@attribute Contig52970_RC  numeric
@attribute Contig45680_RC  numeric
@attribute Contig56346_RC  numeric
@attribute AL109681  numeric
@attribute Contig39954_RC  numeric
@attribute NM_003820  numeric
@attribute AL109682  numeric
@attribute NM_003821  numeric
@attribute NM_004550  numeric
@attribute NM_003822  numeric
@attribute NM_004551  numeric
@attribute Contig61815  numeric
@attribute NM_004552  numeric
@attribute NM_003823  numeric
@attribute NM_005281  numeric
@attribute NM_004553  numeric
@attribute NM_003824  numeric
@attribute NM_005282  numeric
@attribute NM_004554  numeric
@attribute NM_005283  numeric
@attribute NM_003825  numeric
@attribute NM_003826  numeric
@attribute NM_004555  numeric
@attribute NM_005284  numeric
@attribute NM_004556  numeric
@attribute NM_005285  numeric
@attribute NM_003827  numeric
@attribute NM_005286  numeric
@attribute NM_004557  numeric
@attribute NM_003829  numeric
@attribute NM_004559  numeric
@attribute NM_005288  numeric
@attribute Contig26011_RC  numeric
@attribute Contig12406_RC  numeric
@attribute Contig43613_RC  numeric
@attribute Contig29033_RC  numeric
@attribute Contig36323_RC  numeric
@attribute Contig32195_RC  numeric
@attribute Contig23447_RC  numeric
@attribute AF174604  numeric
@attribute AF174605  numeric
@attribute Contig19931_RC  numeric
@attribute Contig46635_RC  numeric
@attribute Contig55383_RC  numeric
@attribute Contig47364_RC  numeric
@attribute AF263547  numeric
@attribute Contig19179_RC  numeric
@attribute Contig41778_RC  numeric
@attribute Contig33759_RC  numeric
@attribute AL109690  numeric
@attribute AL109691  numeric
@attribute Contig48928_RC  numeric
@attribute Contig49657_RC  numeric
@attribute NM_003830  numeric
@attribute NM_003831  numeric
@attribute NM_004560  numeric
@attribute AL109693  numeric
@attribute Contig6344_RC  numeric
@attribute Contig5615_RC  numeric
@attribute NM_003832  numeric
@attribute NM_005290  numeric
@attribute NM_004561  numeric
@attribute NM_004562  numeric
@attribute NM_003833  numeric
@attribute NM_005291  numeric
@attribute AL109695  numeric
@attribute Contig54536  numeric
@attribute NM_003834  numeric
@attribute NM_004563  numeric
@attribute AL109696  numeric
@attribute NM_004564  numeric
@attribute NM_005293  numeric
@attribute NM_003835  numeric
@attribute AL109698  numeric
@attribute NM_005294  numeric
@attribute NM_004565  numeric
@attribute NM_003836  numeric
@attribute NM_005295  numeric
@attribute AL109699  numeric
@attribute NM_003837  numeric
@attribute NM_004566  numeric
@attribute NM_005296  numeric
@attribute NM_003838  numeric
@attribute NM_004567  numeric
@attribute NM_005297  numeric
@attribute NM_003839  numeric
@attribute NM_004569  numeric
@attribute Contig16300_RC  numeric
@attribute NM_005299  numeric
@attribute Contig30128_RC  numeric
@attribute Contig21755_RC  numeric
@attribute Contig49800_RC  numeric
@attribute Contig41169_RC  numeric
@attribute Contig37653_RC  numeric
@attribute Contig28905_RC  numeric
@attribute Contig60981_RC  numeric
@attribute Contig56338_RC  numeric
@attribute Contig39231  numeric
@attribute Contig55984_RC  numeric
@attribute NM_003840  numeric
@attribute Contig39234  numeric
@attribute NM_003841  numeric
@attribute Contig27799_RC  numeric
@attribute NM_003842  numeric
@attribute NM_004571  numeric
@attribute Contig39236  numeric
@attribute NM_003843  numeric
@attribute NM_004572  numeric
@attribute Contig31000_RC  numeric
@attribute NM_004573  numeric
@attribute NM_003844  numeric
@attribute NM_004574  numeric
@attribute NM_004575  numeric
@attribute NM_003846  numeric
@attribute NM_004576  numeric
@attribute NM_003847  numeric
@attribute NM_004577  numeric
@attribute NM_004578  numeric
@attribute NM_004579  numeric
@attribute Contig42041_RC  numeric
@attribute Contig17630_RC  numeric
@attribute Contig36315_RC  numeric
@attribute Contig1021_RC  numeric
@attribute AI695056_RC  numeric
@attribute AF182645  numeric
@attribute Contig55375_RC  numeric
@attribute Contig15795_RC  numeric
@attribute Contig38983_RC  numeric
@attribute Contig47261  numeric
@attribute Contig58397_RC  numeric
@attribute Contig5607_RC  numeric
@attribute NM_003851  numeric
@attribute NM_004580  numeric
@attribute Contig55283  numeric
@attribute NM_003852  numeric
@attribute NM_004581  numeric
@attribute NM_003853  numeric
@attribute NM_004582  numeric
@attribute NM_003854  numeric
@attribute NM_004583  numeric
@attribute NM_004584  numeric
@attribute NM_003855  numeric
@attribute Contig39249  numeric
@attribute Contig53829  numeric
@attribute NM_003856  numeric
@attribute NM_004585  numeric
@attribute NM_004586  numeric
@attribute Contig8629_RC  numeric
@attribute NM_004587  numeric
@attribute NM_003858  numeric
@attribute NM_004588  numeric
@attribute NM_003859  numeric
@attribute Contig24311_RC  numeric
@attribute NM_004589  numeric
@attribute Contig51015_RC  numeric
@attribute Contig50661_RC  numeric
@attribute Contig36081_RC  numeric
@attribute X07618  numeric
@attribute Contig58540_RC  numeric
@attribute Contig52954_RC  numeric
@attribute NM_003860  numeric
@attribute NM_004590  numeric
@attribute NM_004591  numeric
@attribute NM_003862  numeric
@attribute NM_004592  numeric
@attribute NM_003863  numeric
@attribute NM_004593  numeric
@attribute NM_003864  numeric
@attribute NM_004594  numeric
@attribute NM_003865  numeric
@attribute NM_003866  numeric
@attribute NM_004595  numeric
@attribute Contig8395_RC  numeric
@attribute NM_003867  numeric
@attribute NM_004596  numeric
@attribute NM_003868  numeric
@attribute NM_004597  numeric
@attribute NM_003869  numeric
@attribute NM_004598  numeric
@attribute NM_004599  numeric
@attribute Contig36307_RC  numeric
@attribute Contig53074_RC  numeric
@attribute Contig27934_RC  numeric
@attribute Contig53909_RC  numeric
@attribute Contig15787_RC  numeric
@attribute Contig59870_RC  numeric
@attribute NM_003870  numeric
@attribute Contig39264  numeric
@attribute NM_003871  numeric
@attribute Contig22010_RC  numeric
@attribute NM_003872  numeric
@attribute NM_003873  numeric
@attribute NM_003874  numeric
@attribute NM_003875  numeric
@attribute Contig39269  numeric
@attribute NM_003876  numeric
@attribute NM_003877  numeric
@attribute NM_003878  numeric
@attribute Contig32322_RC  numeric
@attribute Contig33051_RC  numeric
@attribute NM_003879  numeric
@attribute AF061034  numeric
@attribute Contig48220_RC  numeric
@attribute Contig41905_RC  numeric
@attribute Contig54029_RC  numeric
@attribute Contig57803_RC  numeric
@attribute Contig36908_RC  numeric
@attribute Contig39095_RC  numeric
@attribute Contig40799_RC  numeric
@attribute AF175387  numeric
@attribute Contig61872  numeric
@attribute NM_003880  numeric
@attribute NM_003881  numeric
@attribute NM_003882  numeric
@attribute NM_003883  numeric
@attribute Contig46567  numeric
@attribute NM_003884  numeric
@attribute NM_003885  numeric
@attribute NM_003886  numeric
@attribute NM_003887  numeric
@attribute NM_003888  numeric
@attribute Contig33652_RC  numeric
@attribute Contig53066_RC  numeric
@attribute Contig37028_RC  numeric
@attribute Contig56840_RC  numeric
@attribute Contig44693_RC  numeric
@attribute AL355092  numeric
@attribute Contig15779_RC  numeric
@attribute NM_003890  numeric
@attribute Contig37826  numeric
@attribute Contig30021_RC  numeric
@attribute NM_003891  numeric
@attribute NM_003893  numeric
@attribute NM_003894  numeric
@attribute NM_003895  numeric
@attribute NM_003896  numeric
@attribute NM_003897  numeric
@attribute Contig32314_RC  numeric
@attribute NM_003899  numeric
@attribute Contig17380_RC  numeric
@attribute Contig34607_RC  numeric
@attribute Contig26963_RC  numeric
@attribute Contig44919_RC  numeric
@attribute Contig52938_RC  numeric
@attribute Contig39087_RC  numeric
@attribute Contig53667_RC  numeric
@attribute Contig56689_RC  numeric
@attribute Contig37831  numeric
@attribute Contig45856  numeric
@attribute Contig46586  numeric
@attribute Contig15313_RC  numeric
@attribute Contig24061_RC  numeric
@attribute Contig22603_RC  numeric
@attribute Contig31351_RC  numeric
@attribute AJ132820  numeric
@attribute Contig19064_RC  numeric
@attribute Contig61077_RC  numeric
@attribute Contig57561_RC  numeric
@attribute Contig46590  numeric
@attribute Contig40325_RC  numeric
@attribute Contig48204_RC  numeric
@attribute Contig16643_RC  numeric
@attribute Contig52095_RC  numeric
@attribute Contig44076_RC  numeric
@attribute Contig28038_RC  numeric
@attribute Contig21192  numeric
@attribute Contig20302_RC  numeric
@attribute Contig32072_RC  numeric
@attribute Contig31343_RC  numeric
@attribute Contig40091_RC  numeric
@attribute Contig54531_RC  numeric
@attribute Contig15680_RC  numeric
@attribute Contig25617_RC  numeric
@attribute Contig35094_RC  numeric
@attribute Contig51967_RC  numeric
@attribute Contig2928_RC  numeric
@attribute Contig11320_RC  numeric
@attribute AF117222  numeric
@attribute AF124512  numeric
@attribute AF131803  numeric
@attribute AF131805  numeric
@attribute AF131806  numeric
@attribute AF131808  numeric
@attribute AF117229  numeric
@attribute Contig36049_RC  numeric
@attribute Contig44068_RC  numeric
@attribute Contig50629_RC  numeric
@attribute Contig48571_RC  numeric
@attribute X07695  numeric
@attribute Contig26947_RC  numeric
@attribute Contig6822_RC  numeric
@attribute AF238869  numeric
@attribute Contig37873  numeric
@attribute Contig21023_RC  numeric
@attribute Contig51501_RC  numeric
@attribute Contig44211_RC  numeric
@attribute AF117230  numeric
@attribute AF131811  numeric
@attribute AF131812  numeric
@attribute Contig31335_RC  numeric
@attribute Contig16026_RC  numeric
@attribute AF131813  numeric
@attribute AF131815  numeric
@attribute AF117236  numeric
@attribute AF131817  numeric
@attribute AF131818  numeric
@attribute AF131819  numeric
@attribute Contig38860_RC  numeric
@attribute AF238870  numeric
@attribute AF131821  numeric
@attribute Contig14334_RC  numeric
@attribute Contig30372_RC  numeric
@attribute AF131822  numeric
@attribute Contig493_RC  numeric
@attribute AF131823  numeric
@attribute AF131824  numeric
@attribute AF131825  numeric
@attribute AL037737_RC  numeric
@attribute AF131827  numeric
@attribute AF131828  numeric
@attribute Contig17356_RC  numeric
@attribute Contig24646_RC  numeric
@attribute Contig33394_RC  numeric
@attribute AF131829  numeric
@attribute Contig12499_RC  numeric
@attribute Contig48563_RC  numeric
@attribute Contig42977_RC  numeric
@attribute Contig27668_RC  numeric
@attribute Contig21015_RC  numeric
@attribute Contig52222_RC  numeric
@attribute AF131830  numeric
@attribute AF131831  numeric
@attribute Contig719_RC  numeric
@attribute AI655345_RC  numeric
@attribute AF131834  numeric
@attribute AF131835  numeric
@attribute Contig47225_RC  numeric
@attribute AF131837  numeric
@attribute AF131838  numeric
@attribute Contig34349_RC  numeric
@attribute AF131839  numeric
@attribute Contig38852_RC  numeric
@attribute Contig49518_RC  numeric
@attribute Contig12033_RC  numeric
@attribute AF131840  numeric
@attribute Contig23074_RC  numeric
@attribute Contig31093_RC  numeric
@attribute AF131841  numeric
@attribute AF131842  numeric
@attribute AF131843  numeric
@attribute Contig46262_RC  numeric
@attribute AF131846  numeric
@attribute Contig2220_RC  numeric
@attribute Contig40676_RC  numeric
@attribute Contig31928_RC  numeric
@attribute Contig26096_RC  numeric
@attribute Contig17348_RC  numeric
@attribute Contig50988_RC  numeric
@attribute Contig28389_RC  numeric
@attribute AB035301  numeric
@attribute Contig10341_RC  numeric
@attribute Contig29893  numeric
@attribute Contig25510_RC  numeric
@attribute Contig52214_RC  numeric
@attribute AB028019  numeric
@attribute Contig12634_RC  numeric
@attribute Contig14092_RC  numeric
@attribute AF131851  numeric
@attribute AF131852  numeric
@attribute Contig35822_RC  numeric
@attribute Contig51860_RC  numeric
@attribute Contig63255_RC  numeric
@attribute Contig54507_RC  numeric
@attribute AF131855  numeric
@attribute Contig15656_RC  numeric
@attribute AF131859  numeric
@attribute AB028021  numeric
@attribute Contig22337_RC  numeric
@attribute Contig31085_RC  numeric
@attribute Contig30356_RC  numeric
@attribute Contig37506_RC  numeric
@attribute Contig46254_RC  numeric
@attribute Contig14693_RC  numeric
@attribute Contig32649_RC  numeric
@attribute M60721  numeric
@attribute AF010236  numeric
@attribute Contig9411  numeric
@attribute Contig25502_RC  numeric
@attribute Contig34250_RC  numeric
@attribute Contig20645_RC  numeric
@attribute Contig14084_RC  numeric
@attribute Contig35814_RC  numeric
@attribute Contig52581_RC  numeric
@attribute Contig45291_RC  numeric
@attribute Contig43833_RC  numeric
@attribute Contig55228_RC  numeric
@attribute Contig14919_RC  numeric
@attribute Contig23667_RC  numeric
@attribute Contig15648_RC  numeric
@attribute Contig19399_RC  numeric
@attribute Contig41998_RC  numeric
@attribute Contig33979_RC  numeric
@attribute Contig57896_RC  numeric
@attribute AB036063  numeric
@attribute Contig50514_RC  numeric
@attribute Contig35205_RC  numeric
@attribute Contig22329_RC  numeric
@attribute Contig9429  numeric
@attribute Contig42870_RC  numeric
@attribute AF019618  numeric
@attribute Contig55829_RC  numeric
@attribute Contig1850_RC  numeric
@attribute Contig16978_RC  numeric
@attribute Contig26223_RC  numeric
@attribute Contig12618_RC  numeric
@attribute Contig22095_RC  numeric
@attribute Contig57430_RC  numeric
@attribute Contig9439  numeric
@attribute Contig43825_RC  numeric
@attribute Contig37264_RC  numeric
@attribute NM_014000  numeric
@attribute AF109294  numeric
@attribute NM_014002  numeric
@attribute NM_014003  numeric
@attribute Z29067  numeric
@attribute NM_014004  numeric
@attribute NM_014005  numeric
@attribute NM_014007  numeric
@attribute NM_014008  numeric
@attribute NM_014009  numeric
@attribute Contig57888_RC  numeric
@attribute Contig49869_RC  numeric
@attribute D87119  numeric
@attribute Contig1699_RC  numeric
@attribute Contig32550_RC  numeric
@attribute Contig51235_RC  numeric
@attribute AB035356  numeric
@attribute Contig12384_RC  numeric
@attribute Contig39700_RC  numeric
@attribute AF019633  numeric
@attribute Contig28282_RC  numeric
@attribute Contig54257_RC  numeric
@attribute NM_014011  numeric
@attribute NM_014012  numeric
@attribute NM_014015  numeric
@attribute NM_014016  numeric
@attribute NM_014017  numeric
@attribute NM_014018  numeric
@attribute NM_014019  numeric
@attribute Contig41524_RC  numeric
@attribute Contig50272_RC  numeric
@attribute Contig42253_RC  numeric
@attribute Contig26215_RC  numeric
@attribute Contig34234_RC  numeric
@attribute AJ002572  numeric
@attribute Contig20629_RC  numeric
@attribute Contig14068_RC  numeric
@attribute Contig25861_RC  numeric
@attribute Contig26590_RC  numeric
@attribute Contig43817_RC  numeric
@attribute Contig52565_RC  numeric
@attribute Contig29237_RC  numeric
@attribute NM_014020  numeric
@attribute NM_006002  numeric
@attribute NM_014021  numeric
@attribute NM_006003  numeric
@attribute NM_014023  numeric
@attribute NM_006004  numeric
@attribute NM_006005  numeric
@attribute NM_006006  numeric
@attribute Contig47568_RC  numeric
@attribute NM_006007  numeric
@attribute NM_014026  numeric
@attribute NM_014027  numeric
@attribute NM_006008  numeric
@attribute NM_014028  numeric
@attribute NM_006009  numeric
@attribute NM_014029  numeric
@attribute Contig33271_RC  numeric
@attribute Contig31813_RC  numeric
@attribute AF026941  numeric
@attribute Contig26816_RC  numeric
@attribute Contig28274_RC  numeric
@attribute NM_006010  numeric
@attribute NM_013300  numeric
@attribute NM_006011  numeric
@attribute NM_014030  numeric
@attribute NM_013301  numeric
@attribute Contig14669_RC  numeric
@attribute NM_013302  numeric
@attribute NM_006012  numeric
@attribute Contig59481_RC  numeric
@attribute NM_006013  numeric
@attribute NM_013303  numeric
@attribute NM_006014  numeric
@attribute NM_013305  numeric
@attribute NM_006015  numeric
@attribute NM_014034  numeric
@attribute Contig37857_RC  numeric
@attribute NM_014035  numeric
@attribute NM_006016  numeric
@attribute NM_013306  numeric
@attribute NM_014036  numeric
@attribute NM_013307  numeric
@attribute NM_006017  numeric
@attribute NM_013308  numeric
@attribute NM_006018  numeric
@attribute NM_014037  numeric
@attribute NM_014038  numeric
@attribute NM_006019  numeric
@attribute NM_013309  numeric
@attribute NM_014039  numeric
@attribute Contig10309_RC  numeric
@attribute Contig55121_RC  numeric
@attribute Contig47102_RC  numeric
@attribute Contig15541_RC  numeric
@attribute Contig14812_RC  numeric
@attribute Contig22831_RC  numeric
@attribute Contig30098_RC  numeric
@attribute Contig25853_RC  numeric
@attribute Contig51828_RC  numeric
@attribute Contig53286_RC  numeric
@attribute Contig45267_RC  numeric
@attribute Contig44538_RC  numeric
@attribute NM_013310  numeric
@attribute NM_006020  numeric
@attribute NM_014040  numeric
@attribute NM_006021  numeric
@attribute NM_013311  numeric
@attribute NM_014041  numeric
@attribute NM_013312  numeric
@attribute NM_006022  numeric
@attribute NM_006023  numeric
@attribute NM_014042  numeric
@attribute NM_013313  numeric
@attribute NM_014043  numeric
@attribute NM_013314  numeric
@attribute NM_006024  numeric
@attribute Contig28875_RC  numeric
@attribute NM_014044  numeric
@attribute NM_013315  numeric
@attribute NM_006025  numeric
@attribute NM_013316  numeric
@attribute NM_006026  numeric
@attribute NM_013317  numeric
@attribute NM_014046  numeric
@attribute NM_006027  numeric
@attribute NM_013318  numeric
@attribute NM_014047  numeric
@attribute NM_006028  numeric
@attribute NM_006029  numeric
@attribute NM_013319  numeric
@attribute NM_014048  numeric
@attribute NM_014049  numeric
@attribute AB000509  numeric
@attribute Contig45410_RC  numeric
@attribute Contig32534_RC  numeric
@attribute Contig33263_RC  numeric
@attribute AJ001873  numeric
@attribute AL109700  numeric
@attribute AL109702  numeric
@attribute Contig36285_RC  numeric
@attribute AL109703  numeric
@attribute NM_005300  numeric
@attribute AL109705  numeric
@attribute NM_006030  numeric
@attribute NM_005301  numeric
@attribute NM_013320  numeric
@attribute NM_006031  numeric
@attribute AL109706  numeric
@attribute NM_005302  numeric
@attribute NM_014050  numeric
@attribute X58529  numeric
@attribute NM_006032  numeric
@attribute AL109707  numeric
@attribute NM_014051  numeric
@attribute NM_013322  numeric
@attribute NM_014052  numeric
@attribute NM_013323  numeric
@attribute NM_006033  numeric
@attribute NM_005304  numeric
@attribute AL109708  numeric
@attribute Contig7412_RC  numeric
@attribute AL109709  numeric
@attribute NM_014053  numeric
@attribute NM_006034  numeric
@attribute NM_005305  numeric
@attribute NM_013324  numeric
@attribute Contig46597_RC  numeric
@attribute NM_006035  numeric
@attribute NM_005306  numeric
@attribute NM_013325  numeric
@attribute NM_014054  numeric
@attribute NM_014055  numeric
@attribute NM_013326  numeric
@attribute NM_005307  numeric
@attribute Contig1826_RC  numeric
@attribute NM_006037  numeric
@attribute NM_013327  numeric
@attribute NM_014056  numeric
@attribute NM_005308  numeric
@attribute NM_005309  numeric
@attribute NM_014057  numeric
@attribute NM_006038  numeric
@attribute NM_013328  numeric
@attribute NM_014058  numeric
@attribute NM_006039  numeric
@attribute NM_013329  numeric
@attribute NM_014059  numeric
@attribute Contig12511_RC  numeric
@attribute Contig23552_RC  numeric
@attribute Contig15533_RC  numeric
@attribute Contig16262_RC  numeric
@attribute Contig38721_RC  numeric
@attribute Contig41883_RC  numeric
@attribute Contig34593_RC  numeric
@attribute Contig19284_RC  numeric
@attribute Contig26574_RC  numeric
@attribute X58536  numeric
@attribute NM_005310  numeric
@attribute AL109714  numeric
@attribute NM_013330  numeric
@attribute NM_005311  numeric
@attribute Contig49762_RC  numeric
@attribute Contig63304  numeric
@attribute NM_006041  numeric
@attribute NM_005312  numeric
@attribute AL109716  numeric
@attribute NM_014060  numeric
@attribute X57809  numeric
@attribute NM_005313  numeric
@attribute NM_014061  numeric
@attribute NM_013332  numeric
@attribute NM_006042  numeric
@attribute Contig5720_RC  numeric
@attribute NM_005314  numeric
@attribute NM_006043  numeric
@attribute NM_014062  numeric
@attribute Contig36886_RC  numeric
@attribute NM_013334  numeric
@attribute NM_006044  numeric
@attribute NM_014063  numeric
@attribute NM_005316  numeric
@attribute NM_014064  numeric
@attribute NM_014065  numeric
@attribute NM_013336  numeric
@attribute NM_005318  numeric
@attribute NM_013337  numeric
@attribute NM_014066  numeric
@attribute NM_005319  numeric
@attribute NM_014067  numeric
@attribute NM_006048  numeric
@attribute NM_013338  numeric
@attribute NM_014068  numeric
@attribute NM_013339  numeric
@attribute NM_006049  numeric
@attribute NM_014069  numeric
@attribute Contig57172_RC  numeric
@attribute NM_005320  numeric
@attribute NM_005321  numeric
@attribute NM_013340  numeric
@attribute NM_013341  numeric
@attribute AL109726  numeric
@attribute NM_014070  numeric
@attribute NM_006051  numeric
@attribute NM_005322  numeric
@attribute X57819  numeric
@attribute NM_014071  numeric
@attribute NM_005323  numeric
@attribute NM_020632  numeric
@attribute NM_013342  numeric
@attribute NM_006052  numeric
@attribute NM_020633  numeric
@attribute NM_013343  numeric
@attribute NM_005324  numeric
@attribute NM_014072  numeric
@attribute NM_006053  numeric
@attribute Contig46589_RC  numeric
@attribute Contig53879_RC  numeric
@attribute NM_006054  numeric
@attribute NM_005325  numeric
@attribute NM_014073  numeric
@attribute NM_020634  numeric
@attribute NM_013344  numeric
@attribute NM_013345  numeric
@attribute NM_014074  numeric
@attribute NM_006055  numeric
@attribute NM_005326  numeric
@attribute NM_013346  numeric
@attribute NM_020636  numeric
@attribute NM_005327  numeric
@attribute NM_006056  numeric
@attribute NM_014075  numeric
@attribute NM_014076  numeric
@attribute NM_013347  numeric
@attribute NM_006057  numeric
@attribute NM_005328  numeric
@attribute NM_006058  numeric
@attribute NM_005329  numeric
@attribute NM_013348  numeric
@attribute NM_014077  numeric
@attribute NM_020638  numeric
@attribute NM_006059  numeric
@attribute NM_020639  numeric
@attribute NM_013349  numeric
@attribute NM_014078  numeric
@attribute NM_014079  numeric
@attribute Contig5569_RC  numeric
@attribute Contig36420_RC  numeric
@attribute Contig43710_RC  numeric
@attribute Contig54751_RC  numeric
@attribute Contig46732_RC  numeric
@attribute Contig39442_RC  numeric
@attribute AL109730  numeric
@attribute Contig27295_RC  numeric
@attribute Contig55302  numeric
@attribute NM_004600  numeric
@attribute NM_005330  numeric
@attribute NM_006060  numeric
@attribute NM_020640  numeric
@attribute NM_004602  numeric
@attribute NM_006061  numeric
@attribute NM_013351  numeric
@attribute NM_005332  numeric
@attribute NM_014080  numeric
@attribute NM_004603  numeric
@attribute NM_005333  numeric
@attribute NM_014081  numeric
@attribute NM_004604  numeric
@attribute NM_013352  numeric
@attribute Contig36878_RC  numeric
@attribute NM_006063  numeric
@attribute NM_004605  numeric
@attribute NM_014082  numeric
@attribute NM_005334  numeric
@attribute NM_013353  numeric
@attribute NM_006064  numeric
@attribute NM_013354  numeric
@attribute NM_014083  numeric
@attribute NM_005335  numeric
@attribute NM_004606  numeric
@attribute Contig1584_RC  numeric
@attribute NM_013355  numeric
@attribute NM_004607  numeric
@attribute NM_005336  numeric
@attribute NM_020646  numeric
@attribute NM_006066  numeric
@attribute NM_004608  numeric
@attribute NM_005337  numeric
@attribute NM_013356  numeric
@attribute NM_014086  numeric
@attribute NM_013357  numeric
@attribute NM_006067  numeric
@attribute NM_004609  numeric
@attribute NM_005338  numeric
@attribute NM_006068  numeric
@attribute NM_020648  numeric
@attribute NM_005339  numeric
@attribute NM_006069  numeric
@attribute NM_013359  numeric
@attribute NM_020649  numeric
@attribute Contig51120_RC  numeric
@attribute Contig43101_RC  numeric
@attribute Contig54142_RC  numeric
@attribute Contig21852_RC  numeric
@attribute Contig40537_RC  numeric
@attribute Contig25228_RC  numeric
@attribute Contig33247_RC  numeric
@attribute NM_004610  numeric
@attribute NM_005340  numeric
@attribute NM_006070  numeric
@attribute NM_005341  numeric
@attribute NM_004612  numeric
@attribute AL118493  numeric
@attribute NM_020650  numeric
@attribute NM_013360  numeric
@attribute NM_020651  numeric
@attribute NM_014090  numeric
@attribute NM_005342  numeric
@attribute NM_004613  numeric
@attribute NM_006071  numeric
@attribute NM_013361  numeric
@attribute Contig19877_RC  numeric
@attribute Contig27896_RC  numeric
@attribute Contig48026  numeric
@attribute Contig8125_RC  numeric
@attribute NM_005343  numeric
@attribute NM_013362  numeric
@attribute NM_020652  numeric
@attribute NM_004614  numeric
@attribute NM_014091  numeric
@attribute NM_006072  numeric
@attribute NM_006073  numeric
@attribute NM_020653  numeric
@attribute NM_014092  numeric
@attribute NM_013363  numeric
@attribute NM_004615  numeric
@attribute NM_004616  numeric
@attribute NM_020654  numeric
@attribute NM_006074  numeric
@attribute NM_005345  numeric
@attribute NM_014093  numeric
@attribute NM_013364  numeric
@attribute Contig2539_RC  numeric
@attribute NM_020655  numeric
@attribute NM_014094  numeric
@attribute NM_004617  numeric
@attribute NM_013365  numeric
@attribute NM_005346  numeric
@attribute NM_006076  numeric
@attribute NM_020656  numeric
@attribute NM_013366  numeric
@attribute NM_004618  numeric
@attribute NM_014095  numeric
@attribute NM_020657  numeric
@attribute NM_014096  numeric
@attribute NM_013367  numeric
@attribute NM_014097  numeric
@attribute NM_006078  numeric
@attribute NM_013368  numeric
@attribute NM_020659  numeric
@attribute NM_013369  numeric
@attribute NM_006079  numeric
@attribute NM_014098  numeric
@attribute NM_014099  numeric
@attribute Contig26100_RC  numeric
@attribute Contig21243_RC  numeric
@attribute U83115  numeric
@attribute Contig44431_RC  numeric
@attribute Contig37141_RC  numeric
@attribute Contig36412_RC  numeric
@attribute Contig12870_RC  numeric
@attribute Contig23536_RC  numeric
@attribute Contig11389_RC  numeric
@attribute Contig47453_RC  numeric
@attribute AF272357  numeric
@attribute Contig41867_RC  numeric
@attribute Contig27287_RC  numeric
@attribute Contig26558_RC  numeric
@attribute NM_004620  numeric
@attribute NM_004621  numeric
@attribute NM_020660  numeric
@attribute NM_004622  numeric
@attribute NM_013370  numeric
@attribute NM_006080  numeric
@attribute NM_020661  numeric
@attribute NM_004623  numeric
@attribute NM_006081  numeric
@attribute NM_013371  numeric
@attribute Contig44889_RC  numeric
@attribute NM_006082  numeric
@attribute NM_004624  numeric
@attribute NM_013372  numeric
@attribute NM_020662  numeric
@attribute NM_006083  numeric
@attribute NM_005354  numeric
@attribute NM_004625  numeric
@attribute NM_005355  numeric
@attribute NM_004626  numeric
@attribute NM_013374  numeric
@attribute NM_020664  numeric
@attribute NM_006084  numeric
@attribute NM_004627  numeric
@attribute NM_005356  numeric
@attribute NM_013375  numeric
@attribute NM_006085  numeric
@attribute NM_013376  numeric
@attribute NM_020666  numeric
@attribute NM_006086  numeric
@attribute NM_004628  numeric
@attribute NM_005357  numeric
@attribute NM_004629  numeric
@attribute NM_020667  numeric
@attribute NM_006087  numeric
@attribute NM_013377  numeric
@attribute NM_005358  numeric
@attribute Contig8726_RC  numeric
@attribute NM_013378  numeric
@attribute NM_006088  numeric
@attribute NM_005359  numeric
@attribute NM_020669  numeric
@attribute NM_006089  numeric
@attribute NM_013379  numeric
@attribute Contig20280_RC  numeric
@attribute Contig338_RC  numeric
@attribute Contig15283_RC  numeric
@attribute AF263613  numeric
@attribute Contig48408_RC  numeric
@attribute Contig25595_RC  numeric
@attribute NM_003900  numeric
@attribute NM_003901  numeric
@attribute NM_004630  numeric
@attribute NM_003902  numeric
@attribute NM_004631  numeric
@attribute NM_005360  numeric
@attribute NM_004632  numeric
@attribute NM_005361  numeric
@attribute NM_003903  numeric
@attribute NM_013380  numeric
@attribute NM_006090  numeric
@attribute Contig47316  numeric
@attribute NM_004633  numeric
@attribute NM_003904  numeric
@attribute NM_013381  numeric
@attribute NM_005362  numeric
@attribute NM_020672  numeric
@attribute NM_003905  numeric
@attribute NM_006092  numeric
@attribute NM_005363  numeric
@attribute NM_013382  numeric
@attribute NM_004634  numeric
@attribute NM_004635  numeric
@attribute NM_006093  numeric
@attribute NM_003906  numeric
@attribute NM_020673  numeric
@attribute NM_005364  numeric
@attribute NM_013383  numeric
@attribute NM_013384  numeric
@attribute NM_005365  numeric
@attribute NM_020674  numeric
@attribute NM_006094  numeric
@attribute NM_004636  numeric
@attribute NM_005366  numeric
@attribute NM_003908  numeric
@attribute NM_004637  numeric
@attribute NM_013385  numeric
@attribute NM_020675  numeric
@attribute NM_003909  numeric
@attribute NM_004638  numeric
@attribute NM_020676  numeric
@attribute NM_006096  numeric
@attribute NM_013386  numeric
@attribute NM_005367  numeric
@attribute NM_020677  numeric
@attribute NM_006097  numeric
@attribute NM_004639  numeric
@attribute NM_013387  numeric
@attribute NM_005368  numeric
@attribute NM_020678  numeric
@attribute NM_006098  numeric
@attribute NM_005369  numeric
@attribute NM_013388  numeric
@attribute NM_006099  numeric
@attribute NM_020679  numeric
@attribute NM_013389  numeric
@attribute Contig34111_RC  numeric
@attribute Contig44423_RC  numeric
@attribute Contig939_RC  numeric
@attribute Contig28760_RC  numeric
@attribute D29012  numeric
@attribute Contig15884_RC  numeric
@attribute Contig35298_RC  numeric
@attribute NM_003910  numeric
@attribute Contig49738_RC  numeric
@attribute NM_004640  numeric
@attribute NM_004641  numeric
@attribute NM_005370  numeric
@attribute NM_003912  numeric
@attribute NM_003913  numeric
@attribute NM_005371  numeric
@attribute NM_004642  numeric
@attribute NM_020680  numeric
@attribute NM_013390  numeric
@attribute Contig47326  numeric
@attribute NM_005372  numeric
@attribute NM_004643  numeric
@attribute NM_020681  numeric
@attribute NM_003914  numeric
@attribute NM_013391  numeric
@attribute NM_020682  numeric
@attribute NM_013392  numeric
@attribute NM_003915  numeric
@attribute NM_004644  numeric
@attribute NM_005373  numeric
@attribute NM_005374  numeric
@attribute NM_003916  numeric
@attribute NM_020683  numeric
@attribute NM_004645  numeric
@attribute NM_013393  numeric
@attribute NM_004646  numeric
@attribute NM_020684  numeric
@attribute NM_013394  numeric
@attribute NM_003917  numeric
@attribute NM_005375  numeric
@attribute Contig48059  numeric
@attribute NM_003918  numeric
@attribute NM_013395  numeric
@attribute NM_020685  numeric
@attribute NM_004647  numeric
@attribute NM_013396  numeric
@attribute NM_020686  numeric
@attribute NM_005377  numeric
@attribute NM_004648  numeric
@attribute NM_003919  numeric
@attribute Contig8718_RC  numeric
@attribute NM_013397  numeric
@attribute NM_004649  numeric
@attribute NM_005378  numeric
@attribute NM_013398  numeric
@attribute NM_005379  numeric
@attribute NM_020689  numeric
@attribute NM_013399  numeric
@attribute Contig30209_RC  numeric
@attribute Contig34712_RC  numeric
@attribute Contig36170_RC  numeric
@attribute Contig43460_RC  numeric
@attribute Contig62145_RC  numeric
@attribute Contig38463_RC  numeric
@attribute Contig46482_RC  numeric
@attribute AF094508  numeric
@attribute Contig16839_RC  numeric
@attribute AL109780  numeric
@attribute AL109781  numeric
@attribute NM_003920  numeric
@attribute NM_003921  numeric
@attribute AL109783  numeric
@attribute Contig5462_RC  numeric
@attribute NM_004651  numeric
@attribute NM_005380  numeric
@attribute NM_003922  numeric
@attribute NM_004652  numeric
@attribute AJ249377  numeric
@attribute NM_005381  numeric
@attribute NM_003923  numeric
@attribute AL109786  numeric
@attribute NM_005382  numeric
@attribute NM_003924  numeric
@attribute NM_004653  numeric
@attribute NM_005383  numeric
@attribute NM_003925  numeric
@attribute NM_005384  numeric
@attribute NM_004655  numeric
@attribute NM_003926  numeric
@attribute AL109788  numeric
@attribute NM_004656  numeric
@attribute NM_005385  numeric
@attribute NM_004657  numeric
@attribute NM_003928  numeric
@attribute NM_005386  numeric
@attribute Contig7755_RC  numeric
@attribute NM_003929  numeric
@attribute NM_005387  numeric
@attribute NM_004658  numeric
@attribute NM_005388  numeric
@attribute NM_004659  numeric
@attribute NM_005389  numeric
@attribute Contig34103_RC  numeric
@attribute Contig42122_RC  numeric
@attribute Contig31539_RC  numeric
@attribute Contig24249_RC  numeric
@attribute Contig32268_RC  numeric
@attribute Contig54727_RC  numeric
@attribute Contig48166_RC  numeric
@attribute Contig15876_RC  numeric
@attribute AL109791  numeric
@attribute AL109792  numeric
@attribute NM_003930  numeric
@attribute NM_004660  numeric
@attribute NM_003931  numeric
@attribute NM_004661  numeric
@attribute NM_003932  numeric
@attribute NM_005390  numeric
@attribute AL109795  numeric
@attribute NM_004662  numeric
@attribute NM_003933  numeric
@attribute NM_005391  numeric
@attribute NM_005392  numeric
@attribute NM_004663  numeric
@attribute Contig39328  numeric
@attribute NM_005393  numeric
@attribute NM_004664  numeric
@attribute NM_003935  numeric
@attribute Contig56096  numeric
@attribute NM_005394  numeric
@attribute NM_004665  numeric
@attribute NM_004666  numeric
@attribute NM_003937  numeric
@attribute NM_005395  numeric
@attribute NM_004667  numeric
@attribute NM_003938  numeric
@attribute NM_005396  numeric
@attribute NM_003939  numeric
@attribute NM_004668  numeric
@attribute NM_005397  numeric
@attribute NM_005398  numeric
@attribute NM_004669  numeric
@attribute Contig17102_RC  numeric
@attribute Contig33140_RC  numeric
@attribute NM_005399  numeric
@attribute Contig28143_RC  numeric
@attribute Contig30576_RC  numeric
@attribute Contig15267_RC  numeric
@attribute Contig19770_RC  numeric
@attribute D50911  numeric
@attribute D50914  numeric
@attribute NM_003940  numeric
@attribute Contig55372  numeric
@attribute D50918  numeric
@attribute NM_003941  numeric
@attribute NM_004670  numeric
@attribute NM_003942  numeric
@attribute NM_004671  numeric
@attribute NM_004672  numeric
@attribute NM_003943  numeric
@attribute NM_004673  numeric
@attribute NM_003944  numeric
@attribute NM_003945  numeric
@attribute NM_004674  numeric
@attribute Contig48087  numeric
@attribute NM_004675  numeric
@attribute NM_004676  numeric
@attribute NM_003947  numeric
@attribute Contig55379  numeric
@attribute NM_004677  numeric
@attribute NM_003948  numeric
@attribute NM_004678  numeric
@attribute NM_004679  numeric
@attribute Contig21219_RC  numeric
@attribute Contig25722_RC  numeric
@attribute Contig18432_RC  numeric
@attribute Contig33741_RC  numeric
@attribute Contig34470_RC  numeric
@attribute Contig13575_RC  numeric
@attribute Contig48910_RC  numeric
@attribute Contig44782_RC  numeric
@attribute Contig55448_RC  numeric
@attribute Contig47429_RC  numeric
@attribute Contig23887_RC  numeric
@attribute Contig16597_RC  numeric
@attribute D43636  numeric
@attribute D50926  numeric
@attribute NM_003950  numeric
@attribute Contig46634  numeric
@attribute NM_003951  numeric
@attribute NM_004680  numeric
@attribute NM_004681  numeric
@attribute NM_003952  numeric
@attribute NM_003953  numeric
@attribute NM_004682  numeric
@attribute Contig55385  numeric
@attribute NM_003954  numeric
@attribute NM_004683  numeric
@attribute NM_003955  numeric
@attribute NM_004684  numeric
@attribute NM_003956  numeric
@attribute NM_004686  numeric
@attribute NM_004687  numeric
@attribute NM_003958  numeric
@attribute NM_004688  numeric
@attribute Contig25113_RC  numeric
@attribute NM_004689  numeric
@attribute Contig63610_RC  numeric
@attribute Contig16740_RC  numeric
@attribute Contig51463_RC  numeric
@attribute Contig35425_RC  numeric
@attribute Contig66632_RC  numeric
@attribute Contig2424_RC  numeric
@attribute Contig48759_RC  numeric
@attribute NM_004690  numeric
@attribute NM_003961  numeric
@attribute NM_003963  numeric
@attribute NM_004692  numeric
@attribute NM_004693  numeric
@attribute NM_003965  numeric
@attribute NM_004694  numeric
@attribute NM_003966  numeric
@attribute NM_004695  numeric
@attribute NM_004696  numeric
@attribute NM_003967  numeric
@attribute NM_004697  numeric
@attribute NM_003968  numeric
@attribute Contig23421_RC  numeric
@attribute NM_003969  numeric
@attribute NM_004698  numeric
@attribute NM_004699  numeric
@attribute Contig11274_RC  numeric
@attribute Contig19153_RC  numeric
@attribute Contig49631_RC  numeric
@attribute Contig64940_RC  numeric
@attribute Contig56921_RC  numeric
@attribute Contig36755_RC  numeric
@attribute Contig56169_RC  numeric
@attribute Contig16589_RC  numeric
@attribute AF095288  numeric
@attribute AF095289  numeric
@attribute Contig47796_RC  numeric
@attribute Contig4483_RC  numeric
@attribute Contig39363  numeric
@attribute NM_003970  numeric
@attribute NM_003971  numeric
@attribute Contig30102_RC  numeric
@attribute NM_003973  numeric
@attribute NM_003974  numeric
@attribute NM_003975  numeric
@attribute NM_003976  numeric
@attribute NM_003977  numeric
@attribute NM_003978  numeric
@attribute NM_003979  numeric
@attribute Contig57041_RC  numeric
@attribute Contig50726_RC  numeric
@attribute Contig42707_RC  numeric
@attribute Contig43436_RC  numeric
@attribute Contig52184_RC  numeric
@attribute Contig13231  numeric
@attribute Contig31289_RC  numeric
@attribute Contig45729_RC  numeric
@attribute Contig53748_RC  numeric
@attribute Contig54477_RC  numeric
@attribute Contig6167_RC  numeric
@attribute Contig45934  numeric
@attribute NM_003980  numeric
@attribute Contig21120_RC  numeric
@attribute NM_003981  numeric
@attribute NM_003982  numeric
@attribute Contig61975  numeric
@attribute NM_003983  numeric
@attribute NM_003984  numeric
@attribute AF221520  numeric
@attribute NM_003985  numeric
@attribute NM_003986  numeric
@attribute Contig31432_RC  numeric
@attribute Contig24142_RC  numeric
@attribute NM_003988  numeric
@attribute Contig50117_RC  numeric
@attribute AF142063  numeric
@attribute Contig11266_RC  numeric
@attribute Contig46601_RC  numeric
@attribute AF126028  numeric
@attribute Contig27164_RC  numeric
@attribute Contig25706_RC  numeric
@attribute Contig13559_RC  numeric
@attribute Contig45495_RC  numeric
@attribute Contig45943  numeric
@attribute NM_003991  numeric
@attribute Contig215_RC  numeric
@attribute NM_003992  numeric
@attribute NM_003993  numeric
@attribute Contig39387  numeric
@attribute NM_003994  numeric
@attribute NM_003995  numeric
@attribute NM_003996  numeric
@attribute Contig13702_RC  numeric
@attribute Contig40406_RC  numeric
@attribute NM_003998  numeric
@attribute NM_003999  numeric
@attribute Contig16724_RC  numeric
@attribute Contig52176_RC  numeric
@attribute Contig44157_RC  numeric
@attribute Contig55950_RC  numeric
@attribute Contig27765_RC  numeric
@attribute Contig47179_RC  numeric
@attribute Contig21275  numeric
@attribute M95610  numeric
@attribute Contig31424_RC  numeric
@attribute Contig40172_RC  numeric
@attribute Contig50109_RC  numeric
@attribute Contig54612_RC  numeric
@attribute Contig16490_RC  numeric
@attribute Contig41736_RC  numeric
@attribute Contig57634_RC  numeric
@attribute Contig52777_RC  numeric
@attribute Contig44758_RC  numeric
@attribute Contig38197_RC  numeric
@attribute Contig36739_RC  numeric
@attribute AF262992  numeric
@attribute Contig2174_RC  numeric
@attribute Contig4467_RC  numeric
@attribute Contig207_RC  numeric
@attribute Contig45969  numeric
@attribute Contig30461_RC  numeric
@attribute Contig15152_RC  numeric
@attribute Contig49006_RC  numeric
@attribute Contig26193_RC  numeric
@attribute Contig39904_RC  numeric
@attribute Contig56671_RC  numeric
@attribute Contig43795_RC  numeric
@attribute Contig53040_RC  numeric
@attribute Contig52311_RC  numeric
@attribute Contig45021_RC  numeric
@attribute Contig37958  numeric
@attribute AJ011306  numeric
@attribute Contig24126_RC  numeric
@attribute Contig27900_RC  numeric
@attribute Contig48043_RC  numeric
@attribute Contig34438_RC  numeric
@attribute Contig39670_RC  numeric
@attribute Contig46960_RC  numeric
@attribute Contig38941_RC  numeric
@attribute Contig49607_RC  numeric
@attribute J03250  numeric
@attribute Contig20572  numeric
@attribute Contig45984  numeric
@attribute Contig42600_RC  numeric
@attribute Contig14415_RC  numeric
@attribute Contig39061_RC  numeric
@attribute Contig53641_RC  numeric
@attribute Contig46351_RC  numeric
@attribute Contig57017_RC  numeric
@attribute Contig40765_RC  numeric
@attribute Contig32746_RC  numeric
@attribute Contig6060_RC  numeric
@attribute Contig28478_RC  numeric
@attribute Contig35768_RC  numeric
@attribute Contig27749_RC  numeric
@attribute Contig10430_RC  numeric
@attribute Contig32137_RC  numeric
@attribute Contig16474_RC  numeric
@attribute Contig24493_RC  numeric
@attribute Contig57993_RC  numeric
@attribute AF118072  numeric
@attribute AF212842  numeric
@attribute Contig46343_RC  numeric
@attribute Contig52904_RC  numeric
@attribute Contig47907_RC  numeric
@attribute Contig48636_RC  numeric
@attribute Contig29975  numeric
@attribute Contig33610_RC  numeric
@attribute X83301  numeric
@attribute Contig44651_RC  numeric
@attribute Contig28613_RC  numeric
@attribute Contig35903_RC  numeric
@attribute Contig37361_RC  numeric
@attribute Contig51941_RC  numeric
@attribute Contig17195_RC  numeric
@attribute Contig47673_RC  numeric
@attribute Contig58339_RC  numeric
@attribute Contig49966_RC  numeric
@attribute Contig50603_RC  numeric
@attribute Contig22418_RC  numeric
@attribute Contig30437_RC  numeric
@attribute Contig67230_RC  numeric
@attribute Contig39045_RC  numeric
@attribute Contig54354_RC  numeric
@attribute Contig45981_RC  numeric
@attribute Contig5690_RC  numeric
@attribute Contig33602_RC  numeric
@attribute Contig34331_RC  numeric
@attribute Contig22184_RC  numeric
@attribute Contig49500_RC  numeric
@attribute U17077  numeric
@attribute Contig51933_RC  numeric
@attribute Contig38082_RC  numeric
@attribute Contig48019_RC  numeric
@attribute X91348  numeric
@attribute Contig18_RC  numeric
@attribute AF052497  numeric
@attribute AF116649  numeric
@attribute Contig46936_RC  numeric
@attribute Contig49958_RC  numeric
@attribute Contig41012_RC  numeric
@attribute T90485_RC  numeric
@attribute Contig17330_RC  numeric
@attribute Contig24620_RC  numeric
@attribute X75315  numeric
@attribute Contig19623_RC  numeric
@attribute Contig35661_RC  numeric
@attribute Contig28371_RC  numeric
@attribute Contig36390_RC  numeric
@attribute Contig46327_RC  numeric
@attribute AI869951_RC  numeric
@attribute Contig45973_RC  numeric
@attribute Contig38683_RC  numeric
@attribute Contig9810_RC  numeric
@attribute Contig32030_RC  numeric
@attribute Contig35052_RC  numeric
@attribute Contig42342_RC  numeric
@attribute Contig41613_RC  numeric
@attribute Contig36616_RC  numeric
@attribute Contig52654_RC  numeric
@attribute Contig29326_RC  numeric
@attribute Contig25198_RC  numeric
@attribute Contig39638_RC  numeric
@attribute Contig38909_RC  numeric
@attribute Contig17322_RC  numeric
@attribute Contig31902_RC  numeric
@attribute Contig36007_RC  numeric
@attribute Contig67214_RC  numeric
@attribute Contig51691_RC  numeric
@attribute Contig35653_RC  numeric
@attribute AF109385  numeric
@attribute Contig37946_RC  numeric
@attribute Contig2652_RC  numeric
@attribute Contig48987_RC  numeric
@attribute Contig27025_RC  numeric
@attribute AB019409  numeric
@attribute Contig21439_RC  numeric
@attribute Contig34690_RC  numeric
@attribute AF116682  numeric
@attribute Contig51917_RC  numeric
@attribute NM_014100  numeric
@attribute NM_014101  numeric
@attribute NM_014102  numeric
@attribute NM_014103  numeric
@attribute NM_014104  numeric
@attribute X76079  numeric
@attribute NM_014105  numeric
@attribute Contig36983_RC  numeric
@attribute AF116689  numeric
@attribute NM_014106  numeric
@attribute Contig48378_RC  numeric
@attribute NM_014107  numeric
@attribute NM_014108  numeric
@attribute Contig3607_RC  numeric
@attribute NM_014109  numeric
@attribute Contig26062_RC  numeric
@attribute X68060  numeric
@attribute Contig48521_RC  numeric
@attribute Contig49250_RC  numeric
@attribute Contig43664_RC  numeric
@attribute Contig44393_RC  numeric
@attribute Contig29084_RC  numeric
@attribute NM_014110  numeric
@attribute Contig1080_RC  numeric
@attribute NM_014111  numeric
@attribute NM_014112  numeric
@attribute NM_014113  numeric
@attribute Contig19982_RC  numeric
@attribute Contig8230_RC  numeric
@attribute Contig39396_RC  numeric
@attribute NM_014116  numeric
@attribute NM_014117  numeric
@attribute Contig2644_RC  numeric
@attribute NM_014118  numeric
@attribute NM_014119  numeric
@attribute AI001780_RC  numeric
@attribute Contig7959_RC  numeric
@attribute Contig8688_RC  numeric
@attribute Contig30931_RC  numeric
@attribute Contig10765_RC  numeric
@attribute X76091  numeric
@attribute Contig17915_RC  numeric
@attribute X75363  numeric
@attribute Contig54096_RC  numeric
@attribute Contig45348_RC  numeric
@attribute NM_006100  numeric
@attribute NM_006101  numeric
@attribute NM_014120  numeric
@attribute NM_006102  numeric
@attribute NM_014121  numeric
@attribute Contig49851_RC  numeric
@attribute NM_006103  numeric
@attribute NM_014122  numeric
@attribute NM_014123  numeric
@attribute NM_014124  numeric
@attribute NM_006105  numeric
@attribute Contig36975_RC  numeric
@attribute NM_006106  numeric
@attribute NM_014125  numeric
@attribute NM_006107  numeric
@attribute NM_014126  numeric
@attribute NM_014127  numeric
@attribute NM_014128  numeric
@attribute NM_006109  numeric
@attribute NM_014129  numeric
@attribute Contig8831_RC  numeric
@attribute Contig15013_RC  numeric
@attribute Contig10156_RC  numeric
@attribute Contig53510_RC  numeric
@attribute AI336528_RC  numeric
@attribute Contig41363_RC  numeric
@attribute Contig21197_RC  numeric
@attribute Contig55803_RC  numeric
@attribute Contig32990_RC  numeric
@attribute Contig27618_RC  numeric
@attribute Contig36366_RC  numeric
@attribute Contig51675_RC  numeric
@attribute NM_013400  numeric
@attribute NM_006110  numeric
@attribute NM_006111  numeric
@attribute NM_013401  numeric
@attribute NM_014131  numeric
@attribute NM_013402  numeric
@attribute NM_006112  numeric
@attribute NM_013403  numeric
@attribute NM_014132  numeric
@attribute NM_006113  numeric
@attribute NM_014133  numeric
@attribute NM_013404  numeric
@attribute NM_006114  numeric
@attribute Contig8222_RC  numeric
@attribute NM_006115  numeric
@attribute NM_014134  numeric
@attribute Contig53968_RC  numeric
@attribute NM_014135  numeric
@attribute NM_006116  numeric
@attribute NM_013406  numeric
@attribute NM_006117  numeric
@attribute NM_014136  numeric
@attribute NM_006118  numeric
@attribute NM_014137  numeric
@attribute NM_013409  numeric
@attribute NM_006119  numeric
@attribute NM_014138  numeric
@attribute NM_014139  numeric
@attribute Contig21340_RC  numeric
@attribute Contig14050_RC  numeric
@attribute Contig32006_RC  numeric
@attribute Contig50337_RC  numeric
@attribute Contig51066_RC  numeric
@attribute Contig35028_RC  numeric
@attribute Contig39531_RC  numeric
@attribute Contig25926_RC  numeric
@attribute NM_013410  numeric
@attribute NM_006120  numeric
@attribute NM_014140  numeric
@attribute NM_013411  numeric
@attribute NM_006121  numeric
@attribute NM_014141  numeric
@attribute NM_013412  numeric
@attribute NM_006122  numeric
@attribute NM_014142  numeric
@attribute NM_006123  numeric
@attribute NM_014143  numeric
@attribute Contig44986_RC  numeric
@attribute Contig37696_RC  numeric
@attribute NM_006125  numeric
@attribute NM_014145  numeric
@attribute NM_013416  numeric
@attribute NM_013417  numeric
@attribute NM_014146  numeric
@attribute NM_014147  numeric
@attribute NM_014148  numeric
@attribute NM_006129  numeric
@attribute NM_014149  numeric
@attribute Contig39989_RC  numeric
@attribute M29540  numeric
@attribute AI215186_RC  numeric
@attribute AI381472_RC  numeric
@attribute Contig53502_RC  numeric
@attribute Contig41355_RC  numeric
@attribute Contig29820_RC  numeric
@attribute Contig21189_RC  numeric
@attribute Contig16944_RC  numeric
@attribute Contig35629_RC  numeric
@attribute Contig43648_RC  numeric
@attribute Contig51667_RC  numeric
@attribute Contig29068_RC  numeric
@attribute Contig50938_RC  numeric
@attribute Contig28339_RC  numeric
@attribute Contig42919_RC  numeric
@attribute NM_005400  numeric
@attribute NM_006130  numeric
@attribute NM_005401  numeric
@attribute NM_005402  numeric
@attribute NM_014150  numeric
@attribute NM_013421  numeric
@attribute NM_006131  numeric
@attribute NM_014151  numeric
@attribute NM_014152  numeric
@attribute NM_013423  numeric
@attribute NM_005405  numeric
@attribute NM_014153  numeric
@attribute NM_006134  numeric
@attribute NM_005406  numeric
@attribute NM_014154  numeric
@attribute NM_006135  numeric
@attribute NM_014155  numeric
@attribute NM_006136  numeric
@attribute Contig2628_RC  numeric
@attribute NM_014156  numeric
@attribute NM_005408  numeric
@attribute NM_006137  numeric
@attribute NM_005409  numeric
@attribute NM_006138  numeric
@attribute NM_014157  numeric
@attribute NM_006139  numeric
@attribute D78514  numeric
@attribute NM_014158  numeric
@attribute NM_014159  numeric
@attribute M29551  numeric
@attribute Contig20603_RC  numeric
@attribute Contig40017_RC  numeric
@attribute M28825  numeric
@attribute Contig29211_RC  numeric
@attribute Contig43039_RC  numeric
@attribute Contig50329_RC  numeric
@attribute Contig51058_RC  numeric
@attribute Contig11478_RC  numeric
@attribute Contig55561_RC  numeric
@attribute Contig42685_RC  numeric
@attribute NM_005410  numeric
@attribute X82693  numeric
@attribute NM_013430  numeric
@attribute NM_005411  numeric
@attribute NM_006140  numeric
@attribute Contig49835_RC  numeric
@attribute NM_014160  numeric
@attribute NM_013431  numeric
@attribute NM_006141  numeric
@attribute NM_005412  numeric
@attribute AL109817  numeric
@attribute NM_014161  numeric
@attribute NM_006142  numeric
@attribute NM_005413  numeric
@attribute NM_014162  numeric
@attribute AL109818  numeric
@attribute NM_006143  numeric
@attribute NM_013433  numeric
@attribute NM_005414  numeric
@attribute NM_006144  numeric
@attribute NM_013434  numeric
@attribute NM_014163  numeric
@attribute NM_005415  numeric
@attribute NM_006145  numeric
@attribute NM_005416  numeric
@attribute NM_014164  numeric
@attribute NM_013435  numeric
@attribute NM_005417  numeric
@attribute NM_014165  numeric
@attribute NM_013436  numeric
@attribute NM_013437  numeric
@attribute NM_006147  numeric
@attribute NM_005418  numeric
@attribute NM_014166  numeric
@attribute NM_013438  numeric
@attribute NM_014167  numeric
@attribute NM_005419  numeric
@attribute NM_006148  numeric
@attribute NM_013439  numeric
@attribute NM_006149  numeric
@attribute NM_014168  numeric
@attribute NM_014169  numeric
@attribute AA706751_RC  numeric
@attribute Contig46204_RC  numeric
@attribute Contig23391_RC  numeric
@attribute Contig34057_RC  numeric
@attribute Contig42076_RC  numeric
@attribute Contig1056_RC  numeric
@attribute NM_005420  numeric
@attribute NM_013440  numeric
@attribute NM_006150  numeric
@attribute NM_005421  numeric
@attribute NM_005422  numeric
@attribute NM_014170  numeric
@attribute NM_013441  numeric
@attribute NM_014171  numeric
@attribute NM_005423  numeric
@attribute NM_013442  numeric
@attribute NM_006152  numeric
@attribute Contig27977_RC  numeric
@attribute NM_013443  numeric
@attribute NM_005424  numeric
@attribute NM_014172  numeric
@attribute NM_006153  numeric
@attribute NM_014173  numeric
@attribute NM_005425  numeric
@attribute NM_013444  numeric
@attribute NM_005426  numeric
@attribute NM_013445  numeric
@attribute NM_014174  numeric
@attribute NM_014175  numeric
@attribute NM_005427  numeric
@attribute NM_013446  numeric
@attribute NM_006156  numeric
@attribute NM_014176  numeric
@attribute NM_013447  numeric
@attribute NM_006157  numeric
@attribute NM_005428  numeric
@attribute Contig11012_RC  numeric
@attribute NM_006158  numeric
@attribute NM_013448  numeric
@attribute NM_005429  numeric
@attribute NM_014177  numeric
@attribute Contig8581_RC  numeric
@attribute NM_013449  numeric
@attribute NM_006159  numeric
@attribute NM_014178  numeric
@attribute NM_014179  numeric
@attribute Contig30072_RC  numeric
@attribute Contig44512_RC  numeric
@attribute Contig51802_RC  numeric
@attribute Contig53260_RC  numeric
@attribute Contig12951_RC  numeric
@attribute Contig17056_RC  numeric
@attribute Contig31636_RC  numeric
@attribute Contig25075_RC  numeric
@attribute Contig48263_RC  numeric
@attribute Contig66219_RC  numeric
@attribute Contig42677_RC  numeric
@attribute NM_004700  numeric
@attribute NM_004701  numeric
@attribute NM_005430  numeric
@attribute NM_013450  numeric
@attribute NM_004702  numeric
@attribute NM_006160  numeric
@attribute NM_006161  numeric
@attribute NM_004703  numeric
@attribute NM_005432  numeric
@attribute NM_014180  numeric
@attribute NM_013451  numeric
@attribute Contig6514_RC  numeric
@attribute NM_006162  numeric
@attribute NM_014181  numeric
@attribute NM_004704  numeric
@attribute NM_005433  numeric
@attribute NM_013452  numeric
@attribute NM_004705  numeric
@attribute NM_014182  numeric
@attribute NM_013453  numeric
@attribute NM_006163  numeric
@attribute NM_006164  numeric
@attribute NM_005435  numeric
@attribute NM_014183  numeric
@attribute NM_004706  numeric
@attribute NM_005436  numeric
@attribute NM_004707  numeric
@attribute NM_006165  numeric
@attribute NM_014184  numeric
@attribute NM_006166  numeric
@attribute NM_014185  numeric
@attribute NM_004708  numeric
@attribute NM_014186  numeric
@attribute NM_004709  numeric
@attribute NM_005438  numeric
@attribute NM_006167  numeric
@attribute NM_005439  numeric
@attribute NM_006168  numeric
@attribute NM_014187  numeric
@attribute NM_006169  numeric
@attribute NM_014188  numeric
@attribute NM_014189  numeric
@attribute Contig11613_RC  numeric
@attribute Contig20361_RC  numeric
@attribute Contig12342_RC  numeric
@attribute Contig16928_RC  numeric
@attribute Contig40985_RC  numeric
@attribute NM_004710  numeric
@attribute NM_004711  numeric
@attribute NM_005440  numeric
@attribute NM_004712  numeric
@attribute NM_005441  numeric
@attribute NM_006170  numeric
@attribute NM_014190  numeric
@attribute NM_004713  numeric
@attribute NM_005443  numeric
@attribute NM_014191  numeric
@attribute NM_004715  numeric
@attribute NM_005444  numeric
@attribute NM_006173  numeric
@attribute NM_006174  numeric
@attribute NM_004716  numeric
@attribute NM_005445  numeric
@attribute NM_005446  numeric
@attribute NM_004717  numeric
@attribute NM_006176  numeric
@attribute NM_004718  numeric
@attribute NM_005447  numeric
@attribute NM_005448  numeric
@attribute NM_004719  numeric
@attribute NM_006177  numeric
@attribute NM_005449  numeric
@attribute AF000974  numeric
@attribute Contig31628_RC  numeric
@attribute Contig29570_RC  numeric
@attribute Contig16694_RC  numeric
@attribute X65962  numeric
@attribute Contig63441  numeric
@attribute NM_004720  numeric
@attribute NM_004721  numeric
@attribute NM_005450  numeric
@attribute NM_005451  numeric
@attribute NM_006180  numeric
@attribute NM_004722  numeric
@attribute NM_004723  numeric
@attribute NM_005452  numeric
@attribute NM_006181  numeric
@attribute NM_006182  numeric
@attribute NM_004724  numeric
@attribute NM_005453  numeric
@attribute NM_006183  numeric
@attribute NM_005454  numeric
@attribute NM_004725  numeric
@attribute NM_005455  numeric
@attribute NM_006184  numeric
@attribute NM_004726  numeric
@attribute NM_004727  numeric
@attribute NM_006185  numeric
@attribute NM_005456  numeric
@attribute NM_006186  numeric
@attribute Contig6881_RC  numeric
@attribute NM_006187  numeric
@attribute NM_004729  numeric
@attribute NM_005458  numeric
@attribute NM_005459  numeric
@attribute NM_006188  numeric
@attribute Contig12334_RC  numeric
@attribute Contig20353_RC  numeric
@attribute Contig35522_RC  numeric
@attribute Contig42812_RC  numeric
@attribute Contig50831_RC  numeric
@attribute Contig43541_RC  numeric
@attribute Contig30665_RC  numeric
@attribute AF000986  numeric
@attribute Contig46563_RC  numeric
@attribute Contig45834_RC  numeric
@attribute Contig3250_RC  numeric
@attribute Contig40977_RC  numeric
@attribute NM_004730  numeric
@attribute NM_005460  numeric
@attribute NM_004731  numeric
@attribute NM_004732  numeric
@attribute NM_006190  numeric
@attribute NM_005461  numeric
@attribute NM_005462  numeric
@attribute NM_004733  numeric
@attribute NM_006191  numeric
@attribute NM_006192  numeric
@attribute NM_004734  numeric
@attribute NM_005463  numeric
@attribute NM_006193  numeric
@attribute NM_004735  numeric
@attribute NM_005465  numeric
@attribute NM_004736  numeric
@attribute NM_006194  numeric
@attribute NM_006195  numeric
@attribute NM_005466  numeric
@attribute NM_004737  numeric
@attribute NM_004738  numeric
@attribute NM_006196  numeric
@attribute NM_005468  numeric
@attribute NM_006197  numeric
@attribute AF231022  numeric
@attribute NM_004739  numeric
@attribute NM_005469  numeric
@attribute NM_006198  numeric
@attribute AF231023  numeric
@attribute L48692  numeric
@attribute AF000990  numeric
@attribute Contig25811_RC  numeric
@attribute AF000991  numeric
@attribute Contig52515_RC  numeric
@attribute AF000993  numeric
@attribute Contig14393_RC  numeric
@attribute Contig40368_RC  numeric
@attribute Contig41097_RC  numeric
@attribute Contig55440  numeric
@attribute NM_004740  numeric
@attribute NM_005470  numeric
@attribute NM_004741  numeric
@attribute Contig26998_RC  numeric
@attribute NM_004742  numeric
@attribute NM_005472  numeric
@attribute NM_004744  numeric
@attribute NM_005474  numeric
@attribute NM_004745  numeric
@attribute NM_004746  numeric
@attribute NM_005475  numeric
@attribute NM_005476  numeric
@attribute NM_004747  numeric
@attribute NM_004748  numeric
@attribute NM_005477  numeric
@attribute NM_005478  numeric
@attribute NM_004749  numeric
@attribute NM_005479  numeric
@attribute Contig36243_RC  numeric
@attribute Contig44262_RC  numeric
@attribute Contig50823_RC  numeric
@attribute Contig28224_RC  numeric
@attribute Contig778_RC  numeric
@attribute AF182814  numeric
@attribute AF257175  numeric
@attribute Contig41698_RC  numeric
@attribute NM_004750  numeric
@attribute NM_004751  numeric
@attribute NM_005480  numeric
@attribute NM_004752  numeric
@attribute NM_005481  numeric
@attribute NM_004753  numeric
@attribute NM_005483  numeric
@attribute NM_004755  numeric
@attribute NM_004756  numeric
@attribute NM_005485  numeric
@attribute NM_004757  numeric
@attribute NM_005486  numeric
@attribute NM_004758  numeric
@attribute NM_004759  numeric
@attribute NM_005488  numeric
@attribute Contig23510_RC  numeric
@attribute NM_005489  numeric
@attribute Contig12092_RC  numeric
@attribute Contig34551_RC  numeric
@attribute Contig13656_RC  numeric
@attribute Contig14385_RC  numeric
@attribute Contig12927_RC  numeric
@attribute Contig29554_RC  numeric
@attribute Contig37573_RC  numeric
@attribute Contig21307  numeric
@attribute Contig23968_RC  numeric
@attribute Contig47885_RC  numeric
@attribute NM_004760  numeric
@attribute NM_004761  numeric
@attribute NM_005490  numeric
@attribute NM_005491  numeric
@attribute NM_004762  numeric
@attribute NM_005492  numeric
@attribute NM_004763  numeric
@attribute NM_005493  numeric
@attribute NM_005494  numeric
@attribute NM_005495  numeric
@attribute NM_004766  numeric
@attribute Contig63488  numeric
@attribute NM_005496  numeric
@attribute NM_004767  numeric
@attribute NM_004768  numeric
@attribute NM_005497  numeric
@attribute NM_004769  numeric
@attribute NM_005498  numeric
@attribute Contig33213_RC  numeric
@attribute Contig41232_RC  numeric
@attribute Contig40503_RC  numeric
@attribute NM_005499  numeric
@attribute Contig56401_RC  numeric
@attribute Contig16821_RC  numeric
@attribute Contig50815_RC  numeric
@attribute Contig36235_RC  numeric
@attribute Contig28216_RC  numeric
@attribute Contig44254_RC  numeric
@attribute AJ223352  numeric
@attribute AJ223353  numeric
@attribute Contig24088_RC  numeric
@attribute Contig30649_RC  numeric
@attribute Contig31378_RC  numeric
@attribute Contig28591_RC  numeric
@attribute Contig53837_RC  numeric
@attribute Contig38528_RC  numeric
@attribute Contig45818_RC  numeric
@attribute Contig2505_RC  numeric
@attribute NM_004770  numeric
@attribute NM_004771  numeric
@attribute NM_004772  numeric
@attribute NM_004774  numeric
@attribute NM_004775  numeric
@attribute NM_004776  numeric
@attribute NM_004778  numeric
@attribute Contig23502_RC  numeric
@attribute NM_004779  numeric
@attribute Contig50206_RC  numeric
@attribute Contig42562_RC  numeric
@attribute Contig34543_RC  numeric
@attribute Contig33814_RC  numeric
@attribute Contig45209_RC  numeric
@attribute AJ223366  numeric
@attribute Contig36836_RC  numeric
@attribute Contig31979_RC  numeric
@attribute Contig39858_RC  numeric
@attribute Contig46733  numeric
@attribute NM_004780  numeric
@attribute NM_004781  numeric
@attribute NM_004782  numeric
@attribute NM_004783  numeric
@attribute NM_004784  numeric
@attribute NM_004785  numeric
@attribute NM_004786  numeric
@attribute NM_004787  numeric
@attribute Contig14520_RC  numeric
@attribute NM_004788  numeric
@attribute NM_004789  numeric
@attribute Contig9879_RC  numeric
@attribute Contig50807_RC  numeric
@attribute Contig44246_RC  numeric
@attribute Contig28208_RC  numeric
@attribute Contig43517_RC  numeric
@attribute Contig32099_RC  numeric
@attribute Contig66705_RC  numeric
@attribute Contig43892_RC  numeric
@attribute Contig61848_RC  numeric
@attribute Contig39451  numeric
@attribute NM_004790  numeric
@attribute Contig39455  numeric
@attribute NM_004791  numeric
@attribute NM_004792  numeric
@attribute NM_004793  numeric
@attribute NM_004794  numeric
@attribute NM_004795  numeric
@attribute NM_004796  numeric
@attribute NM_004797  numeric
@attribute Contig31513_RC  numeric
@attribute Contig32242_RC  numeric
@attribute NM_004798  numeric
@attribute NM_004799  numeric
@attribute Contig12076_RC  numeric
@attribute Contig47411_RC  numeric
@attribute Contig27245_RC  numeric
@attribute Contig59181_RC  numeric
@attribute Contig2263_RC  numeric
@attribute Contig39469  numeric
@attribute Contig24824_RC  numeric
@attribute Contig40862_RC  numeric
@attribute X07834  numeric
@attribute AF248480  numeric
@attribute AF248481  numeric
@attribute Contig27846_RC  numeric
@attribute AF248483  numeric
@attribute Contig12820_RC  numeric
@attribute Contig41817_RC  numeric
@attribute Contig20630  numeric
@attribute Contig9780_RC  numeric
@attribute Contig39150_RC  numeric
@attribute Contig12669_RC  numeric
@attribute Contig49462_RC  numeric
@attribute Contig56752_RC  numeric
@attribute Contig35857_RC  numeric
@attribute Contig28567_RC  numeric
@attribute D28476  numeric
@attribute Contig13541_RC  numeric
@attribute Contig28710_RC  numeric
@attribute Contig56143_RC  numeric
@attribute Contig48124_RC  numeric
@attribute AF045229  numeric
@attribute U66561  numeric
@attribute Contig23853_RC  numeric
@attribute Contig31872_RC  numeric
@attribute Contig15834_RC  numeric
@attribute X15880  numeric
@attribute Contig39751_RC  numeric
@attribute Contig47770_RC  numeric
@attribute Contig46289_RC  numeric
@attribute Contig43410_RC  numeric
@attribute Contig36120_RC  numeric
@attribute Contig38778  numeric
@attribute Contig15225_RC  numeric
@attribute Contig11097_RC  numeric
@attribute Contig45703_RC  numeric
@attribute X92108  numeric
@attribute Contig43868_RC  numeric
@attribute Contig38784  numeric
@attribute X92110  numeric
@attribute Contig6599_RC  numeric
@attribute Contig21552_RC  numeric
@attribute Contig40237_RC  numeric
@attribute AF126163  numeric
@attribute Contig44740_RC  numeric
@attribute Contig28702_RC  numeric
@attribute Contig31864_RC  numeric
@attribute Contig48491_RC  numeric
@attribute Contig26867_RC  numeric
@attribute Contig34886_RC  numeric
@attribute J02625  numeric
@attribute Contig6742_RC  numeric
@attribute Contig20214_RC  numeric
@attribute AJ011414  numeric
@attribute U25147  numeric
@attribute Contig22507_RC  numeric
@attribute AF204903  numeric
@attribute AF132733  numeric
@attribute AF132734  numeric
@attribute Contig41567_RC  numeric
@attribute Contig25529_RC  numeric
@attribute Contig51879_RC  numeric
@attribute Contig37299_RC  numeric
@attribute AI401061_RC  numeric
@attribute J02639  numeric
@attribute Contig53480_RC  numeric
@attribute Contig38171_RC  numeric
@attribute Contig31856_RC  numeric
@attribute Contig23837_RC  numeric
@attribute U49835  numeric
@attribute Contig27588_RC  numeric
@attribute Contig26859_RC  numeric
@attribute AF077965  numeric
@attribute Contig44123_RC  numeric
@attribute Contig36104_RC  numeric
@attribute Contig51413_RC  numeric
@attribute AF116715  numeric
@attribute Contig46416_RC  numeric
@attribute Contig55164_RC  numeric
@attribute Contig38772_RC  numeric
@attribute Contig34412_RC  numeric
@attribute Contig42431_RC  numeric
@attribute Contig20807_RC  numeric
@attribute Contig46182_RC  numeric
@attribute Contig32577_RC  numeric
@attribute AF052577  numeric
@attribute D00943  numeric
@attribute Contig17411_RC  numeric
@attribute Contig52134_RC  numeric
@attribute Contig20573_RC  numeric
@attribute X83412  numeric
@attribute Contig31239_RC  numeric
@attribute Contig43761_RC  numeric
@attribute Contig28452_RC  numeric
@attribute Contig42423_RC  numeric
@attribute Contig45445_RC  numeric
@attribute Contig38155_RC  numeric
@attribute Contig1403_RC  numeric
@attribute Contig33298_RC  numeric
@attribute Contig29782_RC  numeric
@attribute Contig5154_RC  numeric
@attribute Contig40731_RC  numeric
@attribute Contig33441_RC  numeric
@attribute Contig20565_RC  numeric
@attribute Contig14839_RC  numeric
@attribute Contig33899_RC  numeric
@attribute Contig32103_RC  numeric
@attribute Contig16440_RC  numeric
@attribute Contig51163_RC  numeric
@attribute Contig27106_RC  numeric
@attribute Contig26752_RC  numeric
@attribute Contig44708_RC  numeric
@attribute Contig55749_RC  numeric
@attribute L40027  numeric
@attribute Contig8920_RC  numeric
@attribute Contig30411_RC  numeric
@attribute Contig32704_RC  numeric
@attribute Contig42181_RC  numeric
@attribute Contig26143_RC  numeric
@attribute Contig29165_RC  numeric
@attribute Contig36455_RC  numeric
@attribute Contig51764_RC  numeric
@attribute AJ011497  numeric
@attribute Contig30869_RC  numeric
@attribute Contig39477_RC  numeric
@attribute Contig49789_RC  numeric
@attribute Contig63302_RC  numeric
@attribute Contig15703_RC  numeric
@attribute Contig25180_RC  numeric
@attribute Contig50426_RC  numeric
@attribute Contig43136_RC  numeric
@attribute Contig39620_RC  numeric
@attribute Contig46910_RC  numeric
@attribute U09196  numeric
@attribute X59405  numeric
@attribute Contig46158_RC  numeric
@attribute NM_014204  numeric
@attribute NM_014205  numeric
@attribute NM_014206  numeric
@attribute Contig57199_RC  numeric
@attribute NM_014207  numeric
@attribute Contig10237_RC  numeric
@attribute Contig46301_RC  numeric
@attribute Contig34154_RC  numeric
@attribute Contig35718_RC  numeric
@attribute Contig45195_RC  numeric
@attribute X59417  numeric
@attribute NM_014210  numeric
@attribute NM_014211  numeric
@attribute NM_014212  numeric
@attribute NM_014213  numeric
@attribute NM_014214  numeric
@attribute AF043897  numeric
@attribute Contig54778_RC  numeric
@attribute NM_014216  numeric
@attribute NM_014218  numeric
@attribute NM_014219  numeric
@attribute Contig21421_RC  numeric
@attribute Contig46902_RC  numeric
@attribute Contig42774_RC  numeric
@attribute Contig34755_RC  numeric
@attribute Contig54169_RC  numeric
@attribute NM_006201  numeric
@attribute Contig2108_RC  numeric
@attribute NM_014221  numeric
@attribute NM_006202  numeric
@attribute NM_006203  numeric
@attribute NM_014222  numeric
@attribute NM_006204  numeric
@attribute NM_014223  numeric
@attribute NM_006205  numeric
@attribute NM_014225  numeric
@attribute NM_006206  numeric
@attribute NM_014226  numeric
@attribute NM_006207  numeric
@attribute NM_006209  numeric
@attribute NM_014228  numeric
@attribute NM_014229  numeric
@attribute Contig16190_RC  numeric
@attribute Contig50184_RC  numeric
@attribute Contig41436_RC  numeric
@attribute Contig37920_RC  numeric
@attribute Contig29901_RC  numeric
@attribute Contig45187_RC  numeric
@attribute NM_014230  numeric
@attribute NM_006211  numeric
@attribute Contig49690_RC  numeric
@attribute Contig48961_RC  numeric
@attribute NM_006212  numeric
@attribute NM_014231  numeric
@attribute NM_006213  numeric
@attribute NM_014232  numeric
@attribute NM_006214  numeric
@attribute NM_014233  numeric
@attribute NM_006215  numeric
@attribute NM_014235  numeric
@attribute NM_014236  numeric
@attribute NM_006217  numeric
@attribute NM_014237  numeric
@attribute NM_006218  numeric
@attribute NM_006219  numeric
@attribute NM_014239  numeric
@attribute Contig8670_RC  numeric
@attribute Contig21413_RC  numeric
@attribute Contig52620_RC  numeric
@attribute Contig38040_RC  numeric
@attribute Contig40473_RC  numeric
@attribute Contig16416_RC  numeric
@attribute Contig23706_RC  numeric
@attribute Contig12288_RC  numeric
@attribute Contig48352_RC  numeric
@attribute Contig54913_RC  numeric
@attribute Contig35476_RC  numeric
@attribute Contig27457_RC  numeric
@attribute NM_006220  numeric
@attribute NM_014240  numeric
@attribute NM_006221  numeric
@attribute NM_006222  numeric
@attribute NM_014241  numeric
@attribute NM_014242  numeric
@attribute NM_006223  numeric
@attribute NM_006224  numeric
@attribute NM_014244  numeric
@attribute NM_006225  numeric
@attribute NM_020806  numeric
@attribute NM_006226  numeric
@attribute NM_014245  numeric
@attribute NM_014246  numeric
@attribute NM_006227  numeric
@attribute NM_014247  numeric
@attribute NM_006228  numeric
@attribute NM_014248  numeric
@attribute NM_006229  numeric
@attribute NM_014249  numeric
@attribute U92014  numeric
@attribute AI742614_RC  numeric
@attribute Contig47014_RC  numeric
@attribute Contig16182_RC  numeric
@attribute Contig14724_RC  numeric
@attribute Contig42157_RC  numeric
@attribute Contig883_RC  numeric
@attribute Contig38641_RC  numeric
@attribute Contig45931_RC  numeric
@attribute Contig53950_RC  numeric
@attribute AW419203_RC  numeric
@attribute Contig25765_RC  numeric
@attribute Contig52469_RC  numeric
@attribute Contig53198_RC  numeric
@attribute NM_005500  numeric
@attribute NM_005501  numeric
@attribute NM_006230  numeric
@attribute NM_006231  numeric
@attribute NM_005502  numeric
@attribute NM_014251  numeric
@attribute NM_005503  numeric
@attribute NM_014252  numeric
@attribute NM_006233  numeric
@attribute NM_005504  numeric
@attribute Contig28787_RC  numeric
@attribute NM_005505  numeric
@attribute NM_006234  numeric
@attribute NM_014253  numeric
@attribute NM_005506  numeric
@attribute NM_006235  numeric
@attribute NM_014254  numeric
@attribute NM_006236  numeric
@attribute NM_014255  numeric
@attribute NM_005507  numeric
@attribute NM_006237  numeric
@attribute NM_005508  numeric
@attribute NM_014256  numeric
@attribute NM_014257  numeric
@attribute NM_005509  numeric
@attribute NM_006238  numeric
@attribute NM_006239  numeric
@attribute NM_014258  numeric
@attribute Contig14115_RC  numeric
@attribute Contig52612_RC  numeric
@attribute Contig60631_RC  numeric
@attribute U92027  numeric
@attribute Contig21780_RC  numeric
@attribute Contig32446_RC  numeric
@attribute Contig41194_RC  numeric
@attribute Contig28930_RC  numeric
@attribute Contig28178_RC  numeric
@attribute NM_005510  numeric
@attribute NM_006240  numeric
@attribute NM_005511  numeric
@attribute NM_005512  numeric
@attribute NM_006241  numeric
@attribute NM_014260  numeric
@attribute NM_006242  numeric
@attribute NM_005513  numeric
@attribute NM_006243  numeric
@attribute NM_005514  numeric
@attribute NM_014262  numeric
@attribute NM_014263  numeric
@attribute NM_006244  numeric
@attribute NM_005515  numeric
@attribute NM_005516  numeric
@attribute NM_006245  numeric
@attribute NM_014264  numeric
@attribute NM_014265  numeric
@attribute NM_005517  numeric
@attribute NM_006246  numeric
@attribute NM_006247  numeric
@attribute NM_005518  numeric
@attribute NM_014267  numeric
@attribute AB001451  numeric
@attribute NM_006249  numeric
@attribute NM_014268  numeric
@attribute NM_014269  numeric
@attribute Contig5489_RC  numeric
@attribute Contig52003_RC  numeric
@attribute Contig35611_RC  numeric
@attribute Contig29050_RC  numeric
@attribute Contig50920_RC  numeric
@attribute AB019571  numeric
@attribute Contig875_RC  numeric
@attribute Contig47381_RC  numeric
@attribute Contig1129_RC  numeric
@attribute NM_005520  numeric
@attribute Contig48945_RC  numeric
@attribute NM_006250  numeric
@attribute NM_005521  numeric
@attribute NM_014270  numeric
@attribute NM_005522  numeric
@attribute NM_006251  numeric
@attribute NM_006252  numeric
@attribute NM_005523  numeric
@attribute NM_014271  numeric
@attribute Contig36798_RC  numeric
@attribute NM_006253  numeric
@attribute NM_005524  numeric
@attribute NM_014272  numeric
@attribute NM_005525  numeric
@attribute NM_006254  numeric
@attribute NM_014273  numeric
@attribute NM_014274  numeric
@attribute NM_005526  numeric
@attribute NM_006255  numeric
@attribute Contig56229  numeric
@attribute NM_014275  numeric
@attribute NM_005527  numeric
@attribute NM_006256  numeric
@attribute NM_006257  numeric
@attribute NM_014276  numeric
@attribute NM_005528  numeric
@attribute NM_006258  numeric
@attribute NM_005529  numeric
@attribute NM_014278  numeric
@attribute NM_006259  numeric
@attribute Contig35002_RC  numeric
@attribute Contig14107_RC  numeric
@attribute Contig25148_RC  numeric
@attribute AF169017  numeric
@attribute Contig51498_RC  numeric
@attribute Contig50769_RC  numeric
@attribute NM_004800  numeric
@attribute Contig47982_RC  numeric
@attribute NM_005530  numeric
@attribute X74794  numeric
@attribute NM_004802  numeric
@attribute NM_006260  numeric
@attribute NM_005531  numeric
@attribute Contig3940_RC  numeric
@attribute NM_021570  numeric
@attribute NM_014280  numeric
@attribute NM_004803  numeric
@attribute NM_005532  numeric
@attribute Contig63525  numeric
@attribute NM_006262  numeric
@attribute NM_004804  numeric
@attribute NM_021571  numeric
@attribute NM_006263  numeric
@attribute NM_005534  numeric
@attribute NM_004805  numeric
@attribute NM_014283  numeric
@attribute NM_006264  numeric
@attribute NM_005535  numeric
@attribute NM_006265  numeric
@attribute NM_005536  numeric
@attribute NM_004807  numeric
@attribute NM_004808  numeric
@attribute NM_005537  numeric
@attribute NM_014285  numeric
@attribute NM_006267  numeric
@attribute NM_004809  numeric
@attribute NM_005538  numeric
@attribute NM_014286  numeric
@attribute NM_006268  numeric
@attribute NM_014287  numeric
@attribute NM_014288  numeric
@attribute NM_006269  numeric
@attribute NM_014289  numeric
@attribute Contig40600_RC  numeric
@attribute Contig45080_RC  numeric
@attribute Contig30746_RC  numeric
@attribute Contig24185_RC  numeric
@attribute Contig19940_RC  numeric
@attribute Contig39354_RC  numeric
@attribute Contig46644_RC  numeric
@attribute Contig3331_RC  numeric
@attribute Contig41787_RC  numeric
@attribute Contig34497_RC  numeric
@attribute NM_004810  numeric
@attribute NM_004811  numeric
@attribute NM_006270  numeric
@attribute NM_004812  numeric
@attribute NM_005541  numeric
@attribute NM_006271  numeric
@attribute NM_004813  numeric
@attribute NM_005542  numeric
@attribute NM_014291  numeric
@attribute NM_004814  numeric
@attribute NM_006272  numeric
@attribute NM_014292  numeric
@attribute NM_004815  numeric
@attribute NM_006273  numeric
@attribute NM_005544  numeric
@attribute L15344  numeric
@attribute NM_014293  numeric
@attribute NM_006274  numeric
@attribute NM_005545  numeric
@attribute NM_014294  numeric
@attribute NM_005546  numeric
@attribute NM_004817  numeric
@attribute NM_006276  numeric
@attribute NM_005547  numeric
@attribute NM_004818  numeric
@attribute NM_005548  numeric
@attribute NM_004819  numeric
@attribute NM_014296  numeric
@attribute NM_014297  numeric
@attribute NM_005549  numeric
@attribute NM_006278  numeric
@attribute NM_014298  numeric
@attribute NM_006279  numeric
@attribute NM_014299  numeric
@attribute Contig45306_RC  numeric
@attribute Contig13745_RC  numeric
@attribute Contig22493_RC  numeric
@attribute Contig41178_RC  numeric
@attribute Contig44952_RC  numeric
@attribute Contig52971_RC  numeric
@attribute Contig55618_RC  numeric
@attribute Contig57076_RC  numeric
@attribute Contig48328_RC  numeric
@attribute Contig55522  numeric
@attribute NM_004820  numeric
@attribute NM_004821  numeric
@attribute NM_005550  numeric
@attribute NM_005551  numeric
@attribute NM_006280  numeric
@attribute NM_004822  numeric
@attribute Contig55525  numeric
@attribute NM_006281  numeric
@attribute NM_004823  numeric
@attribute NM_005552  numeric
@attribute NM_004824  numeric
@attribute NM_006282  numeric
@attribute NM_004825  numeric
@attribute NM_006283  numeric
@attribute NM_005554  numeric
@attribute NM_004826  numeric
@attribute AL109959  numeric
@attribute NM_005555  numeric
@attribute NM_006284  numeric
@attribute NM_004827  numeric
@attribute NM_006285  numeric
@attribute NM_005556  numeric
@attribute NM_004828  numeric
@attribute NM_005557  numeric
@attribute NM_006286  numeric
@attribute NM_006287  numeric
@attribute NM_005558  numeric
@attribute NM_004829  numeric
@attribute NM_006288  numeric
@attribute NM_006289  numeric
@attribute Contig42050_RC  numeric
@attribute Contig33302_RC  numeric
@attribute Contig16910_RC  numeric
@attribute Contig1030_RC  numeric
@attribute Contig55531  numeric
@attribute Contig56948_RC  numeric
@attribute Contig48929_RC  numeric
@attribute Contig49658_RC  numeric
@attribute NM_004830  numeric
@attribute NM_004831  numeric
@attribute NM_006290  numeric
@attribute L22650  numeric
@attribute NM_005561  numeric
@attribute NM_004832  numeric
@attribute NM_004833  numeric
@attribute NM_006291  numeric
@attribute NM_005562  numeric
@attribute NM_005563  numeric
@attribute NM_004834  numeric
@attribute NM_006292  numeric
@attribute NM_006293  numeric
@attribute NM_005564  numeric
@attribute NM_004835  numeric
@attribute NM_005565  numeric
@attribute NM_004836  numeric
@attribute NM_006294  numeric
@attribute NM_004837  numeric
@attribute NM_005566  numeric
@attribute NM_006295  numeric
@attribute Contig56269  numeric
@attribute NM_006296  numeric
@attribute NM_005567  numeric
@attribute NM_004838  numeric
@attribute Contig7909_RC  numeric
@attribute NM_005568  numeric
@attribute NM_004839  numeric
@attribute NM_006297  numeric
@attribute NM_006298  numeric
@attribute Contig17030_RC  numeric
@attribute NM_006299  numeric
@attribute Contig43380_RC  numeric
@attribute M28983  numeric
@attribute Contig22485_RC  numeric
@attribute Contig44944_RC  numeric
@attribute Contig45673_RC  numeric
@attribute Contig28906_RC  numeric
@attribute Contig52963_RC  numeric
@attribute Contig16759_RC  numeric
@attribute Contig47966_RC  numeric
@attribute X58794  numeric
@attribute NM_005570  numeric
@attribute NM_004841  numeric
@attribute NM_004842  numeric
@attribute NM_004843  numeric
@attribute NM_005572  numeric
@attribute NM_005573  numeric
@attribute NM_004844  numeric
@attribute L21934  numeric
@attribute NM_004845  numeric
@attribute NM_005574  numeric
@attribute NM_004846  numeric
@attribute NM_005575  numeric
@attribute NM_004847  numeric
@attribute NM_005576  numeric
@attribute NM_005577  numeric
@attribute NM_004848  numeric
@attribute NM_005578  numeric
@attribute NM_004849  numeric
@attribute Contig16902_RC  numeric
@attribute Contig51625_RC  numeric
@attribute Contig52354_RC  numeric
@attribute AJ224162  numeric
@attribute Contig20793_RC  numeric
@attribute Contig1022_RC  numeric
@attribute Contig30143  numeric
@attribute AI350096  numeric
@attribute Contig36691_RC  numeric
@attribute Contig47531  numeric
@attribute Contig2961_RC  numeric
@attribute NM_004850  numeric
@attribute Contig54824  numeric
@attribute NM_004851  numeric
@attribute NM_004852  numeric
@attribute NM_004853  numeric
@attribute NM_005582  numeric
@attribute NM_004854  numeric
@attribute NM_005584  numeric
@attribute NM_004855  numeric
@attribute NM_004856  numeric
@attribute NM_005585  numeric
@attribute NM_005586  numeric
@attribute NM_004857  numeric
@attribute NM_005587  numeric
@attribute NM_004858  numeric
@attribute NM_004859  numeric
@attribute NM_005588  numeric
@attribute Contig25041_RC  numeric
@attribute Contig20184_RC  numeric
@attribute Contig42643_RC  numeric
@attribute Contig14458_RC  numeric
@attribute Contig30496_RC  numeric
@attribute Contig29627_RC  numeric
@attribute Contig47958_RC  numeric
@attribute NM_004860  numeric
@attribute NM_004861  numeric
@attribute NM_005590  numeric
@attribute NM_005591  numeric
@attribute NM_004862  numeric
@attribute NM_005592  numeric
@attribute NM_004863  numeric
@attribute NM_005593  numeric
@attribute NM_004864  numeric
@attribute NM_005594  numeric
@attribute NM_004865  numeric
@attribute NM_004866  numeric
@attribute NM_004867  numeric
@attribute NM_005596  numeric
@attribute NM_005597  numeric
@attribute NM_004868  numeric
@attribute NM_005598  numeric
@attribute NM_004869  numeric
@attribute Contig760_RC  numeric
@attribute Contig50053_RC  numeric
@attribute NM_005599  numeric
@attribute U74612  numeric
@attribute Contig26371_RC  numeric
@attribute Contig37037_RC  numeric
@attribute Contig29018_RC  numeric
@attribute Contig48830_RC  numeric
@attribute AL354615  numeric
@attribute Contig3682_RC  numeric
@attribute NM_004870  numeric
@attribute NM_004871  numeric
@attribute L21961  numeric
@attribute NM_004872  numeric
@attribute Contig151_RC  numeric
@attribute NM_004873  numeric
@attribute NM_004874  numeric
@attribute NM_004875  numeric
@attribute NM_004876  numeric
@attribute NM_004877  numeric
@attribute NM_004878  numeric
@attribute Contig32323_RC  numeric
@attribute Contig41071_RC  numeric
@attribute Contig25033_RC  numeric
@attribute NM_004879  numeric
@attribute Contig20176_RC  numeric
@attribute Contig44093_RC  numeric
@attribute Contig36074_RC  numeric
@attribute Contig27326_RC  numeric
@attribute Contig22469_RC  numeric
@attribute Contig23198_RC  numeric
@attribute Contig15179_RC  numeric
@attribute Contig52947_RC  numeric
@attribute Contig30179  numeric
@attribute Contig29994_RC  numeric
@attribute Contig46830  numeric
@attribute Contig1990_RC  numeric
@attribute NM_004881  numeric
@attribute NM_004882  numeric
@attribute Contig39547  numeric
@attribute NM_004883  numeric
@attribute NM_004885  numeric
@attribute NM_004887  numeric
@attribute Contig23341_RC  numeric
@attribute NM_004888  numeric
@attribute Contig42026_RC  numeric
@attribute NM_004889  numeric
@attribute Contig45800_RC  numeric
@attribute Contig34382_RC  numeric
@attribute Contig33653_RC  numeric
@attribute Contig37029_RC  numeric
@attribute Contig48822_RC  numeric
@attribute Contig28656_RC  numeric
@attribute Contig44694_RC  numeric
@attribute Contig51984_RC  numeric
@attribute Contig56089_RC  numeric
@attribute Contig21438  numeric
@attribute Contig38968_RC  numeric
@attribute NM_004890  numeric
@attribute Contig22003_RC  numeric
@attribute NM_004891  numeric
@attribute NM_004892  numeric
@attribute NM_004893  numeric
@attribute NM_004894  numeric
@attribute NM_004895  numeric
@attribute NM_004896  numeric
@attribute NM_004897  numeric
@attribute Contig17006_RC  numeric
@attribute Contig40334_RC  numeric
@attribute NM_004898  numeric
@attribute NM_004899  numeric
@attribute Contig24671_RC  numeric
@attribute Contig31961_RC  numeric
@attribute Contig28047_RC  numeric
@attribute Contig27318_RC  numeric
@attribute Contig34983_RC  numeric
@attribute Contig39088_RC  numeric
@attribute Contig45649_RC  numeric
@attribute Contig14158  numeric
@attribute Contig1982_RC  numeric
@attribute Contig5358_RC  numeric
@attribute Contig46853  numeric
@attribute Contig62892  numeric
@attribute Contig16043_RC  numeric
@attribute Contig32081_RC  numeric
@attribute Contig54540_RC  numeric
@attribute Contig27084_RC  numeric
@attribute Contig17607_RC  numeric
@attribute Contig33645_RC  numeric
@attribute Contig34374_RC  numeric
@attribute Contig53059_RC  numeric
@attribute Contig57562_RC  numeric
@attribute Contig17982_RC  numeric
@attribute Contig5501_RC  numeric
@attribute Contig27919_RC  numeric
@attribute Contig25017_RC  numeric
@attribute Contig32682_RC  numeric
@attribute Contig14172  numeric
@attribute Contig34975_RC  numeric
@attribute Contig19666_RC  numeric
@attribute Contig54389_RC  numeric
@attribute AL353932  numeric
@attribute AL353933  numeric
@attribute Contig3057_RC  numeric
@attribute AL353934  numeric
@attribute Contig36201_RC  numeric
@attribute Contig32073_RC  numeric
@attribute AL160131  numeric
@attribute AL160132  numeric
@attribute Contig11178_RC  numeric
@attribute Contig41656_RC  numeric
@attribute Contig26347_RC  numeric
@attribute Contig57554_RC  numeric
@attribute Contig48806_RC  numeric
@attribute Contig43949_RC  numeric
@attribute Contig29369_RC  numeric
@attribute AL353943  numeric
@attribute AL353944  numeric
@attribute AL353946  numeric
@attribute AL353947  numeric
@attribute AL353948  numeric
@attribute Contig11321_RC  numeric
@attribute Contig22362_RC  numeric
@attribute Contig20904_RC  numeric
@attribute Contig25009_RC  numeric
@attribute Contig40318_RC  numeric
@attribute AF118224  numeric
@attribute Contig45550_RC  numeric
@attribute Contig16636_RC  numeric
@attribute Contig24655_RC  numeric
@attribute Contig48572_RC  numeric
@attribute Contig35696_RC  numeric
@attribute J04162  numeric
@attribute AL353951  numeric
@attribute Contig20755  numeric
@attribute AL353952  numeric
@attribute AL353953  numeric
@attribute AL353954  numeric
@attribute Contig37989_RC  numeric
@attribute AL353957  numeric
@attribute Contig46895  numeric
@attribute Contig51502_RC  numeric
@attribute Contig38877  numeric
@attribute Contig23317_RC  numeric
@attribute Contig31336_RC  numeric
@attribute Contig27820_RC  numeric
@attribute Contig50396_RC  numeric
@attribute Contig40919_RC  numeric
@attribute Contig41648_RC  numeric
@attribute Contig58275_RC  numeric
@attribute Contig57546_RC  numeric
@attribute U58658  numeric
@attribute X07979  numeric
@attribute M62402  numeric
@attribute J04178  numeric
@attribute Contig14335_RC  numeric
@attribute Contig41039_RC  numeric
@attribute AF125535  numeric
@attribute Contig61580_RC  numeric
@attribute Contig54290_RC  numeric
@attribute Contig13981_RC  numeric
@attribute Contig40685_RC  numeric
@attribute Contig56583_RC  numeric
@attribute Contig47835_RC  numeric
@attribute Contig67249_RC  numeric
@attribute AF086790  numeric
@attribute Contig21391_RC  numeric
@attribute Contig28541_RC  numeric
@attribute Contig29270_RC  numeric
@attribute M96577  numeric
@attribute Contig15665_RC  numeric
@attribute Contig16394_RC  numeric
@attribute Contig22955_RC  numeric
@attribute Contig50388_RC  numeric
@attribute Contig35079_RC  numeric
@attribute Contig39582_RC  numeric
@attribute Contig38853_RC  numeric
@attribute Contig64828_RC  numeric
@attribute Contig33996_RC  numeric
@attribute AB029000  numeric
@attribute AB029001  numeric
@attribute AB029004  numeric
@attribute AB029008  numeric
@attribute Contig43241_RC  numeric
@attribute AB029009  numeric
@attribute Contig22346_RC  numeric
@attribute AF029325  numeric
@attribute Contig44805_RC  numeric
@attribute Contig37890_RC  numeric
@attribute Contig29871_RC  numeric
@attribute Contig48556_RC  numeric
@attribute AB029010  numeric
@attribute AA555029_RC  numeric
@attribute AB029011  numeric
@attribute AB029012  numeric
@attribute AB029013  numeric
@attribute AB029015  numeric
@attribute AB029016  numeric
@attribute Contig40820_RC  numeric
@attribute AB029018  numeric
@attribute Contig20654_RC  numeric
@attribute Contig37281_RC  numeric
@attribute AF118274  numeric
@attribute Contig16386_RC  numeric
@attribute U57962  numeric
@attribute Contig38845_RC  numeric
@attribute Contig46864_RC  numeric
@attribute Contig25969_RC  numeric
@attribute AB029020  numeric
@attribute AB029021  numeric
@attribute AB029025  numeric
@attribute Contig15800_RC  numeric
@attribute Contig50523_RC  numeric
@attribute AB029029  numeric
@attribute Contig30357_RC  numeric
@attribute Contig31086_RC  numeric
@attribute Contig27570_RC  numeric
@attribute Contig46255_RC  numeric
@attribute Contig54274_RC  numeric
@attribute AF116827  numeric
@attribute Contig33379_RC  numeric
@attribute Contig41398_RC  numeric
@attribute U57971  numeric
@attribute N51075_RC  numeric
@attribute Contig55838_RC  numeric
@attribute Contig57296_RC  numeric
@attribute Contig16987_RC  numeric
@attribute AB029030  numeric
@attribute AB029031  numeric
@attribute AB029032  numeric
@attribute AB029033  numeric
@attribute AB029034  numeric
@attribute Contig25503_RC  numeric
@attribute Contig42270_RC  numeric
@attribute Contig26232_RC  numeric
@attribute Contig52582_RC  numeric
@attribute Contig43834_RC  numeric
@attribute Contig31687_RC  numeric
@attribute Contig16378_RC  numeric
@attribute Contig38837_RC  numeric
@attribute AB029041  numeric
@attribute Contig31830_RC  numeric
@attribute Contig17250_RC  numeric
@attribute Contig16521_RC  numeric
@attribute Contig10935_RC  numeric
@attribute Contig26833_RC  numeric
@attribute AF052692  numeric
@attribute Contig54266_RC  numeric
@attribute Contig46247_RC  numeric
@attribute Contig53537_RC  numeric
@attribute AF052693  numeric
@attribute Contig13957_RC  numeric
@attribute Contig37874_RC  numeric
@attribute AI261505_RC  numeric
@attribute Contig23202_RC  numeric
@attribute Contig31221_RC  numeric
@attribute Contig39100_RC  numeric
@attribute AB043635  numeric
@attribute Contig33514_RC  numeric
@attribute Contig41533_RC  numeric
@attribute AJ010842  numeric
@attribute Contig64721_RC  numeric
@attribute S71486  numeric
@attribute Contig18580_RC  numeric
@attribute Contig25870_RC  numeric
@attribute Contig35807_RC  numeric
@attribute Contig43826_RC  numeric
@attribute NM_015001  numeric
@attribute Contig31679_RC  numeric
@attribute Contig54867_RC  numeric
@attribute Contig6557_RC  numeric
@attribute Contig23803_RC  numeric
@attribute Contig35573_RC  numeric
@attribute Contig34844_RC  numeric
@attribute Contig54258_RC  numeric
@attribute Contig15550_RC  numeric
@attribute Contig50273_RC  numeric
@attribute Contig43818_RC  numeric
@attribute NM_007000  numeric
@attribute NM_007002  numeric
@attribute NM_007003  numeric
@attribute NM_007005  numeric
@attribute NM_007006  numeric
@attribute Contig55588_RC  numeric
@attribute NM_007007  numeric
@attribute NM_007008  numeric
@attribute NM_007009  numeric
@attribute M37712  numeric
@attribute Contig21502_RC  numeric
@attribute Contig41291_RC  numeric
@attribute Contig11648_RC  numeric
@attribute Contig26817_RC  numeric
@attribute NM_014300  numeric
@attribute NM_007011  numeric
@attribute NM_014302  numeric
@attribute NM_014303  numeric
@attribute NM_015032  numeric
@attribute NM_007014  numeric
@attribute NM_007015  numeric
@attribute NM_014305  numeric
@attribute Contig37858_RC  numeric
@attribute NM_007016  numeric
@attribute NM_014306  numeric
@attribute NM_007017  numeric
@attribute NM_007018  numeric
@attribute NM_014308  numeric
@attribute NM_007019  numeric
@attribute NM_014309  numeric
@attribute Contig9714_RC  numeric
@attribute Contig11039_RC  numeric
@attribute Contig30851_RC  numeric
@attribute Contig26208_RC  numeric
@attribute Contig30099_RC  numeric
@attribute AW270093_RC  numeric
@attribute NM_014310  numeric
@attribute NM_007020  numeric
@attribute NM_014311  numeric
@attribute NM_007021  numeric
@attribute NM_014312  numeric
@attribute NM_007022  numeric
@attribute NM_014313  numeric
@attribute NM_007023  numeric
@attribute NM_014314  numeric
@attribute NM_007024  numeric
@attribute Contig28876_RC  numeric
@attribute NM_015044  numeric
@attribute NM_014315  numeric
@attribute NM_014316  numeric
@attribute NM_007026  numeric
@attribute NM_007027  numeric
@attribute NM_014317  numeric
@attribute NM_015046  numeric
@attribute NM_007028  numeric
@attribute NM_014318  numeric
@attribute NM_007029  numeric
@attribute NM_014319  numeric
@attribute Contig25245_RC  numeric
@attribute Contig12369_RC  numeric
@attribute Contig51595_RC  numeric
@attribute X90872  numeric
@attribute NM_006300  numeric
@attribute NM_014320  numeric
@attribute NM_007030  numeric
@attribute NM_006301  numeric
@attribute NM_007031  numeric
@attribute NM_014321  numeric
@attribute NM_006302  numeric
@attribute NM_014322  numeric
@attribute NM_006303  numeric
@attribute NM_007032  numeric
@attribute NM_006304  numeric
@attribute NM_014323  numeric
@attribute NM_007033  numeric
@attribute NM_006305  numeric
@attribute NM_007034  numeric
@attribute NM_014324  numeric
@attribute Contig38579_RC  numeric
@attribute Contig46598_RC  numeric
@attribute NM_006306  numeric
@attribute NM_014325  numeric
@attribute NM_007035  numeric
@attribute NM_006307  numeric
@attribute NM_007036  numeric
@attribute NM_014326  numeric
@attribute NM_006308  numeric
@attribute NM_007037  numeric
@attribute NM_007038  numeric
@attribute NM_015057  numeric
@attribute NM_006309  numeric
@attribute NM_014328  numeric
@attribute NM_014329  numeric
@attribute NM_007039  numeric
@attribute D87438  numeric
@attribute Contig28410_RC  numeric
@attribute Contig35700_RC  numeric
@attribute Contig55114_RC  numeric
@attribute Contig30843_RC  numeric
@attribute Contig24282_RC  numeric
@attribute Contig31572_RC  numeric
@attribute Contig964_RC  numeric
@attribute Contig47470_RC  numeric
@attribute Contig54760_RC  numeric
@attribute NM_006310  numeric
@attribute NM_006311  numeric
@attribute NM_007040  numeric
@attribute NM_014330  numeric
@attribute NM_006312  numeric
@attribute NM_014331  numeric
@attribute NM_014332  numeric
@attribute NM_007042  numeric
@attribute NM_007043  numeric
@attribute NM_006314  numeric
@attribute NM_014333  numeric
@attribute Contig36887_RC  numeric
@attribute NM_006315  numeric
@attribute NM_007044  numeric
@attribute NM_014335  numeric
@attribute NM_007045  numeric
@attribute NM_006316  numeric
@attribute NM_007046  numeric
@attribute NM_014336  numeric
@attribute NM_006317  numeric
@attribute D87440  numeric
@attribute NM_014337  numeric
@attribute NM_007047  numeric
@attribute NM_006319  numeric
@attribute NM_007048  numeric
@attribute D87442  numeric
@attribute NM_014339  numeric
@attribute NM_007049  numeric
@attribute D87445  numeric
@attribute D87446  numeric
@attribute D87449  numeric
@attribute Contig41275_RC  numeric
@attribute Contig48425_RC  numeric
@attribute Contig57173_RC  numeric
@attribute Contig17593_RC  numeric
@attribute NM_006320  numeric
@attribute NM_007050  numeric
@attribute NM_006321  numeric
@attribute NM_006322  numeric
@attribute NM_014341  numeric
@attribute NM_007051  numeric
@attribute NM_007052  numeric
@attribute NM_015071  numeric
@attribute NM_020903  numeric
@attribute NM_014342  numeric
@attribute NM_006323  numeric
@attribute NM_007053  numeric
@attribute NM_014343  numeric
@attribute NM_020904  numeric
@attribute NM_006324  numeric
@attribute NM_020905  numeric
@attribute NM_007054  numeric
@attribute NM_006325  numeric
@attribute NM_014344  numeric
@attribute NM_006326  numeric
@attribute NM_007055  numeric
@attribute NM_014345  numeric
@attribute NM_007056  numeric
@attribute NM_006327  numeric
@attribute D87450  numeric
@attribute NM_007057  numeric
@attribute NM_006328  numeric
@attribute NM_014347  numeric
@attribute D87452  numeric
@attribute NM_007058  numeric
@attribute NM_006329  numeric
@attribute NM_014348  numeric
@attribute NM_014349  numeric
@attribute NM_007059  numeric
@attribute D87453  numeric
@attribute D87454  numeric
@attribute D87455  numeric
@attribute D87458  numeric
@attribute Contig13233_RC  numeric
@attribute Contig36421_RC  numeric
@attribute Contig37150_RC  numeric
@attribute Contig15526_RC  numeric
@attribute Contig50249_RC  numeric
@attribute Contig47462_RC  numeric
@attribute Contig54752_RC  numeric
@attribute Contig38714_RC  numeric
@attribute Contig27296_RC  numeric
@attribute Contig25838_RC  numeric
@attribute Contig33857_RC  numeric
@attribute NM_005600  numeric
@attribute NM_006330  numeric
@attribute NM_005601  numeric
@attribute NM_014350  numeric
@attribute NM_005602  numeric
@attribute NM_006332  numeric
@attribute NM_005603  numeric
@attribute NM_014351  numeric
@attribute NM_007061  numeric
@attribute NM_005604  numeric
@attribute NM_007062  numeric
@attribute NM_006333  numeric
@attribute NM_014352  numeric
@attribute Contig36879_RC  numeric
@attribute Contig56307  numeric
@attribute NM_006334  numeric
@attribute NM_005605  numeric
@attribute NM_014353  numeric
@attribute NM_007063  numeric
@attribute NM_007064  numeric
@attribute NM_006335  numeric
@attribute NM_014354  numeric
@attribute NM_005606  numeric
@attribute Contig1585_RC  numeric
@attribute NM_005607  numeric
@attribute NM_014355  numeric
@attribute NM_007065  numeric
@attribute NM_006336  numeric
@attribute NM_007066  numeric
@attribute NM_014356  numeric
@attribute NM_005608  numeric
@attribute NM_006337  numeric
@attribute NM_014357  numeric
@attribute NM_006338  numeric
@attribute NM_007067  numeric
@attribute NM_005609  numeric
@attribute NM_007068  numeric
@attribute NM_006339  numeric
@attribute NM_014358  numeric
@attribute NM_007069  numeric
@attribute NM_014359  numeric
@attribute Contig43102_RC  numeric
@attribute D87466  numeric
@attribute D87469  numeric
@attribute Contig29732_RC  numeric
@attribute Contig55707_RC  numeric
@attribute Contig24875_RC  numeric
@attribute Contig44289_RC  numeric
@attribute NM_005610  numeric
@attribute NM_006340  numeric
@attribute NM_005611  numeric
@attribute NM_006341  numeric
@attribute NM_007070  numeric
@attribute NM_014360  numeric
@attribute NM_005612  numeric
@attribute NM_006342  numeric
@attribute NM_007071  numeric
@attribute NM_014361  numeric
@attribute NM_006343  numeric
@attribute NM_007072  numeric
@attribute NM_005614  numeric
@attribute NM_014362  numeric
@attribute NM_005615  numeric
@attribute NM_006344  numeric
@attribute NM_014363  numeric
@attribute NM_014364  numeric
@attribute NM_007074  numeric
@attribute NM_006345  numeric
@attribute NM_014365  numeric
@attribute NM_005617  numeric
@attribute NM_007075  numeric
@attribute NM_006346  numeric
@attribute D87470  numeric
@attribute NM_014366  numeric
@attribute NM_006347  numeric
@attribute NM_005618  numeric
@attribute NM_006348  numeric
@attribute NM_014367  numeric
@attribute NM_005619  numeric
@attribute NM_007077  numeric
@attribute NM_014368  numeric
@attribute NM_006349  numeric
@attribute NM_007079  numeric
@attribute NM_014369  numeric
@attribute Contig37142_RC  numeric
@attribute Contig43703_RC  numeric
@attribute Contig45161_RC  numeric
@attribute Contig53180_RC  numeric
@attribute Contig23537_RC  numeric
@attribute Contig27288_RC  numeric
@attribute Contig42597_RC  numeric
@attribute Contig26559_RC  numeric
@attribute NM_005620  numeric
@attribute Contig65785_RC  numeric
@attribute NM_005621  numeric
@attribute NM_006350  numeric
@attribute NM_014370  numeric
@attribute NM_007080  numeric
@attribute NM_006351  numeric
@attribute NM_005622  numeric
@attribute NM_007081  numeric
@attribute NM_014371  numeric
@attribute NM_006352  numeric
@attribute NM_005623  numeric
@attribute NM_014372  numeric
@attribute NM_005624  numeric
@attribute NM_007082  numeric
@attribute NM_006353  numeric
@attribute NM_014373  numeric
@attribute NM_006354  numeric
@attribute NM_005625  numeric
@attribute NM_005626  numeric
@attribute NM_006355  numeric
@attribute NM_014374  numeric
@attribute NM_007085  numeric
@attribute NM_014375  numeric
@attribute NM_006356  numeric
@attribute NM_005627  numeric
@attribute NM_006357  numeric
@attribute NM_005628  numeric
@attribute NM_007086  numeric
@attribute NM_006358  numeric
@attribute NM_005629  numeric
@attribute NM_006359  numeric
@attribute NM_007088  numeric
@attribute NM_014379  numeric
@attribute AB002293  numeric
@attribute AB002296  numeric
@attribute AB002297  numeric
@attribute AB002298  numeric
@attribute AB002299  numeric
@attribute Contig42740_RC  numeric
@attribute Contig53406_RC  numeric
@attribute Contig30593_RC  numeric
@attribute Contig14555_RC  numeric
@attribute Contig41259_RC  numeric
@attribute Contig45762_RC  numeric
@attribute Contig38472_RC  numeric
@attribute Contig37743_RC  numeric
@attribute NM_004900  numeric
@attribute NM_004901  numeric
@attribute NM_005630  numeric
@attribute NM_006360  numeric
@attribute NM_005631  numeric
@attribute NM_004902  numeric
@attribute Contig5471_RC  numeric
@attribute NM_014380  numeric
@attribute NM_006362  numeric
@attribute NM_004904  numeric
@attribute NM_005633  numeric
@attribute NM_014381  numeric
@attribute NM_006363  numeric
@attribute NM_005634  numeric
@attribute NM_014382  numeric
@attribute NM_004905  numeric
@attribute NM_005635  numeric
@attribute NM_014383  numeric
@attribute NM_006364  numeric
@attribute NM_004906  numeric
@attribute NM_005636  numeric
@attribute NM_006365  numeric
@attribute NM_014384  numeric
@attribute NM_004907  numeric
@attribute NM_005637  numeric
@attribute NM_006366  numeric
@attribute NM_004908  numeric
@attribute NM_014385  numeric
@attribute NM_007096  numeric
@attribute NM_005638  numeric
@attribute NM_014386  numeric
@attribute NM_006367  numeric
@attribute NM_004909  numeric
@attribute NM_014387  numeric
@attribute NM_007097  numeric
@attribute NM_005639  numeric
@attribute NM_006368  numeric
@attribute NM_006369  numeric
@attribute NM_007098  numeric
@attribute NM_014388  numeric
@attribute NM_007099  numeric
@attribute Contig41402_RC  numeric
@attribute Contig34112_RC  numeric
@attribute Contig29115_RC  numeric
@attribute Contig13592_RC  numeric
@attribute Contig1111_RC  numeric
@attribute Contig16239_RC  numeric
@attribute Contig30819_RC  numeric
@attribute Contig47446_RC  numeric
@attribute NM_004910  numeric
@attribute NM_004911  numeric
@attribute NM_004912  numeric
@attribute NM_005641  numeric
@attribute NM_006370  numeric
@attribute NM_005642  numeric
@attribute NM_014390  numeric
@attribute NM_006371  numeric
@attribute NM_004913  numeric
@attribute NM_005643  numeric
@attribute NM_004914  numeric
@attribute NM_006372  numeric
@attribute NM_014391  numeric
@attribute NM_014392  numeric
@attribute NM_004915  numeric
@attribute NM_006373  numeric
@attribute NM_005644  numeric
@attribute NM_004916  numeric
@attribute NM_005645  numeric
@attribute NM_006374  numeric
@attribute NM_014393  numeric
@attribute NM_004917  numeric
@attribute NM_014394  numeric
@attribute NM_005646  numeric
@attribute NM_006375  numeric
@attribute NM_014395  numeric
@attribute NM_005647  numeric
@attribute NM_004918  numeric
@attribute NM_005648  numeric
@attribute NM_014396  numeric
@attribute NM_006377  numeric
@attribute NM_006378  numeric
@attribute NM_005649  numeric
@attribute NM_014397  numeric
@attribute NM_006379  numeric
@attribute NM_014398  numeric
@attribute Contig17111_RC  numeric
@attribute NM_014399  numeric
@attribute Contig51105_RC  numeric
@attribute Contig28152_RC  numeric
@attribute Contig42732_RC  numeric
@attribute Contig36171_RC  numeric
@attribute Contig15276_RC  numeric
@attribute Contig14547_RC  numeric
@attribute Contig39193_RC  numeric
@attribute Contig57149_RC  numeric
@attribute Contig40897_RC  numeric
@attribute Contig32878_RC  numeric
@attribute Contig48776_RC  numeric
@attribute NM_004920  numeric
@attribute NM_004921  numeric
@attribute NM_005651  numeric
@attribute NM_006380  numeric
@attribute NM_004922  numeric
@attribute NM_004923  numeric
@attribute NM_005652  numeric
@attribute NM_005653  numeric
@attribute NM_006382  numeric
@attribute NM_004924  numeric
@attribute AK000001  numeric
@attribute NM_004925  numeric
@attribute NM_006383  numeric
@attribute AK000002  numeric
@attribute NM_005654  numeric
@attribute NM_005655  numeric
@attribute NM_006384  numeric
@attribute NM_004926  numeric
@attribute Contig55629  numeric
@attribute NM_005656  numeric
@attribute NM_004927  numeric
@attribute NM_006385  numeric
@attribute AK000004  numeric
@attribute AK000005  numeric
@attribute NM_006386  numeric
@attribute NM_004928  numeric
@attribute NM_005657  numeric
@attribute NM_004929  numeric
@attribute NM_005658  numeric
@attribute NM_006387  numeric
@attribute AK000006  numeric
@attribute NM_006388  numeric
@attribute NM_005659  numeric
@attribute AK000007  numeric
@attribute NM_006389  numeric
@attribute Contig2899_RC  numeric
@attribute Contig33750_RC  numeric
@attribute Contig29482_RC  numeric
@attribute Contig48167_RC  numeric
@attribute Contig46709_RC  numeric
@attribute Contig23896_RC  numeric
@attribute NM_004930  numeric
@attribute NM_004931  numeric
@attribute NM_005660  numeric
@attribute NM_004932  numeric
@attribute NM_006390  numeric
@attribute NM_005662  numeric
@attribute NM_004933  numeric
@attribute NM_006391  numeric
@attribute NM_006392  numeric
@attribute NM_004934  numeric
@attribute NM_005663  numeric
@attribute NM_005664  numeric
@attribute NM_006393  numeric
@attribute NM_004935  numeric
@attribute NM_005665  numeric
@attribute NM_006394  numeric
@attribute NM_020974  numeric
@attribute NM_004937  numeric
@attribute NM_005666  numeric
@attribute NM_006395  numeric
@attribute AK000014  numeric
@attribute NM_006396  numeric
@attribute NM_005667  numeric
@attribute NM_004938  numeric
@attribute NM_006397  numeric
@attribute NM_005668  numeric
@attribute NM_004939  numeric
@attribute NM_020977  numeric
@attribute NM_020978  numeric
@attribute NM_006398  numeric
@attribute Contig17103_RC  numeric
@attribute NM_006399  numeric
@attribute NM_020979  numeric
@attribute Contig28144_RC  numeric
@attribute Contig21829_RC  numeric
@attribute Contig15268_RC  numeric
@attribute Contig39185_RC  numeric
@attribute Contig61784_RC  numeric
@attribute AF169158  numeric
@attribute Contig33599_RC  numeric
@attribute Contig40889_RC  numeric
@attribute AF169159  numeric
@attribute Contig64390  numeric
@attribute NM_004940  numeric
@attribute Contig5455_RC  numeric
@attribute NM_004941  numeric
@attribute NM_020980  numeric
@attribute NM_004942  numeric
@attribute NM_005671  numeric
@attribute NM_005672  numeric
@attribute NM_020981  numeric
@attribute NM_004944  numeric
@attribute NM_020983  numeric
@attribute NM_004945  numeric
@attribute NM_005674  numeric
@attribute NM_005675  numeric
@attribute NM_005677  numeric
@attribute NM_004948  numeric
@attribute NM_020987  numeric
@attribute NM_005678  numeric
@attribute NM_005679  numeric
@attribute NM_020988  numeric
@attribute Contig50134_RC  numeric
@attribute NM_020989  numeric
@attribute Contig27181_RC  numeric
@attribute Contig34471_RC  numeric
@attribute Contig42490_RC  numeric
@attribute Contig52427_RC  numeric
@attribute Contig20866_RC  numeric
@attribute AF167706  numeric
@attribute Contig39786_RC  numeric
@attribute Contig48360  numeric
@attribute NM_004950  numeric
@attribute NM_004951  numeric
@attribute Contig49093  numeric
@attribute NM_020990  numeric
@attribute NM_005681  numeric
@attribute NM_004952  numeric
@attribute Contig46907  numeric
@attribute NM_004953  numeric
@attribute NM_020991  numeric
@attribute NM_005682  numeric
@attribute NM_005683  numeric
@attribute NM_004954  numeric
@attribute NM_005684  numeric
@attribute NM_004955  numeric
@attribute NM_020993  numeric
@attribute NM_004956  numeric
@attribute NM_005685  numeric
@attribute NM_020994  numeric
@attribute NM_004957  numeric
@attribute NM_020995  numeric
@attribute NM_005686  numeric
@attribute NM_020996  numeric
@attribute NM_004958  numeric
@attribute AK000035  numeric
@attribute NM_005687  numeric
@attribute NM_004959  numeric
@attribute NM_005688  numeric
@attribute NM_020997  numeric
@attribute Contig33133_RC  numeric
@attribute NM_020998  numeric
@attribute NM_005689  numeric
@attribute NM_020999  numeric
@attribute AK000039  numeric
@attribute Contig12238_RC  numeric
@attribute AF151056  numeric
@attribute Contig49031_RC  numeric
@attribute Contig16741_RC  numeric
@attribute Contig52193_RC  numeric
@attribute Contig36155_RC  numeric
@attribute Contig28136_RC  numeric
@attribute Contig42716_RC  numeric
@attribute Contig44174_RC  numeric
@attribute Contig51464_RC  numeric
@attribute Contig23279_RC  numeric
@attribute Contig30569_RC  numeric
@attribute Contig47196_RC  numeric
@attribute Contig38448_RC  numeric
@attribute Contig53757_RC  numeric
@attribute Contig39177_RC  numeric
@attribute Contig54930  numeric
@attribute Contig48371  numeric
@attribute Contig5447_RC  numeric
@attribute NM_004960  numeric
@attribute NM_005690  numeric
@attribute NM_004961  numeric
@attribute NM_005691  numeric
@attribute NM_004962  numeric
@attribute NM_005692  numeric
@attribute NM_004963  numeric
@attribute NM_005693  numeric
@attribute NM_004964  numeric
@attribute NM_004965  numeric
@attribute NM_005694  numeric
@attribute NM_004966  numeric
@attribute NM_004967  numeric
@attribute NM_004968  numeric
@attribute NM_005697  numeric
@attribute Contig32170_RC  numeric
@attribute NM_005698  numeric
@attribute NM_004969  numeric
@attribute NM_005699  numeric
@attribute Contig11275_RC  numeric
@attribute Contig10546_RC  numeric
@attribute AK000049  numeric
@attribute Contig52419_RC  numeric
@attribute Contig13568_RC  numeric
@attribute Contig65670_RC  numeric
@attribute Contig49632_RC  numeric
@attribute Contig37485_RC  numeric
@attribute Contig1462_RC  numeric
@attribute Contig31899_RC  numeric
@attribute Contig46925  numeric
@attribute Contig30103_RC  numeric
@attribute NM_004972  numeric
@attribute NM_004973  numeric
@attribute Contig47657  numeric
@attribute NM_004974  numeric
@attribute NM_004975  numeric
@attribute NM_004976  numeric
@attribute AK000053  numeric
@attribute NM_004977  numeric
@attribute NM_004978  numeric
@attribute NM_004979  numeric
@attribute U66702  numeric
@attribute Contig32771_RC  numeric
@attribute Contig51456_RC  numeric
@attribute Contig28128_RC  numeric
@attribute Contig47940_RC  numeric
@attribute AF248651  numeric
@attribute AF079529  numeric
@attribute NM_004980  numeric
@attribute Contig21121_RC  numeric
@attribute NM_004981  numeric
@attribute NM_004982  numeric
@attribute AK000060  numeric
@attribute NM_004983  numeric
@attribute NM_004984  numeric
@attribute NM_004985  numeric
@attribute NM_004986  numeric
@attribute NM_004987  numeric
@attribute Contig40181_RC  numeric
@attribute Contig32162_RC  numeric
@attribute NM_004988  numeric
@attribute Contig50118_RC  numeric
@attribute Contig46602_RC  numeric
@attribute Contig33726_RC  numeric
@attribute Contig25707_RC  numeric
@attribute Contig26436_RC  numeric
@attribute Contig52786_RC  numeric
@attribute Contig36748_RC  numeric
@attribute Contig29458_RC  numeric
@attribute Contig39652  numeric
@attribute D43948  numeric
@attribute NM_004990  numeric
@attribute D43949  numeric
@attribute NM_004991  numeric
@attribute NM_004992  numeric
@attribute NM_004993  numeric
@attribute NM_004994  numeric
@attribute Contig54012_RC  numeric
@attribute NM_004995  numeric
@attribute NM_004996  numeric
@attribute Contig30470_RC  numeric
@attribute Contig22451_RC  numeric
@attribute NM_004997  numeric
@attribute NM_004998  numeric
@attribute NM_004999  numeric
@attribute Contig57034_RC  numeric
@attribute Contig44158_RC  numeric
@attribute Contig50719_RC  numeric
@attribute Contig49390_RC  numeric
@attribute D43950  numeric
@attribute D43951  numeric
@attribute Contig32154_RC  numeric
@attribute Contig23406_RC  numeric
@attribute AI373835_RC  numeric
@attribute Contig54613_RC  numeric
@attribute Contig48052_RC  numeric
@attribute AK000089  numeric
@attribute Contig43195_RC  numeric
@attribute Contig52778_RC  numeric
@attribute Contig44759_RC  numeric
@attribute Contig49991_RC  numeric
@attribute Contig11402_RC  numeric
@attribute Contig27300_RC  numeric
@attribute X93006  numeric
@attribute AK000095  numeric
@attribute Contig16717_RC  numeric
@attribute Contig52169_RC  numeric
@attribute Contig48653_RC  numeric
@attribute Contig27758_RC  numeric
@attribute Contig59694_RC  numeric
@attribute AI564204_RC  numeric
@attribute Contig5798_RC  numeric
@attribute Contig45022_RC  numeric
@attribute Contig52312_RC  numeric
@attribute Contig37003_RC  numeric
@attribute U18018  numeric
@attribute Contig32146_RC  numeric
@attribute Contig40165_RC  numeric
@attribute Contig28630_RC  numeric
@attribute Contig55334_RC  numeric
@attribute Contig16483_RC  numeric
@attribute Contig41729_RC  numeric
@attribute Contig43187_RC  numeric
@attribute Contig42458_RC  numeric
@attribute Contig54980_RC  numeric
@attribute Contig38942_RC  numeric
@attribute AF078843  numeric
@attribute Contig49983_RC  numeric
@attribute Contig8963_RC  numeric
@attribute Contig43330_RC  numeric
@attribute Contig575_RC  numeric
@attribute Contig47081_RC  numeric
@attribute Contig46352_RC  numeric
@attribute Contig54371_RC  numeric
@attribute AF221846  numeric
@attribute Contig14791_RC  numeric
@attribute AL080057  numeric
@attribute AL080058  numeric
@attribute AL080059  numeric
@attribute AL096716  numeric
@attribute AI652405_RC  numeric
@attribute Contig53033_RC  numeric
@attribute Contig45014_RC  numeric
@attribute Contig20743_RC  numeric
@attribute Contig32138_RC  numeric
@attribute AL080060  numeric
@attribute AL080062  numeric
@attribute AL080063  numeric
@attribute Contig23765_RC  numeric
@attribute Contig15746_RC  numeric
@attribute AL080065  numeric
@attribute AL080066  numeric
@attribute AL080068  numeric
@attribute Contig38934_RC  numeric
@attribute AF078866  numeric
@attribute AL096727  numeric
@attribute AL096729  numeric
@attribute Contig43322_RC  numeric
@attribute Contig36032_RC  numeric
@attribute Contig28013_RC  numeric
@attribute Contig22427_RC  numeric
@attribute Contig18911_RC  numeric
@attribute Contig39054_RC  numeric
@attribute AL080072  numeric
@attribute AL080073  numeric
@attribute Contig26178_RC  numeric
@attribute AL080075  numeric
@attribute AL080077  numeric
@attribute AL080078  numeric
@attribute Contig49366_RC  numeric
@attribute AL080079  numeric
@attribute AL096732  numeric
@attribute Contig12855  numeric
@attribute AL096734  numeric
@attribute AL096737  numeric
@attribute Contig9075_RC  numeric
@attribute AL096738  numeric
@attribute Contig20879  numeric
@attribute Contig60315_RC  numeric
@attribute U17327  numeric
@attribute Contig21464_RC  numeric
@attribute Contig40149_RC  numeric
@attribute U41387  numeric
@attribute AL080080  numeric
@attribute Contig43923_RC  numeric
@attribute Contig44652_RC  numeric
@attribute Contig36633_RC  numeric
@attribute Contig45381_RC  numeric
@attribute AL080082  numeric
@attribute AL080084  numeric
@attribute AL080086  numeric
@attribute Contig39655_RC  numeric
@attribute AL096740  numeric
@attribute AL096741  numeric
@attribute AL096745  numeric
@attribute Contig6654_RC  numeric
@attribute AL096747  numeric
@attribute AL096749  numeric
@attribute Contig52062_RC  numeric
@attribute Contig43314_RC  numeric
@attribute Contig30438_RC  numeric
@attribute AF038174  numeric
@attribute Contig47065_RC  numeric
@attribute AL080092  numeric
@attribute Contig14775_RC  numeric
@attribute AF116909  numeric
@attribute AL080093  numeric
@attribute Contig34189_RC  numeric
@attribute AL080094  numeric
@attribute AL080095  numeric
@attribute Contig45982_RC  numeric
@attribute AL080097  numeric
@attribute Contig1940_RC  numeric
@attribute AL096751  numeric
@attribute AL096752  numeric
@attribute Contig12874  numeric
@attribute Contig8338_RC  numeric
@attribute Contig24020_RC  numeric
@attribute Contig33603_RC  numeric
@attribute Contig50370_RC  numeric
@attribute Contig27042_RC  numeric
@attribute Contig19023_RC  numeric
@attribute Contig34332_RC  numeric
@attribute Contig43080_RC  numeric
@attribute X76302  numeric
@attribute Contig14166_RC  numeric
@attribute AF038181  numeric
@attribute AF038182  numeric
@attribute Contig37354_RC  numeric
@attribute Contig43915_RC  numeric
@attribute Contig51934_RC  numeric
@attribute Contig53392_RC  numeric
@attribute AF038185  numeric
@attribute AF038186  numeric
@attribute Contig19_RC  numeric
@attribute AF038188  numeric
@attribute Contig54956_RC  numeric
@attribute Contig39647_RC  numeric
@attribute Contig38918_RC  numeric
@attribute Contig46937_RC  numeric
@attribute Contig1789_RC  numeric
@attribute Contig31911_RC  numeric
@attribute Contig16602_RC  numeric
@attribute AJ012370  numeric
@attribute Contig12474_RC  numeric
@attribute AF038190  numeric
@attribute AF038192  numeric
@attribute AF038193  numeric
@attribute Contig39038_RC  numeric
@attribute Contig22786_RC  numeric
@attribute Contig3015_RC  numeric
@attribute Contig15496_RC  numeric
@attribute AF038196  numeric
@attribute AF038199  numeric
@attribute Contig45974_RC  numeric
@attribute Contig3390_RC  numeric
@attribute Contig1932_RC  numeric
@attribute Contig9059_RC  numeric
@attribute Contig1148  numeric
@attribute Contig7976_RC  numeric
@attribute Contig35053_RC  numeric
@attribute Contig41614_RC  numeric
@attribute Contig50362_RC  numeric
@attribute AF020089  numeric
@attribute X84340  numeric
@attribute Contig36617_RC  numeric
@attribute Contig41005_RC  numeric
@attribute AL110125  numeric
@attribute AL110126  numeric
@attribute Contig17323_RC  numeric
@attribute Contig26071_RC  numeric
@attribute Contig34090_RC  numeric
@attribute Contig40651_RC  numeric
@attribute AL110127  numeric
@attribute AL110129  numeric
@attribute Contig11737_RC  numeric
@attribute Contig47801_RC  numeric
@attribute Contig67215_RC  numeric
@attribute Contig43673_RC  numeric
@attribute Contig28364_RC  numeric
@attribute Contig54339_RC  numeric
@attribute AF044774  numeric
@attribute AJ290436  numeric
@attribute Contig53985_RC  numeric
@attribute Contig37947_RC  numeric
@attribute Contig1924_RC  numeric
@attribute Contig48988_RC  numeric
@attribute Contig5675_RC  numeric
@attribute N57936_RC  numeric
@attribute Contig40042_RC  numeric
@attribute AL110130  numeric
@attribute AL110133  numeric
@attribute AL110135  numeric
@attribute Contig23650_RC  numeric
@attribute Contig35045_RC  numeric
@attribute AL110137  numeric
@attribute AL110139  numeric
@attribute BE549953_RC  numeric
@attribute Contig33962_RC  numeric
@attribute Contig25943_RC  numeric
@attribute Contig41981_RC  numeric
@attribute Contig52647_RC  numeric
@attribute Contig46086_RC  numeric
@attribute Contig61395_RC  numeric
@attribute Contig1315_RC  numeric
@attribute Contig13796_RC  numeric
@attribute AJ290445  numeric
@attribute Contig1176  numeric
@attribute M61853  numeric
@attribute M61854  numeric
@attribute M61855  numeric
@attribute AL110145  numeric
@attribute Contig44019_RC  numeric
@attribute Contig51309_RC  numeric
@attribute AL110147  numeric
@attribute Contig56541_RC  numeric
@attribute Contig57270_RC  numeric
@attribute Contig51684_RC  numeric
@attribute Contig36375_RC  numeric
@attribute AB002301  numeric
@attribute AB002304  numeric
@attribute AB002306  numeric
@attribute AB002308  numeric
@attribute Contig5667_RC  numeric
@attribute AL110150  numeric
@attribute AL110151  numeric
@attribute AL110152  numeric
@attribute Contig1189  numeric
@attribute Contig31661_RC  numeric
@attribute Contig23642_RC  numeric
@attribute Contig15623_RC  numeric
@attribute AL110155  numeric
@attribute Contig42327_RC  numeric
@attribute AB028449  numeric
@attribute Contig26664_RC  numeric
@attribute Contig41973_RC  numeric
@attribute Contig61387_RC  numeric
@attribute Contig52639_RC  numeric
@attribute Contig38059_RC  numeric
@attribute NM_007100  numeric
@attribute NM_007101  numeric
@attribute NM_007102  numeric
@attribute NM_007103  numeric
@attribute NM_007104  numeric
@attribute NM_007105  numeric
@attribute Contig36976_RC  numeric
@attribute NM_007106  numeric
@attribute NM_007107  numeric
@attribute Contig1682_RC  numeric
@attribute NM_007108  numeric
@attribute NM_007109  numeric
@attribute AB002313  numeric
@attribute AB002314  numeric
@attribute AB002316  numeric
@attribute AB002318  numeric
@attribute AB002319  numeric
@attribute AI270084_RC  numeric
@attribute AF001903  numeric
@attribute AL110161  numeric
@attribute Contig38202_RC  numeric
@attribute AL110163  numeric
@attribute AL110164  numeric
@attribute Contig41364_RC  numeric
@attribute Contig40635_RC  numeric
@attribute AL110168  numeric
@attribute Contig55804_RC  numeric
@attribute Contig57262_RC  numeric
@attribute AL110169  numeric
@attribute Contig35638_RC  numeric
@attribute NM_007110  numeric
@attribute NM_014400  numeric
@attribute Contig1073_RC  numeric
@attribute NM_007111  numeric
@attribute NM_007112  numeric
@attribute NM_014402  numeric
@attribute NM_014403  numeric
@attribute NM_014404  numeric
@attribute NM_007114  numeric
@attribute Contig8223_RC  numeric
@attribute NM_014405  numeric
@attribute NM_007115  numeric
@attribute Contig54698_RC  numeric
@attribute Contig53969_RC  numeric
@attribute Contig39389_RC  numeric
@attribute NM_007116  numeric
@attribute NM_014406  numeric
@attribute NM_007117  numeric
@attribute AB002320  numeric
@attribute NM_014407  numeric
@attribute NM_007118  numeric
@attribute AB002321  numeric
@attribute NM_014408  numeric
@attribute NM_014409  numeric
@attribute AB002323  numeric
@attribute AB002324  numeric
@attribute AB002326  numeric
@attribute Contig40026_RC  numeric
@attribute Contig32007_RC  numeric
@attribute AL110171  numeric
@attribute Contig25092_RC  numeric
@attribute Contig16344_RC  numeric
@attribute Contig24363_RC  numeric
@attribute AL110175  numeric
@attribute AL110176  numeric
@attribute Contig38803_RC  numeric
@attribute Contig65507_RC  numeric
@attribute AL110179  numeric
@attribute Contig42694_RC  numeric
@attribute Contig26656_RC  numeric
@attribute NM_014410  numeric
@attribute Contig57863_RC  numeric
@attribute NM_007122  numeric
@attribute NM_014412  numeric
@attribute NM_007123  numeric
@attribute NM_014413  numeric
@attribute NM_007124  numeric
@attribute Contig44987_RC  numeric
@attribute NM_007125  numeric
@attribute NM_014415  numeric
@attribute NM_007126  numeric
@attribute NM_007127  numeric
@attribute AB002330  numeric
@attribute NM_014418  numeric
@attribute NM_007128  numeric
@attribute AB002331  numeric
@attribute NM_007129  numeric
@attribute NM_014419  numeric
@attribute NM_015148  numeric
@attribute Contig9553_RC  numeric
@attribute AB002336  numeric
@attribute AB002337  numeric
@attribute AB002338  numeric
@attribute AB011087  numeric
@attribute AB002339  numeric
@attribute Contig15006_RC  numeric
@attribute AB011089  numeric
@attribute AL110180  numeric
@attribute Contig53503_RC  numeric
@attribute Contig54232_RC  numeric
@attribute AL110181  numeric
@attribute Contig15381_RC  numeric
@attribute Contig33337_RC  numeric
@attribute Contig40627_RC  numeric
@attribute Contig48506_RC  numeric
@attribute AL110188  numeric
@attribute AL110189  numeric
@attribute Contig25693_RC  numeric
@attribute Contig36359_RC  numeric
@attribute Contig50939_RC  numeric
@attribute Contig29069_RC  numeric
@attribute NM_006400  numeric
@attribute NM_014420  numeric
@attribute NM_006401  numeric
@attribute NM_006402  numeric
@attribute NM_014421  numeric
@attribute NM_006403  numeric
@attribute NM_006404  numeric
@attribute NM_014423  numeric
@attribute NM_006405  numeric
@attribute NM_014424  numeric
@attribute NM_015153  numeric
@attribute NM_006406  numeric
@attribute NM_014425  numeric
@attribute NM_007136  numeric
@attribute NM_014426  numeric
@attribute NM_006407  numeric
@attribute Contig2629_RC  numeric
@attribute NM_015156  numeric
@attribute AB002340  numeric
@attribute NM_006408  numeric
@attribute NM_006409  numeric
@attribute NM_014428  numeric
@attribute NM_014429  numeric
@attribute AB011090  numeric
@attribute AB002344  numeric
@attribute AB011093  numeric
@attribute AB011094  numeric
@attribute AB002347  numeric
@attribute AB011095  numeric
@attribute AB002348  numeric
@attribute Contig20604_RC  numeric
@attribute Contig40018_RC  numeric
@attribute AB011099  numeric
@attribute Contig52540_RC  numeric
@attribute Contig29212_RC  numeric
@attribute Contig36502_RC  numeric
@attribute Contig44521_RC  numeric
@attribute Contig40393_RC  numeric
@attribute Contig15607_RC  numeric
@attribute Contig17065_RC  numeric
@attribute Contig31645_RC  numeric
@attribute AL110193  numeric
@attribute AL110194  numeric
@attribute Contig47543_RC  numeric
@attribute Contig55562_RC  numeric
@attribute Contig56291_RC  numeric
@attribute Contig25919_RC  numeric
@attribute Contig33938_RC  numeric
@attribute Contig26648_RC  numeric
@attribute Contig34667_RC  numeric
@attribute NM_006410  numeric
@attribute NM_014430  numeric
@attribute NM_006411  numeric
@attribute NM_006412  numeric
@attribute NM_014432  numeric
@attribute NM_006413  numeric
@attribute NM_006414  numeric
@attribute NM_014433  numeric
@attribute NM_007144  numeric
@attribute NM_006415  numeric
@attribute NM_014434  numeric
@attribute NM_007145  numeric
@attribute NM_006416  numeric
@attribute NM_006417  numeric
@attribute NM_007146  numeric
@attribute Contig65139  numeric
@attribute NM_014437  numeric
@attribute NM_007147  numeric
@attribute NM_014438  numeric
@attribute AB002351  numeric
@attribute NM_006419  numeric
@attribute NM_014439  numeric
@attribute AB002354  numeric
@attribute Contig51202_RC  numeric
@attribute Contig13080_RC  numeric
@attribute Contig20370_RC  numeric
@attribute AB002359  numeric
@attribute Contig13915_RC  numeric
@attribute Contig53870_RC  numeric
@attribute Contig32975_RC  numeric
@attribute Contig40994_RC  numeric
@attribute NM_006420  numeric
@attribute Contig48873_RC  numeric
@attribute NM_007150  numeric
@attribute NM_006421  numeric
@attribute NM_014440  numeric
@attribute NM_006422  numeric
@attribute NM_014442  numeric
@attribute NM_006423  numeric
@attribute NM_007152  numeric
@attribute NM_014443  numeric
@attribute NM_006424  numeric
@attribute NM_007153  numeric
@attribute NM_006425  numeric
@attribute NM_014444  numeric
@attribute NM_007155  numeric
@attribute NM_014445  numeric
@attribute NM_014446  numeric
@attribute NM_006428  numeric
@attribute AB002360  numeric
@attribute NM_014447  numeric
@attribute NM_015176  numeric
@attribute NM_007158  numeric
@attribute NM_014448  numeric
@attribute AB002361  numeric
@attribute NM_006429  numeric
@attribute NM_007159  numeric
@attribute NM_014449  numeric
@attribute AB002363  numeric
@attribute AB002364  numeric
@attribute Contig34201_RC  numeric
@attribute Contig42220_RC  numeric
@attribute AB002365  numeric
@attribute AB002366  numeric
@attribute Contig21325_RC  numeric
@attribute AB002368  numeric
@attribute AB002369  numeric
@attribute Contig40385_RC  numeric
@attribute Contig17057_RC  numeric
@attribute Contig25076_RC  numeric
@attribute Contig28850_RC  numeric
@attribute Contig46806_RC  numeric
@attribute Contig39516_RC  numeric
@attribute Contig23993_RC  numeric
@attribute Contig34659_RC  numeric
@attribute Contig28098_RC  numeric
@attribute Contig50697_RC  numeric
@attribute X66945  numeric
@attribute Contig39891_RC  numeric
@attribute NM_006430  numeric
@attribute NM_005701  numeric
@attribute NM_014450  numeric
@attribute NM_007160  numeric
@attribute NM_006431  numeric
@attribute NM_005703  numeric
@attribute NM_007161  numeric
@attribute NM_006432  numeric
@attribute NM_005704  numeric
@attribute NM_014452  numeric
@attribute NM_006433  numeric
@attribute NM_007163  numeric
@attribute NM_005705  numeric
@attribute NM_014453  numeric
@attribute NM_006434  numeric
@attribute NM_014454  numeric
@attribute NM_006435  numeric
@attribute NM_007165  numeric
@attribute Contig57139  numeric
@attribute NM_006437  numeric
@attribute NM_014456  numeric
@attribute NM_007166  numeric
@attribute NM_005708  numeric
@attribute NM_015185  numeric
@attribute NM_007167  numeric
@attribute NM_006438  numeric
@attribute NM_005709  numeric
@attribute NM_014458  numeric
@attribute NM_006439  numeric
@attribute NM_007168  numeric
@attribute NM_007169  numeric
@attribute NM_014459  numeric
@attribute AB002373  numeric
@attribute AB002374  numeric
@attribute AB002376  numeric
@attribute AB002377  numeric
@attribute Contig31028_RC  numeric
@attribute Y14442  numeric
@attribute AB002379  numeric
@attribute Contig50840_RC  numeric
@attribute AF097021  numeric
@attribute Contig50088_RC  numeric
@attribute AJ225028  numeric
@attribute Contig53862_RC  numeric
@attribute Contig49219_RC  numeric
@attribute NM_005710  numeric
@attribute NM_006440  numeric
@attribute NM_005711  numeric
@attribute NM_005712  numeric
@attribute NM_006441  numeric
@attribute NM_007170  numeric
@attribute NM_005713  numeric
@attribute NM_014461  numeric
@attribute NM_007171  numeric
@attribute NM_006442  numeric
@attribute Contig35989_RC  numeric
@attribute NM_014462  numeric
@attribute NM_006443  numeric
@attribute NM_005714  numeric
@attribute NM_007172  numeric
@attribute NM_007173  numeric
@attribute NM_005715  numeric
@attribute NM_014463  numeric
@attribute NM_006444  numeric
@attribute NM_014464  numeric
@attribute NM_006445  numeric
@attribute NM_005716  numeric
@attribute NM_015193  numeric
@attribute NM_007175  numeric
@attribute NM_005717  numeric
@attribute NM_014465  numeric
@attribute NM_006446  numeric
@attribute NM_014466  numeric
@attribute NM_005718  numeric
@attribute NM_007176  numeric
@attribute NM_006447  numeric
@attribute NM_014467  numeric
@attribute NM_007177  numeric
@attribute NM_005719  numeric
@attribute NM_006448  numeric
@attribute NM_014468  numeric
@attribute NM_006449  numeric
@attribute NM_007178  numeric
@attribute NM_014469  numeric
@attribute NM_007179  numeric
@attribute Contig50231_RC  numeric
@attribute Contig42212_RC  numeric
@attribute Contig53253_RC  numeric
@attribute Contig52524_RC  numeric
@attribute Contig37215_RC  numeric
@attribute Contig28842_RC  numeric
@attribute Contig39508_RC  numeric
@attribute Contig48256_RC  numeric
@attribute Contig54817_RC  numeric
@attribute Contig15966_RC  numeric
@attribute Contig50689_RC  numeric
@attribute NM_005720  numeric
@attribute NM_006450  numeric
@attribute NM_005721  numeric
@attribute NM_007180  numeric
@attribute NM_014470  numeric
@attribute NM_006451  numeric
@attribute NM_005722  numeric
@attribute NM_007181  numeric
@attribute NM_006452  numeric
@attribute NM_014471  numeric
@attribute NM_005723  numeric
@attribute NM_006453  numeric
@attribute NM_007182  numeric
@attribute NM_005724  numeric
@attribute NM_007183  numeric
@attribute NM_014473  numeric
@attribute NM_005725  numeric
@attribute NM_006454  numeric
@attribute NM_007184  numeric
@attribute NM_014474  numeric
@attribute NM_006455  numeric
@attribute NM_007185  numeric
@attribute NM_006456  numeric
@attribute NM_005727  numeric
@attribute NM_014475  numeric
@attribute NM_007186  numeric
@attribute NM_014476  numeric
@attribute NM_006457  numeric
@attribute NM_005728  numeric
@attribute NM_014477  numeric
@attribute NM_005729  numeric
@attribute NM_007187  numeric
@attribute NM_006458  numeric
@attribute NM_007188  numeric
@attribute NM_014478  numeric
@attribute NM_006459  numeric
@attribute NM_014479  numeric
@attribute Contig40520_RC  numeric
@attribute Contig33230_RC  numeric
@attribute M29873  numeric
@attribute Contig44271_RC  numeric
@attribute Contig43542_RC  numeric
@attribute Contig42813_RC  numeric
@attribute M29874  numeric
@attribute Contig45835_RC  numeric
@attribute Contig46564_RC  numeric
@attribute Contig33688_RC  numeric
@attribute NM_005730  numeric
@attribute NM_005731  numeric
@attribute NM_006460  numeric
@attribute Contig6273_RC  numeric
@attribute NM_006461  numeric
@attribute NM_005732  numeric
@attribute NM_007190  numeric
@attribute NM_014480  numeric
@attribute NM_006462  numeric
@attribute NM_014481  numeric
@attribute NM_005733  numeric
@attribute NM_007191  numeric
@attribute NM_007192  numeric
@attribute NM_014482  numeric
@attribute NM_006463  numeric
@attribute NM_006464  numeric
@attribute NM_014483  numeric
@attribute NM_007193  numeric
@attribute NM_014484  numeric
@attribute NM_007194  numeric
@attribute NM_005736  numeric
@attribute NM_006465  numeric
@attribute NM_006466  numeric
@attribute NM_007195  numeric
@attribute L08246  numeric
@attribute NM_005737  numeric
@attribute NM_014485  numeric
@attribute NM_006467  numeric
@attribute NM_014486  numeric
@attribute NM_005738  numeric
@attribute NM_007196  numeric
@attribute NM_006468  numeric
@attribute NM_014487  numeric
@attribute NM_007197  numeric
@attribute NM_005739  numeric
@attribute NM_014488  numeric
@attribute NM_006469  numeric
@attribute NM_007198  numeric
@attribute Contig15500_RC  numeric
@attribute NM_007199  numeric
@attribute NM_014489  numeric
@attribute Contig42204_RC  numeric
@attribute Contig30057_RC  numeric
@attribute AF151109  numeric
@attribute Contig178_RC  numeric
@attribute Contig33831_RC  numeric
@attribute Contig41850_RC  numeric
@attribute Contig45226_RC  numeric
@attribute Contig61264_RC  numeric
@attribute Contig20955_RC  numeric
@attribute Contig52891_RC  numeric
@attribute Contig47519_RC  numeric
@attribute Contig55538_RC  numeric
@attribute Contig16687_RC  numeric
@attribute Contig23977_RC  numeric
@attribute NM_005740  numeric
@attribute Contig49153  numeric
@attribute NM_005741  numeric
@attribute NM_006470  numeric
@attribute NM_005742  numeric
@attribute NM_006471  numeric
@attribute NM_006472  numeric
@attribute NM_006473  numeric
@attribute NM_005744  numeric
@attribute Contig321_RC  numeric
@attribute NM_005745  numeric
@attribute NM_006474  numeric
@attribute NM_006475  numeric
@attribute NM_005746  numeric
@attribute NM_005747  numeric
@attribute NM_006476  numeric
@attribute NM_014495  numeric
@attribute NM_005748  numeric
@attribute NM_014496  numeric
@attribute NM_006477  numeric
@attribute NM_005749  numeric
@attribute NM_014497  numeric
@attribute NM_006479  numeric
@attribute NM_014498  numeric
@attribute NM_014499  numeric
@attribute Contig51553_RC  numeric
@attribute Contig28225_RC  numeric
@attribute Contig42805_RC  numeric
@attribute Contig16078_RC  numeric
@attribute Contig31045  numeric
@attribute Y14488  numeric
@attribute Contig38537_RC  numeric
@attribute Contig54575_RC  numeric
@attribute Contig14995_RC  numeric
@attribute D38145  numeric
@attribute Contig49578_RC  numeric
@attribute Contig57181  numeric
@attribute NM_005750  numeric
@attribute NM_006480  numeric
@attribute NM_005751  numeric
@attribute NM_006481  numeric
@attribute NM_005752  numeric
@attribute NM_006482  numeric
@attribute Contig48437  numeric
@attribute NM_005754  numeric
@attribute AK000102  numeric
@attribute AK000103  numeric
@attribute NM_005755  numeric
@attribute Contig64477  numeric
@attribute NM_005756  numeric
@attribute NM_006485  numeric
@attribute NM_005757  numeric
@attribute AK000105  numeric
@attribute NM_006486  numeric
@attribute AK000106  numeric
@attribute NM_006487  numeric
@attribute NM_005758  numeric
@attribute NM_005759  numeric
@attribute Contig24240_RC  numeric
@attribute Contig922_RC  numeric
@attribute Contig19243_RC  numeric
@attribute Contig36845_RC  numeric
@attribute Contig29555_RC  numeric
@attribute Contig56259_RC  numeric
@attribute Contig2280_RC  numeric
@attribute Contig47886_RC  numeric
@attribute NM_005760  numeric
@attribute NM_005761  numeric
@attribute NM_005762  numeric
@attribute NM_006491  numeric
@attribute NM_006492  numeric
@attribute NM_005763  numeric
@attribute Contig313_RC  numeric
@attribute NM_005764  numeric
@attribute NM_006493  numeric
@attribute NM_005765  numeric
@attribute NM_006494  numeric
@attribute NM_005766  numeric
@attribute NM_006495  numeric
@attribute Contig49179  numeric
@attribute NM_006496  numeric
@attribute NM_005767  numeric
@attribute NM_005768  numeric
@attribute NM_005769  numeric
@attribute NM_006498  numeric
@attribute NM_006499  numeric
@attribute AK000119  numeric
@attribute Contig50816_RC  numeric
@attribute AF264750  numeric
@attribute Contig24089_RC  numeric
@attribute Contig55296_RC  numeric
@attribute Contig53838_RC  numeric
@attribute Contig46548_RC  numeric
@attribute Contig38529_RC  numeric
@attribute D38163  numeric
@attribute NM_005770  numeric
@attribute NM_005771  numeric
@attribute NM_005772  numeric
@attribute D38169  numeric
@attribute NM_005773  numeric
@attribute AK000122  numeric
@attribute NM_005774  numeric
@attribute NM_005775  numeric
@attribute AK000124  numeric
@attribute NM_005776  numeric
@attribute NM_005777  numeric
@attribute AK000125  numeric
@attribute NM_005778  numeric
@attribute Contig16213_RC  numeric
@attribute AK000127  numeric
@attribute Contig66105_RC  numeric
@attribute Contig42563_RC  numeric
@attribute Contig33815_RC  numeric
@attribute AJ225092  numeric
@attribute Contig30341  numeric
@attribute Contig22397_RC  numeric
@attribute Contig13649_RC  numeric
@attribute AJ225093  numeric
@attribute Contig29547_RC  numeric
@attribute NM_005780  numeric
@attribute NM_005781  numeric
@attribute NM_005783  numeric
@attribute NM_005784  numeric
@attribute NM_005785  numeric
@attribute NM_005787  numeric
@attribute NM_005789  numeric
@attribute Contig57123_RC  numeric
@attribute U90842  numeric
@attribute Contig25562_RC  numeric
@attribute Contig26291_RC  numeric
@attribute Contig43518_RC  numeric
@attribute Contig50808_RC  numeric
@attribute Contig59416_RC  numeric
@attribute AF177291  numeric
@attribute Contig35874_RC  numeric
@attribute Contig54559_RC  numeric
@attribute H59736_RC  numeric
@attribute Contig38896_RC  numeric
@attribute Contig2873_RC  numeric
@attribute Contig21202_RC  numeric
@attribute NM_005792  numeric
@attribute Contig39728  numeric
@attribute NM_005793  numeric
@attribute NM_005794  numeric
@attribute L06845  numeric
@attribute AK000142  numeric
@attribute NM_005795  numeric
@attribute AK000144  numeric
@attribute NM_005796  numeric
@attribute NM_005797  numeric
@attribute Contig31514_RC  numeric
@attribute NM_005798  numeric
@attribute NM_005799  numeric
@attribute Contig56160_RC  numeric
@attribute Contig41826_RC  numeric
@attribute Contig34536_RC  numeric
@attribute Contig36829_RC  numeric
@attribute Contig48481  numeric
@attribute AK000151  numeric
@attribute AF142421  numeric
@attribute Contig21803_RC  numeric
@attribute AF134404  numeric
@attribute AK000155  numeric
@attribute Contig672_RC  numeric
@attribute Contig38430_RC  numeric
@attribute Contig37701_RC  numeric
@attribute Z70218  numeric
@attribute Contig40863_RC  numeric
@attribute Contig32844_RC  numeric
@attribute Contig20697_RC  numeric
@attribute Contig35866_RC  numeric
@attribute Contig36595_RC  numeric
@attribute Contig8451_RC  numeric
@attribute AK000160  numeric
@attribute Contig13550_RC  numeric
@attribute AL080103  numeric
@attribute AK000168  numeric
@attribute Contig56152_RC  numeric
@attribute AL080107  numeric
@attribute Contig24591_RC  numeric
@attribute Contig27238_RC  numeric
@attribute Contig35257_RC  numeric
@attribute Contig41818_RC  numeric
@attribute AL080109  numeric
@attribute Contig23092  numeric
@attribute Contig26884_RC  numeric
@attribute U90878  numeric
@attribute Contig45569_RC  numeric
@attribute Contig21636  numeric
@attribute J05046  numeric
@attribute Contig30388  numeric
@attribute Contig35400_RC  numeric
@attribute AL080110  numeric
@attribute AK000173  numeric
@attribute AK000174  numeric
@attribute AL080111  numeric
@attribute Contig41209_RC  numeric
@attribute AK000175  numeric
@attribute AL080114  numeric
@attribute Contig38422_RC  numeric
@attribute AK000179  numeric
@attribute Contig14880_RC  numeric
@attribute AF216077  numeric
@attribute Contig25546_RC  numeric
@attribute Contig26275_RC  numeric
@attribute AL080118  numeric
@attribute Contig51896_RC  numeric
@attribute AF095687  numeric
@attribute Contig2857_RC  numeric
@attribute AF038201  numeric
@attribute Contig5879_RC  numeric
@attribute AF038202  numeric
@attribute Contig22290_RC  numeric
@attribute AK000183  numeric
@attribute Contig32227_RC  numeric
@attribute Contig24208_RC  numeric
@attribute Contig40246_RC  numeric
@attribute AK000184  numeric
@attribute AL080123  numeric
@attribute Contig28711_RC  numeric
@attribute AL080125  numeric
@attribute AK000189  numeric
@attribute AF135168  numeric
@attribute Contig35249_RC  numeric
@attribute AL080128  numeric
@attribute AL080129  numeric
@attribute Contig34895_RC  numeric
@attribute Contig36121_RC  numeric
@attribute Contig28102_RC  numeric
@attribute AL080130  numeric
@attribute AL080132  numeric
@attribute AL080133  numeric
@attribute Contig55181_RC  numeric
@attribute Contig39143_RC  numeric
@attribute AL080134  numeric
@attribute AL080135  numeric
@attribute Contig33557_RC  numeric
@attribute Contig34286_RC  numeric
@attribute Contig26267_RC  numeric
@attribute AL080137  numeric
@attribute Contig56745_RC  numeric
@attribute Contig51888_RC  numeric
@attribute Contig43869_RC  numeric
@attribute Contig10512_RC  numeric
@attribute Contig33700_RC  numeric
@attribute Contig40238_RC  numeric
@attribute AL080140  numeric
@attribute AL080141  numeric
@attribute Contig36722_RC  numeric
@attribute AL080144  numeric
@attribute Contig32594_RC  numeric
@attribute Contig24575_RC  numeric
@attribute NC_001807  numeric
@attribute AL080148  numeric
@attribute AL080149  numeric
@attribute Contig39744_RC  numeric
@attribute Contig21670  numeric
@attribute Contig27597_RC  numeric
@attribute Contig13657  numeric
@attribute Contig41110_RC  numeric
@attribute Contig44132_RC  numeric
@attribute Contig11842_RC  numeric
@attribute Contig22508_RC  numeric
@attribute Contig31256_RC  numeric
@attribute AF142482  numeric
@attribute AL080151  numeric
@attribute AL080152  numeric
@attribute Contig39135_RC  numeric
@attribute AL080153  numeric
@attribute Contig40839_RC  numeric
@attribute Contig42297_RC  numeric
@attribute AL080156  numeric
@attribute AL080157  numeric
@attribute AL080159  numeric
@attribute Contig56737_RC  numeric
@attribute Contig8427_RC  numeric
@attribute Contig34421_RC  numeric
@attribute Contig41711_RC  numeric
@attribute Contig35150_RC  numeric
@attribute Contig22274_RC  numeric
@attribute Contig20816_RC  numeric
@attribute AL080160  numeric
@attribute AL080161  numeric
@attribute Contig36714_RC  numeric
@attribute Contig25296_RC  numeric
@attribute Contig17277_RC  numeric
@attribute AL080167  numeric
@attribute AW190932_RC  numeric
@attribute Contig55774_RC  numeric
@attribute AL080169  numeric
@attribute Contig67169_RC  numeric
@attribute Contig42898_RC  numeric
@attribute U66879  numeric
@attribute Contig6735_RC  numeric
@attribute Contig21697  numeric
@attribute AF101051  numeric
@attribute U25433  numeric
@attribute Contig44124_RC  numeric
@attribute Contig51414_RC  numeric
@attribute Contig36105_RC  numeric
@attribute Contig12563_RC  numeric
@attribute Contig30519_RC  numeric
@attribute AL080170  numeric
@attribute Contig27732_RC  numeric
@attribute Contig47146_RC  numeric
@attribute AL080172  numeric
@attribute AF222694  numeric
@attribute Contig14856_RC  numeric
@attribute Contig30894_RC  numeric
@attribute Contig42289_RC  numeric
@attribute Contig57458_RC  numeric
@attribute AL080179  numeric
@attribute Contig30285_RC  numeric
@attribute AL080180  numeric
@attribute Contig45454_RC  numeric
@attribute Contig46183_RC  numeric
@attribute AL080182  numeric
@attribute Contig2141_RC  numeric
@attribute AL080184  numeric
@attribute AL080186  numeric
@attribute Contig55766_RC  numeric
@attribute AL080188  numeric
@attribute Contig58788_RC  numeric
@attribute M55330  numeric
@attribute Contig20989  numeric
@attribute U09410  numeric
@attribute Contig40740_RC  numeric
@attribute Contig33450_RC  numeric
@attribute Contig35743_RC  numeric
@attribute AL080190  numeric
@attribute Contig55157_RC  numeric
@attribute Contig46409_RC  numeric
@attribute AL080191  numeric
@attribute AL080192  numeric
@attribute Contig15577_RC  numeric
@attribute Contig39494_RC  numeric
@attribute AL080199  numeric
@attribute Contig6118_RC  numeric
@attribute AL096857  numeric
@attribute M61906  numeric
@attribute Contig8786_RC  numeric
@attribute Contig15720_RC  numeric
@attribute X69111  numeric
@attribute Contig10863_RC  numeric
@attribute Contig398_RC  numeric
@attribute Contig58322_RC  numeric
@attribute X69115  numeric
@attribute Contig27490_RC  numeric
@attribute Contig52736_RC  numeric
@attribute Contig54194_RC  numeric
@attribute Contig29783_RC  numeric
@attribute AB011100  numeric
@attribute Contig49197_RC  numeric
@attribute Contig55758_RC  numeric
@attribute AB011102  numeric
@attribute AB011104  numeric
@attribute AB011105  numeric
@attribute AB011106  numeric
@attribute Contig6719_RC  numeric
@attribute AL110200  numeric
@attribute AL110201  numeric
@attribute AL110202  numeric
@attribute AL110203  numeric
@attribute AL110204  numeric
@attribute AL110207  numeric
@attribute Contig33442_RC  numeric
@attribute Contig63920_RC  numeric
@attribute Contig48611_RC  numeric
@attribute Contig29174_RC  numeric
@attribute Contig28445_RC  numeric
@attribute AW135418_RC  numeric
@attribute Contig23588_RC  numeric
@attribute Contig16298_RC  numeric
@attribute AB011112  numeric
@attribute AB011113  numeric
@attribute AB011114  numeric
@attribute AB011115  numeric
@attribute AB011116  numeric
@attribute AB011117  numeric
@attribute AB011118  numeric
@attribute AL110210  numeric
@attribute Contig32104_RC  numeric
@attribute AL110212  numeric
@attribute AL110214  numeric
@attribute Contig8778_RC  numeric
@attribute Contig16441_RC  numeric
@attribute AL110217  numeric
@attribute Contig42416_RC  numeric
@attribute AL110218  numeric
@attribute AJ275213  numeric
@attribute AF028828  numeric
@attribute AB011121  numeric
@attribute Contig16899_RC  numeric
@attribute AB011123  numeric
@attribute AB011125  numeric
@attribute AL096883  numeric
@attribute AB011128  numeric
@attribute AB011129  numeric
@attribute Contig31141_RC  numeric
@attribute AL110223  numeric
@attribute AL110224  numeric
@attribute AL110226  numeric
@attribute Contig34163_RC  numeric
@attribute Contig26144_RC  numeric
@attribute Contig41453_RC  numeric
@attribute Contig32705_RC  numeric
@attribute AL110227  numeric
@attribute Contig12539_RC  numeric
@attribute Contig48603_RC  numeric
@attribute Contig49332_RC  numeric
@attribute Contig52494_RC  numeric
@attribute Contig43746_RC  numeric
@attribute Contig37185_RC  numeric
@attribute Contig31599_RC  numeric
@attribute Contig39478_RC  numeric
@attribute AB011131  numeric
@attribute AB011132  numeric
@attribute AB011133  numeric
@attribute AB011136  numeric
@attribute AB011137  numeric
@attribute AB011138  numeric
@attribute AB011139  numeric
@attribute AL110235  numeric
@attribute AL110236  numeric
@attribute U16752  numeric
@attribute AL110237  numeric
@attribute AL110238  numeric
@attribute X69150  numeric
@attribute Contig46911_RC  numeric
@attribute Contig35493_RC  numeric
@attribute Contig6620_RC  numeric
@attribute AB011145  numeric
@attribute AB011146  numeric
@attribute AB011148  numeric
@attribute Contig31133_RC  numeric
@attribute AL110240  numeric
@attribute AI127067_RC  numeric
@attribute Contig1277  numeric
@attribute Contig39012_RC  numeric
@attribute Contig54321_RC  numeric
@attribute Contig47031_RC  numeric
@attribute AL110245  numeric
@attribute Contig34155_RC  numeric
@attribute AL110248  numeric
@attribute AL110249  numeric
@attribute Contig18492_RC  numeric
@attribute Contig36448_RC  numeric
@attribute Contig28429_RC  numeric
@attribute Contig52486_RC  numeric
@attribute Contig48970_RC  numeric
@attribute NM_015216  numeric
@attribute AB011151  numeric
@attribute AB011152  numeric
@attribute AB011153  numeric
@attribute AB011154  numeric
@attribute AB011156  numeric
@attribute AB011157  numeric
@attribute Contig29301_RC  numeric
@attribute AL110252  numeric
@attribute Contig24444_RC  numeric
@attribute AL110255  numeric
@attribute Contig43129_RC  numeric
@attribute AL110257  numeric
@attribute Contig55651_RC  numeric
@attribute Contig34756_RC  numeric
@attribute NM_007202  numeric
@attribute NM_007203  numeric
@attribute NM_007204  numeric
@attribute Contig6612_RC  numeric
@attribute NM_007205  numeric
@attribute Contig37778_RC  numeric
@attribute Contig1755_RC  numeric
@attribute NM_007208  numeric
@attribute NM_007209  numeric
@attribute AB011161  numeric
@attribute AB011163  numeric
@attribute AB011164  numeric
@attribute AB011166  numeric
@attribute AB011167  numeric
@attribute Contig12440_RC  numeric
@attribute AB011168  numeric
@attribute AL110260  numeric
@attribute AL110261  numeric
@attribute AL110262  numeric
@attribute Contig30771_RC  numeric
@attribute Contig23481_RC  numeric
@attribute Contig16191_RC  numeric
@attribute Contig58064_RC  numeric
@attribute Contig56606_RC  numeric
@attribute Contig51749_RC  numeric
@attribute NM_007210  numeric
@attribute NM_014500  numeric
@attribute Contig1146_RC  numeric
@attribute NM_014501  numeric
@attribute NM_007211  numeric
@attribute Contig48962_RC  numeric
@attribute NM_007212  numeric
@attribute NM_014502  numeric
@attribute Contig65205  numeric
@attribute NM_007213  numeric
@attribute NM_014503  numeric
@attribute NM_014504  numeric
@attribute NM_007214  numeric
@attribute NM_014505  numeric
@attribute NM_007215  numeric
@attribute NM_007216  numeric
@attribute NM_007217  numeric
@attribute NM_007218  numeric
@attribute NM_007219  numeric
@attribute NM_014509  numeric
@attribute AB011171  numeric
@attribute NM_015239  numeric
@attribute AB011173  numeric
@attribute AB011174  numeric
@attribute AB011178  numeric
@attribute AB011179  numeric
@attribute Contig52621_RC  numeric
@attribute AL110272  numeric
@attribute Contig23707_RC  numeric
@attribute Contig24436_RC  numeric
@attribute Contig16417_RC  numeric
@attribute AL110274  numeric
@attribute AL110277  numeric
@attribute Contig48353_RC  numeric
@attribute Contig47624_RC  numeric
@attribute Contig34748_RC  numeric
@attribute AI497657_RC  numeric
@attribute NM_007220  numeric
@attribute NM_007221  numeric
@attribute NM_014511  numeric
@attribute NM_014512  numeric
@attribute NM_007222  numeric
@attribute NM_007223  numeric
@attribute NM_014513  numeric
@attribute NM_014514  numeric
@attribute NM_014515  numeric
@attribute NM_014516  numeric
@attribute NM_014517  numeric
@attribute NM_007227  numeric
@attribute NM_014519  numeric
@attribute AB011180  numeric
@attribute NM_007229  numeric
@attribute AB011182  numeric
@attribute Contig5498_RC  numeric
@attribute AB002438  numeric
@attribute Contig12432_RC  numeric
@attribute Contig21180_RC  numeric
@attribute Contig28330_RC  numeric
@attribute AL110280  numeric
@attribute Contig47015_RC  numeric
@attribute AL110282  numeric
@attribute AB035863  numeric
@attribute AL110283  numeric
@attribute Contig34139_RC  numeric
@attribute Contig50177_RC  numeric
@attribute Contig45932_RC  numeric
@attribute Contig37913_RC  numeric
@attribute Contig38642_RC  numeric
@attribute Contig54680_RC  numeric
@attribute Contig18476_RC  numeric
@attribute NM_006500  numeric
@attribute NM_006501  numeric
@attribute NM_014520  numeric
@attribute NM_007230  numeric
@attribute Contig48954_RC  numeric
@attribute NM_007231  numeric
@attribute NM_006502  numeric
@attribute NM_014521  numeric
@attribute NM_014522  numeric
@attribute NM_015251  numeric
@attribute NM_006503  numeric
@attribute NM_007232  numeric
@attribute NM_006504  numeric
@attribute NM_007233  numeric
@attribute NM_007234  numeric
@attribute NM_006505  numeric
@attribute Contig65227  numeric
@attribute NM_006506  numeric
@attribute NM_007235  numeric
@attribute NM_006507  numeric
@attribute NM_007236  numeric
@attribute NM_007237  numeric
@attribute NM_006508  numeric
@attribute NM_007238  numeric
@attribute NM_006509  numeric
@attribute AB002445  numeric
@attribute AB002448  numeric
@attribute Contig21406_RC  numeric
@attribute Contig30154_RC  numeric
@attribute Contig22135_RC  numeric
@attribute AB002449  numeric
@attribute Contig46052_RC  numeric
@attribute Contig53342_RC  numeric
@attribute Contig37304_RC  numeric
@attribute Contig2010_RC  numeric
@attribute Contig17138_RC  numeric
@attribute Contig41195_RC  numeric
@attribute AL110296  numeric
@attribute Contig5032_RC  numeric
@attribute Contig16784_RC  numeric
@attribute Contig28179_RC  numeric
@attribute Contig50778_RC  numeric
@attribute Contig43488_RC  numeric
@attribute Contig42759_RC  numeric
@attribute Contig35469_RC  numeric
@attribute Contig64502  numeric
@attribute NM_006510  numeric
@attribute Contig39972_RC  numeric
@attribute Contig47991_RC  numeric
@attribute NM_006511  numeric
@attribute NM_007240  numeric
@attribute Contig49909_RC  numeric
@attribute NM_007241  numeric
@attribute NM_006512  numeric
@attribute NM_007242  numeric
@attribute NM_006513  numeric
@attribute Contig8054_RC  numeric
@attribute NM_006514  numeric
@attribute NM_007244  numeric
@attribute NM_007245  numeric
@attribute NM_006516  numeric
@attribute NM_007246  numeric
@attribute NM_006517  numeric
@attribute NM_006518  numeric
@attribute NM_007247  numeric
@attribute Contig10131_RC  numeric
@attribute NM_007248  numeric
@attribute NM_006519  numeric
@attribute NM_007249  numeric
@attribute Contig50921_RC  numeric
@attribute Contig42902_RC  numeric
@attribute Contig36341_RC  numeric
@attribute Contig43631_RC  numeric
@attribute Contig23465_RC  numeric
@attribute Contig15446_RC  numeric
@attribute Contig10589_RC  numeric
@attribute Contig46653_RC  numeric
@attribute Contig37905_RC  numeric
@attribute Contig53943_RC  numeric
@attribute Contig45924_RC  numeric
@attribute Contig3340_RC  numeric
@attribute NM_006520  numeric
@attribute Contig57694_RC  numeric
@attribute NM_006521  numeric
@attribute NM_007250  numeric
@attribute NM_015270  numeric
@attribute Contig6362_RC  numeric
@attribute NM_006523  numeric
@attribute NM_007252  numeric
@attribute Contig36799_RC  numeric
@attribute NM_007253  numeric
@attribute NM_007254  numeric
@attribute Contig40000_RC  numeric
@attribute NM_007255  numeric
@attribute NM_006526  numeric
@attribute NM_007256  numeric
@attribute NM_006527  numeric
@attribute NM_014547  numeric
@attribute NM_006528  numeric
@attribute NM_006529  numeric
@attribute NM_007258  numeric
@attribute NM_014548  numeric
@attribute NM_007259  numeric
@attribute NM_014549  numeric
@attribute Contig43022_RC  numeric
@attribute Contig30146_RC  numeric
@attribute Contig19340_RC  numeric
@attribute Contig18611_RC  numeric
@attribute Contig61353_RC  numeric
@attribute Contig46044_RC  numeric
@attribute Contig32439_RC  numeric
@attribute Contig28923_RC  numeric
@attribute Contig49066_RC  numeric
@attribute Contig16776_RC  numeric
@attribute NM_005800  numeric
@attribute G11572  numeric
@attribute NM_006530  numeric
@attribute NM_005801  numeric
@attribute NM_007260  numeric
@attribute NM_005802  numeric
@attribute NM_006531  numeric
@attribute NM_005803  numeric
@attribute NM_006532  numeric
@attribute NM_007262  numeric
@attribute NM_006533  numeric
@attribute L25080  numeric
@attribute NM_014552  numeric
@attribute NM_005804  numeric
@attribute NM_006534  numeric
@attribute NM_005805  numeric
@attribute NM_014553  numeric
@attribute NM_007263  numeric
@attribute NM_007264  numeric
@attribute L40391  numeric
@attribute NM_014554  numeric
@attribute NM_005807  numeric
@attribute NM_007265  numeric
@attribute NM_006536  numeric
@attribute NM_005808  numeric
@attribute NM_014556  numeric
@attribute NM_006537  numeric
@attribute NM_005809  numeric
@attribute NM_007267  numeric
@attribute NM_006538  numeric
@attribute NM_007268  numeric
@attribute NM_006539  numeric
@attribute NM_007269  numeric
@attribute L40396  numeric
@attribute Contig34040_RC  numeric
@attribute Contig33311_RC  numeric
@attribute Contig40601_RC  numeric
@attribute Contig12416_RC  numeric
@attribute Contig28314_RC  numeric
@attribute Contig45081_RC  numeric
@attribute Contig50913_RC  numeric
@attribute Contig31476_RC  numeric
@attribute Contig31106  numeric
@attribute Contig54664_RC  numeric
@attribute Contig34498_RC  numeric
@attribute NM_005810  numeric
@attribute Contig49667_RC  numeric
@attribute NM_005811  numeric
@attribute NM_006540  numeric
@attribute NM_006541  numeric
@attribute NM_005813  numeric
@attribute NM_006542  numeric
@attribute NM_007271  numeric
@attribute NM_005814  numeric
@attribute NM_006543  numeric
@attribute NM_005815  numeric
@attribute NM_007273  numeric
@attribute NM_006544  numeric
@attribute NM_014563  numeric
@attribute Contig1497_RC  numeric
@attribute NM_007274  numeric
@attribute NM_014564  numeric
@attribute NM_006545  numeric
@attribute NM_005816  numeric
@attribute NM_007275  numeric
@attribute NM_014565  numeric
@attribute NM_005817  numeric
@attribute NM_006546  numeric
@attribute NM_006547  numeric
@attribute NM_014566  numeric
@attribute NM_007276  numeric
@attribute NM_006548  numeric
@attribute NM_005819  numeric
@attribute NM_014567  numeric
@attribute NM_006549  numeric
@attribute NM_007278  numeric
@attribute NM_007279  numeric
@attribute Contig16310_RC  numeric
@attribute Contig34641_RC  numeric
@attribute Contig28080_RC  numeric
@attribute Contig26622_RC  numeric
@attribute Contig41931_RC  numeric
@attribute Contig45307_RC  numeric
@attribute Contig49810_RC  numeric
@attribute Contig37663_RC  numeric
@attribute Contig44953_RC  numeric
@attribute Contig62909_RC  numeric
@attribute Contig49058_RC  numeric
@attribute Contig24787_RC  numeric
@attribute Contig16768_RC  numeric
@attribute Contig47975_RC  numeric
@attribute NM_005821  numeric
@attribute NM_006550  numeric
@attribute NM_005822  numeric
@attribute NM_014570  numeric
@attribute NM_006551  numeric
@attribute NM_006552  numeric
@attribute NM_014571  numeric
@attribute NM_005823  numeric
@attribute NM_007281  numeric
@attribute NM_007282  numeric
@attribute NM_006553  numeric
@attribute NM_005824  numeric
@attribute Contig31010_RC  numeric
@attribute NM_006554  numeric
@attribute NM_007283  numeric
@attribute NM_005825  numeric
@attribute NM_005826  numeric
@attribute NM_006555  numeric
@attribute NM_007284  numeric
@attribute NM_005827  numeric
@attribute NM_014575  numeric
@attribute NM_006556  numeric
@attribute NM_007285  numeric
@attribute Contig10115_RC  numeric
@attribute NM_005828  numeric
@attribute NM_014576  numeric
@attribute NM_007286  numeric
@attribute NM_005829  numeric
@attribute NM_006558  numeric
@attribute NM_014578  numeric
@attribute NM_006559  numeric
@attribute NM_007288  numeric
@attribute D87682  numeric
@attribute NM_014579  numeric
@attribute NM_007289  numeric
@attribute Contig42051_RC  numeric
@attribute Contig41322_RC  numeric
@attribute D87684  numeric
@attribute D86957  numeric
@attribute Contig20427_RC  numeric
@attribute Contig24930_RC  numeric
@attribute Contig28306_RC  numeric
@attribute Contig50905_RC  numeric
@attribute Contig12783_RC  numeric
@attribute Contig31468_RC  numeric
@attribute Contig35971_RC  numeric
@attribute Contig45908_RC  numeric
@attribute Contig54656_RC  numeric
@attribute Contig62675_RC  numeric
@attribute NM_005830  numeric
@attribute NM_006560  numeric
@attribute NM_005831  numeric
@attribute NM_014580  numeric
@attribute NM_005832  numeric
@attribute NM_006561  numeric
@attribute NM_014581  numeric
@attribute NM_005833  numeric
@attribute NM_006562  numeric
@attribute NM_005834  numeric
@attribute NM_014582  numeric
@attribute NM_007292  numeric
@attribute Contig1489_RC  numeric
@attribute NM_006564  numeric
@attribute NM_005835  numeric
@attribute NM_014583  numeric
@attribute NM_006565  numeric
@attribute NM_014584  numeric
@attribute NM_005836  numeric
@attribute NM_007294  numeric
@attribute NM_007295  numeric
@attribute NM_006566  numeric
@attribute NM_005837  numeric
@attribute NM_014585  numeric
@attribute NM_014586  numeric
@attribute NM_006567  numeric
@attribute NM_005838  numeric
@attribute D86961  numeric
@attribute NM_005839  numeric
@attribute NM_006568  numeric
@attribute NM_006569  numeric
@attribute NM_014588  numeric
@attribute D86964  numeric
@attribute NM_014589  numeric
@attribute Contig19324_RC  numeric
@attribute Contig41923_RC  numeric
@attribute Contig42652_RC  numeric
@attribute Contig33904_RC  numeric
@attribute Contig54047_RC  numeric
@attribute Contig30402  numeric
@attribute Contig15196_RC  numeric
@attribute Contig38384_RC  numeric
@attribute AF265555  numeric
@attribute Contig1632_RC  numeric
@attribute Contig32798_RC  numeric
@attribute AW573085_RC  numeric
@attribute NM_006570  numeric
@attribute NM_006571  numeric
@attribute NM_005842  numeric
@attribute NM_005843  numeric
@attribute NM_006572  numeric
@attribute NM_014591  numeric
@attribute NM_005844  numeric
@attribute NM_014592  numeric
@attribute NM_006573  numeric
@attribute NM_005845  numeric
@attribute NM_014593  numeric
@attribute NM_006574  numeric
@attribute NM_006575  numeric
@attribute NM_006576  numeric
@attribute NM_005847  numeric
@attribute NM_014595  numeric
@attribute NM_014596  numeric
@attribute D86971  numeric
@attribute NM_006577  numeric
@attribute NM_006578  numeric
@attribute NM_014597  numeric
@attribute NM_005849  numeric
@attribute NM_006579  numeric
@attribute D86973  numeric
@attribute D86974  numeric
@attribute D86976  numeric
@attribute U90902  numeric
@attribute D86978  numeric
@attribute U90904  numeric
@attribute D86979  numeric
@attribute Contig33670_RC  numeric
@attribute Contig40960_RC  numeric
@attribute Contig26380_RC  numeric
@attribute Contig37046_RC  numeric
@attribute U90907  numeric
@attribute U90908  numeric
@attribute U90909  numeric
@attribute Contig28673_RC  numeric
@attribute Contig61938_RC  numeric
@attribute Contig55377_RC  numeric
@attribute Contig15797_RC  numeric
@attribute NM_005850  numeric
@attribute NM_006580  numeric
@attribute NM_005851  numeric
@attribute NM_006581  numeric
@attribute NM_006582  numeric
@attribute NM_005853  numeric
@attribute NM_005854  numeric
@attribute NM_006583  numeric
@attribute NM_006584  numeric
@attribute NM_005855  numeric
@attribute NM_006585  numeric
@attribute NM_005856  numeric
@attribute NM_005857  numeric
@attribute NM_006586  numeric
@attribute D86980  numeric
@attribute NM_005858  numeric
@attribute NM_006587  numeric
@attribute NM_006588  numeric
@attribute NM_005859  numeric
@attribute D86982  numeric
@attribute Contig41080_RC  numeric
@attribute AK000208  numeric
@attribute NM_006589  numeric
@attribute D86984  numeric
@attribute D86985  numeric
@attribute Contig11437_RC  numeric
@attribute U90911  numeric
@attribute Contig43373_RC  numeric
@attribute Contig51392_RC  numeric
@attribute U90916  numeric
@attribute U90918  numeric
@attribute U90919  numeric
@attribute Contig31153  numeric
@attribute Contig30424  numeric
@attribute AF095719  numeric
@attribute NM_005860  numeric
@attribute NM_005861  numeric
@attribute NM_006590  numeric
@attribute Contig57293  numeric
@attribute NM_005862  numeric
@attribute NM_005863  numeric
@attribute AK000212  numeric
@attribute NM_005864  numeric
@attribute NM_006593  numeric
@attribute NM_005865  numeric
@attribute NM_006594  numeric
@attribute AF063020  numeric
@attribute NM_006595  numeric
@attribute NM_005866  numeric
@attribute NM_006596  numeric
@attribute NM_005867  numeric
@attribute NM_006597  numeric
@attribute AK000216  numeric
@attribute NM_005868  numeric
@attribute NM_005869  numeric
@attribute NM_006598  numeric
@attribute AF055006  numeric
@attribute NM_006599  numeric
@attribute AF055007  numeric
@attribute AF055009  numeric
@attribute AI149762_RC  numeric
@attribute Contig33662_RC  numeric
@attribute Contig12767_RC  numeric
@attribute Contig43974_RC  numeric
@attribute AF176646  numeric
@attribute Contig78_RC  numeric
@attribute Contig7811_RC  numeric
@attribute Contig47822  numeric
@attribute NM_005870  numeric
@attribute NM_005871  numeric
@attribute AK000220  numeric
@attribute NM_005872  numeric
@attribute NM_005873  numeric
@attribute NM_005874  numeric
@attribute AF055011  numeric
@attribute NM_005875  numeric
@attribute AF055012  numeric
@attribute NM_005876  numeric
@attribute NM_005877  numeric
@attribute NM_005878  numeric
@attribute Contig25034_RC  numeric
@attribute NM_005879  numeric
@attribute AF055016  numeric
@attribute AK000229  numeric
@attribute AF055018  numeric
@attribute Contig64260_RC  numeric
@attribute AF055019  numeric
@attribute Contig23951_RC  numeric
@attribute Contig15932_RC  numeric
@attribute Contig19308_RC  numeric
@attribute Contig36075_RC  numeric
@attribute Contig50655_RC  numeric
@attribute Contig66553_RC  numeric
@attribute Contig57805_RC  numeric
@attribute Contig37639_RC  numeric
@attribute Contig29995_RC  numeric
@attribute Contig56699_RC  numeric
@attribute Contig1991_RC  numeric
@attribute NM_005880  numeric
@attribute NM_005881  numeric
@attribute NM_005882  numeric
@attribute NM_005883  numeric
@attribute AF055020  numeric
@attribute NM_005884  numeric
@attribute AF047002  numeric
@attribute NM_005885  numeric
@attribute NM_005886  numeric
@attribute NM_005887  numeric
@attribute AF055023  numeric
@attribute Contig31361_RC  numeric
@attribute Contig32090_RC  numeric
@attribute NM_005888  numeric
@attribute Contig753_RC  numeric
@attribute NM_005889  numeric
@attribute AF055027  numeric
@attribute Contig53820_RC  numeric
@attribute AF055029  numeric
@attribute U76362  numeric
@attribute Contig27093_RC  numeric
@attribute Contig33654_RC  numeric
@attribute Contig45049_RC  numeric
@attribute Contig61087_RC  numeric
@attribute Contig13488_RC  numeric
@attribute Contig1007_RC  numeric
@attribute Contig64861_RC  numeric
@attribute Contig49552_RC  numeric
@attribute Contig28657_RC  numeric
@attribute Contig36676_RC  numeric
@attribute Contig35947_RC  numeric
@attribute Contig39821  numeric
@attribute AI306503_RC  numeric
@attribute NM_005890  numeric
@attribute Contig30023_RC  numeric
@attribute NM_005891  numeric
@attribute NM_005892  numeric
@attribute NM_005894  numeric
@attribute AK000242  numeric
@attribute AF055030  numeric
@attribute Contig53211_RC  numeric
@attribute NM_005895  numeric
@attribute NM_005896  numeric
@attribute AI252663_RC  numeric
@attribute NM_005897  numeric
@attribute AF055033  numeric
@attribute AK000245  numeric
@attribute Contig32316_RC  numeric
@attribute AK000246  numeric
@attribute NM_005898  numeric
@attribute NM_005899  numeric
@attribute Contig43357_RC  numeric
@attribute Contig34609_RC  numeric
@attribute U82938  numeric
@attribute J05125  numeric
@attribute Contig36210_RC  numeric
@attribute Contig43500_RC  numeric
@attribute Contig39839  numeric
@attribute Contig32082_RC  numeric
@attribute AK000257  numeric
@attribute Contig54541_RC  numeric
@attribute Contig15690_RC  numeric
@attribute Contig42394_RC  numeric
@attribute Contig27085_RC  numeric
@attribute Contig37397_RC  numeric
@attribute Contig35939_RC  numeric
@attribute Contig54999_RC  numeric
@attribute Contig47862  numeric
@attribute Contig10601_RC  numeric
@attribute Contig30015_RC  numeric
@attribute Contig47865  numeric
@attribute AK000260  numeric
@attribute AL080200  numeric
@attribute AF062341  numeric
@attribute Contig15081_RC  numeric
@attribute Contig20913_RC  numeric
@attribute Contig30390_RC  numeric
@attribute AL080201  numeric
@attribute Contig41056_RC  numeric
@attribute AL080207  numeric
@attribute Contig16645_RC  numeric
@attribute Contig36059_RC  numeric
@attribute AL080209  numeric
@attribute AF095771  numeric
@attribute Contig3058_RC  numeric
@attribute Contig6832_RC  numeric
@attribute Contig20304_RC  numeric
@attribute AK000270  numeric
@attribute Contig44221_RC  numeric
@attribute AK000271  numeric
@attribute AL080210  numeric
@attribute AF039023  numeric
@attribute Contig15307_RC  numeric
@attribute Contig40093_RC  numeric
@attribute Contig32074_RC  numeric
@attribute AK000276  numeric
@attribute AL080213  numeric
@attribute Contig53804_RC  numeric
@attribute AL080215  numeric
@attribute AL080216  numeric
@attribute Contig26348_RC  numeric
@attribute Contig34367_RC  numeric
@attribute Contig25619_RC  numeric
@attribute Contig35096_RC  numeric
@attribute AL080218  numeric
@attribute U68382  numeric
@attribute AL080219  numeric
[truncated: 15,345,291 more chars]
