# Supplementary material for: Efficient feature selection and classification for microarray data
Source: PLoS One. 2018 Aug 20;13(8):e0202167. doi: 10.1371/journal.pone.0202167 (PMC6101392; doi:10.1371/journal.pone.0202167)
Supplement: S12 File — (ARFF) [file pone.0202167.s012.arff]

@RELATION Central_Nervous_System_Dataset_C

@ATTRIBUTE AFFX-BioB-5_at REAL
@ATTRIBUTE AFFX-BioB-M_at REAL
@ATTRIBUTE AFFX-BioB-3_at REAL
@ATTRIBUTE AFFX-BioC-5_at REAL
@ATTRIBUTE AFFX-BioC-3_at REAL
@ATTRIBUTE AFFX-BioDn-5_at REAL
@ATTRIBUTE AFFX-BioDn-3_at REAL
@ATTRIBUTE AFFX-CreX-5_at REAL
@ATTRIBUTE AFFX-CreX-3_at REAL
@ATTRIBUTE AFFX-BioB-5_st REAL
@ATTRIBUTE AFFX-BioB-M_st REAL
@ATTRIBUTE AFFX-BioB-3_st REAL
@ATTRIBUTE AFFX-BioC-5_st REAL
@ATTRIBUTE AFFX-BioC-3_st REAL
@ATTRIBUTE AFFX-BioDn-5_st REAL
@ATTRIBUTE AFFX-BioDn-3_st REAL
@ATTRIBUTE AFFX-CreX-5_st REAL
@ATTRIBUTE AFFX-CreX-3_st REAL
@ATTRIBUTE hum_alu_at REAL
@ATTRIBUTE AFFX-DapX-5_at REAL
@ATTRIBUTE AFFX-DapX-M_at REAL
@ATTRIBUTE AFFX-DapX-3_at REAL
@ATTRIBUTE AFFX-LysX-5_at REAL
@ATTRIBUTE AFFX-LysX-M_at REAL
@ATTRIBUTE AFFX-LysX-3_at REAL
@ATTRIBUTE AFFX-PheX-5_at REAL
@ATTRIBUTE AFFX-PheX-M_at REAL
@ATTRIBUTE AFFX-PheX-3_at REAL
@ATTRIBUTE AFFX-ThrX-5_at REAL
@ATTRIBUTE AFFX-ThrX-M_at REAL
@ATTRIBUTE AFFX-ThrX-3_at REAL
@ATTRIBUTE AFFX-TrpnX-5_at REAL
@ATTRIBUTE AFFX-TrpnX-M_at REAL
@ATTRIBUTE AFFX-TrpnX-3_at REAL
@ATTRIBUTE AFFX-HUMISGF3A_M97935_5_at REAL
@ATTRIBUTE AFFX-HUMISGF3A_M97935_MA_at REAL
@ATTRIBUTE AFFX-HUMISGF3A_M97935_MB_at REAL
@ATTRIBUTE AFFX-HUMISGF3A_M97935_3_at REAL
@ATTRIBUTE AFFX-HUMRGE_M10098_5_at REAL
@ATTRIBUTE AFFX-HUMRGE_M10098_M_at REAL
@ATTRIBUTE AFFX-HUMRGE_M10098_3_at REAL
@ATTRIBUTE AFFX-HUMGAPDH_M33197_5_at REAL
@ATTRIBUTE AFFX-HUMGAPDH_M33197_M_at REAL
@ATTRIBUTE AFFX-HUMGAPDH_M33197_3_at REAL
@ATTRIBUTE AFFX-HSAC07_X00351_5_at REAL
@ATTRIBUTE AFFX-HSAC07_X00351_M_at REAL
@ATTRIBUTE AFFX-HSAC07_X00351_3_at REAL
@ATTRIBUTE AFFX-HUMTFRR_M11507_5_at REAL
@ATTRIBUTE AFFX-HUMTFRR_M11507_M_at REAL
@ATTRIBUTE AFFX-HUMTFRR_M11507_3_at REAL
@ATTRIBUTE AFFX-M27830_5_at REAL
@ATTRIBUTE AFFX-M27830_M_at REAL
@ATTRIBUTE AFFX-M27830_3_at REAL
@ATTRIBUTE AFFX-HSAC07_X00351_3_st REAL
@ATTRIBUTE AFFX-HUMGAPDH_M33197_5_st REAL
@ATTRIBUTE AFFX-HUMGAPDH_M33197_M_st REAL
@ATTRIBUTE AFFX-HUMGAPDH_M33197_3_st REAL
@ATTRIBUTE AFFX-HSAC07_X00351_5_st REAL
@ATTRIBUTE AFFX-HSAC07_X00351_M_st REAL
@ATTRIBUTE A28102_at REAL
@ATTRIBUTE AB000114_at REAL
@ATTRIBUTE AB000115_at REAL
@ATTRIBUTE AB000220_at REAL
@ATTRIBUTE AB000409_at REAL
@ATTRIBUTE AB000449_at REAL
@ATTRIBUTE AB000450_at REAL
@ATTRIBUTE AB000460_at REAL
@ATTRIBUTE AB000462_at REAL
@ATTRIBUTE AB000464_at REAL
@ATTRIBUTE AB000466_at REAL
@ATTRIBUTE AB000467_at REAL
@ATTRIBUTE AB000468_at REAL
@ATTRIBUTE AB000584_at REAL
@ATTRIBUTE AB000895_at REAL
@ATTRIBUTE AB000896_at REAL
@ATTRIBUTE AB000897_at REAL
@ATTRIBUTE AB000905_at REAL
@ATTRIBUTE AB001106_at REAL
@ATTRIBUTE AB001325_at REAL
@ATTRIBUTE AB002314_at REAL
@ATTRIBUTE AB002315_at REAL
@ATTRIBUTE AB002318_at REAL
@ATTRIBUTE AB002365_at REAL
@ATTRIBUTE AB002366_at REAL
@ATTRIBUTE AB002380_at REAL
@ATTRIBUTE AB002382_at REAL
@ATTRIBUTE AB002409_at REAL
@ATTRIBUTE AB002559_at REAL
@ATTRIBUTE AB003102_at REAL
@ATTRIBUTE AB003103_at REAL
@ATTRIBUTE AB003177_at REAL
@ATTRIBUTE AB003698_at REAL
@ATTRIBUTE AB004884_at REAL
@ATTRIBUTE AB006190_at REAL
@ATTRIBUTE AC000061_cds2_at REAL
@ATTRIBUTE AC000061_cds3_at REAL
@ATTRIBUTE AC000062_at REAL
@ATTRIBUTE AC000064_cds1_at REAL
@ATTRIBUTE AC000064_cds2_at REAL
@ATTRIBUTE AC000066_at REAL
@ATTRIBUTE AC000099_at REAL
@ATTRIBUTE AC000115_cds1_at REAL
@ATTRIBUTE AC002045_xpt1_at REAL
@ATTRIBUTE AC002073_cds1_at REAL
@ATTRIBUTE AC002077_at REAL
@ATTRIBUTE AC002086_at REAL
@ATTRIBUTE AC002115_cds1_at REAL
@ATTRIBUTE AC002115_cds3_at REAL
@ATTRIBUTE AC002115_cds4_at REAL
@ATTRIBUTE AC002115_rna2_at REAL
@ATTRIBUTE AC002450_at REAL
@ATTRIBUTE AC002464_at REAL
@ATTRIBUTE AC002486_at REAL
@ATTRIBUTE AD000092_cds1_at REAL
@ATTRIBUTE AD000092_cds2_at REAL
@ATTRIBUTE AD000684_cds1_at REAL
@ATTRIBUTE AD001527_cds1_at REAL
@ATTRIBUTE AF000177_at REAL
@ATTRIBUTE AF000231_at REAL
@ATTRIBUTE AF000234_at REAL
@ATTRIBUTE AF000430_at REAL
@ATTRIBUTE AF000545_at REAL
@ATTRIBUTE AF000560_at REAL
@ATTRIBUTE AF000562_at REAL
@ATTRIBUTE AF000573_rna1_at REAL
@ATTRIBUTE AF000959_at REAL
@ATTRIBUTE AF001294_at REAL
@ATTRIBUTE AF001620_at REAL
@ATTRIBUTE AF002020_at REAL
@ATTRIBUTE AF002224_at REAL
@ATTRIBUTE AF002700_at REAL
@ATTRIBUTE AF003743_at REAL
@ATTRIBUTE AF005037_at REAL
@ATTRIBUTE AF005043_at REAL
@ATTRIBUTE AF005361_at REAL
@ATTRIBUTE AF005775_at REAL
@ATTRIBUTE AF005887_at REAL
@ATTRIBUTE AF006041_at REAL
@ATTRIBUTE AF006084_at REAL
@ATTRIBUTE AF006087_at REAL
@ATTRIBUTE AF006609_at REAL
@ATTRIBUTE AF007111_at REAL
@ATTRIBUTE AF007551_at REAL
@ATTRIBUTE AF007875_at REAL
@ATTRIBUTE AF008445_at REAL
@ATTRIBUTE AF008937_at REAL
@ATTRIBUTE AF009301_at REAL
@ATTRIBUTE AF009368_at REAL
@ATTRIBUTE AF009426_at REAL
@ATTRIBUTE AF009674_at REAL
@ATTRIBUTE AF010193_at REAL
@ATTRIBUTE AF012270_at REAL
@ATTRIBUTE AF014958_at REAL
@ATTRIBUTE AF015910_at REAL
@ATTRIBUTE AF015913_at REAL
@ATTRIBUTE AF015950_at REAL
@ATTRIBUTE AJ000480_at REAL
@ATTRIBUTE AJ001047_at REAL
@ATTRIBUTE AJ001421_at REAL
@ATTRIBUTE AJ001487_at REAL
@ATTRIBUTE D00017_at REAL
@ATTRIBUTE D00591_at REAL
@ATTRIBUTE D00596_at REAL
@ATTRIBUTE D00632_at REAL
@ATTRIBUTE D00654_at REAL
@ATTRIBUTE D00723_at REAL
@ATTRIBUTE D00726_at REAL
@ATTRIBUTE D00760_at REAL
@ATTRIBUTE D00761_at REAL
@ATTRIBUTE D00762_at REAL
@ATTRIBUTE D00763_at REAL
@ATTRIBUTE D10202_at REAL
@ATTRIBUTE D10495_at REAL
@ATTRIBUTE D10511_at REAL
@ATTRIBUTE D10522_at REAL
@ATTRIBUTE D10523_at REAL
@ATTRIBUTE D10656_at REAL
@ATTRIBUTE D10704_at REAL
@ATTRIBUTE D10923_at REAL
@ATTRIBUTE D10995_at REAL
@ATTRIBUTE D11086_at REAL
@ATTRIBUTE D11094_at REAL
@ATTRIBUTE D11139_at REAL
@ATTRIBUTE D11151_at REAL
@ATTRIBUTE D11428_at REAL
@ATTRIBUTE D12485_at REAL
@ATTRIBUTE D12625_at REAL
@ATTRIBUTE D12676_at REAL
@ATTRIBUTE D12686_at REAL
@ATTRIBUTE D12763_at REAL
@ATTRIBUTE D13118_at REAL
@ATTRIBUTE D13168_at REAL
@ATTRIBUTE D13264_at REAL
@ATTRIBUTE D13305_at REAL
@ATTRIBUTE D13315_at REAL
@ATTRIBUTE D13370_at REAL
@ATTRIBUTE D13435_at REAL
@ATTRIBUTE D13540_at REAL
@ATTRIBUTE D13626_at REAL
@ATTRIBUTE D13627_at REAL
@ATTRIBUTE D13628_at REAL
@ATTRIBUTE D13630_at REAL
@ATTRIBUTE D13633_at REAL
@ATTRIBUTE D13634_at REAL
@ATTRIBUTE D13635_at REAL
@ATTRIBUTE D13636_at REAL
@ATTRIBUTE D13637_at REAL
@ATTRIBUTE D13639_at REAL
@ATTRIBUTE D13640_at REAL
@ATTRIBUTE D13641_at REAL
@ATTRIBUTE D13642_at REAL
@ATTRIBUTE D13643_at REAL
@ATTRIBUTE D13644_at REAL
@ATTRIBUTE D13645_at REAL
@ATTRIBUTE D13748_at REAL
@ATTRIBUTE D13789_at REAL
@ATTRIBUTE D13897_rna2_at REAL
@ATTRIBUTE D13900_at REAL
@ATTRIBUTE D13969_at REAL
@ATTRIBUTE D13988_at REAL
@ATTRIBUTE D14043_at REAL
@ATTRIBUTE D14134_at REAL
@ATTRIBUTE D14446_at REAL
@ATTRIBUTE D14497_at REAL
@ATTRIBUTE D14520_at REAL
@ATTRIBUTE D14530_at REAL
@ATTRIBUTE D14533_at REAL
@ATTRIBUTE D14657_at REAL
@ATTRIBUTE D14658_at REAL
@ATTRIBUTE D14659_at REAL
@ATTRIBUTE D14660_at REAL
@ATTRIBUTE D14661_at REAL
@ATTRIBUTE D14662_at REAL
@ATTRIBUTE D14663_at REAL
@ATTRIBUTE D14664_at REAL
@ATTRIBUTE D14678_at REAL
@ATTRIBUTE D14686_at REAL
@ATTRIBUTE D14689_at REAL
@ATTRIBUTE D14694_at REAL
@ATTRIBUTE D14695_at REAL
@ATTRIBUTE D14710_at REAL
@ATTRIBUTE D14811_at REAL
@ATTRIBUTE D14812_at REAL
@ATTRIBUTE D14822_at REAL
@ATTRIBUTE D14823_at REAL
@ATTRIBUTE D14827_at REAL
@ATTRIBUTE D14838_at REAL
@ATTRIBUTE D14874_at REAL
@ATTRIBUTE D14878_at REAL
@ATTRIBUTE D14889_at REAL
@ATTRIBUTE D15049_at REAL
@ATTRIBUTE D15050_at REAL
@ATTRIBUTE D15057_at REAL
@ATTRIBUTE D16181_at REAL
@ATTRIBUTE D16217_at REAL
@ATTRIBUTE D16227_at REAL
@ATTRIBUTE D16294_at REAL
@ATTRIBUTE D16350_at REAL
@ATTRIBUTE D16469_at REAL
@ATTRIBUTE D16532_at REAL
@ATTRIBUTE D16562_at REAL
@ATTRIBUTE D16581_at REAL
@ATTRIBUTE D16583_at REAL
@ATTRIBUTE D16593_at REAL
@ATTRIBUTE D16626_at REAL
@ATTRIBUTE D16815_at REAL
@ATTRIBUTE D17357_at REAL
@ATTRIBUTE D17390_at REAL
@ATTRIBUTE D17391_at REAL
@ATTRIBUTE D17400_at REAL
@ATTRIBUTE D17461_at REAL
@ATTRIBUTE D17516_at REAL
@ATTRIBUTE D17525_at REAL
@ATTRIBUTE D17716_at REAL
@ATTRIBUTE D21063_at REAL
@ATTRIBUTE D21089_at REAL
@ATTRIBUTE D21090_at REAL
@ATTRIBUTE D21163_at REAL
@ATTRIBUTE D21205_at REAL
@ATTRIBUTE D21239_at REAL
@ATTRIBUTE D21255_at REAL
@ATTRIBUTE D21260_at REAL
@ATTRIBUTE D21261_at REAL
@ATTRIBUTE D21262_at REAL
@ATTRIBUTE D21267_at REAL
@ATTRIBUTE D21337_at REAL
@ATTRIBUTE D21851_at REAL
@ATTRIBUTE D21852_at REAL
@ATTRIBUTE D21853_at REAL
@ATTRIBUTE D21878_at REAL
@ATTRIBUTE D23660_at REAL
@ATTRIBUTE D23662_at REAL
@ATTRIBUTE D23673_at REAL
@ATTRIBUTE D25215_at REAL
@ATTRIBUTE D25216_at REAL
@ATTRIBUTE D25217_at REAL
@ATTRIBUTE D25218_at REAL
@ATTRIBUTE D25248_at REAL
@ATTRIBUTE D25274_at REAL
@ATTRIBUTE D25278_at REAL
@ATTRIBUTE D25303_at REAL
@ATTRIBUTE D25328_at REAL
@ATTRIBUTE D25538_at REAL
@ATTRIBUTE D25539_at REAL
@ATTRIBUTE D25547_at REAL
@ATTRIBUTE D26018_at REAL
@ATTRIBUTE D26067_at REAL
@ATTRIBUTE D26068_at REAL
@ATTRIBUTE D26069_at REAL
@ATTRIBUTE D26129_at REAL
@ATTRIBUTE D26135_at REAL
@ATTRIBUTE D26308_at REAL
@ATTRIBUTE D26350_at REAL
@ATTRIBUTE D26361_at REAL
@ATTRIBUTE D26362_at REAL
@ATTRIBUTE D26443_at REAL
@ATTRIBUTE D26528_at REAL
@ATTRIBUTE D26561_cds1_at REAL
@ATTRIBUTE D26561_cds2_at REAL
@ATTRIBUTE D26561_cds3_at REAL
@ATTRIBUTE D26579_at REAL
@ATTRIBUTE D26598_at REAL
@ATTRIBUTE D26599_at REAL
@ATTRIBUTE D26600_at REAL
@ATTRIBUTE D28114_at REAL
@ATTRIBUTE D28118_at REAL
@ATTRIBUTE D28124_at REAL
@ATTRIBUTE D28137_at REAL
@ATTRIBUTE D28364_at REAL
@ATTRIBUTE D28383_at REAL
@ATTRIBUTE D28416_at REAL
@ATTRIBUTE D28423_at REAL
@ATTRIBUTE D28476_at REAL
@ATTRIBUTE D28483_at REAL
@ATTRIBUTE D28532_at REAL
@ATTRIBUTE D28588_at REAL
@ATTRIBUTE D28589_at REAL
@ATTRIBUTE D28915_at REAL
@ATTRIBUTE D29012_at REAL
@ATTRIBUTE D29013_at REAL
@ATTRIBUTE D29641_at REAL
@ATTRIBUTE D29642_at REAL
@ATTRIBUTE D29643_at REAL
@ATTRIBUTE D29677_at REAL
@ATTRIBUTE D29810_at REAL
@ATTRIBUTE D29833_at REAL
@ATTRIBUTE D29954_at REAL
@ATTRIBUTE D29956_at REAL
@ATTRIBUTE D29958_at REAL
@ATTRIBUTE D29963_at REAL
@ATTRIBUTE D30036_at REAL
@ATTRIBUTE D30037_at REAL
@ATTRIBUTE D30655_at REAL
@ATTRIBUTE D30742_at REAL
@ATTRIBUTE D30755_at REAL
@ATTRIBUTE D30756_at REAL
@ATTRIBUTE D30758_at REAL
@ATTRIBUTE D31716_at REAL
@ATTRIBUTE D31762_at REAL
@ATTRIBUTE D31763_at REAL
@ATTRIBUTE D31764_at REAL
@ATTRIBUTE D31765_at REAL
@ATTRIBUTE D31766_at REAL
@ATTRIBUTE D31767_at REAL
@ATTRIBUTE D31784_at REAL
@ATTRIBUTE D31797_at REAL
@ATTRIBUTE D31815_at REAL
@ATTRIBUTE D31846_at REAL
@ATTRIBUTE D31883_at REAL
@ATTRIBUTE D31884_at REAL
@ATTRIBUTE D31885_at REAL
@ATTRIBUTE D31886_at REAL
@ATTRIBUTE D31887_at REAL
@ATTRIBUTE D31888_at REAL
@ATTRIBUTE D31890_at REAL
@ATTRIBUTE D31891_at REAL
@ATTRIBUTE D31897_at REAL
@ATTRIBUTE D32001_at REAL
@ATTRIBUTE D32050_at REAL
@ATTRIBUTE D32202_at REAL
@ATTRIBUTE D37931_at REAL
@ATTRIBUTE D37965_at REAL
@ATTRIBUTE D38037_at REAL
@ATTRIBUTE D38047_at REAL
@ATTRIBUTE D38048_at REAL
@ATTRIBUTE D38076_at REAL
@ATTRIBUTE D38128_at REAL
@ATTRIBUTE D38145_at REAL
@ATTRIBUTE D38293_at REAL
@ATTRIBUTE D38305_at REAL
@ATTRIBUTE D38449_at REAL
@ATTRIBUTE D38462_at REAL
@ATTRIBUTE D38491_at REAL
@ATTRIBUTE D38500_at REAL
@ATTRIBUTE D38503_at REAL
@ATTRIBUTE D38521_at REAL
@ATTRIBUTE D38522_at REAL
@ATTRIBUTE D38524_at REAL
@ATTRIBUTE D38535_at REAL
@ATTRIBUTE D38548_at REAL
@ATTRIBUTE D38549_at REAL
@ATTRIBUTE D38550_at REAL
@ATTRIBUTE D38551_at REAL
@ATTRIBUTE D38552_at REAL
@ATTRIBUTE D38553_at REAL
@ATTRIBUTE D38555_at REAL
@ATTRIBUTE D38583_at REAL
@ATTRIBUTE D38751_at REAL
@ATTRIBUTE D42038_at REAL
@ATTRIBUTE D42039_at REAL
@ATTRIBUTE D42041_at REAL
@ATTRIBUTE D42043_at REAL
@ATTRIBUTE D42044_at REAL
@ATTRIBUTE D42045_at REAL
@ATTRIBUTE D42046_at REAL
@ATTRIBUTE D42047_at REAL
@ATTRIBUTE D42053_at REAL
@ATTRIBUTE D42054_at REAL
@ATTRIBUTE D42055_at REAL
@ATTRIBUTE D42063_at REAL
@ATTRIBUTE D42072_at REAL
@ATTRIBUTE D42073_at REAL
@ATTRIBUTE D42084_at REAL
@ATTRIBUTE D42085_at REAL
@ATTRIBUTE D42087_at REAL
@ATTRIBUTE D42108_at REAL
@ATTRIBUTE D42123_at REAL
@ATTRIBUTE D42138_at REAL
@ATTRIBUTE D43636_at REAL
@ATTRIBUTE D43638_at REAL
@ATTRIBUTE D43642_at REAL
@ATTRIBUTE D43767_at REAL
@ATTRIBUTE D43768_at REAL
@ATTRIBUTE D43772_at REAL
@ATTRIBUTE D43947_at REAL
@ATTRIBUTE D43948_at REAL
@ATTRIBUTE D43949_at REAL
@ATTRIBUTE D43950_at REAL
@ATTRIBUTE D43951_at REAL
@ATTRIBUTE D44466_at REAL
@ATTRIBUTE D45248_at REAL
@ATTRIBUTE D45370_at REAL
@ATTRIBUTE D45371_at REAL
@ATTRIBUTE D45399_at REAL
@ATTRIBUTE D45906_at REAL
@ATTRIBUTE D49357_at REAL
@ATTRIBUTE D49387_at REAL
@ATTRIBUTE D49394_at REAL
@ATTRIBUTE D49396_at REAL
@ATTRIBUTE D49400_at REAL
@ATTRIBUTE D49410_at REAL
@ATTRIBUTE D49488_at REAL
@ATTRIBUTE D49489_at REAL
@ATTRIBUTE D49490_at REAL
@ATTRIBUTE D49493_at REAL
@ATTRIBUTE D49677_at REAL
@ATTRIBUTE D49738_at REAL
@ATTRIBUTE D49742_at REAL
@ATTRIBUTE D49817_at REAL
@ATTRIBUTE D49818_at REAL
@ATTRIBUTE D49950_at REAL
@ATTRIBUTE D49958_at REAL
@ATTRIBUTE D50063_at REAL
@ATTRIBUTE D50310_at REAL
@ATTRIBUTE D50312_at REAL
@ATTRIBUTE D50370_at REAL
@ATTRIBUTE D50402_at REAL
@ATTRIBUTE D50487_at REAL
@ATTRIBUTE D50495_at REAL
@ATTRIBUTE D50525_at REAL
@ATTRIBUTE D50532_at REAL
@ATTRIBUTE D50582_at REAL
@ATTRIBUTE D50640_at REAL
@ATTRIBUTE D50645_at REAL
@ATTRIBUTE D50663_at REAL
@ATTRIBUTE D50678_at REAL
@ATTRIBUTE D50683_at REAL
@ATTRIBUTE D50692_at REAL
@ATTRIBUTE D50810_at REAL
@ATTRIBUTE D50840_at REAL
@ATTRIBUTE D50857_at REAL
@ATTRIBUTE D50863_at REAL
@ATTRIBUTE D50911_at REAL
@ATTRIBUTE D50912_at REAL
@ATTRIBUTE D50913_at REAL
@ATTRIBUTE D50914_at REAL
@ATTRIBUTE D50915_at REAL
@ATTRIBUTE D50916_at REAL
@ATTRIBUTE D50917_at REAL
@ATTRIBUTE D50918_at REAL
@ATTRIBUTE D50919_at REAL
@ATTRIBUTE D50920_at REAL
@ATTRIBUTE D50922_at REAL
@ATTRIBUTE D50923_at REAL
@ATTRIBUTE D50924_at REAL
@ATTRIBUTE D50925_at REAL
@ATTRIBUTE D50926_at REAL
@ATTRIBUTE D50927_at REAL
@ATTRIBUTE D50928_at REAL
@ATTRIBUTE D50930_at REAL
@ATTRIBUTE D50931_at REAL
@ATTRIBUTE D55638_at REAL
@ATTRIBUTE D55640_at REAL
@ATTRIBUTE D55654_at REAL
@ATTRIBUTE D55696_at REAL
@ATTRIBUTE D55716_at REAL
@ATTRIBUTE D56495_at REAL
@ATTRIBUTE D59253_at REAL
@ATTRIBUTE D61380_at REAL
@ATTRIBUTE D61391_at REAL
@ATTRIBUTE D63134_at REAL
@ATTRIBUTE D63135_at REAL
@ATTRIBUTE D63160_at REAL
@ATTRIBUTE D63390_at REAL
@ATTRIBUTE D63391_at REAL
@ATTRIBUTE D63412_at REAL
@ATTRIBUTE D63475_at REAL
@ATTRIBUTE D63476_at REAL
@ATTRIBUTE D63477_at REAL
@ATTRIBUTE D63478_at REAL
@ATTRIBUTE D63480_at REAL
@ATTRIBUTE D63481_at REAL
@ATTRIBUTE D63482_at REAL
@ATTRIBUTE D63483_at REAL
@ATTRIBUTE D63484_at REAL
@ATTRIBUTE D63485_at REAL
@ATTRIBUTE D63486_at REAL
@ATTRIBUTE D63487_at REAL
@ATTRIBUTE D63506_at REAL
@ATTRIBUTE D63813_at REAL
@ATTRIBUTE D63851_at REAL
@ATTRIBUTE D63874_at REAL
@ATTRIBUTE D63875_at REAL
@ATTRIBUTE D63876_at REAL
@ATTRIBUTE D63877_at REAL
@ATTRIBUTE D63878_at REAL
@ATTRIBUTE D63879_at REAL
@ATTRIBUTE D63880_at REAL
@ATTRIBUTE D63881_at REAL
@ATTRIBUTE D63998_at REAL
@ATTRIBUTE D64109_at REAL
@ATTRIBUTE D64110_at REAL
@ATTRIBUTE D64142_at REAL
@ATTRIBUTE D64154_at REAL
@ATTRIBUTE D64158_at REAL
@ATTRIBUTE D64159_at REAL
@ATTRIBUTE D67029_at REAL
@ATTRIBUTE D70830_at REAL
@ATTRIBUTE D76435_at REAL
@ATTRIBUTE D76444_at REAL
@ATTRIBUTE D78011_at REAL
@ATTRIBUTE D78012_at REAL
@ATTRIBUTE D78014_at REAL
@ATTRIBUTE D78129_at REAL
@ATTRIBUTE D78134_at REAL
@ATTRIBUTE D78151_at REAL
@ATTRIBUTE D78156_at REAL
@ATTRIBUTE D78261_at REAL
@ATTRIBUTE D78275_at REAL
@ATTRIBUTE D78333_at REAL
@ATTRIBUTE D78334_at REAL
@ATTRIBUTE D78335_at REAL
@ATTRIBUTE D78361_at REAL
@ATTRIBUTE D78367_at REAL
@ATTRIBUTE D78514_at REAL
@ATTRIBUTE D78586_at REAL
@ATTRIBUTE D78611_at REAL
@ATTRIBUTE D79205_at REAL
@ATTRIBUTE D79983_at REAL
@ATTRIBUTE D79985_at REAL
@ATTRIBUTE D79986_at REAL
@ATTRIBUTE D79987_at REAL
@ATTRIBUTE D79988_at REAL
@ATTRIBUTE D79989_at REAL
@ATTRIBUTE D79990_at REAL
@ATTRIBUTE D79991_at REAL
@ATTRIBUTE D79992_at REAL
@ATTRIBUTE D79993_at REAL
@ATTRIBUTE D79994_at REAL
@ATTRIBUTE D79995_at REAL
@ATTRIBUTE D79996_at REAL
@ATTRIBUTE D79997_at REAL
@ATTRIBUTE D79998_at REAL
@ATTRIBUTE D79999_at REAL
@ATTRIBUTE D80001_at REAL
@ATTRIBUTE D80002_at REAL
@ATTRIBUTE D80003_at REAL
@ATTRIBUTE D80004_at REAL
@ATTRIBUTE D80005_at REAL
@ATTRIBUTE D80006_at REAL
@ATTRIBUTE D80007_at REAL
@ATTRIBUTE D80008_at REAL
@ATTRIBUTE D80009_at REAL
@ATTRIBUTE D80010_at REAL
@ATTRIBUTE D80011_at REAL
@ATTRIBUTE D80012_at REAL
@ATTRIBUTE D82060_at REAL
@ATTRIBUTE D82061_at REAL
@ATTRIBUTE D82070_at REAL
@ATTRIBUTE D82326_at REAL
@ATTRIBUTE D82343_at REAL
@ATTRIBUTE D82344_at REAL
@ATTRIBUTE D82345_at REAL
@ATTRIBUTE D82346_at REAL
@ATTRIBUTE D82348_at REAL
@ATTRIBUTE D83004_at REAL
@ATTRIBUTE D83018_at REAL
@ATTRIBUTE D83032_at REAL
@ATTRIBUTE D83195_at REAL
@ATTRIBUTE D83243_at REAL
@ATTRIBUTE D83407_at REAL
@ATTRIBUTE D83542_at REAL
@ATTRIBUTE D83597_at REAL
@ATTRIBUTE D83657_at REAL
@ATTRIBUTE D83699_at REAL
@ATTRIBUTE D83702_at REAL
@ATTRIBUTE D83703_at REAL
@ATTRIBUTE D83735_at REAL
@ATTRIBUTE D83767_at REAL
@ATTRIBUTE D83776_at REAL
@ATTRIBUTE D83777_at REAL
@ATTRIBUTE D83778_at REAL
@ATTRIBUTE D83779_at REAL
@ATTRIBUTE D83780_at REAL
@ATTRIBUTE D83781_at REAL
@ATTRIBUTE D83782_at REAL
@ATTRIBUTE D83783_at REAL
@ATTRIBUTE D83784_at REAL
@ATTRIBUTE D83785_at REAL
@ATTRIBUTE D83920_at REAL
@ATTRIBUTE D84110_at REAL
@ATTRIBUTE D84145_at REAL
@ATTRIBUTE D84239_at REAL
@ATTRIBUTE D84276_at REAL
@ATTRIBUTE D84294_at REAL
@ATTRIBUTE D84307_at REAL
@ATTRIBUTE D84361_at REAL
@ATTRIBUTE D84424_at REAL
@ATTRIBUTE D84454_at REAL
@ATTRIBUTE D84557_at REAL
@ATTRIBUTE D85181_at REAL
@ATTRIBUTE D85245_at REAL
@ATTRIBUTE D85376_at REAL
@ATTRIBUTE D85418_at REAL
@ATTRIBUTE D85423_at REAL
@ATTRIBUTE D85429_at REAL
@ATTRIBUTE D85433_at REAL
@ATTRIBUTE D85527_at REAL
@ATTRIBUTE D85758_at REAL
@ATTRIBUTE D85815_at REAL
@ATTRIBUTE D85939_at REAL
@ATTRIBUTE D86096_cds3_at REAL
@ATTRIBUTE D86425_at REAL
@ATTRIBUTE D86479_at REAL
@ATTRIBUTE D86519_at REAL
@ATTRIBUTE D86549_at REAL
@ATTRIBUTE D86640_at REAL
@ATTRIBUTE D86956_at REAL
@ATTRIBUTE D86957_at REAL
@ATTRIBUTE D86959_at REAL
@ATTRIBUTE D86960_at REAL
@ATTRIBUTE D86961_at REAL
@ATTRIBUTE D86962_at REAL
@ATTRIBUTE D86963_at REAL
@ATTRIBUTE D86964_at REAL
@ATTRIBUTE D86965_at REAL
@ATTRIBUTE D86966_at REAL
@ATTRIBUTE D86967_at REAL
@ATTRIBUTE D86968_at REAL
@ATTRIBUTE D86969_at REAL
@ATTRIBUTE D86970_at REAL
@ATTRIBUTE D86971_at REAL
@ATTRIBUTE D86972_at REAL
@ATTRIBUTE D86973_at REAL
@ATTRIBUTE D86975_at REAL
@ATTRIBUTE D86976_at REAL
@ATTRIBUTE D86977_at REAL
@ATTRIBUTE D86978_at REAL
@ATTRIBUTE D86979_at REAL
@ATTRIBUTE D86980_at REAL
@ATTRIBUTE D86981_at REAL
@ATTRIBUTE D86982_at REAL
@ATTRIBUTE D86983_at REAL
@ATTRIBUTE D86984_at REAL
@ATTRIBUTE D86985_at REAL
@ATTRIBUTE D87009_cds3_at REAL
@ATTRIBUTE D87011_at REAL
@ATTRIBUTE D87012_at REAL
@ATTRIBUTE D87023_cds2_at REAL
@ATTRIBUTE D87024_at REAL
@ATTRIBUTE D87071_at REAL
@ATTRIBUTE D87073_at REAL
@ATTRIBUTE D87074_at REAL
@ATTRIBUTE D87075_at REAL
@ATTRIBUTE D87076_at REAL
@ATTRIBUTE D87077_at REAL
@ATTRIBUTE D87078_at REAL
@ATTRIBUTE D87116_at REAL
@ATTRIBUTE D87119_at REAL
@ATTRIBUTE D87120_at REAL
@ATTRIBUTE D87127_at REAL
@ATTRIBUTE D87258_at REAL
@ATTRIBUTE D87292_at REAL
@ATTRIBUTE D87328_at REAL
@ATTRIBUTE D87432_at REAL
@ATTRIBUTE D87433_at REAL
@ATTRIBUTE D87434_at REAL
@ATTRIBUTE D87435_at REAL
@ATTRIBUTE D87436_at REAL
@ATTRIBUTE D87437_at REAL
@ATTRIBUTE D87438_at REAL
@ATTRIBUTE D87440_at REAL
@ATTRIBUTE D87442_at REAL
@ATTRIBUTE D87443_at REAL
@ATTRIBUTE D87444_at REAL
@ATTRIBUTE D87445_at REAL
@ATTRIBUTE D87446_at REAL
@ATTRIBUTE D87447_at REAL
@ATTRIBUTE D87448_at REAL
@ATTRIBUTE D87449_at REAL
@ATTRIBUTE D87450_at REAL
@ATTRIBUTE D87451_at REAL
@ATTRIBUTE D87452_at REAL
@ATTRIBUTE D87453_at REAL
@ATTRIBUTE D87454_at REAL
@ATTRIBUTE D87455_at REAL
@ATTRIBUTE D87457_at REAL
@ATTRIBUTE D87458_at REAL
@ATTRIBUTE D87459_at REAL
@ATTRIBUTE D87460_at REAL
@ATTRIBUTE D87461_at REAL
@ATTRIBUTE D87462_at REAL
@ATTRIBUTE D87463_at REAL
@ATTRIBUTE D87464_at REAL
@ATTRIBUTE D87465_at REAL
@ATTRIBUTE D87466_at REAL
@ATTRIBUTE D87467_at REAL
@ATTRIBUTE D87468_at REAL
@ATTRIBUTE D87469_at REAL
@ATTRIBUTE D87470_at REAL
@ATTRIBUTE D87673_at REAL
@ATTRIBUTE D87682_at REAL
@ATTRIBUTE D87683_at REAL
@ATTRIBUTE D87684_at REAL
@ATTRIBUTE D87685_at REAL
@ATTRIBUTE D87735_at REAL
@ATTRIBUTE D87742_at REAL
@ATTRIBUTE D87743_at REAL
@ATTRIBUTE D87845_at REAL
@ATTRIBUTE D87937_at REAL
@ATTRIBUTE D87953_at REAL
@ATTRIBUTE D87957_at REAL
@ATTRIBUTE D87969_at REAL
@ATTRIBUTE D87989_at REAL
@ATTRIBUTE D88146_at REAL
@ATTRIBUTE D88152_at REAL
@ATTRIBUTE D88213_at REAL
@ATTRIBUTE D88270_at REAL
@ATTRIBUTE D88378_at REAL
@ATTRIBUTE D88422_at REAL
@ATTRIBUTE D88460_at REAL
@ATTRIBUTE D88532_at REAL
@ATTRIBUTE D88613_at REAL
@ATTRIBUTE D88667_at REAL
@ATTRIBUTE D88795_at REAL
@ATTRIBUTE D88797_at REAL
@ATTRIBUTE D88799_at REAL
@ATTRIBUTE D89016_at REAL
@ATTRIBUTE D89050_at REAL
@ATTRIBUTE D89052_at REAL
@ATTRIBUTE D89077_at REAL
@ATTRIBUTE D89289_at REAL
@ATTRIBUTE D89501_at REAL
@ATTRIBUTE D89667_at REAL
@ATTRIBUTE D89858_at REAL
@ATTRIBUTE D89859_at REAL
@ATTRIBUTE D90064_at REAL
@ATTRIBUTE D90084_at REAL
@ATTRIBUTE D90086_at REAL
@ATTRIBUTE D90097_at REAL
@ATTRIBUTE D90209_at REAL
@ATTRIBUTE D90224_at REAL
@ATTRIBUTE D90276_at REAL
@ATTRIBUTE D90282_at REAL
@ATTRIBUTE D90359_at REAL
@ATTRIBUTE H46990_at REAL
@ATTRIBUTE HG1019-HT1019_at REAL
@ATTRIBUTE HG1071-HT1071_at REAL
@ATTRIBUTE HG1078-HT1078_at REAL
@ATTRIBUTE HG1098-HT1098_at REAL
@ATTRIBUTE HG1102-HT1102_at REAL
@ATTRIBUTE HG1103-HT1103_at REAL
@ATTRIBUTE HG1111-HT1111_at REAL
@ATTRIBUTE HG1112-HT1112_at REAL
@ATTRIBUTE HG1116-HT1116_at REAL
@ATTRIBUTE HG1139-HT4910_at REAL
@ATTRIBUTE HG1148-HT1148_at REAL
@ATTRIBUTE HG1153-HT1153_at REAL
@ATTRIBUTE HG1155-HT4822_at REAL
@ATTRIBUTE HG1205-HT1205_at REAL
@ATTRIBUTE HG142-HT142_at REAL
@ATTRIBUTE HG1602-HT1602_at REAL
@ATTRIBUTE HG1604-HT1604_at REAL
@ATTRIBUTE HG1612-HT1612_at REAL
@ATTRIBUTE HG1614-HT1614_at REAL
@ATTRIBUTE HG1649-HT1652_at REAL
@ATTRIBUTE HG172-HT3924_at REAL
@ATTRIBUTE HG1723-HT1729_at REAL
@ATTRIBUTE HG1733-HT1748_at REAL
@ATTRIBUTE HG174-HT174_at REAL
@ATTRIBUTE HG180-HT180_at REAL
@ATTRIBUTE HG1800-HT1823_at REAL
@ATTRIBUTE HG1804-HT1829_at REAL
@ATTRIBUTE HG1828-HT1857_at REAL
@ATTRIBUTE HG1862-HT1897_at REAL
@ATTRIBUTE HG1869-HT1904_at REAL
@ATTRIBUTE HG1872-HT1907_at REAL
@ATTRIBUTE HG1879-HT1919_at REAL
@ATTRIBUTE HG2028-HT2082_at REAL
@ATTRIBUTE HG2036-HT2090_at REAL
@ATTRIBUTE HG2059-HT2114_at REAL
@ATTRIBUTE HG2152-HT2222_at REAL
@ATTRIBUTE HG2161-HT2231_at REAL
@ATTRIBUTE HG2167-HT2237_at REAL
@ATTRIBUTE HG2188-HT2258_at REAL
@ATTRIBUTE HG2190-HT2260_at REAL
@ATTRIBUTE HG2191-HT2261_at REAL
@ATTRIBUTE HG2228-HT2305_at REAL
@ATTRIBUTE HG2229-HT2306_at REAL
@ATTRIBUTE HG2247-HT2332_at REAL
@ATTRIBUTE HG2261-HT2352_at REAL
@ATTRIBUTE HG2264-HT2360_at REAL
@ATTRIBUTE HG2274-HT2370_at REAL
@ATTRIBUTE HG2279-HT2375_at REAL
@ATTRIBUTE HG2280-HT2376_at REAL
@ATTRIBUTE HG2290-HT2386_at REAL
@ATTRIBUTE HG2309-HT2405_at REAL
@ATTRIBUTE HG2314-HT2410_at REAL
@ATTRIBUTE HG2320-HT2416_at REAL
@ATTRIBUTE HG2325-HT2421_at REAL
@ATTRIBUTE HG2339-HT2435_at REAL
@ATTRIBUTE HG2415-HT2511_at REAL
@ATTRIBUTE HG2416-HT2512_at REAL
@ATTRIBUTE HG2417-HT2513_at REAL
@ATTRIBUTE HG2442-HT2538_at REAL
@ATTRIBUTE HG2460-HT2556_at REAL
@ATTRIBUTE HG2463-HT2559_at REAL
@ATTRIBUTE HG2480-HT2576_at REAL
@ATTRIBUTE HG2492-HT2588_at REAL
@ATTRIBUTE HG2507-HT2603_at REAL
@ATTRIBUTE HG2525-HT2621_at REAL
@ATTRIBUTE HG2530-HT2626_at REAL
@ATTRIBUTE HG2538-HT2634_at REAL
@ATTRIBUTE HG2566-HT4867_at REAL
@ATTRIBUTE HG2573-HT2669_at REAL
@ATTRIBUTE HG25930-HT26386_at REAL
@ATTRIBUTE HG2602-HT2698_at REAL
@ATTRIBUTE HG2604-HT2700_at REAL
@ATTRIBUTE HG2614-HT2710_at REAL
@ATTRIBUTE HG2662-HT2758_at REAL
@ATTRIBUTE HG2663-HT2759_at REAL
@ATTRIBUTE HG2668-HT2764_at REAL
@ATTRIBUTE HG2686-HT2782_at REAL
@ATTRIBUTE HG2689-HT2785_at REAL
@ATTRIBUTE HG270-HT270_at REAL
@ATTRIBUTE HG2706-HT2802_at REAL
@ATTRIBUTE HG2707-HT2803_at REAL
@ATTRIBUTE HG2709-HT2805_at REAL
@ATTRIBUTE HG2714-HT2810_at REAL
@ATTRIBUTE HG2715-HT2811_at REAL
@ATTRIBUTE HG2723-HT2819_at REAL
@ATTRIBUTE HG2724-HT2820_at REAL
@ATTRIBUTE HG2755-HT2862_at REAL
@ATTRIBUTE HG2788-HT2896_at REAL
@ATTRIBUTE HG2796-HT2904_at REAL
@ATTRIBUTE HG2810-HT2921_at REAL
@ATTRIBUTE HG2825-HT2949_at REAL
@ATTRIBUTE HG2855-HT2995_at REAL
@ATTRIBUTE HG2873-HT3017_at REAL
@ATTRIBUTE HG2874-HT3018_at REAL
@ATTRIBUTE HG2936-HT3080_at REAL
@ATTRIBUTE HG2992-HT5186_at REAL
@ATTRIBUTE HG3039-HT3200_at REAL
@ATTRIBUTE HG3063-HT3224_at REAL
@ATTRIBUTE HG3088-HT3263_at REAL
@ATTRIBUTE HG3104-HT3280_at REAL
@ATTRIBUTE HG311-HT311_at REAL
@ATTRIBUTE HG3111-HT3287_at REAL
@ATTRIBUTE HG3117-HT3293_at REAL
@ATTRIBUTE HG3123-HT3299_at REAL
@ATTRIBUTE HG3132-HT3308_at REAL
@ATTRIBUTE HG3137-HT3313_at REAL
@ATTRIBUTE HG315-HT315_at REAL
@ATTRIBUTE HG3162-HT3339_at REAL
@ATTRIBUTE HG3175-HT3352_at REAL
@ATTRIBUTE HG3214-HT3391_at REAL
@ATTRIBUTE HG3227-HT3404_at REAL
@ATTRIBUTE HG3231-HT3408_at REAL
@ATTRIBUTE HG3248-HT3425_at REAL
@ATTRIBUTE HG3254-HT3431_at REAL
@ATTRIBUTE HG3255-HT3432_at REAL
@ATTRIBUTE HG3264-HT3441_at REAL
@ATTRIBUTE HG3286-HT3463_at REAL
@ATTRIBUTE HG3288-HT3465_at REAL
@ATTRIBUTE HG3299-HT3476_at REAL
@ATTRIBUTE HG33-HT33_at REAL
@ATTRIBUTE HG331-HT331_at REAL
@ATTRIBUTE HG3313-HT3490_at REAL
@ATTRIBUTE HG3344-HT3521_at REAL
@ATTRIBUTE HG3345-HT3522_at REAL
@ATTRIBUTE HG3355-HT3532_at REAL
@ATTRIBUTE HG3364-HT3541_at REAL
@ATTRIBUTE HG3369-HT3546_at REAL
@ATTRIBUTE HG3400-HT3579_at REAL
@ATTRIBUTE HG3405-HT3586_at REAL
@ATTRIBUTE HG3415-HT3598_at REAL
@ATTRIBUTE HG3432-HT3618_at REAL
@ATTRIBUTE HG3432-HT3621_at REAL
@ATTRIBUTE HG3454-HT3647_at REAL
@ATTRIBUTE HG3477-HT3670_at REAL
@ATTRIBUTE HG3492-HT3686_at REAL
@ATTRIBUTE HG3494-HT3688_at REAL
@ATTRIBUTE HG3495-HT3689_at REAL
@ATTRIBUTE HG3502-HT3696_at REAL
@ATTRIBUTE HG3510-HT3704_at REAL
@ATTRIBUTE HG3514-HT3708_at REAL
@ATTRIBUTE HG3517-HT3711_at REAL
@ATTRIBUTE HG3521-HT3715_at REAL
@ATTRIBUTE HG3548-HT3749_at REAL
@ATTRIBUTE HG3549-HT3751_at REAL
@ATTRIBUTE HG3566-HT3769_at REAL
@ATTRIBUTE HG3570-HT3773_at REAL
@ATTRIBUTE HG3578-HT3781_at REAL
@ATTRIBUTE HG358-HT358_at REAL
@ATTRIBUTE HG3627-HT3836_at REAL
@ATTRIBUTE HG363-HT363_at REAL
@ATTRIBUTE HG37-HT37_at REAL
@ATTRIBUTE HG3733-HT4003_at REAL
@ATTRIBUTE HG3740-HT4010_at REAL
@ATTRIBUTE HG3748-HT4018_at REAL
@ATTRIBUTE HG3790-HT4060_at REAL
@ATTRIBUTE HG384-HT384_at REAL
@ATTRIBUTE HG3872-HT4142_at REAL
@ATTRIBUTE HG3884-HT4154_at REAL
@ATTRIBUTE HG3893-HT4163_at REAL
@ATTRIBUTE HG3897-HT4167_at REAL
@ATTRIBUTE HG3930-HT4200_at REAL
@ATTRIBUTE HG3934-HT4204_at REAL
@ATTRIBUTE HG3936-HT4206_at REAL
@ATTRIBUTE HG3942-HT4212_at REAL
@ATTRIBUTE HG3945-HT4215_at REAL
@ATTRIBUTE HG3962-HT4232_at REAL
@ATTRIBUTE HG3971-HT4241_at REAL
@ATTRIBUTE HG3976-HT4246_at REAL
@ATTRIBUTE HG3985-HT4255_at REAL
@ATTRIBUTE HG3987-HT4257_at REAL
@ATTRIBUTE HG3989-HT4259_at REAL
@ATTRIBUTE HG3992-HT4262_at REAL
@ATTRIBUTE HG3993-HT4263_at REAL
@ATTRIBUTE HG3994-HT4264_at REAL
@ATTRIBUTE HG3995-HT4265_at REAL
@ATTRIBUTE HG3998-HT4268_at REAL
@ATTRIBUTE HG3999-HT4269_at REAL
@ATTRIBUTE HG4018-HT4288_at REAL
@ATTRIBUTE HG4036-HT4306_at REAL
@ATTRIBUTE HG4051-HT4321_at REAL
@ATTRIBUTE HG4052-HT4322_at REAL
@ATTRIBUTE HG4058-HT4328_at REAL
@ATTRIBUTE HG406-HT406_at REAL
@ATTRIBUTE HG4068-HT4338_at REAL
@ATTRIBUTE HG4073-HT4343_at REAL
@ATTRIBUTE HG4074-HT4344_at REAL
@ATTRIBUTE HG4102-HT4372_at REAL
@ATTRIBUTE HG4114-HT4384_at REAL
@ATTRIBUTE HG4126-HT4396_at REAL
@ATTRIBUTE HG4128-HT4398_at REAL
@ATTRIBUTE HG4144-HT4414_at REAL
@ATTRIBUTE HG415-HT415_at REAL
@ATTRIBUTE HG4157-HT4427_at REAL
@ATTRIBUTE HG4165-HT4435_at REAL
@ATTRIBUTE HG4167-HT4437_at REAL
@ATTRIBUTE HG4178-HT4448_at REAL
@ATTRIBUTE HG4185-HT4455_at REAL
@ATTRIBUTE HG4188-HT4458_at REAL
@ATTRIBUTE HG4194-HT4464_at REAL
@ATTRIBUTE HG4234-HT4504_at REAL
@ATTRIBUTE HG4243-HT4513_at REAL
@ATTRIBUTE HG4245-HT4515_at REAL
@ATTRIBUTE HG4258-HT4528_at REAL
@ATTRIBUTE HG4263-HT4533_at REAL
@ATTRIBUTE HG4272-HT4542_at REAL
@ATTRIBUTE HG429-HT429_at REAL
@ATTRIBUTE HG4297-HT4567_at REAL
@ATTRIBUTE HG4310-HT4580_at REAL
@ATTRIBUTE HG4316-HT4586_at REAL
@ATTRIBUTE HG4319-HT4589_at REAL
@ATTRIBUTE HG4321-HT4591_at REAL
@ATTRIBUTE HG4332-HT4602_at REAL
@ATTRIBUTE HG4333-HT4603_at REAL
@ATTRIBUTE HG4336-HT4606_at REAL
@ATTRIBUTE HG4390-HT4660_at REAL
@ATTRIBUTE HG4411-HT4681_at REAL
@ATTRIBUTE HG4433-HT4703_at REAL
@ATTRIBUTE HG4458-HT4727_at REAL
@ATTRIBUTE HG4460-HT4729_at REAL
@ATTRIBUTE HG4462-HT4731_at REAL
@ATTRIBUTE HG4480-HT4833_at REAL
@ATTRIBUTE HG4533-HT4938_at REAL
@ATTRIBUTE HG4542-HT4947_at REAL
@ATTRIBUTE HG4582-HT4987_at REAL
@ATTRIBUTE HG4606-HT5011_at REAL
@ATTRIBUTE HG4638-HT5050_at REAL
@ATTRIBUTE HG4660-HT5073_at REAL
@ATTRIBUTE HG4662-HT5075_at REAL
@ATTRIBUTE HG4704-HT5146_at REAL
@ATTRIBUTE HG4716-HT5158_at REAL
@ATTRIBUTE HG4724-HT5166_at REAL
@ATTRIBUTE HG4740-HT5187_at REAL
@ATTRIBUTE HG4747-HT5195_at REAL
@ATTRIBUTE HG4749-HT5197_at REAL
@ATTRIBUTE HG511-HT511_at REAL
@ATTRIBUTE HG537-HT537_at REAL
@ATTRIBUTE HG544-HT544_at REAL
@ATTRIBUTE HG613-HT613_at REAL
@ATTRIBUTE HG620-HT620_at REAL
@ATTRIBUTE HG64-HT64_at REAL
@ATTRIBUTE HG644-HT644_at REAL
@ATTRIBUTE HG662-HT662_at REAL
@ATTRIBUTE HG668-HT4793_at REAL
@ATTRIBUTE HG732-HT732_at REAL
@ATTRIBUTE HG742-HT742_at REAL
@ATTRIBUTE HG821-HT821_at REAL
@ATTRIBUTE HG825-HT825_at REAL
@ATTRIBUTE HG830-HT830_at REAL
@ATTRIBUTE HG831-HT831_at REAL
@ATTRIBUTE HG846-HT846_at REAL
@ATTRIBUTE HG870-HT870_at REAL
@ATTRIBUTE HG896-HT896_at REAL
@ATTRIBUTE HG907-HT907_at REAL
@ATTRIBUTE HG908-HT908_at REAL
@ATTRIBUTE HG909-HT909_at REAL
@ATTRIBUTE HG919-HT919_at REAL
@ATTRIBUTE HG921-HT3995_at REAL
@ATTRIBUTE HG960-HT960_at REAL
@ATTRIBUTE HG961-HT961_at REAL
@ATTRIBUTE HG987-HT987_at REAL
@ATTRIBUTE J00073_at REAL
@ATTRIBUTE J00123_at REAL
@ATTRIBUTE J00124_at REAL
@ATTRIBUTE J00129_at REAL
@ATTRIBUTE J00287_at REAL
@ATTRIBUTE J00301_at REAL
@ATTRIBUTE J00306_at REAL
@ATTRIBUTE J02611_at REAL
@ATTRIBUTE J02645_at REAL
@ATTRIBUTE J02843_at REAL
@ATTRIBUTE J02854_at REAL
@ATTRIBUTE J02874_at REAL
@ATTRIBUTE J02876_at REAL
@ATTRIBUTE J02883_at REAL
@ATTRIBUTE J02888_at REAL
@ATTRIBUTE J02902_at REAL
@ATTRIBUTE J02906_at REAL
@ATTRIBUTE J02923_at REAL
@ATTRIBUTE J02943_at REAL
@ATTRIBUTE J02963_at REAL
@ATTRIBUTE J02973_rna1_at REAL
@ATTRIBUTE J03040_at REAL
@ATTRIBUTE J03068_at REAL
@ATTRIBUTE J03069_rna1_at REAL
@ATTRIBUTE J03133_at REAL
@ATTRIBUTE J03161_at REAL
@ATTRIBUTE J03171_at REAL
@ATTRIBUTE J03191_at REAL
@ATTRIBUTE J03258_at REAL
@ATTRIBUTE J03278_at REAL
@ATTRIBUTE J03459_at REAL
@ATTRIBUTE J03473_at REAL
@ATTRIBUTE J03474_at REAL
@ATTRIBUTE J03507_at REAL
@ATTRIBUTE J03589_at REAL
@ATTRIBUTE J03592_at REAL
@ATTRIBUTE J03600_at REAL
@ATTRIBUTE J03756_at REAL
@ATTRIBUTE J03764_at REAL
@ATTRIBUTE J03779_at REAL
@ATTRIBUTE J03798_at REAL
@ATTRIBUTE J03810_at REAL
@ATTRIBUTE J03824_at REAL
@ATTRIBUTE J03827_at REAL
@ATTRIBUTE J03890_rna1_at REAL
@ATTRIBUTE J03909_at REAL
@ATTRIBUTE J03925_at REAL
@ATTRIBUTE J03930_at REAL
@ATTRIBUTE J04027_at REAL
@ATTRIBUTE J04031_at REAL
@ATTRIBUTE J04040_at REAL
@ATTRIBUTE J04056_at REAL
@ATTRIBUTE J04058_at REAL
@ATTRIBUTE J04076_at REAL
@ATTRIBUTE J04080_at REAL
@ATTRIBUTE J04088_at REAL
@ATTRIBUTE J04101_at REAL
@ATTRIBUTE J04102_at REAL
@ATTRIBUTE J04111_at REAL
@ATTRIBUTE J04132_at REAL
@ATTRIBUTE J04156_at REAL
@ATTRIBUTE J04162_at REAL
@ATTRIBUTE J04164_at REAL
@ATTRIBUTE J04173_at REAL
@ATTRIBUTE J04177_at REAL
@ATTRIBUTE J04444_at REAL
@ATTRIBUTE J04456_at REAL
@ATTRIBUTE J04469_at REAL
@ATTRIBUTE J04501_at REAL
@ATTRIBUTE J04543_at REAL
@ATTRIBUTE J04599_at REAL
@ATTRIBUTE J04605_at REAL
@ATTRIBUTE J04611_at REAL
@ATTRIBUTE J04615_at REAL
@ATTRIBUTE J04621_at REAL
@ATTRIBUTE J04739_at REAL
@ATTRIBUTE J04742_at REAL
@ATTRIBUTE J04760_at REAL
@ATTRIBUTE J04794_at REAL
@ATTRIBUTE J04809_rna1_at REAL
@ATTRIBUTE J04823_rna1_at REAL
@ATTRIBUTE J04948_at REAL
@ATTRIBUTE J04970_at REAL
@ATTRIBUTE J04973_at REAL
@ATTRIBUTE J04982_at REAL
@ATTRIBUTE J04988_at REAL
@ATTRIBUTE J04990_at REAL
@ATTRIBUTE J05008_at REAL
@ATTRIBUTE J05032_at REAL
@ATTRIBUTE J05037_at REAL
@ATTRIBUTE J05068_at REAL
@ATTRIBUTE J05070_at REAL
@ATTRIBUTE J05073_at REAL
@ATTRIBUTE J05096_rna1_at REAL
@ATTRIBUTE J05125_at REAL
@ATTRIBUTE J05158_at REAL
@ATTRIBUTE J05213_at REAL
@ATTRIBUTE J05243_at REAL
@ATTRIBUTE J05249_at REAL
@ATTRIBUTE J05257_at REAL
@ATTRIBUTE J05272_at REAL
@ATTRIBUTE J05401_at REAL
@ATTRIBUTE J05428_at REAL
@ATTRIBUTE J05448_at REAL
@ATTRIBUTE J05459_at REAL
@ATTRIBUTE J05500_at REAL
@ATTRIBUTE J05556_at REAL
@ATTRIBUTE J05614_at REAL
@ATTRIBUTE J05682_at REAL
@ATTRIBUTE K01383_at REAL
@ATTRIBUTE K01396_at REAL
@ATTRIBUTE K01884_at REAL
@ATTRIBUTE K01911_at REAL
@ATTRIBUTE K02054_at REAL
@ATTRIBUTE K02100_at REAL
@ATTRIBUTE K02215_at REAL
@ATTRIBUTE K02268_at REAL
@ATTRIBUTE K02402_at REAL
@ATTRIBUTE K02545_cds2_at REAL
@ATTRIBUTE K02574_at REAL
@ATTRIBUTE K02765_at REAL
@ATTRIBUTE K03008_cds1_at REAL
@ATTRIBUTE K03008_cds2_at REAL
@ATTRIBUTE K03021_at REAL
@ATTRIBUTE K03195_at REAL
@ATTRIBUTE K03218_at REAL
@ATTRIBUTE K03430_at REAL
@ATTRIBUTE K03460_at REAL
@ATTRIBUTE K03474_at REAL
@ATTRIBUTE K03515_at REAL
@ATTRIBUTE L00137_cds1_at REAL
@ATTRIBUTE L00352_at REAL
@ATTRIBUTE L00354_at REAL
@ATTRIBUTE L00635_at REAL
@ATTRIBUTE L00972_at REAL
@ATTRIBUTE L01042_at REAL
@ATTRIBUTE L01087_at REAL
@ATTRIBUTE L01406_at REAL
@ATTRIBUTE L01664_at REAL
@ATTRIBUTE L02320_at REAL
@ATTRIBUTE L02321_at REAL
@ATTRIBUTE L02426_at REAL
@ATTRIBUTE L02547_at REAL
@ATTRIBUTE L02648_at REAL
@ATTRIBUTE L02785_at REAL
@ATTRIBUTE L02840_at REAL
@ATTRIBUTE L02867_at REAL
@ATTRIBUTE L02932_at REAL
@ATTRIBUTE L02950_at REAL
@ATTRIBUTE L03427_at REAL
@ATTRIBUTE L03532_at REAL
@ATTRIBUTE L03785_at REAL
@ATTRIBUTE L04270_at REAL
@ATTRIBUTE L04490_at REAL
@ATTRIBUTE L04510_at REAL
@ATTRIBUTE L04656_at REAL
@ATTRIBUTE L04733_at REAL
@ATTRIBUTE L04947_at REAL
@ATTRIBUTE L04953_at REAL
@ATTRIBUTE L05147_at REAL
@ATTRIBUTE L05148_at REAL
@ATTRIBUTE L05424_cds2_at REAL
@ATTRIBUTE L05425_at REAL
@ATTRIBUTE L05500_at REAL
@ATTRIBUTE L05512_at REAL
@ATTRIBUTE L05515_at REAL
@ATTRIBUTE L05568_at REAL
@ATTRIBUTE L05597_at REAL
@ATTRIBUTE L05606_at REAL
@ATTRIBUTE L05779_at REAL
@ATTRIBUTE L06132_at REAL
@ATTRIBUTE L06139_at REAL
@ATTRIBUTE L06147_at REAL
@ATTRIBUTE L06175_at REAL
@ATTRIBUTE L06419_at REAL
@ATTRIBUTE L06499_at REAL
@ATTRIBUTE L06505_at REAL
@ATTRIBUTE L06633_at REAL
@ATTRIBUTE L06845_at REAL
@ATTRIBUTE L06895_at REAL
@ATTRIBUTE L07033_at REAL
@ATTRIBUTE L07044_at REAL
@ATTRIBUTE L07077_at REAL
@ATTRIBUTE L07493_at REAL
@ATTRIBUTE L07515_at REAL
@ATTRIBUTE L07540_at REAL
@ATTRIBUTE L07541_at REAL
@ATTRIBUTE L07548_at REAL
@ATTRIBUTE L07590_at REAL
@ATTRIBUTE L07592_at REAL
@ATTRIBUTE L07594_at REAL
@ATTRIBUTE L07597_at REAL
@ATTRIBUTE L07633_at REAL
@ATTRIBUTE L07738_at REAL
@ATTRIBUTE L07758_at REAL
@ATTRIBUTE L07765_at REAL
@ATTRIBUTE L07868_at REAL
@ATTRIBUTE L07949_at REAL
@ATTRIBUTE L07956_at REAL
@ATTRIBUTE L08069_at REAL
@ATTRIBUTE L08177_at REAL
@ATTRIBUTE L08187_at REAL
@ATTRIBUTE L08246_at REAL
@ATTRIBUTE L08424_at REAL
@ATTRIBUTE L08485_at REAL
@ATTRIBUTE L08488_at REAL
@ATTRIBUTE L08666_at REAL
@ATTRIBUTE L09190_rna1_at REAL
@ATTRIBUTE L09234_at REAL
@ATTRIBUTE L09235_at REAL
@ATTRIBUTE L09260_at REAL
@ATTRIBUTE L09604_at REAL
@ATTRIBUTE L09708_at REAL
@ATTRIBUTE L09717_at REAL
@ATTRIBUTE L09749_at REAL
@ATTRIBUTE L09753_at REAL
@ATTRIBUTE L10035_at REAL
@ATTRIBUTE L10102_rna1_at REAL
@ATTRIBUTE L10123_at REAL
@ATTRIBUTE L10284_at REAL
@ATTRIBUTE L10343_at REAL
@ATTRIBUTE L10373_at REAL
@ATTRIBUTE L10374_at REAL
@ATTRIBUTE L10378_at REAL
@ATTRIBUTE L10381_at REAL
@ATTRIBUTE L10386_at REAL
@ATTRIBUTE L10403_at REAL
@ATTRIBUTE L10405_at REAL
@ATTRIBUTE L10665_at REAL
@ATTRIBUTE L10678_at REAL
@ATTRIBUTE L10838_at REAL
@ATTRIBUTE L10844_at REAL
@ATTRIBUTE L10910_at REAL
@ATTRIBUTE L11005_at REAL
@ATTRIBUTE L11239_at REAL
@ATTRIBUTE L11285_at REAL
@ATTRIBUTE L11329_at REAL
@ATTRIBUTE L11353_at REAL
@ATTRIBUTE L11369_at REAL
@ATTRIBUTE L11370_at REAL
@ATTRIBUTE L11372_at REAL
@ATTRIBUTE L11373_at REAL
@ATTRIBUTE L11566_at REAL
@ATTRIBUTE L11573_at REAL
@ATTRIBUTE L11669_at REAL
@ATTRIBUTE L11695_at REAL
@ATTRIBUTE L11708_at REAL
@ATTRIBUTE L12168_at REAL
@ATTRIBUTE L12350_at REAL
@ATTRIBUTE L12392_at REAL
@ATTRIBUTE L12468_at REAL
@ATTRIBUTE L12535_at REAL
@ATTRIBUTE L12701_cds2_at REAL
@ATTRIBUTE L12723_at REAL
@ATTRIBUTE L13042_at REAL
@ATTRIBUTE L13197_at REAL
@ATTRIBUTE L13203_at REAL
@ATTRIBUTE L13210_at REAL
@ATTRIBUTE L13258_at REAL
@ATTRIBUTE L13278_at REAL
@ATTRIBUTE L13286_at REAL
@ATTRIBUTE L13329_at REAL
@ATTRIBUTE L13391_at REAL
@ATTRIBUTE L13434_at REAL
@ATTRIBUTE L13436_at REAL
@ATTRIBUTE L13689_at REAL
@ATTRIBUTE L13698_at REAL
@ATTRIBUTE L13720_at REAL
@ATTRIBUTE L13738_at REAL
@ATTRIBUTE L13761_rna1_at REAL
@ATTRIBUTE L13800_at REAL
@ATTRIBUTE L13848_at REAL
@ATTRIBUTE L13852_at REAL
@ATTRIBUTE L13923_at REAL
@ATTRIBUTE L13972_at REAL
@ATTRIBUTE L13977_at REAL
@ATTRIBUTE L13994_at REAL
@ATTRIBUTE L14076_at REAL
@ATTRIBUTE L14269_at REAL
@ATTRIBUTE L14542_at REAL
@ATTRIBUTE L14565_at REAL
@ATTRIBUTE L14595_at REAL
@ATTRIBUTE L14754_at REAL
@ATTRIBUTE L14787_at REAL
@ATTRIBUTE L14812_at REAL
@ATTRIBUTE L14813_at REAL
@ATTRIBUTE L14837_at REAL
@ATTRIBUTE L14856_at REAL
@ATTRIBUTE L14922_at REAL
@ATTRIBUTE L14927_at REAL
@ATTRIBUTE L15309_at REAL
@ATTRIBUTE L15344_at REAL
@ATTRIBUTE L15388_at REAL
@ATTRIBUTE L15409_at REAL
@ATTRIBUTE L15440_at REAL
@ATTRIBUTE L15533_rna1_at REAL
@ATTRIBUTE L15702_at REAL
@ATTRIBUTE L16464_at REAL
@ATTRIBUTE L16782_at REAL
@ATTRIBUTE L16842_at REAL
@ATTRIBUTE L16862_at REAL
@ATTRIBUTE L16895_at REAL
@ATTRIBUTE L16896_at REAL
@ATTRIBUTE L16991_at REAL
@ATTRIBUTE L17128_at REAL
@ATTRIBUTE L17131_rna1_at REAL
@ATTRIBUTE L17325_at REAL
@ATTRIBUTE L17327_at REAL
@ATTRIBUTE L17328_at REAL
@ATTRIBUTE L17330_at REAL
@ATTRIBUTE L18960_at REAL
@ATTRIBUTE L18972_at REAL
@ATTRIBUTE L18983_at REAL
@ATTRIBUTE L19058_at REAL
@ATTRIBUTE L19063_at REAL
@ATTRIBUTE L19067_at REAL
@ATTRIBUTE L19161_at REAL
@ATTRIBUTE L19183_at REAL
@ATTRIBUTE L19267_at REAL
@ATTRIBUTE L19297_at REAL
@ATTRIBUTE L19314_at REAL
@ATTRIBUTE L19401_at REAL
@ATTRIBUTE L19437_at REAL
@ATTRIBUTE L19527_at REAL
@ATTRIBUTE L19593_at REAL
@ATTRIBUTE L19605_at REAL
@ATTRIBUTE L19686_rna1_at REAL
@ATTRIBUTE L19711_at REAL
@ATTRIBUTE L19778_at REAL
@ATTRIBUTE L19779_at REAL
@ATTRIBUTE L19783_at REAL
@ATTRIBUTE L19871_at REAL
@ATTRIBUTE L19872_at REAL
@ATTRIBUTE L20010_at REAL
@ATTRIBUTE L20298_at REAL
@ATTRIBUTE L20316_at REAL
@ATTRIBUTE L20320_at REAL
@ATTRIBUTE L20321_at REAL
@ATTRIBUTE L20348_at REAL
@ATTRIBUTE L20591_at REAL
@ATTRIBUTE L20773_at REAL
@ATTRIBUTE L20814_at REAL
@ATTRIBUTE L20815_at REAL
@ATTRIBUTE L20826_at REAL
@ATTRIBUTE L20852_at REAL
@ATTRIBUTE L20859_at REAL
@ATTRIBUTE L20861_at REAL
@ATTRIBUTE L20941_at REAL
@ATTRIBUTE L20971_at REAL
@ATTRIBUTE L21715_at REAL
@ATTRIBUTE L21893_at REAL
@ATTRIBUTE L21934_at REAL
@ATTRIBUTE L21936_at REAL
@ATTRIBUTE L21954_at REAL
@ATTRIBUTE L21993_at REAL
@ATTRIBUTE L22005_at REAL
@ATTRIBUTE L22009_at REAL
@ATTRIBUTE L22075_at REAL
@ATTRIBUTE L22206_at REAL
@ATTRIBUTE L22214_at REAL
@ATTRIBUTE L22342_at REAL
@ATTRIBUTE L22343_at REAL
@ATTRIBUTE L22548_at REAL
@ATTRIBUTE L22650_at REAL
@ATTRIBUTE L23116_at REAL
@ATTRIBUTE L23808_at REAL
@ATTRIBUTE L23852_at REAL
@ATTRIBUTE L23959_at REAL
@ATTRIBUTE L24203_at REAL
@ATTRIBUTE L24470_at REAL
@ATTRIBUTE L24559_at REAL
@ATTRIBUTE L24564_at REAL
@ATTRIBUTE L24783_at REAL
@ATTRIBUTE L24804_at REAL
@ATTRIBUTE L25080_at REAL
@ATTRIBUTE L25081_at REAL
@ATTRIBUTE L25085_at REAL
@ATTRIBUTE L25119_at REAL
@ATTRIBUTE L25270_at REAL
@ATTRIBUTE L25441_at REAL
@ATTRIBUTE L25444_at REAL
@ATTRIBUTE L25798_at REAL
@ATTRIBUTE L25851_at REAL
@ATTRIBUTE L25876_at REAL
@ATTRIBUTE L26081_at REAL
@ATTRIBUTE L26234_at REAL
@ATTRIBUTE L26247_at REAL
@ATTRIBUTE L26336_at REAL
@ATTRIBUTE L26339_at REAL
@ATTRIBUTE L26494_at REAL
@ATTRIBUTE L26953_at REAL
@ATTRIBUTE L27050_at REAL
@ATTRIBUTE L27071_at REAL
@ATTRIBUTE L27080_at REAL
@ATTRIBUTE L27476_at REAL
@ATTRIBUTE L27479_at REAL
@ATTRIBUTE L27560_at REAL
@ATTRIBUTE L27586_at REAL
@ATTRIBUTE L27706_at REAL
@ATTRIBUTE L27841_at REAL
@ATTRIBUTE L27943_at REAL
@ATTRIBUTE L28010_at REAL
@ATTRIBUTE L28175_at REAL
@ATTRIBUTE L28821_at REAL
@ATTRIBUTE L28957_at REAL
@ATTRIBUTE L28997_at REAL
@ATTRIBUTE L29008_at REAL
@ATTRIBUTE L29217_at REAL
@ATTRIBUTE L29218_at REAL
@ATTRIBUTE L29277_at REAL
@ATTRIBUTE L29339_at REAL
@ATTRIBUTE L29376_at REAL
@ATTRIBUTE L29433_at REAL
@ATTRIBUTE L31529_at REAL
@ATTRIBUTE L31573_at REAL
@ATTRIBUTE L31584_at REAL
@ATTRIBUTE L31801_at REAL
@ATTRIBUTE L31860_at REAL
@ATTRIBUTE L31881_at REAL
@ATTRIBUTE L32137_at REAL
@ATTRIBUTE L32140_at REAL
@ATTRIBUTE L32163_at REAL
@ATTRIBUTE L32164_at REAL
@ATTRIBUTE L32179_at REAL
@ATTRIBUTE L32866_at REAL
@ATTRIBUTE L32976_at REAL
@ATTRIBUTE L32977_at REAL
@ATTRIBUTE L33243_at REAL
@ATTRIBUTE L33404_at REAL
@ATTRIBUTE L33477_at REAL
@ATTRIBUTE L33798_at REAL
@ATTRIBUTE L33799_at REAL
@ATTRIBUTE L33801_at REAL
@ATTRIBUTE L33842_rna1_at REAL
@ATTRIBUTE L33881_at REAL
@ATTRIBUTE L34059_at REAL
@ATTRIBUTE L34060_at REAL
@ATTRIBUTE L34075_at REAL
@ATTRIBUTE L34081_at REAL
@ATTRIBUTE L34155_at REAL
@ATTRIBUTE L34219_at REAL
@ATTRIBUTE L34357_at REAL
@ATTRIBUTE L34409_at REAL
@ATTRIBUTE L34587_at REAL
@ATTRIBUTE L34600_at REAL
@ATTRIBUTE L34657_at REAL
@ATTRIBUTE L34673_at REAL
@ATTRIBUTE L34820_at REAL
@ATTRIBUTE L34838_at REAL
@ATTRIBUTE L35035_at REAL
@ATTRIBUTE L35240_at REAL
@ATTRIBUTE L35251_rna1_at REAL
@ATTRIBUTE L35269_at REAL
@ATTRIBUTE L35475_at REAL
@ATTRIBUTE L35545_at REAL
@ATTRIBUTE L35546_at REAL
@ATTRIBUTE L35592_at REAL
@ATTRIBUTE L35854_at REAL
@ATTRIBUTE L36033_at REAL
@ATTRIBUTE L36051_at REAL
@ATTRIBUTE L36069_at REAL
@ATTRIBUTE L36151_at REAL
@ATTRIBUTE L36463_at REAL
@ATTRIBUTE L36529_at REAL
@ATTRIBUTE L36531_at REAL
@ATTRIBUTE L36642_at REAL
@ATTRIBUTE L36645_at REAL
@ATTRIBUTE L36720_at REAL
@ATTRIBUTE L36818_at REAL
@ATTRIBUTE L36844_at REAL
@ATTRIBUTE L36847_at REAL
@ATTRIBUTE L36861_at REAL
@ATTRIBUTE L36922_at REAL
@ATTRIBUTE L36983_at REAL
@ATTRIBUTE L37033_at REAL
@ATTRIBUTE L37042_at REAL
@ATTRIBUTE L37043_at REAL
@ATTRIBUTE L37127_at REAL
@ATTRIBUTE L37199_at REAL
@ATTRIBUTE L37347_at REAL
@ATTRIBUTE L37362_at REAL
@ATTRIBUTE L37368_at REAL
@ATTRIBUTE L37378_at REAL
@ATTRIBUTE L37792_at REAL
@ATTRIBUTE L37882_at REAL
@ATTRIBUTE L37936_at REAL
@ATTRIBUTE L38025_at REAL
@ATTRIBUTE L38486_at REAL
@ATTRIBUTE L38487_at REAL
@ATTRIBUTE L38500_at REAL
@ATTRIBUTE L38503_at REAL
@ATTRIBUTE L38517_at REAL
@ATTRIBUTE L38608_at REAL
@ATTRIBUTE L38616_at REAL
@ATTRIBUTE L38696_at REAL
@ATTRIBUTE L38707_at REAL
@ATTRIBUTE L38810_at REAL
@ATTRIBUTE L38820_at REAL
@ATTRIBUTE L38928_at REAL
@ATTRIBUTE L38929_at REAL
@ATTRIBUTE L38932_at REAL
@ATTRIBUTE L38933_rna1_at REAL
@ATTRIBUTE L38935_at REAL
@ATTRIBUTE L38941_at REAL
@ATTRIBUTE L38951_at REAL
@ATTRIBUTE L38961_at REAL
@ATTRIBUTE L38969_at REAL
@ATTRIBUTE L39009_at REAL
@ATTRIBUTE L39059_at REAL
@ATTRIBUTE L39060_at REAL
@ATTRIBUTE L39061_at REAL
@ATTRIBUTE L39064_rna1_at REAL
@ATTRIBUTE L39211_at REAL
@ATTRIBUTE L39833_at REAL
@ATTRIBUTE L39874_at REAL
@ATTRIBUTE L40027_at REAL
@ATTRIBUTE L40157_at REAL
@ATTRIBUTE L40357_at REAL
@ATTRIBUTE L40366_at REAL
@ATTRIBUTE L40371_at REAL
@ATTRIBUTE L40377_at REAL
@ATTRIBUTE L40379_at REAL
@ATTRIBUTE L40380_at REAL
@ATTRIBUTE L40387_at REAL
@ATTRIBUTE L40388_at REAL
@ATTRIBUTE L40391_at REAL
@ATTRIBUTE L40392_at REAL
@ATTRIBUTE L40393_at REAL
@ATTRIBUTE L40394_at REAL
@ATTRIBUTE L40395_at REAL
@ATTRIBUTE L40396_at REAL
@ATTRIBUTE L40399_at REAL
@ATTRIBUTE L40400_at REAL
@ATTRIBUTE L40401_at REAL
@ATTRIBUTE L40402_at REAL
@ATTRIBUTE L40403_at REAL
@ATTRIBUTE L40407_at REAL
@ATTRIBUTE L40410_at REAL
@ATTRIBUTE L40411_at REAL
@ATTRIBUTE L40586_at REAL
@ATTRIBUTE L40636_at REAL
@ATTRIBUTE L40904_at REAL
@ATTRIBUTE L40933_at REAL
@ATTRIBUTE L40992_at REAL
@ATTRIBUTE L41066_at REAL
@ATTRIBUTE L41067_at REAL
@ATTRIBUTE L41143_at REAL
@ATTRIBUTE L41147_at REAL
@ATTRIBUTE L41162_at REAL
@ATTRIBUTE L41349_at REAL
@ATTRIBUTE L41351_at REAL
@ATTRIBUTE L41559_at REAL
@ATTRIBUTE L41607_at REAL
@ATTRIBUTE L41668_rna1_at REAL
@ATTRIBUTE L41680_at REAL
@ATTRIBUTE L41690_at REAL
@ATTRIBUTE L41816_at REAL
@ATTRIBUTE L41870_at REAL
@ATTRIBUTE L41887_rna1_at REAL
@ATTRIBUTE L41913_at REAL
@ATTRIBUTE L41919_rna1_at REAL
@ATTRIBUTE L41939_at REAL
@ATTRIBUTE L42025_rna1_at REAL
@ATTRIBUTE L42176_at REAL
@ATTRIBUTE L42243_cds1_at REAL
@ATTRIBUTE L42324_at REAL
@ATTRIBUTE L42354_at REAL
@ATTRIBUTE L42373_at REAL
@ATTRIBUTE L42379_at REAL
@ATTRIBUTE L42450_at REAL
@ATTRIBUTE L42451_at REAL
@ATTRIBUTE L42452_at REAL
@ATTRIBUTE L42542_at REAL
@ATTRIBUTE L42563_at REAL
@ATTRIBUTE L42572_at REAL
@ATTRIBUTE L42621_at REAL
@ATTRIBUTE L43338_at REAL
@ATTRIBUTE L43366_at REAL
@ATTRIBUTE L43631_at REAL
@ATTRIBUTE L43821_at REAL
@ATTRIBUTE L43964_at REAL
@ATTRIBUTE L47345_at REAL
@ATTRIBUTE L47726_at REAL
@ATTRIBUTE L47738_at REAL
@ATTRIBUTE L48211_at REAL
@ATTRIBUTE L48513_at REAL
@ATTRIBUTE L48516_at REAL
@ATTRIBUTE L48546_at REAL
@ATTRIBUTE L48692_at REAL
@ATTRIBUTE L48728_cds1_at REAL
@ATTRIBUTE L49054_at REAL
@ATTRIBUTE L49169_at REAL
@ATTRIBUTE L75847_at REAL
@ATTRIBUTE L76159_at REAL
@ATTRIBUTE L76191_at REAL
@ATTRIBUTE L76200_at REAL
@ATTRIBUTE L76224_at REAL
@ATTRIBUTE L76380_at REAL
@ATTRIBUTE L76465_at REAL
@ATTRIBUTE L76571_at REAL
@ATTRIBUTE L76687_at REAL
@ATTRIBUTE L76702_at REAL
@ATTRIBUTE L76703_at REAL
@ATTRIBUTE L76927_rna1_at REAL
@ATTRIBUTE L76937_rna1_at REAL
@ATTRIBUTE L77213_at REAL
@ATTRIBUTE L77559_at REAL
@ATTRIBUTE L77561_at REAL
@ATTRIBUTE L77563_at REAL
@ATTRIBUTE L77566_at REAL
@ATTRIBUTE L77571_at REAL
@ATTRIBUTE L77701_at REAL
@ATTRIBUTE L77730_at REAL
@ATTRIBUTE L77864_at REAL
@ATTRIBUTE L77886_at REAL
@ATTRIBUTE L78132_at REAL
@ATTRIBUTE L78267_at REAL
@ATTRIBUTE L78440_at REAL
@ATTRIBUTE L78833_cds2_at REAL
@ATTRIBUTE M10014_cds1_at REAL
@ATTRIBUTE M10050_at REAL
@ATTRIBUTE M10058_at REAL
@ATTRIBUTE M10612_at REAL
@ATTRIBUTE M10901_at REAL
@ATTRIBUTE M10950_cds2_at REAL
@ATTRIBUTE M11058_at REAL
@ATTRIBUTE M11119_at REAL
@ATTRIBUTE M11147_at REAL
@ATTRIBUTE M11186_at REAL
@ATTRIBUTE M11321_at REAL
@ATTRIBUTE M11353_at REAL
@ATTRIBUTE M11433_at REAL
@ATTRIBUTE M11437_cds1_at REAL
@ATTRIBUTE M11437_cds2_at REAL
@ATTRIBUTE M11567_rna1_at REAL
@ATTRIBUTE M11591_at REAL
@ATTRIBUTE M11717_rna1_at REAL
@ATTRIBUTE M11718_at REAL
@ATTRIBUTE M11722_at REAL
@ATTRIBUTE M11726_at REAL
@ATTRIBUTE M11749_at REAL
@ATTRIBUTE M11973_cds1_at REAL
@ATTRIBUTE M12036_at REAL
@ATTRIBUTE M12174_at REAL
@ATTRIBUTE M12529_at REAL
@ATTRIBUTE M12625_at REAL
@ATTRIBUTE M12759_at REAL
@ATTRIBUTE M12886_at REAL
@ATTRIBUTE M13143_at REAL
@ATTRIBUTE M13149_at REAL
@ATTRIBUTE M13194_at REAL
@ATTRIBUTE M13207_at REAL
@ATTRIBUTE M13241_at REAL
@ATTRIBUTE M13450_at REAL
@ATTRIBUTE M13666_at REAL
@ATTRIBUTE M13699_at REAL
@ATTRIBUTE M13755_at REAL
@ATTRIBUTE M13792_at REAL
@ATTRIBUTE M13903_at REAL
@ATTRIBUTE M13934_cds1_at REAL
@ATTRIBUTE M13934_cds2_at REAL
@ATTRIBUTE M13955_at REAL
@ATTRIBUTE M13982_at REAL
@ATTRIBUTE M14016_at REAL
@ATTRIBUTE M14058_at REAL
@ATTRIBUTE M14091_at REAL
@ATTRIBUTE M14113_at REAL
@ATTRIBUTE M14123_xpt2_at REAL
@ATTRIBUTE M14123_xpt3_at REAL
@ATTRIBUTE M14123_xpt4_at REAL
@ATTRIBUTE M14158_cds4_at REAL
@ATTRIBUTE M14159_cds2_at REAL
@ATTRIBUTE M14200_rna1_at REAL
@ATTRIBUTE M14218_at REAL
@ATTRIBUTE M14219_at REAL
@ATTRIBUTE M14338_at REAL
@ATTRIBUTE M14539_at REAL
@ATTRIBUTE M14565_at REAL
@ATTRIBUTE M14636_at REAL
@ATTRIBUTE M14648_at REAL
@ATTRIBUTE M14660_at REAL
@ATTRIBUTE M14676_at REAL
@ATTRIBUTE M14764_at REAL
@ATTRIBUTE M14949_at REAL
@ATTRIBUTE M15059_at REAL
@ATTRIBUTE M15182_at REAL
@ATTRIBUTE M15205_at REAL
@ATTRIBUTE M15353_at REAL
@ATTRIBUTE M15517_cds5_at REAL
@ATTRIBUTE M15656_at REAL
@ATTRIBUTE M15661_at REAL
@ATTRIBUTE M15780_at REAL
@ATTRIBUTE M15796_at REAL
@ATTRIBUTE M15841_at REAL
@ATTRIBUTE M15856_at REAL
@ATTRIBUTE M15881_at REAL
@ATTRIBUTE M15958_at REAL
@ATTRIBUTE M15990_at REAL
@ATTRIBUTE M16038_at REAL
@ATTRIBUTE M16279_at REAL
@ATTRIBUTE M16282_at REAL
@ATTRIBUTE M16404_at REAL
@ATTRIBUTE M16405_at REAL
@ATTRIBUTE M16424_at REAL
@ATTRIBUTE M16441_cds1_at REAL
@ATTRIBUTE M16447_at REAL
@ATTRIBUTE M16505_at REAL
@ATTRIBUTE M16801_at REAL
@ATTRIBUTE M16937_at REAL
@ATTRIBUTE M16961_at REAL
@ATTRIBUTE M16967_at REAL
@ATTRIBUTE M16973_at REAL
@ATTRIBUTE M17219_at REAL
@ATTRIBUTE M17262_at REAL
@ATTRIBUTE M17316_at REAL
@ATTRIBUTE M17466_at REAL
@ATTRIBUTE M17733_at REAL
@ATTRIBUTE M17754_at REAL
@ATTRIBUTE M17885_at REAL
@ATTRIBUTE M17886_at REAL
@ATTRIBUTE M18000_at REAL
@ATTRIBUTE M18079_at REAL
@ATTRIBUTE M18185_at REAL
@ATTRIBUTE M18533_at REAL
@ATTRIBUTE M18728_at REAL
@ATTRIBUTE M18731_at REAL
@ATTRIBUTE M18737_rna1_at REAL
@ATTRIBUTE M19159_at REAL
@ATTRIBUTE M19283_at REAL
@ATTRIBUTE M19301_at REAL
@ATTRIBUTE M19481_at REAL
@ATTRIBUTE M19483_at REAL
@ATTRIBUTE M19507_at REAL
@ATTRIBUTE M19645_at REAL
@ATTRIBUTE M19684_at REAL
@ATTRIBUTE M19720_rna1_at REAL
@ATTRIBUTE M19720_rna2_at REAL
@ATTRIBUTE M19722_at REAL
@ATTRIBUTE M19961_at REAL
@ATTRIBUTE M19989_cds1_at REAL
@ATTRIBUTE M19989_cds2_at REAL
@ATTRIBUTE M20137_at REAL
@ATTRIBUTE M20218_at REAL
@ATTRIBUTE M20471_at REAL
@ATTRIBUTE M20530_at REAL
@ATTRIBUTE M20543_at REAL
@ATTRIBUTE M20681_at REAL
@ATTRIBUTE M20777_at REAL
@ATTRIBUTE M20786_at REAL
@ATTRIBUTE M20902_at REAL
@ATTRIBUTE M20919_at REAL
@ATTRIBUTE M21005_at REAL
@ATTRIBUTE M21056_at REAL
@ATTRIBUTE M21121_at REAL
@ATTRIBUTE M21154_at REAL
@ATTRIBUTE M21186_at REAL
@ATTRIBUTE M21188_at REAL
@ATTRIBUTE M21259_at REAL
@ATTRIBUTE M21389_at REAL
@ATTRIBUTE M21494_at REAL
@ATTRIBUTE M21551_rna1_at REAL
@ATTRIBUTE M21574_at REAL
@ATTRIBUTE M21624_at REAL
@ATTRIBUTE M21812_at REAL
@ATTRIBUTE M21904_at REAL
@ATTRIBUTE M21934_at REAL
@ATTRIBUTE M21984_at REAL
@ATTRIBUTE M21985_at REAL
@ATTRIBUTE M22005_at REAL
@ATTRIBUTE M22092_at REAL
@ATTRIBUTE M22324_at REAL
@ATTRIBUTE M22382_at REAL
@ATTRIBUTE M22430_at REAL
@ATTRIBUTE M22489_at REAL
@ATTRIBUTE M22490_at REAL
@ATTRIBUTE M22538_at REAL
@ATTRIBUTE M22632_at REAL
@ATTRIBUTE M22638_at REAL
@ATTRIBUTE M22760_at REAL
@ATTRIBUTE M22877_at REAL
@ATTRIBUTE M22898_at REAL
@ATTRIBUTE M22919_rna2_at REAL
@ATTRIBUTE M22960_at REAL
@ATTRIBUTE M22976_at REAL
@ATTRIBUTE M22995_at REAL
@ATTRIBUTE M23114_at REAL
@ATTRIBUTE M23161_at REAL
@ATTRIBUTE M23197_at REAL
@ATTRIBUTE M23254_at REAL
@ATTRIBUTE M23294_at REAL
@ATTRIBUTE M23379_at REAL
@ATTRIBUTE M23533_at REAL
@ATTRIBUTE M23613_at REAL
@ATTRIBUTE M23668_at REAL
@ATTRIBUTE M24194_at REAL
@ATTRIBUTE M24248_at REAL
@ATTRIBUTE M24351_cds2_at REAL
@ATTRIBUTE M24364_at REAL
@ATTRIBUTE M24398_at REAL
@ATTRIBUTE M24400_at REAL
@ATTRIBUTE M24439_at REAL
@ATTRIBUTE M24461_at REAL
@ATTRIBUTE M24470_at REAL
@ATTRIBUTE M24594_at REAL
@ATTRIBUTE M24899_at REAL
@ATTRIBUTE M24902_at REAL
@ATTRIBUTE M25077_at REAL
@ATTRIBUTE M25164_at REAL
@ATTRIBUTE M25269_at REAL
@ATTRIBUTE M25280_at REAL
@ATTRIBUTE M25322_at REAL
@ATTRIBUTE M25393_at REAL
@ATTRIBUTE M25629_at REAL
@ATTRIBUTE M25753_at REAL
@ATTRIBUTE M25756_at REAL
@ATTRIBUTE M25809_at REAL
@ATTRIBUTE M25897_at REAL
@ATTRIBUTE M26061_at REAL
@ATTRIBUTE M26062_at REAL
@ATTRIBUTE M26167_rna1_at REAL
@ATTRIBUTE M26576_cds2_at REAL
@ATTRIBUTE M26602_at REAL
@ATTRIBUTE M26679_at REAL
@ATTRIBUTE M26682_at REAL
@ATTRIBUTE M26683_at REAL
@ATTRIBUTE M26880_at REAL
@ATTRIBUTE M27160_at REAL
@ATTRIBUTE M27161_at REAL
@ATTRIBUTE M27281_at REAL
@ATTRIBUTE M27288_at REAL
@ATTRIBUTE M27492_at REAL
@ATTRIBUTE M27543_at REAL
@ATTRIBUTE M27819_at REAL
@ATTRIBUTE M27826_at REAL
@ATTRIBUTE M27878_at REAL
@ATTRIBUTE M27891_at REAL
@ATTRIBUTE M28209_at REAL
@ATTRIBUTE M28210_at REAL
@ATTRIBUTE M28211_at REAL
@ATTRIBUTE M28212_at REAL
@ATTRIBUTE M28214_at REAL
@ATTRIBUTE M28215_at REAL
@ATTRIBUTE M28219_at REAL
@ATTRIBUTE M28249_at REAL
@ATTRIBUTE M28713_at REAL
@ATTRIBUTE M28825_at REAL
@ATTRIBUTE M28826_at REAL
@ATTRIBUTE M28827_at REAL
@ATTRIBUTE M28879_at REAL
@ATTRIBUTE M28983_at REAL
@ATTRIBUTE M29064_at REAL
@ATTRIBUTE M29194_at REAL
@ATTRIBUTE M29204_at REAL
@ATTRIBUTE M29273_at REAL
@ATTRIBUTE M29458_at REAL
@ATTRIBUTE M29474_at REAL
@ATTRIBUTE M29536_at REAL
@ATTRIBUTE M29540_at REAL
@ATTRIBUTE M29550_at REAL
@ATTRIBUTE M29551_at REAL
@ATTRIBUTE M29580_at REAL
@ATTRIBUTE M29581_at REAL
@ATTRIBUTE M29696_at REAL
@ATTRIBUTE M29877_at REAL
@ATTRIBUTE M29927_at REAL
@ATTRIBUTE M29960_at REAL
@ATTRIBUTE M29971_at REAL
@ATTRIBUTE M30135_at REAL
@ATTRIBUTE M30185_at REAL
@ATTRIBUTE M30269_at REAL
@ATTRIBUTE M30496_at REAL
@ATTRIBUTE M30773_at REAL
@ATTRIBUTE M30818_at REAL
@ATTRIBUTE M30894_at REAL
@ATTRIBUTE M30938_at REAL
@ATTRIBUTE M31013_at REAL
@ATTRIBUTE M31153_at REAL
@ATTRIBUTE M31158_at REAL
@ATTRIBUTE M31165_at REAL
@ATTRIBUTE M31166_at REAL
@ATTRIBUTE M31210_at REAL
@ATTRIBUTE M31303_rna1_at REAL
@ATTRIBUTE M31328_at REAL
@ATTRIBUTE M31520_at REAL
@ATTRIBUTE M31525_at REAL
@ATTRIBUTE M31606_at REAL
@ATTRIBUTE M31627_at REAL
@ATTRIBUTE M31642_at REAL
@ATTRIBUTE M31651_at REAL
@ATTRIBUTE M31659_at REAL
@ATTRIBUTE M31661_at REAL
@ATTRIBUTE M31682_at REAL
@ATTRIBUTE M31899_at REAL
@ATTRIBUTE M31951_at REAL
@ATTRIBUTE M31994_at REAL
@ATTRIBUTE M32011_at REAL
@ATTRIBUTE M32053_at REAL
@ATTRIBUTE M32313_at REAL
@ATTRIBUTE M32315_at REAL
@ATTRIBUTE M32334_at REAL
@ATTRIBUTE M32373_at REAL
@ATTRIBUTE M32402_at REAL
@ATTRIBUTE M32405_at REAL
@ATTRIBUTE M32598_at REAL
@ATTRIBUTE M32639_at REAL
@ATTRIBUTE M32886_at REAL
@ATTRIBUTE M33195_at REAL
@ATTRIBUTE M33308_at REAL
@ATTRIBUTE M33336_at REAL
@ATTRIBUTE M33374_at REAL
@ATTRIBUTE M33478_at REAL
@ATTRIBUTE M33518_at REAL
@ATTRIBUTE M33521_at REAL
@ATTRIBUTE M33552_at REAL
@ATTRIBUTE M33653_at REAL
@ATTRIBUTE M33680_at REAL
@ATTRIBUTE M33764_at REAL
@ATTRIBUTE M33882_at REAL
@ATTRIBUTE M33987_at REAL
@ATTRIBUTE M34041_at REAL
@ATTRIBUTE M34057_at REAL
@ATTRIBUTE M34065_at REAL
@ATTRIBUTE M34079_at REAL
@ATTRIBUTE M34175_at REAL
@ATTRIBUTE M34181_at REAL
@ATTRIBUTE M34182_at REAL
@ATTRIBUTE M34192_at REAL
@ATTRIBUTE M34309_at REAL
@ATTRIBUTE M34344_at REAL
@ATTRIBUTE M34423_at REAL
@ATTRIBUTE M34455_at REAL
@ATTRIBUTE M34539_at REAL
@ATTRIBUTE M34667_at REAL
@ATTRIBUTE M34668_at REAL
@ATTRIBUTE M34677_at REAL
@ATTRIBUTE M35128_at REAL
@ATTRIBUTE M35198_at REAL
@ATTRIBUTE M35252_at REAL
@ATTRIBUTE M35296_at REAL
@ATTRIBUTE M35416_at REAL
@ATTRIBUTE M35531_at REAL
@ATTRIBUTE M35878_at REAL
@ATTRIBUTE M36067_at REAL
@ATTRIBUTE M36089_at REAL
@ATTRIBUTE M36200_at REAL
@ATTRIBUTE M36205_at REAL
@ATTRIBUTE M36341_at REAL
@ATTRIBUTE M36803_at REAL
@ATTRIBUTE M37033_at REAL
@ATTRIBUTE M37104_at REAL
@ATTRIBUTE M37190_at REAL
@ATTRIBUTE M37197_at REAL
@ATTRIBUTE M37245_at REAL
@ATTRIBUTE M37400_at REAL
@ATTRIBUTE M37435_at REAL
@ATTRIBUTE M37583_at REAL
@ATTRIBUTE M37721_at REAL
@ATTRIBUTE M37763_at REAL
@ATTRIBUTE M37766_at REAL
@ATTRIBUTE M37815_cds1_at REAL
@ATTRIBUTE M37825_at REAL
@ATTRIBUTE M37984_rna1_at REAL
@ATTRIBUTE M38591_at REAL
@ATTRIBUTE M38690_at REAL
@ATTRIBUTE M54927_at REAL
@ATTRIBUTE M54951_at REAL
@ATTRIBUTE M54968_at REAL
@ATTRIBUTE M54992_at REAL
@ATTRIBUTE M54995_at REAL
@ATTRIBUTE M55040_at REAL
@ATTRIBUTE M55047_at REAL
@ATTRIBUTE M55067_at REAL
@ATTRIBUTE M55131_at REAL
@ATTRIBUTE M55150_at REAL
@ATTRIBUTE M55153_at REAL
@ATTRIBUTE M55172_at REAL
@ATTRIBUTE M55210_at REAL
@ATTRIBUTE M55265_at REAL
@ATTRIBUTE M55267_at REAL
@ATTRIBUTE M55268_at REAL
@ATTRIBUTE M55284_at REAL
@ATTRIBUTE M55420_at REAL
@ATTRIBUTE M55531_at REAL
@ATTRIBUTE M55542_at REAL
@ATTRIBUTE M55543_at REAL
@ATTRIBUTE M55593_at REAL
@ATTRIBUTE M55621_at REAL
@ATTRIBUTE M55671_at REAL
@ATTRIBUTE M55905_at REAL
@ATTRIBUTE M57230_at REAL
@ATTRIBUTE M57293_at REAL
@ATTRIBUTE M57399_at REAL
@ATTRIBUTE M57471_at REAL
@ATTRIBUTE M57506_rna1_at REAL
@ATTRIBUTE M57567_at REAL
@ATTRIBUTE M57609_at REAL
@ATTRIBUTE M57710_at REAL
@ATTRIBUTE M57730_at REAL
@ATTRIBUTE M57732_at REAL
@ATTRIBUTE M57763_at REAL
@ATTRIBUTE M57892_at REAL
@ATTRIBUTE M58028_at REAL
@ATTRIBUTE M58285_at REAL
@ATTRIBUTE M58297_at REAL
@ATTRIBUTE M58378_cds1_at REAL
@ATTRIBUTE M58459_at REAL
@ATTRIBUTE M58583_at REAL
@ATTRIBUTE M58597_at REAL
@ATTRIBUTE M58600_rna1_at REAL
@ATTRIBUTE M58603_at REAL
@ATTRIBUTE M59371_at REAL
@ATTRIBUTE M59465_at REAL
@ATTRIBUTE M59488_at REAL
@ATTRIBUTE M59499_at REAL
@ATTRIBUTE M59807_at REAL
@ATTRIBUTE M59815_at REAL
@ATTRIBUTE M59820_at REAL
@ATTRIBUTE M59829_at REAL
@ATTRIBUTE M59830_at REAL
@ATTRIBUTE M59911_at REAL
@ATTRIBUTE M59916_at REAL
@ATTRIBUTE M59941_at REAL
@ATTRIBUTE M59964_at REAL
@ATTRIBUTE M59979_at REAL
@ATTRIBUTE M60047_at REAL
@ATTRIBUTE M60052_at REAL
@ATTRIBUTE M60091_at REAL
@ATTRIBUTE M60092_at REAL
@ATTRIBUTE M60094_rna1_at REAL
@ATTRIBUTE M60165_cds1_at REAL
@ATTRIBUTE M60278_at REAL
@ATTRIBUTE M60298_at REAL
@ATTRIBUTE M60299_at REAL
@ATTRIBUTE M60314_at REAL
@ATTRIBUTE M60315_at REAL
@ATTRIBUTE M60331_at REAL
@ATTRIBUTE M60459_at REAL
@ATTRIBUTE M60527_at REAL
@ATTRIBUTE M60556_rna2_at REAL
@ATTRIBUTE M60626_at REAL
@ATTRIBUTE M60721_at REAL
@ATTRIBUTE M60724_at REAL
@ATTRIBUTE M60748_at REAL
@ATTRIBUTE M60749_at REAL
@ATTRIBUTE M60752_at REAL
@ATTRIBUTE M60830_at REAL
@ATTRIBUTE M60854_at REAL
@ATTRIBUTE M60858_rna1_at REAL
@ATTRIBUTE M60922_at REAL
@ATTRIBUTE M61156_at REAL
@ATTRIBUTE M61176_at REAL
@ATTRIBUTE M61199_at REAL
@ATTRIBUTE M61733_at REAL
@ATTRIBUTE M61764_at REAL
@ATTRIBUTE M61906_at REAL
@ATTRIBUTE M61916_at REAL
@ATTRIBUTE M62302_at REAL
@ATTRIBUTE M62324_at REAL
@ATTRIBUTE M62397_at REAL
@ATTRIBUTE M62400_at REAL
@ATTRIBUTE M62402_at REAL
@ATTRIBUTE M62424_at REAL
@ATTRIBUTE M62486_at REAL
@ATTRIBUTE M62505_at REAL
@ATTRIBUTE M62762_at REAL
@ATTRIBUTE M62783_at REAL
@ATTRIBUTE M62800_at REAL
@ATTRIBUTE M62810_at REAL
@ATTRIBUTE M62831_at REAL
@ATTRIBUTE M62840_at REAL
@ATTRIBUTE M62843_at REAL
@ATTRIBUTE M62958_at REAL
@ATTRIBUTE M62982_at REAL
@ATTRIBUTE M62994_at REAL
@ATTRIBUTE M63138_at REAL
@ATTRIBUTE M63154_at REAL
@ATTRIBUTE M63167_at REAL
@ATTRIBUTE M63175_at REAL
@ATTRIBUTE M63180_at REAL
@ATTRIBUTE M63256_at REAL
@ATTRIBUTE M63262_at REAL
@ATTRIBUTE M63379_at REAL
@ATTRIBUTE M63391_rna1_at REAL
@ATTRIBUTE M63483_at REAL
@ATTRIBUTE M63488_at REAL
@ATTRIBUTE M63573_at REAL
@ATTRIBUTE M63582_at REAL
@ATTRIBUTE M63589_at REAL
@ATTRIBUTE M63603_at REAL
@ATTRIBUTE M63623_at REAL
@ATTRIBUTE M63835_at REAL
@ATTRIBUTE M63896_at REAL
@ATTRIBUTE M63904_at REAL
@ATTRIBUTE M63928_at REAL
@ATTRIBUTE M63959_at REAL
@ATTRIBUTE M63962_rna1_at REAL
@ATTRIBUTE M63967_at REAL
@ATTRIBUTE M64082_at REAL
@ATTRIBUTE M64098_at REAL
@ATTRIBUTE M64099_at REAL
@ATTRIBUTE M64108_at REAL
@ATTRIBUTE M64174_at REAL
@ATTRIBUTE M64347_at REAL
@ATTRIBUTE M64358_at REAL
@ATTRIBUTE M64497_at REAL
@ATTRIBUTE M64554_rna1_at REAL
@ATTRIBUTE M64571_at REAL
@ATTRIBUTE M64572_at REAL
@ATTRIBUTE M64590_at REAL
@ATTRIBUTE M64595_at REAL
@ATTRIBUTE M64673_at REAL
@ATTRIBUTE M64676_at REAL
@ATTRIBUTE M64716_at REAL
@ATTRIBUTE M64788_at REAL
@ATTRIBUTE M64925_at REAL
@ATTRIBUTE M64929_at REAL
@ATTRIBUTE M64930_at REAL
@ATTRIBUTE M64934_at REAL
@ATTRIBUTE M64936_at REAL
@ATTRIBUTE M64992_at REAL
@ATTRIBUTE M65066_at REAL
@ATTRIBUTE M65085_at REAL
@ATTRIBUTE M65131_rna1_at REAL
@ATTRIBUTE M65199_at REAL
@ATTRIBUTE M65217_at REAL
@ATTRIBUTE M65254_at REAL
@ATTRIBUTE M65290_at REAL
@ATTRIBUTE M65291_at REAL
@ATTRIBUTE M67439_at REAL
@ATTRIBUTE M68516_rna1_at REAL
@ATTRIBUTE M68520_at REAL
@ATTRIBUTE M68840_at REAL
@ATTRIBUTE M68864_at REAL
@ATTRIBUTE M68874_at REAL
@ATTRIBUTE M68891_at REAL
@ATTRIBUTE M68895_rna1_at REAL
@ATTRIBUTE M68941_at REAL
@ATTRIBUTE M69023_at REAL
@ATTRIBUTE M69039_at REAL
@ATTRIBUTE M69043_at REAL
@ATTRIBUTE M69066_at REAL
@ATTRIBUTE M69177_at REAL
@ATTRIBUTE M69225_at REAL
@ATTRIBUTE M69238_at REAL
@ATTRIBUTE M73047_at REAL
@ATTRIBUTE M73077_at REAL
@ATTRIBUTE M73481_at REAL
@ATTRIBUTE M73482_at REAL
@ATTRIBUTE M73489_at REAL
@ATTRIBUTE M73547_at REAL
@ATTRIBUTE M73720_at REAL
@ATTRIBUTE M73780_at REAL
@ATTRIBUTE M74002_at REAL
@ATTRIBUTE M74047_at REAL
@ATTRIBUTE M74089_at REAL
@ATTRIBUTE M74091_at REAL
@ATTRIBUTE M74093_at REAL
@ATTRIBUTE M74096_at REAL
@ATTRIBUTE M74099_at REAL
@ATTRIBUTE M74161_at REAL
@ATTRIBUTE M74290_at REAL
@ATTRIBUTE M74297_at REAL
@ATTRIBUTE M74447_at REAL
@ATTRIBUTE M74491_at REAL
@ATTRIBUTE M74524_at REAL
@ATTRIBUTE M74525_at REAL
@ATTRIBUTE M74542_at REAL
@ATTRIBUTE M74558_at REAL
@ATTRIBUTE M74719_at REAL
@ATTRIBUTE M74826_at REAL
@ATTRIBUTE M75099_at REAL
@ATTRIBUTE M75106_at REAL
@ATTRIBUTE M75110_at REAL
@ATTRIBUTE M75126_at REAL
@ATTRIBUTE M76180_at REAL
@ATTRIBUTE M76231_at REAL
@ATTRIBUTE M76378_at REAL
@ATTRIBUTE M76424_at REAL
@ATTRIBUTE M76446_at REAL
@ATTRIBUTE M76482_at REAL
@ATTRIBUTE M76558_at REAL
@ATTRIBUTE M76559_at REAL
@ATTRIBUTE M76665_at REAL
@ATTRIBUTE M76766_at REAL
@ATTRIBUTE M77016_at REAL
@ATTRIBUTE M77140_at REAL
@ATTRIBUTE M77142_at REAL
@ATTRIBUTE M77232_rna1_at REAL
@ATTRIBUTE M77235_at REAL
@ATTRIBUTE M77349_at REAL
@ATTRIBUTE M77698_at REAL
@ATTRIBUTE M77810_at REAL
@ATTRIBUTE M77836_at REAL
@ATTRIBUTE M79462_at REAL
@ATTRIBUTE M80244_at REAL
@ATTRIBUTE M80254_at REAL
@ATTRIBUTE M80333_at REAL
@ATTRIBUTE M80335_at REAL
@ATTRIBUTE M80359_at REAL
@ATTRIBUTE M80478_at REAL
@ATTRIBUTE M80482_at REAL
@ATTRIBUTE M80563_at REAL
@ATTRIBUTE M80629_at REAL
@ATTRIBUTE M80647_at REAL
@ATTRIBUTE M80783_at REAL
@ATTRIBUTE M80899_at REAL
@ATTRIBUTE M81057_at REAL
@ATTRIBUTE M81118_at REAL
@ATTRIBUTE M81379_at REAL
@ATTRIBUTE M81601_at REAL
@ATTRIBUTE M81637_at REAL
@ATTRIBUTE M81750_at REAL
@ATTRIBUTE M81757_at REAL
@ATTRIBUTE M81758_at REAL
@ATTRIBUTE M81780_cds3_at REAL
@ATTRIBUTE M81780_cds4_at REAL
@ATTRIBUTE M81780_cds5_at REAL
@ATTRIBUTE M81829_at REAL
@ATTRIBUTE M81830_at REAL
@ATTRIBUTE M81882_at REAL
@ATTRIBUTE M81933_at REAL
@ATTRIBUTE M82809_at REAL
@ATTRIBUTE M82882_at REAL
@ATTRIBUTE M82919_at REAL
@ATTRIBUTE M82962_at REAL
@ATTRIBUTE M83088_at REAL
@ATTRIBUTE M83181_at REAL
@ATTRIBUTE M83186_at REAL
@ATTRIBUTE M83221_at REAL
@ATTRIBUTE M83233_at REAL
@ATTRIBUTE M83308_at REAL
@ATTRIBUTE M83363_at REAL
@ATTRIBUTE M83554_at REAL
@ATTRIBUTE M83651_at REAL
@ATTRIBUTE M83738_at REAL
@ATTRIBUTE M83751_at REAL
@ATTRIBUTE M83772_at REAL
@ATTRIBUTE M83822_at REAL
@ATTRIBUTE M83941_at REAL
@ATTRIBUTE M84332_at REAL
@ATTRIBUTE M84349_at REAL
@ATTRIBUTE M84526_at REAL
@ATTRIBUTE M84605_at REAL
@ATTRIBUTE M84711_at REAL
@ATTRIBUTE M84739_at REAL
@ATTRIBUTE M85085_at REAL
@ATTRIBUTE M85164_at REAL
@ATTRIBUTE M85165_at REAL
@ATTRIBUTE M85169_at REAL
@ATTRIBUTE M85217_at REAL
@ATTRIBUTE M85220_at REAL
@ATTRIBUTE M85247_at REAL
@ATTRIBUTE M85276_at REAL
@ATTRIBUTE M86400_at REAL
@ATTRIBUTE M86406_at REAL
@ATTRIBUTE M86407_at REAL
@ATTRIBUTE M86528_at REAL
@ATTRIBUTE M86546_at REAL
@ATTRIBUTE M86667_at REAL
@ATTRIBUTE M86699_at REAL
@ATTRIBUTE M86707_at REAL
@ATTRIBUTE M86737_at REAL
@ATTRIBUTE M86752_at REAL
@ATTRIBUTE M86808_at REAL
@ATTRIBUTE M86826_at REAL
@ATTRIBUTE M86849_at REAL
@ATTRIBUTE M86852_at REAL
@ATTRIBUTE M86868_at REAL
@ATTRIBUTE M86917_at REAL
@ATTRIBUTE M86934_at REAL
@ATTRIBUTE M87284_at REAL
@ATTRIBUTE M87338_at REAL
@ATTRIBUTE M87339_at REAL
@ATTRIBUTE M87434_at REAL
@ATTRIBUTE M87499_at REAL
@ATTRIBUTE M87503_at REAL
@ATTRIBUTE M87860_at REAL
@ATTRIBUTE M88108_at REAL
@ATTRIBUTE M88163_at REAL
@ATTRIBUTE M88279_at REAL
@ATTRIBUTE M88282_at REAL
@ATTRIBUTE M88338_at REAL
@ATTRIBUTE M88458_at REAL
@ATTRIBUTE M88468_at REAL
@ATTRIBUTE M88579_at REAL
@ATTRIBUTE M89473_at REAL
@ATTRIBUTE M89796_rna1_at REAL
@ATTRIBUTE M89955_at REAL
@ATTRIBUTE M89957_at REAL
@ATTRIBUTE M90299_at REAL
@ATTRIBUTE M90359_at REAL
@ATTRIBUTE M90366_at REAL
@ATTRIBUTE M90516_at REAL
@ATTRIBUTE M90656_at REAL
@ATTRIBUTE M90657_at REAL
@ATTRIBUTE M90696_at REAL
@ATTRIBUTE M90820_at REAL
@ATTRIBUTE M91029_cds2_at REAL
@ATTRIBUTE M91036_rna1_at REAL
@ATTRIBUTE M91083_at REAL
@ATTRIBUTE M91196_at REAL
@ATTRIBUTE M91432_at REAL
@ATTRIBUTE M91438_at REAL
@ATTRIBUTE M91467_at REAL
@ATTRIBUTE M91585_at REAL
@ATTRIBUTE M91592_at REAL
@ATTRIBUTE M91670_at REAL
@ATTRIBUTE M92287_at REAL
@ATTRIBUTE M92303_at REAL
@ATTRIBUTE M92357_at REAL
@ATTRIBUTE M92424_at REAL
@ATTRIBUTE M92432_at REAL
@ATTRIBUTE M92439_at REAL
@ATTRIBUTE M92449_at REAL
@ATTRIBUTE M92934_at REAL
@ATTRIBUTE M93036_at REAL
@ATTRIBUTE M93056_at REAL
@ATTRIBUTE M93107_at REAL
@ATTRIBUTE M93119_at REAL
@ATTRIBUTE M93221_at REAL
@ATTRIBUTE M93283_at REAL
@ATTRIBUTE M93284_at REAL
@ATTRIBUTE M93405_at REAL
@ATTRIBUTE M93415_at REAL
@ATTRIBUTE M93425_at REAL
@ATTRIBUTE M93426_at REAL
@ATTRIBUTE M93650_at REAL
@ATTRIBUTE M93718_at REAL
@ATTRIBUTE M94065_at REAL
@ATTRIBUTE M94077_at REAL
@ATTRIBUTE M94151_at REAL
@ATTRIBUTE M94167_at REAL
@ATTRIBUTE M94250_at REAL
@ATTRIBUTE M94345_at REAL
@ATTRIBUTE M94362_at REAL
@ATTRIBUTE M94547_at REAL
@ATTRIBUTE M94556_at REAL
@ATTRIBUTE M94630_at REAL
@ATTRIBUTE M94633_at REAL
@ATTRIBUTE M94856_at REAL
@ATTRIBUTE M94893_at REAL
@ATTRIBUTE M95167_at REAL
@ATTRIBUTE M95178_at REAL
@ATTRIBUTE M95549_at REAL
@ATTRIBUTE M95610_at REAL
@ATTRIBUTE M95623_cds1_at REAL
@ATTRIBUTE M95627_at REAL
@ATTRIBUTE M95678_at REAL
@ATTRIBUTE M95712_at REAL
@ATTRIBUTE M95724_at REAL
@ATTRIBUTE M95767_at REAL
@ATTRIBUTE M95787_at REAL
@ATTRIBUTE M95809_at REAL
@ATTRIBUTE M95925_at REAL
@ATTRIBUTE M95929_at REAL
@ATTRIBUTE M96326_rna1_at REAL
@ATTRIBUTE M96684_at REAL
@ATTRIBUTE M96739_at REAL
@ATTRIBUTE M96740_at REAL
@ATTRIBUTE M96759_rna1_at REAL
@ATTRIBUTE M96789_at REAL
@ATTRIBUTE M96803_at REAL
@ATTRIBUTE M96859_at REAL
@ATTRIBUTE M96944_at REAL
@ATTRIBUTE M96980_at REAL
@ATTRIBUTE M96982_at REAL
@ATTRIBUTE M97287_at REAL
@ATTRIBUTE M97388_at REAL
@ATTRIBUTE M97496_at REAL
@ATTRIBUTE M97639_at REAL
@ATTRIBUTE M97675_at REAL
@ATTRIBUTE M97815_at REAL
@ATTRIBUTE M97856_at REAL
@ATTRIBUTE M97925_rna1_at REAL
@ATTRIBUTE M97936_at REAL
@ATTRIBUTE M98045_at REAL
@ATTRIBUTE M98343_at REAL
@ATTRIBUTE M98447_rna1_at REAL
@ATTRIBUTE M98528_at REAL
@ATTRIBUTE M98539_at REAL
@ATTRIBUTE M98776_rna1_at REAL
@ATTRIBUTE M98833_at REAL
@ATTRIBUTE M99063_at REAL
@ATTRIBUTE M99487_at REAL
@ATTRIBUTE M99564_at REAL
@ATTRIBUTE M99701_at REAL
@ATTRIBUTE S34389_at REAL
@ATTRIBUTE S39329_at REAL
@ATTRIBUTE S42303_at REAL
@ATTRIBUTE S42457_at REAL
@ATTRIBUTE S43646_at REAL
@ATTRIBUTE S45630_at REAL
@ATTRIBUTE S46622_at REAL
@ATTRIBUTE S48983_at REAL
@ATTRIBUTE S50223_at REAL
@ATTRIBUTE S53911_at REAL
@ATTRIBUTE S55606_at REAL
@ATTRIBUTE S57235_at REAL
@ATTRIBUTE S57887_at REAL
@ATTRIBUTE S58544_at REAL
@ATTRIBUTE S58733_at REAL
@ATTRIBUTE S59049_at REAL
@ATTRIBUTE S59184_at REAL
@ATTRIBUTE S61953_at REAL
@ATTRIBUTE S62539_at REAL
@ATTRIBUTE S63912_at REAL
@ATTRIBUTE S65583_rna1_at REAL
@ATTRIBUTE S65738_at REAL
@ATTRIBUTE S66431_at REAL
@ATTRIBUTE S66793_at REAL
@ATTRIBUTE S67070_at REAL
@ATTRIBUTE S67156_at REAL
@ATTRIBUTE S67325_at REAL
@ATTRIBUTE S67798_at REAL
@ATTRIBUTE S67970_at REAL
@ATTRIBUTE S68616_at REAL
@ATTRIBUTE S69115_at REAL
@ATTRIBUTE S69189_at REAL
@ATTRIBUTE S69232_at REAL
@ATTRIBUTE S69790_at REAL
@ATTRIBUTE S69965_at REAL
@ATTRIBUTE S70004_at REAL
@ATTRIBUTE S70348_at REAL
@ATTRIBUTE S70585_rna1_at REAL
@ATTRIBUTE S70609_at REAL
@ATTRIBUTE S71018_at REAL
@ATTRIBUTE S71129_at REAL
@ATTRIBUTE S71824_at REAL
@ATTRIBUTE S72008_at REAL
@ATTRIBUTE S72370_at REAL
@ATTRIBUTE S72487_at REAL
@ATTRIBUTE S72869_at REAL
@ATTRIBUTE S72904_at REAL
@ATTRIBUTE S73149_at REAL
@ATTRIBUTE S73205_at REAL
@ATTRIBUTE S73591_at REAL
@ATTRIBUTE S73813_at REAL
@ATTRIBUTE S74017_at REAL
@ATTRIBUTE S74221_at REAL
@ATTRIBUTE S74445_at REAL
@ATTRIBUTE S74683_at REAL
@ATTRIBUTE S74728_at REAL
@ATTRIBUTE S75168_rna1_at REAL
@ATTRIBUTE S75174_at REAL
@ATTRIBUTE S75295_at REAL
@ATTRIBUTE S75313_at REAL
@ATTRIBUTE S75463_at REAL
@ATTRIBUTE S75989_at REAL
@ATTRIBUTE S76067_at REAL
@ATTRIBUTE S76475_at REAL
@ATTRIBUTE S76617_at REAL
@ATTRIBUTE S76965_at REAL
@ATTRIBUTE S76992_at REAL
@ATTRIBUTE S77094_at REAL
@ATTRIBUTE S77356_at REAL
@ATTRIBUTE S77361_at REAL
@ATTRIBUTE S77393_at REAL
@ATTRIBUTE S77415_at REAL
@ATTRIBUTE S77575_at REAL
@ATTRIBUTE S77576_at REAL
@ATTRIBUTE S77583_at REAL
@ATTRIBUTE S77763_at REAL
@ATTRIBUTE S77812_at REAL
@ATTRIBUTE S78085_at REAL
@ATTRIBUTE S78187_at REAL
@ATTRIBUTE S78203_at REAL
@ATTRIBUTE S78296_at REAL
@ATTRIBUTE S78432_xpt1_at REAL
@ATTRIBUTE S78569_at REAL
@ATTRIBUTE S78653_at REAL
@ATTRIBUTE S78723_rna2_at REAL
@ATTRIBUTE S79048_at REAL
@ATTRIBUTE S79267_at REAL
@ATTRIBUTE S79281_at REAL
@ATTRIBUTE S79522_at REAL
@ATTRIBUTE S79639_at REAL
@ATTRIBUTE S79781_at REAL
@ATTRIBUTE S79854_at REAL
@ATTRIBUTE S80050_at REAL
@ATTRIBUTE S80335_at REAL
@ATTRIBUTE S80343_at REAL
@ATTRIBUTE S80562_at REAL
@ATTRIBUTE S81003_at REAL
@ATTRIBUTE S81083_cds1_at REAL
@ATTRIBUTE S81221_at REAL
@ATTRIBUTE S81294_at REAL
@ATTRIBUTE S81419_at REAL
@ATTRIBUTE S81439_at REAL
@ATTRIBUTE S81578_at REAL
@ATTRIBUTE S81893_at REAL
@ATTRIBUTE S81914_at REAL
@ATTRIBUTE S81916_at REAL
@ATTRIBUTE S81944_at REAL
@ATTRIBUTE S81957_at REAL
@ATTRIBUTE S82024_at REAL
@ATTRIBUTE S82075_at REAL
@ATTRIBUTE S82185_at REAL
@ATTRIBUTE S82198_at REAL
@ATTRIBUTE S82240_at REAL
@ATTRIBUTE S82470_at REAL
@ATTRIBUTE S82472_at REAL
@ATTRIBUTE S82592_at REAL
@ATTRIBUTE S83198_at REAL
@ATTRIBUTE S83249_at REAL
@ATTRIBUTE S83308_at REAL
@ATTRIBUTE S83364_at REAL
@ATTRIBUTE S83365_at REAL
@ATTRIBUTE S83366_cds1_at REAL
@ATTRIBUTE S83366_cds3_at REAL
@ATTRIBUTE S83549_at REAL
@ATTRIBUTE S85655_at REAL
@ATTRIBUTE S85963_at REAL
@ATTRIBUTE S87759_at REAL
@ATTRIBUTE S90469_at REAL
@ATTRIBUTE S94421_at REAL
@ATTRIBUTE S95936_at REAL
@ATTRIBUTE U00115_at REAL
@ATTRIBUTE U00238_rna1_at REAL
@ATTRIBUTE U00672_at REAL
@ATTRIBUTE U00921_at REAL
@ATTRIBUTE U00930_at REAL
@ATTRIBUTE U00943_at REAL
@ATTRIBUTE U00944_at REAL
@ATTRIBUTE U00946_at REAL
@ATTRIBUTE U00951_at REAL
@ATTRIBUTE U00952_at REAL
@ATTRIBUTE U00954_at REAL
@ATTRIBUTE U00957_at REAL
@ATTRIBUTE U00968_at REAL
@ATTRIBUTE U01038_at REAL
@ATTRIBUTE U01062_at REAL
@ATTRIBUTE U01102_at REAL
@ATTRIBUTE U01120_at REAL
@ATTRIBUTE U01147_at REAL
@ATTRIBUTE U01157_at REAL
@ATTRIBUTE U01160_at REAL
@ATTRIBUTE U01212_at REAL
@ATTRIBUTE U01317_cds1_at REAL
@ATTRIBUTE U01317_cds6_at REAL
@ATTRIBUTE U01824_at REAL
@ATTRIBUTE U01833_at REAL
@ATTRIBUTE U01877_at REAL
@ATTRIBUTE U01922_at REAL
@ATTRIBUTE U01923_at REAL
@ATTRIBUTE U02019_at REAL
@ATTRIBUTE U02020_at REAL
@ATTRIBUTE U02031_at REAL
@ATTRIBUTE U02081_at REAL
@ATTRIBUTE U02082_at REAL
@ATTRIBUTE U02310_at REAL
@ATTRIBUTE U02493_at REAL
@ATTRIBUTE U02556_at REAL
@ATTRIBUTE U02570_at REAL
@ATTRIBUTE U02609_at REAL
@ATTRIBUTE U02619_at REAL
@ATTRIBUTE U02632_at REAL
@ATTRIBUTE U02680_at REAL
@ATTRIBUTE U02687_at REAL
@ATTRIBUTE U03056_at REAL
@ATTRIBUTE U03057_at REAL
@ATTRIBUTE U03090_at REAL
@ATTRIBUTE U03100_at REAL
@ATTRIBUTE U03105_at REAL
@ATTRIBUTE U03187_at REAL
@ATTRIBUTE U03270_at REAL
@ATTRIBUTE U03272_at REAL
@ATTRIBUTE U03274_at REAL
@ATTRIBUTE U03398_at REAL
@ATTRIBUTE U03399_at REAL
@ATTRIBUTE U03486_at REAL
@ATTRIBUTE U03634_at REAL
@ATTRIBUTE U03642_at REAL
@ATTRIBUTE U03644_at REAL
@ATTRIBUTE U03688_at REAL
@ATTRIBUTE U03851_at REAL
@ATTRIBUTE U03877_at REAL
@ATTRIBUTE U03886_at REAL
@ATTRIBUTE U03891_at REAL
@ATTRIBUTE U03905_at REAL
@ATTRIBUTE U03911_at REAL
@ATTRIBUTE U04209_at REAL
@ATTRIBUTE U04270_at REAL
@ATTRIBUTE U04313_at REAL
@ATTRIBUTE U04325_cds3_at REAL
@ATTRIBUTE U04343_at REAL
@ATTRIBUTE U04520_at REAL
@ATTRIBUTE U04735_at REAL
@ATTRIBUTE U04810_at REAL
@ATTRIBUTE U04811_at REAL
@ATTRIBUTE U04840_at REAL
@ATTRIBUTE U04847_at REAL
@ATTRIBUTE U04898_at REAL
@ATTRIBUTE U05040_at REAL
@ATTRIBUTE U05227_at REAL
@ATTRIBUTE U05237_at REAL
@ATTRIBUTE U05259_rna1_at REAL
@ATTRIBUTE U05291_at REAL
@ATTRIBUTE U05321_at REAL
@ATTRIBUTE U05340_at REAL
@ATTRIBUTE U05589_at REAL
@ATTRIBUTE U05659_at REAL
@ATTRIBUTE U05875_at REAL
@ATTRIBUTE U06088_at REAL
@ATTRIBUTE U06233_at REAL
@ATTRIBUTE U06452_at REAL
@ATTRIBUTE U06454_at REAL
@ATTRIBUTE U06631_at REAL
@ATTRIBUTE U06632_at REAL
@ATTRIBUTE U06681_at REAL
@ATTRIBUTE U06698_at REAL
@ATTRIBUTE U06863_at REAL
@ATTRIBUTE U07000_cds4_at REAL
@ATTRIBUTE U07132_at REAL
@ATTRIBUTE U07151_at REAL
@ATTRIBUTE U07158_at REAL
@ATTRIBUTE U07223_at REAL
@ATTRIBUTE U07225_at REAL
@ATTRIBUTE U07231_at REAL
@ATTRIBUTE U07349_at REAL
@ATTRIBUTE U07358_at REAL
@ATTRIBUTE U07418_at REAL
@ATTRIBUTE U07424_at REAL
@ATTRIBUTE U07550_at REAL
@ATTRIBUTE U07559_at REAL
@ATTRIBUTE U07563_cds1_at REAL
@ATTRIBUTE U07620_at REAL
@ATTRIBUTE U07664_at REAL
@ATTRIBUTE U07681_at REAL
@ATTRIBUTE U07695_at REAL
@ATTRIBUTE U07794_cds2_at REAL
@ATTRIBUTE U07802_at REAL
@ATTRIBUTE U07807_at REAL
@ATTRIBUTE U07856_at REAL
@ATTRIBUTE U07857_at REAL
@ATTRIBUTE U07882_at REAL
@ATTRIBUTE U07919_at REAL
@ATTRIBUTE U08015_at REAL
@ATTRIBUTE U08023_at REAL
@ATTRIBUTE U08049_at REAL
@ATTRIBUTE U08096_at REAL
@ATTRIBUTE U08198_rna1_at REAL
@ATTRIBUTE U08316_at REAL
@ATTRIBUTE U08336_at REAL
@ATTRIBUTE U08377_at REAL
@ATTRIBUTE U08438_at REAL
@ATTRIBUTE U08471_at REAL
@ATTRIBUTE U08815_at REAL
@ATTRIBUTE U08989_at REAL
@ATTRIBUTE U08998_at REAL
@ATTRIBUTE U09002_at REAL
@ATTRIBUTE U09117_at REAL
@ATTRIBUTE U09196_at REAL
@ATTRIBUTE U09210_at REAL
@ATTRIBUTE U09278_at REAL
@ATTRIBUTE U09284_at REAL
@ATTRIBUTE U09303_at REAL
@ATTRIBUTE U09366_at REAL
@ATTRIBUTE U09367_at REAL
@ATTRIBUTE U09368_at REAL
@ATTRIBUTE U09410_at REAL
@ATTRIBUTE U09411_at REAL
@ATTRIBUTE U09412_at REAL
@ATTRIBUTE U09413_at REAL
@ATTRIBUTE U09414_at REAL
@ATTRIBUTE U09477_at REAL
@ATTRIBUTE U09550_at REAL
@ATTRIBUTE U09564_at REAL
@ATTRIBUTE U09578_at REAL
@ATTRIBUTE U09579_at REAL
@ATTRIBUTE U09584_at REAL
@ATTRIBUTE U09607_at REAL
@ATTRIBUTE U09646_at REAL
@ATTRIBUTE U09759_at REAL
@ATTRIBUTE U09770_at REAL
@ATTRIBUTE U09813_at REAL
@ATTRIBUTE U09825_at REAL
@ATTRIBUTE U09848_at REAL
@ATTRIBUTE U09850_at REAL
@ATTRIBUTE U09860_at REAL
@ATTRIBUTE U09877_at REAL
@ATTRIBUTE U09953_at REAL
@ATTRIBUTE U10117_at REAL
@ATTRIBUTE U10323_at REAL
@ATTRIBUTE U10324_at REAL
@ATTRIBUTE U10362_at REAL
@ATTRIBUTE U10439_at REAL
@ATTRIBUTE U10485_at REAL
@ATTRIBUTE U10492_at REAL
@ATTRIBUTE U10550_at REAL
@ATTRIBUTE U10685_at REAL
@ATTRIBUTE U10686_at REAL
@ATTRIBUTE U10693_at REAL
@ATTRIBUTE U10868_at REAL
@ATTRIBUTE U10991_at REAL
@ATTRIBUTE U11036_at REAL
@ATTRIBUTE U11037_at REAL
@ATTRIBUTE U11090_at REAL
@ATTRIBUTE U11292_at REAL
@ATTRIBUTE U11313_at REAL
@ATTRIBUTE U11690_at REAL
@ATTRIBUTE U11701_at REAL
@ATTRIBUTE U11732_at REAL
@ATTRIBUTE U11791_at REAL
@ATTRIBUTE U11861_at REAL
@ATTRIBUTE U11870_rna1_at REAL
@ATTRIBUTE U11872_at REAL
@ATTRIBUTE U11877_at REAL
@ATTRIBUTE U11878_at REAL
@ATTRIBUTE U12139_at REAL
@ATTRIBUTE U12255_at REAL
@ATTRIBUTE U12404_at REAL
@ATTRIBUTE U12465_at REAL
@ATTRIBUTE U12471_cds1_at REAL
@ATTRIBUTE U12535_at REAL
@ATTRIBUTE U12595_at REAL
@ATTRIBUTE U12622_at REAL
@ATTRIBUTE U12775_at REAL
@ATTRIBUTE U12778_at REAL
@ATTRIBUTE U12779_at REAL
@ATTRIBUTE U12897_at REAL
@ATTRIBUTE U12978_at REAL
@ATTRIBUTE U13044_at REAL
@ATTRIBUTE U13045_at REAL
@ATTRIBUTE U13061_rna1_at REAL
@ATTRIBUTE U13219_at REAL
@ATTRIBUTE U13220_at REAL
@ATTRIBUTE U13369_at REAL
@ATTRIBUTE U13395_at REAL
@ATTRIBUTE U13616_at REAL
@ATTRIBUTE U13666_at REAL
@ATTRIBUTE U13680_at REAL
@ATTRIBUTE U13695_at REAL
@ATTRIBUTE U13706_at REAL
@ATTRIBUTE U13737_at REAL
@ATTRIBUTE U13896_at REAL
@ATTRIBUTE U13948_at REAL
@ATTRIBUTE U13991_at REAL
@ATTRIBUTE U14193_at REAL
@ATTRIBUTE U14383_at REAL
@ATTRIBUTE U14391_at REAL
@ATTRIBUTE U14407_at REAL
@ATTRIBUTE U14417_at REAL
@ATTRIBUTE U14518_at REAL
@ATTRIBUTE U14528_at REAL
@ATTRIBUTE U14550_at REAL
@ATTRIBUTE U14575_at REAL
@ATTRIBUTE U14588_at REAL
@ATTRIBUTE U14603_at REAL
@ATTRIBUTE U14747_at REAL
@ATTRIBUTE U14910_at REAL
@ATTRIBUTE U14968_at REAL
@ATTRIBUTE U14969_at REAL
@ATTRIBUTE U14970_at REAL
@ATTRIBUTE U14971_at REAL
@ATTRIBUTE U14972_at REAL
@ATTRIBUTE U14973_at REAL
@ATTRIBUTE U15008_at REAL
@ATTRIBUTE U15009_at REAL
@ATTRIBUTE U15085_at REAL
@ATTRIBUTE U15128_at REAL
@ATTRIBUTE U15131_at REAL
@ATTRIBUTE U15172_at REAL
@ATTRIBUTE U15173_at REAL
@ATTRIBUTE U15174_at REAL
@ATTRIBUTE U15177_at REAL
@ATTRIBUTE U15197_at REAL
@ATTRIBUTE U15306_at REAL
@ATTRIBUTE U15422_cds2_at REAL
@ATTRIBUTE U15460_at REAL
@ATTRIBUTE U15552_at REAL
@ATTRIBUTE U15555_at REAL
@ATTRIBUTE U15590_at REAL
@ATTRIBUTE U15655_at REAL
@ATTRIBUTE U15782_at REAL
@ATTRIBUTE U15932_at REAL
@ATTRIBUTE U16031_at REAL
@ATTRIBUTE U16126_at REAL
@ATTRIBUTE U16127_at REAL
@ATTRIBUTE U16129_at REAL
@ATTRIBUTE U16258_at REAL
@ATTRIBUTE U16261_at REAL
@ATTRIBUTE U16282_at REAL
@ATTRIBUTE U16296_at REAL
@ATTRIBUTE U16306_at REAL
@ATTRIBUTE U16660_at REAL
@ATTRIBUTE U16861_at REAL
@ATTRIBUTE U16954_at REAL
@ATTRIBUTE U16997_at REAL
@ATTRIBUTE U17032_at REAL
@ATTRIBUTE U17033_at REAL
@ATTRIBUTE U17034_at REAL
@ATTRIBUTE U17077_at REAL
@ATTRIBUTE U17163_at REAL
@ATTRIBUTE U17195_at REAL
@ATTRIBUTE U17280_at REAL
@ATTRIBUTE U17327_at REAL
@ATTRIBUTE U17418_at REAL
@ATTRIBUTE U17566_at REAL
@ATTRIBUTE U17579_rna1_at REAL
@ATTRIBUTE U17714_at REAL
@ATTRIBUTE U17760_rna1_at REAL
@ATTRIBUTE U17886_at REAL
@ATTRIBUTE U17894_at REAL
@ATTRIBUTE U17977_at REAL
@ATTRIBUTE U17989_at REAL
@ATTRIBUTE U18004_at REAL
@ATTRIBUTE U18009_at REAL
@ATTRIBUTE U18018_at REAL
@ATTRIBUTE U18062_at REAL
@ATTRIBUTE U18235_at REAL
@ATTRIBUTE U18237_at REAL
@ATTRIBUTE U18242_at REAL
@ATTRIBUTE U18244_at REAL
@ATTRIBUTE U18271_cds1_at REAL
@ATTRIBUTE U18288_at REAL
@ATTRIBUTE U18291_at REAL
@ATTRIBUTE U18300_at REAL
@ATTRIBUTE U18321_at REAL
@ATTRIBUTE U18467_at REAL
@ATTRIBUTE U18543_at REAL
@ATTRIBUTE U18548_at REAL
@ATTRIBUTE U18549_at REAL
@ATTRIBUTE U18671_rna1_at REAL
@ATTRIBUTE U18914_at REAL
@ATTRIBUTE U18919_at REAL
@ATTRIBUTE U18932_at REAL
@ATTRIBUTE U18937_at REAL
@ATTRIBUTE U18985_at REAL
@ATTRIBUTE U18991_at REAL
@ATTRIBUTE U19107_rna1_at REAL
@ATTRIBUTE U19142_at REAL
@ATTRIBUTE U19180_at REAL
@ATTRIBUTE U19261_at REAL
@ATTRIBUTE U19345_at REAL
@ATTRIBUTE U19487_at REAL
@ATTRIBUTE U19517_at REAL
@ATTRIBUTE U19523_at REAL
@ATTRIBUTE U19718_at REAL
@ATTRIBUTE U19796_at REAL
@ATTRIBUTE U19878_at REAL
@ATTRIBUTE U19906_at REAL
@ATTRIBUTE U19948_at REAL
@ATTRIBUTE U19977_at REAL
@ATTRIBUTE U20158_at REAL
@ATTRIBUTE U20230_at REAL
@ATTRIBUTE U20240_at REAL
@ATTRIBUTE U20285_at REAL
@ATTRIBUTE U20325_at REAL
@ATTRIBUTE U20350_at REAL
@ATTRIBUTE U20362_at REAL
@ATTRIBUTE U20391_rna6_at REAL
@ATTRIBUTE U20428_at REAL
@ATTRIBUTE U20530_at REAL
@ATTRIBUTE U20582_at REAL
@ATTRIBUTE U20647_at REAL
@ATTRIBUTE U20648_at REAL
@ATTRIBUTE U20657_at REAL
@ATTRIBUTE U20758_rna1_at REAL
@ATTRIBUTE U20860_at REAL
@ATTRIBUTE U20908_at REAL
@ATTRIBUTE U20979_at REAL
@ATTRIBUTE U20980_at REAL
@ATTRIBUTE U20998_at REAL
@ATTRIBUTE U21049_at REAL
@ATTRIBUTE U21051_rna1_at REAL
@ATTRIBUTE U21090_at REAL
@ATTRIBUTE U21128_at REAL
@ATTRIBUTE U21551_at REAL
@ATTRIBUTE U21858_at REAL
@ATTRIBUTE U21931_at REAL
@ATTRIBUTE U21936_at REAL
@ATTRIBUTE U21943_at REAL
@ATTRIBUTE U22055_at REAL
@ATTRIBUTE U22233_at REAL
@ATTRIBUTE U22377_at REAL
@ATTRIBUTE U22398_at REAL
@ATTRIBUTE U22526_at REAL
@ATTRIBUTE U22662_at REAL
@ATTRIBUTE U22897_at REAL
@ATTRIBUTE U22963_at REAL
@ATTRIBUTE U23028_at REAL
@ATTRIBUTE U23070_at REAL
@ATTRIBUTE U23143_at REAL
@ATTRIBUTE U23752_at REAL
@ATTRIBUTE U23803_at REAL
@ATTRIBUTE U23942_at REAL
@ATTRIBUTE U23946_at REAL
@ATTRIBUTE U24105_at REAL
@ATTRIBUTE U24152_at REAL
@ATTRIBUTE U24166_at REAL
@ATTRIBUTE U24169_at REAL
@ATTRIBUTE U24186_at REAL
@ATTRIBUTE U24266_at REAL
@ATTRIBUTE U24576_at REAL
@ATTRIBUTE U24577_at REAL
@ATTRIBUTE U24704_at REAL
@ATTRIBUTE U25029_at REAL
@ATTRIBUTE U25041_at REAL
@ATTRIBUTE U25128_at REAL
@ATTRIBUTE U25138_at REAL
@ATTRIBUTE U25165_at REAL
@ATTRIBUTE U25182_at REAL
@ATTRIBUTE U25265_at REAL
@ATTRIBUTE U25433_at REAL
@ATTRIBUTE U25435_at REAL
@ATTRIBUTE U25750_at REAL
@ATTRIBUTE U25789_at REAL
@ATTRIBUTE U25801_at REAL
@ATTRIBUTE U25826_at REAL
@ATTRIBUTE U25849_at REAL
@ATTRIBUTE U25956_at REAL
@ATTRIBUTE U25997_at REAL
@ATTRIBUTE U26032_at REAL
@ATTRIBUTE U26174_at REAL
@ATTRIBUTE U26398_at REAL
@ATTRIBUTE U26403_at REAL
@ATTRIBUTE U26591_at REAL
@ATTRIBUTE U26648_at REAL
@ATTRIBUTE U26710_at REAL
@ATTRIBUTE U26712_at REAL
@ATTRIBUTE U26726_at REAL
@ATTRIBUTE U26727_at REAL
@ATTRIBUTE U26914_at REAL
@ATTRIBUTE U27109_at REAL
@ATTRIBUTE U27185_at REAL
@ATTRIBUTE U27193_at REAL
@ATTRIBUTE U27330_at REAL
@ATTRIBUTE U27459_at REAL
@ATTRIBUTE U27655_at REAL
@ATTRIBUTE U27699_at REAL
@ATTRIBUTE U27768_at REAL
@ATTRIBUTE U27831_at REAL
@ATTRIBUTE U28042_at REAL
@ATTRIBUTE U28043_at REAL
@ATTRIBUTE U28131_at REAL
@ATTRIBUTE U28150_at REAL
@ATTRIBUTE U28249_at REAL
@ATTRIBUTE U28251_cds2_at REAL
@ATTRIBUTE U28281_at REAL
@ATTRIBUTE U28368_at REAL
@ATTRIBUTE U28369_at REAL
@ATTRIBUTE U28386_at REAL
@ATTRIBUTE U28413_at REAL
@ATTRIBUTE U28686_at REAL
@ATTRIBUTE U28687_at REAL
@ATTRIBUTE U28727_at REAL
@ATTRIBUTE U28811_at REAL
@ATTRIBUTE U28831_at REAL
@ATTRIBUTE U28833_at REAL
@ATTRIBUTE U28963_at REAL
@ATTRIBUTE U29091_at REAL
@ATTRIBUTE U29171_at REAL
@ATTRIBUTE U29195_at REAL
@ATTRIBUTE U29343_at REAL
@ATTRIBUTE U29589_at REAL
@ATTRIBUTE U29607_at REAL
@ATTRIBUTE U29615_at REAL
@ATTRIBUTE U29656_at REAL
@ATTRIBUTE U29680_at REAL
@ATTRIBUTE U29700_at REAL
@ATTRIBUTE U29725_at REAL
@ATTRIBUTE U29953_rna1_at REAL
@ATTRIBUTE U30185_at REAL
@ATTRIBUTE U30245_at REAL
@ATTRIBUTE U30246_at REAL
@ATTRIBUTE U30255_at REAL
@ATTRIBUTE U30313_at REAL
@ATTRIBUTE U30521_at REAL
@ATTRIBUTE U30610_at REAL
@ATTRIBUTE U30825_at REAL
@ATTRIBUTE U30828_at REAL
@ATTRIBUTE U30872_at REAL
@ATTRIBUTE U30888_at REAL
@ATTRIBUTE U30894_at REAL
@ATTRIBUTE U30930_at REAL
@ATTRIBUTE U30998_at REAL
@ATTRIBUTE U30999_at REAL
@ATTRIBUTE U31099_at REAL
@ATTRIBUTE U31116_at REAL
@ATTRIBUTE U31120_rna1_at REAL
@ATTRIBUTE U31176_at REAL
@ATTRIBUTE U31201_cds1_at REAL
@ATTRIBUTE U31248_at REAL
@ATTRIBUTE U31342_at REAL
@ATTRIBUTE U31382_at REAL
@ATTRIBUTE U31383_at REAL
@ATTRIBUTE U31384_at REAL
@ATTRIBUTE U31449_at REAL
@ATTRIBUTE U31501_at REAL
@ATTRIBUTE U31628_at REAL
@ATTRIBUTE U31799_at REAL
@ATTRIBUTE U31814_at REAL
@ATTRIBUTE U31875_at REAL
@ATTRIBUTE U31930_at REAL
@ATTRIBUTE U31986_at REAL
@ATTRIBUTE U32114_at REAL
@ATTRIBUTE U32315_at REAL
@ATTRIBUTE U32324_at REAL
@ATTRIBUTE U32331_at REAL
@ATTRIBUTE U32376_at REAL
@ATTRIBUTE U32439_at REAL
@ATTRIBUTE U32519_at REAL
@ATTRIBUTE U32576_rna1_at REAL
@ATTRIBUTE U32581_at REAL
@ATTRIBUTE U32645_at REAL
@ATTRIBUTE U32659_at REAL
@ATTRIBUTE U32680_at REAL
@ATTRIBUTE U32849_at REAL
@ATTRIBUTE U32907_at REAL
@ATTRIBUTE U32944_at REAL
@ATTRIBUTE U32989_at REAL
@ATTRIBUTE U33017_at REAL
@ATTRIBUTE U33053_at REAL
@ATTRIBUTE U33054_at REAL
@ATTRIBUTE U33147_at REAL
@ATTRIBUTE U33267_at REAL
@ATTRIBUTE U33286_at REAL
@ATTRIBUTE U33317_rna1_at REAL
@ATTRIBUTE U33429_at REAL
@ATTRIBUTE U33447_at REAL
@ATTRIBUTE U33761_at REAL
@ATTRIBUTE U33818_at REAL
@ATTRIBUTE U33821_at REAL
@ATTRIBUTE U33822_at REAL
@ATTRIBUTE U33837_at REAL
@ATTRIBUTE U33839_at REAL
@ATTRIBUTE U33849_at REAL
@ATTRIBUTE U33920_at REAL
@ATTRIBUTE U33921_at REAL
@ATTRIBUTE U34038_at REAL
@ATTRIBUTE U34044_at REAL
@ATTRIBUTE U34252_at REAL
@ATTRIBUTE U34343_at REAL
@ATTRIBUTE U34360_at REAL
@ATTRIBUTE U34605_at REAL
@ATTRIBUTE U34683_at REAL
@ATTRIBUTE U34844_at REAL
@ATTRIBUTE U34877_at REAL
@ATTRIBUTE U34879_rna1_at REAL
@ATTRIBUTE U34880_at REAL
@ATTRIBUTE U34962_at REAL
@ATTRIBUTE U34976_at REAL
@ATTRIBUTE U35048_at REAL
@ATTRIBUTE U35100_at REAL
@ATTRIBUTE U35113_at REAL
@ATTRIBUTE U35139_at REAL
@ATTRIBUTE U35246_at REAL
@ATTRIBUTE U35340_at REAL
@ATTRIBUTE U35407_at REAL
@ATTRIBUTE U35451_at REAL
@ATTRIBUTE U35459_at REAL
@ATTRIBUTE U35735_at REAL
@ATTRIBUTE U36221_at REAL
@ATTRIBUTE U36448_at REAL
@ATTRIBUTE U36500_at REAL
@ATTRIBUTE U36501_at REAL
@ATTRIBUTE U36601_at REAL
@ATTRIBUTE U36621_cds2_at REAL
@ATTRIBUTE U36764_at REAL
@ATTRIBUTE U36787_at REAL
@ATTRIBUTE U36798_at REAL
@ATTRIBUTE U36922_at REAL
@ATTRIBUTE U37012_at REAL
@ATTRIBUTE U37022_rna1_at REAL
@ATTRIBUTE U37122_at REAL
@ATTRIBUTE U37139_at REAL
@ATTRIBUTE U37143_at REAL
@ATTRIBUTE U37219_at REAL
@ATTRIBUTE U37221_at REAL
@ATTRIBUTE U37248_at REAL
@ATTRIBUTE U37251_at REAL
@ATTRIBUTE U37283_at REAL
@ATTRIBUTE U37352_at REAL
@ATTRIBUTE U37359_at REAL
@ATTRIBUTE U37408_at REAL
@ATTRIBUTE U37431_at REAL
@ATTRIBUTE U37518_at REAL
@ATTRIBUTE U37519_at REAL
@ATTRIBUTE U37529_at REAL
@ATTRIBUTE U37547_at REAL
@ATTRIBUTE U37673_at REAL
@ATTRIBUTE U37689_at REAL
@ATTRIBUTE U37690_at REAL
@ATTRIBUTE U37707_at REAL
@ATTRIBUTE U38175_at REAL
@ATTRIBUTE U38268_at REAL
@ATTRIBUTE U38372_at REAL
@ATTRIBUTE U38480_at REAL
@ATTRIBUTE U38545_at REAL
@ATTRIBUTE U38810_at REAL
@ATTRIBUTE U38846_at REAL
@ATTRIBUTE U38847_at REAL
@ATTRIBUTE U38864_at REAL
@ATTRIBUTE U38896_at REAL
@ATTRIBUTE U38904_at REAL
@ATTRIBUTE U38980_at REAL
@ATTRIBUTE U39196_at REAL
@ATTRIBUTE U39226_at REAL
@ATTRIBUTE U39231_at REAL
@ATTRIBUTE U39317_at REAL
@ATTRIBUTE U39318_at REAL
@ATTRIBUTE U39400_at REAL
@ATTRIBUTE U39412_at REAL
@ATTRIBUTE U39447_at REAL
@ATTRIBUTE U39487_at REAL
@ATTRIBUTE U39573_at REAL
@ATTRIBUTE U39576_at REAL
@ATTRIBUTE U39657_at REAL
@ATTRIBUTE U39817_at REAL
@ATTRIBUTE U39840_at REAL
@ATTRIBUTE U39905_at REAL
@ATTRIBUTE U40038_at REAL
@ATTRIBUTE U40215_at REAL
@ATTRIBUTE U40223_at REAL
@ATTRIBUTE U40282_at REAL
@ATTRIBUTE U40343_at REAL
@ATTRIBUTE U40369_rna1_at REAL
@ATTRIBUTE U40370_at REAL
@ATTRIBUTE U40371_at REAL
@ATTRIBUTE U40372_at REAL
@ATTRIBUTE U40380_at REAL
@ATTRIBUTE U40391_rna1_at REAL
@ATTRIBUTE U40434_at REAL
@ATTRIBUTE U40462_at REAL
@ATTRIBUTE U40490_at REAL
@ATTRIBUTE U40572_at REAL
@ATTRIBUTE U40622_at REAL
@ATTRIBUTE U40714_at REAL
@ATTRIBUTE U40990_at REAL
@ATTRIBUTE U40992_at REAL
@ATTRIBUTE U40998_at REAL
@ATTRIBUTE U41060_at REAL
@ATTRIBUTE U41344_at REAL
@ATTRIBUTE U41371_at REAL
@ATTRIBUTE U41387_at REAL
@ATTRIBUTE U41515_at REAL
@ATTRIBUTE U41635_at REAL
@ATTRIBUTE U41668_at REAL
@ATTRIBUTE U41737_at REAL
@ATTRIBUTE U41745_at REAL
@ATTRIBUTE U41763_at REAL
@ATTRIBUTE U41804_at REAL
@ATTRIBUTE U41813_at REAL
@ATTRIBUTE U41815_at REAL
@ATTRIBUTE U41816_at REAL
@ATTRIBUTE U41898_at REAL
@ATTRIBUTE U42031_at REAL
@ATTRIBUTE U42359_at REAL
@ATTRIBUTE U42360_cds2_at REAL
@ATTRIBUTE U42387_at REAL
@ATTRIBUTE U42390_at REAL
@ATTRIBUTE U42408_at REAL
@ATTRIBUTE U42412_at REAL
@ATTRIBUTE U43030_at REAL
@ATTRIBUTE U43077_at REAL
@ATTRIBUTE U43083_at REAL
@ATTRIBUTE U43142_at REAL
@ATTRIBUTE U43148_at REAL
@ATTRIBUTE U43177_at REAL
@ATTRIBUTE U43279_at REAL
@ATTRIBUTE U43286_at REAL
@ATTRIBUTE U43292_at REAL
@ATTRIBUTE U43318_at REAL
@ATTRIBUTE U43328_at REAL
@ATTRIBUTE U43374_at REAL
@ATTRIBUTE U43408_at REAL
@ATTRIBUTE U43431_at REAL
@ATTRIBUTE U43519_at REAL
@ATTRIBUTE U43522_at REAL
@ATTRIBUTE U43527_at REAL
@ATTRIBUTE U43586_at REAL
@ATTRIBUTE U43672_at REAL
@ATTRIBUTE U43753_cds2_at REAL
@ATTRIBUTE U43843_at REAL
@ATTRIBUTE U43885_at REAL
@ATTRIBUTE U43899_at REAL
@ATTRIBUTE U43923_at REAL
@ATTRIBUTE U43959_at REAL
@ATTRIBUTE U43965_at REAL
@ATTRIBUTE U44059_at REAL
@ATTRIBUTE U44060_at REAL
@ATTRIBUTE U44111_at REAL
@ATTRIBUTE U44378_at REAL
@ATTRIBUTE U44429_at REAL
@ATTRIBUTE U44754_at REAL
@ATTRIBUTE U44755_at REAL
@ATTRIBUTE U44772_at REAL
@ATTRIBUTE U44839_at REAL
@ATTRIBUTE U44848_at REAL
@ATTRIBUTE U44975_at REAL
@ATTRIBUTE U45285_at REAL
@ATTRIBUTE U45880_at REAL
@ATTRIBUTE U45955_at REAL
@ATTRIBUTE U45973_at REAL
@ATTRIBUTE U45974_at REAL
@ATTRIBUTE U45975_at REAL
@ATTRIBUTE U45976_at REAL
@ATTRIBUTE U45982_at REAL
@ATTRIBUTE U45983_at REAL
@ATTRIBUTE U46023_at REAL
@ATTRIBUTE U46024_at REAL
@ATTRIBUTE U46025_at REAL
@ATTRIBUTE U46116_at REAL
@ATTRIBUTE U46194_at REAL
@ATTRIBUTE U46461_at REAL
@ATTRIBUTE U46499_at REAL
@ATTRIBUTE U46569_at REAL
@ATTRIBUTE U46570_at REAL
@ATTRIBUTE U46571_at REAL
@ATTRIBUTE U46689_at REAL
@ATTRIBUTE U46692_rna1_at REAL
@ATTRIBUTE U46751_at REAL
@ATTRIBUTE U46752_at REAL
@ATTRIBUTE U46767_at REAL
@ATTRIBUTE U46901_at REAL
@ATTRIBUTE U47007_at REAL
@ATTRIBUTE U47011_cds1_at REAL
@ATTRIBUTE U47050_at REAL
@ATTRIBUTE U47054_at REAL
@ATTRIBUTE U47101_at REAL
@ATTRIBUTE U47105_at REAL
@ATTRIBUTE U47334_at REAL
@ATTRIBUTE U47414_at REAL
@ATTRIBUTE U47621_at REAL
@ATTRIBUTE U47634_at REAL
@ATTRIBUTE U47635_at REAL
@ATTRIBUTE U47742_at REAL
@ATTRIBUTE U47926_at REAL
@ATTRIBUTE U47927_at REAL
@ATTRIBUTE U47928_at REAL
@ATTRIBUTE U47931_at REAL
@ATTRIBUTE U48213_at REAL
@ATTRIBUTE U48231_at REAL
@ATTRIBUTE U48250_at REAL
@ATTRIBUTE U48251_at REAL
@ATTRIBUTE U48263_at REAL
@ATTRIBUTE U48296_at REAL
@ATTRIBUTE U48405_at REAL
@ATTRIBUTE U48408_at REAL
@ATTRIBUTE U48437_at REAL
@ATTRIBUTE U48697_at REAL
@ATTRIBUTE U48707_at REAL
@ATTRIBUTE U48736_at REAL
@ATTRIBUTE U48807_at REAL
@ATTRIBUTE U48861_at REAL
@ATTRIBUTE U48936_at REAL
@ATTRIBUTE U48959_at REAL
@ATTRIBUTE U49065_at REAL
@ATTRIBUTE U49070_at REAL
@ATTRIBUTE U49082_at REAL
@ATTRIBUTE U49089_at REAL
@ATTRIBUTE U49114_at REAL
@ATTRIBUTE U49187_at REAL
@ATTRIBUTE U49188_at REAL
@ATTRIBUTE U49248_at REAL
@ATTRIBUTE U49250_at REAL
@ATTRIBUTE U49260_at REAL
@ATTRIBUTE U49278_at REAL
@ATTRIBUTE U49352_at REAL
@ATTRIBUTE U49379_at REAL
@ATTRIBUTE U49395_at REAL
@ATTRIBUTE U49436_at REAL
@ATTRIBUTE U49742_at REAL
@ATTRIBUTE U49785_at REAL
@ATTRIBUTE U49837_at REAL
@ATTRIBUTE U49844_at REAL
@ATTRIBUTE U49857_at REAL
@ATTRIBUTE U49869_rna1_at REAL
@ATTRIBUTE U49928_at REAL
@ATTRIBUTE U49973_xpt1_at REAL
@ATTRIBUTE U49973_xpt2_at REAL
@ATTRIBUTE U50062_at REAL
@ATTRIBUTE U50078_at REAL
@ATTRIBUTE U50136_rna1_at REAL
@ATTRIBUTE U50146_at REAL
@ATTRIBUTE U50315_at REAL
@ATTRIBUTE U50330_at REAL
@ATTRIBUTE U50383_at REAL
@ATTRIBUTE U50523_at REAL
@ATTRIBUTE U50531_at REAL
@ATTRIBUTE U50534_at REAL
@ATTRIBUTE U50535_at REAL
@ATTRIBUTE U50553_at REAL
@ATTRIBUTE U50708_at REAL
@ATTRIBUTE U50733_at REAL
@ATTRIBUTE U50743_at REAL
@ATTRIBUTE U50839_at REAL
@ATTRIBUTE U50928_at REAL
@ATTRIBUTE U50929_at REAL
@ATTRIBUTE U50939_at REAL
@ATTRIBUTE U50950_at REAL
@ATTRIBUTE U51004_at REAL
@ATTRIBUTE U51095_at REAL
@ATTRIBUTE U51096_at REAL
@ATTRIBUTE U51127_at REAL
@ATTRIBUTE U51166_at REAL
@ATTRIBUTE U51205_at REAL
@ATTRIBUTE U51240_at REAL
@ATTRIBUTE U51241_at REAL
@ATTRIBUTE U51269_at REAL
@ATTRIBUTE U51334_at REAL
@ATTRIBUTE U51336_at REAL
@ATTRIBUTE U51432_at REAL
@ATTRIBUTE U51477_at REAL
@ATTRIBUTE U51478_at REAL
@ATTRIBUTE U51561_at REAL
@ATTRIBUTE U51586_at REAL
@ATTRIBUTE U51587_at REAL
@ATTRIBUTE U51678_at REAL
@ATTRIBUTE U51711_at REAL
@ATTRIBUTE U51903_at REAL
@ATTRIBUTE U51920_at REAL
@ATTRIBUTE U51990_at REAL
@ATTRIBUTE U52100_at REAL
@ATTRIBUTE U52101_at REAL
@ATTRIBUTE U52111_rna3_at REAL
@ATTRIBUTE U52111_rna4_at REAL
@ATTRIBUTE U52112_rna1_at REAL
@ATTRIBUTE U52112_rna5_at REAL
@ATTRIBUTE U52152_at REAL
@ATTRIBUTE U52153_at REAL
@ATTRIBUTE U52154_at REAL
@ATTRIBUTE U52155_at REAL
@ATTRIBUTE U52426_at REAL
@ATTRIBUTE U52427_rna1_at REAL
@ATTRIBUTE U52513_at REAL
@ATTRIBUTE U52518_at REAL
@ATTRIBUTE U52521_at REAL
@ATTRIBUTE U52522_at REAL
@ATTRIBUTE U52682_at REAL
@ATTRIBUTE U52700_at REAL
@ATTRIBUTE U52827_at REAL
@ATTRIBUTE U52830_at REAL
@ATTRIBUTE U52840_at REAL
@ATTRIBUTE U52960_at REAL
@ATTRIBUTE U52969_at REAL
@ATTRIBUTE U53003_at REAL
@ATTRIBUTE U53174_at REAL
@ATTRIBUTE U53209_at REAL
@ATTRIBUTE U53225_at REAL
@ATTRIBUTE U53347_at REAL
@ATTRIBUTE U53442_at REAL
@ATTRIBUTE U53445_at REAL
@ATTRIBUTE U53446_at REAL
@ATTRIBUTE U53468_at REAL
@ATTRIBUTE U53476_at REAL
@ATTRIBUTE U53506_at REAL
@ATTRIBUTE U53786_at REAL
@ATTRIBUTE U53830_at REAL
@ATTRIBUTE U54617_at REAL
@ATTRIBUTE U54778_at REAL
@ATTRIBUTE U54804_at REAL
@ATTRIBUTE U54999_at REAL
@ATTRIBUTE U55054_at REAL
@ATTRIBUTE U55206_at REAL
@ATTRIBUTE U55209_at REAL
@ATTRIBUTE U55258_at REAL
@ATTRIBUTE U55764_at REAL
@ATTRIBUTE U55766_at REAL
@ATTRIBUTE U55853_at REAL
@ATTRIBUTE U55936_at REAL
@ATTRIBUTE U56085_at REAL
@ATTRIBUTE U56102_at REAL
@ATTRIBUTE U56244_at REAL
@ATTRIBUTE U56417_at REAL
@ATTRIBUTE U56418_at REAL
@ATTRIBUTE U56637_at REAL
@ATTRIBUTE U56814_at REAL
@ATTRIBUTE U56816_at REAL
@ATTRIBUTE U56833_at REAL
@ATTRIBUTE U56976_at REAL
@ATTRIBUTE U56998_at REAL
@ATTRIBUTE U57057_at REAL
@ATTRIBUTE U57092_at REAL
@ATTRIBUTE U57093_at REAL
@ATTRIBUTE U57094_at REAL
@ATTRIBUTE U57099_at REAL
@ATTRIBUTE U57316_at REAL
@ATTRIBUTE U57317_at REAL
@ATTRIBUTE U57342_at REAL
@ATTRIBUTE U57352_at REAL
@ATTRIBUTE U57450_at REAL
@ATTRIBUTE U57452_at REAL
@ATTRIBUTE U57592_at REAL
@ATTRIBUTE U57629_at REAL
@ATTRIBUTE U57650_at REAL
@ATTRIBUTE U57721_at REAL
@ATTRIBUTE U57796_at REAL
@ATTRIBUTE U57877_at REAL
@ATTRIBUTE U57911_at REAL
@ATTRIBUTE U58032_at REAL
@ATTRIBUTE U58033_at REAL
@ATTRIBUTE U58034_at REAL
@ATTRIBUTE U58048_at REAL
@ATTRIBUTE U58087_at REAL
@ATTRIBUTE U58089_at REAL
@ATTRIBUTE U58090_at REAL
@ATTRIBUTE U58091_at REAL
@ATTRIBUTE U58096_at REAL
@ATTRIBUTE U58130_at REAL
@ATTRIBUTE U58331_at REAL
@ATTRIBUTE U58334_at REAL
@ATTRIBUTE U58522_at REAL
@ATTRIBUTE U58658_at REAL
@ATTRIBUTE U58681_at REAL
@ATTRIBUTE U58682_at REAL
@ATTRIBUTE U58766_at REAL
@ATTRIBUTE U58970_at REAL
@ATTRIBUTE U59057_at REAL
@ATTRIBUTE U59111_at REAL
@ATTRIBUTE U59228_at REAL
@ATTRIBUTE U59286_at REAL
@ATTRIBUTE U59289_at REAL
@ATTRIBUTE U59302_at REAL
@ATTRIBUTE U59309_at REAL
@ATTRIBUTE U59321_at REAL
@ATTRIBUTE U59325_at REAL
@ATTRIBUTE U59423_at REAL
@ATTRIBUTE U59736_at REAL
@ATTRIBUTE U59748_at REAL
@ATTRIBUTE U59752_at REAL
@ATTRIBUTE U59863_at REAL
@ATTRIBUTE U59878_at REAL
@ATTRIBUTE U59913_at REAL
@ATTRIBUTE U59914_at REAL
@ATTRIBUTE U59919_at REAL
@ATTRIBUTE U60060_at REAL
@ATTRIBUTE U60062_at REAL
@ATTRIBUTE U60115_at REAL
@ATTRIBUTE U60116_at REAL
@ATTRIBUTE U60205_at REAL
@ATTRIBUTE U60269_cds1_at REAL
@ATTRIBUTE U60269_cds2_at REAL
@ATTRIBUTE U60269_cds3_at REAL
@ATTRIBUTE U60276_at REAL
@ATTRIBUTE U60319_at REAL
@ATTRIBUTE U60325_at REAL
@ATTRIBUTE U60415_at REAL
@ATTRIBUTE U60519_at REAL
@ATTRIBUTE U60521_at REAL
@ATTRIBUTE U60644_at REAL
@ATTRIBUTE U60665_at REAL
@ATTRIBUTE U60666_at REAL
@ATTRIBUTE U60800_at REAL
@ATTRIBUTE U60805_at REAL
@ATTRIBUTE U60873_at REAL
@ATTRIBUTE U60975_at REAL
@ATTRIBUTE U61145_at REAL
@ATTRIBUTE U61166_at REAL
@ATTRIBUTE U61167_at REAL
@ATTRIBUTE U61232_at REAL
@ATTRIBUTE U61234_at REAL
@ATTRIBUTE U61262_at REAL
@ATTRIBUTE U61263_at REAL
@ATTRIBUTE U61374_at REAL
@ATTRIBUTE U61538_at REAL
@ATTRIBUTE U61741_at REAL
@ATTRIBUTE U61836_at REAL
@ATTRIBUTE U61849_at REAL
@ATTRIBUTE U62015_at REAL
@ATTRIBUTE U62136_at REAL
@ATTRIBUTE U62317_rna3_at REAL
@ATTRIBUTE U62317_rna6_at REAL
@ATTRIBUTE U62317_rna7_at REAL
@ATTRIBUTE U62325_at REAL
@ATTRIBUTE U62389_at REAL
@ATTRIBUTE U62431_at REAL
@ATTRIBUTE U62433_at REAL
@ATTRIBUTE U62437_at REAL
@ATTRIBUTE U62531_at REAL
@ATTRIBUTE U62739_at REAL
@ATTRIBUTE U62800_at REAL
@ATTRIBUTE U62801_at REAL
@ATTRIBUTE U62961_at REAL
@ATTRIBUTE U62962_at REAL
@ATTRIBUTE U62966_at REAL
@ATTRIBUTE U63090_at REAL
@ATTRIBUTE U63139_at REAL
@ATTRIBUTE U63289_at REAL
@ATTRIBUTE U63295_at REAL
@ATTRIBUTE U63312_at REAL
@ATTRIBUTE U63329_at REAL
@ATTRIBUTE U63332_at REAL
@ATTRIBUTE U63336_at REAL
@ATTRIBUTE U63455_at REAL
@ATTRIBUTE U63541_at REAL
@ATTRIBUTE U63542_at REAL
@ATTRIBUTE U63717_at REAL
@ATTRIBUTE U63743_at REAL
@ATTRIBUTE U63824_at REAL
@ATTRIBUTE U63825_at REAL
@ATTRIBUTE U63842_at REAL
@ATTRIBUTE U64105_at REAL
@ATTRIBUTE U64197_at REAL
@ATTRIBUTE U64198_at REAL
@ATTRIBUTE U64444_at REAL
@ATTRIBUTE U64520_at REAL
@ATTRIBUTE U64675_at REAL
@ATTRIBUTE U64863_at REAL
@ATTRIBUTE U64871_at REAL
@ATTRIBUTE U64998_at REAL
@ATTRIBUTE U65002_at REAL
@ATTRIBUTE U65011_at REAL
@ATTRIBUTE U65092_at REAL
@ATTRIBUTE U65093_at REAL
@ATTRIBUTE U65402_at REAL
@ATTRIBUTE U65404_at REAL
@ATTRIBUTE U65406_rna4_at REAL
@ATTRIBUTE U65410_at REAL
@ATTRIBUTE U65437_rna1_at REAL
@ATTRIBUTE U65579_at REAL
@ATTRIBUTE U65581_at REAL
@ATTRIBUTE U65676_at REAL
@ATTRIBUTE U65785_at REAL
@ATTRIBUTE U65928_at REAL
@ATTRIBUTE U65932_at REAL
@ATTRIBUTE U66033_at REAL
@ATTRIBUTE U66036_at REAL
@ATTRIBUTE U66048_at REAL
@ATTRIBUTE U66052_at REAL
@ATTRIBUTE U66059_cds7_at REAL
@ATTRIBUTE U66075_at REAL
@ATTRIBUTE U66083_at REAL
@ATTRIBUTE U66088_at REAL
@ATTRIBUTE U66198_at REAL
@ATTRIBUTE U66359_at REAL
@ATTRIBUTE U66406_at REAL
@ATTRIBUTE U66464_at REAL
@ATTRIBUTE U66468_at REAL
@ATTRIBUTE U66469_at REAL
@ATTRIBUTE U66497_at REAL
@ATTRIBUTE U66559_at REAL
@ATTRIBUTE U66561_at REAL
@ATTRIBUTE U66578_at REAL
@ATTRIBUTE U66580_at REAL
@ATTRIBUTE U66581_at REAL
@ATTRIBUTE U66615_at REAL
@ATTRIBUTE U66616_at REAL
@ATTRIBUTE U66617_at REAL
@ATTRIBUTE U66618_at REAL
@ATTRIBUTE U66619_at REAL
@ATTRIBUTE U66661_at REAL
@ATTRIBUTE U66669_at REAL
@ATTRIBUTE U66702_at REAL
@ATTRIBUTE U66838_at REAL
@ATTRIBUTE U66879_at REAL
@ATTRIBUTE U67156_at REAL
@ATTRIBUTE U67171_at REAL
@ATTRIBUTE U67191_at REAL
@ATTRIBUTE U67319_at REAL
@ATTRIBUTE U67369_at REAL
@ATTRIBUTE U67611_at REAL
@ATTRIBUTE U67614_at REAL
@ATTRIBUTE U67674_at REAL
@ATTRIBUTE U67733_at REAL
@ATTRIBUTE U67784_at REAL
@ATTRIBUTE U67849_at REAL
@ATTRIBUTE U67934_at REAL
@ATTRIBUTE U67963_at REAL
@ATTRIBUTE U67988_at REAL
@ATTRIBUTE U68018_at REAL
@ATTRIBUTE U68019_at REAL
@ATTRIBUTE U68030_at REAL
@ATTRIBUTE U68031_at REAL
@ATTRIBUTE U68063_at REAL
@ATTRIBUTE U68111_at REAL
@ATTRIBUTE U68133_at REAL
@ATTRIBUTE U68142_at REAL
@ATTRIBUTE U68233_at REAL
@ATTRIBUTE U68385_at REAL
@ATTRIBUTE U68485_at REAL
@ATTRIBUTE U68488_at REAL
@ATTRIBUTE U68494_at REAL
@ATTRIBUTE U68536_at REAL
@ATTRIBUTE U68566_at REAL
@ATTRIBUTE U68723_at REAL
@ATTRIBUTE U68727_at REAL
@ATTRIBUTE U69108_at REAL
@ATTRIBUTE U69127_at REAL
@ATTRIBUTE U69141_at REAL
@ATTRIBUTE U69263_at REAL
@ATTRIBUTE U69546_at REAL
@ATTRIBUTE U69645_at REAL
@ATTRIBUTE U69961_at REAL
@ATTRIBUTE U70063_at REAL
@ATTRIBUTE U70136_at REAL
@ATTRIBUTE U70321_at REAL
@ATTRIBUTE U70322_at REAL
@ATTRIBUTE U70323_at REAL
@ATTRIBUTE U70370_at REAL
@ATTRIBUTE U70426_at REAL
@ATTRIBUTE U70451_at REAL
@ATTRIBUTE U70660_at REAL
@ATTRIBUTE U70663_at REAL
@ATTRIBUTE U70671_at REAL
@ATTRIBUTE U70732_rna1_at REAL
@ATTRIBUTE U70735_at REAL
@ATTRIBUTE U70862_at REAL
@ATTRIBUTE U70867_at REAL
@ATTRIBUTE U70981_at REAL
@ATTRIBUTE U70987_at REAL
@ATTRIBUTE U71087_at REAL
@ATTRIBUTE U71088_at REAL
@ATTRIBUTE U71092_at REAL
@ATTRIBUTE U71207_at REAL
@ATTRIBUTE U71300_at REAL
@ATTRIBUTE U71364_at REAL
@ATTRIBUTE U71374_at REAL
@ATTRIBUTE U71598_at REAL
@ATTRIBUTE U71601_at REAL
@ATTRIBUTE U72066_at REAL
@ATTRIBUTE U72206_at REAL
@ATTRIBUTE U72209_at REAL
@ATTRIBUTE U72342_at REAL
@ATTRIBUTE U72507_at REAL
@ATTRIBUTE U72508_at REAL
@ATTRIBUTE U72511_at REAL
@ATTRIBUTE U72512_at REAL
@ATTRIBUTE U72514_at REAL
@ATTRIBUTE U72515_at REAL
@ATTRIBUTE U72517_at REAL
@ATTRIBUTE U72621_at REAL
@ATTRIBUTE U72661_at REAL
@ATTRIBUTE U72671_at REAL
@ATTRIBUTE U72761_at REAL
@ATTRIBUTE U73167_cds3_at REAL
@ATTRIBUTE U73167_cds4_at REAL
@ATTRIBUTE U73167_cds5_at REAL
@ATTRIBUTE U73167_cds7_at REAL
@ATTRIBUTE U73191_at REAL
@ATTRIBUTE U73304_rna1_at REAL
@ATTRIBUTE U73328_at REAL
@ATTRIBUTE U73330_at REAL
@ATTRIBUTE U73338_at REAL
@ATTRIBUTE U73377_at REAL
@ATTRIBUTE U73379_at REAL
@ATTRIBUTE U73499_at REAL
@ATTRIBUTE U73514_at REAL
@ATTRIBUTE U73524_at REAL
@ATTRIBUTE U73682_at REAL
@ATTRIBUTE U73704_at REAL
@ATTRIBUTE U73737_at REAL
@ATTRIBUTE U73799_at REAL
@ATTRIBUTE U73824_at REAL
@ATTRIBUTE U73843_at REAL
@ATTRIBUTE U73960_at REAL
@ATTRIBUTE U74612_at REAL
@ATTRIBUTE U74667_at REAL
@ATTRIBUTE U75308_at REAL
@ATTRIBUTE U75362_at REAL
@ATTRIBUTE U75370_at REAL
@ATTRIBUTE U75679_at REAL
@ATTRIBUTE U75968_at REAL
@ATTRIBUTE U76010_at REAL
@ATTRIBUTE U76189_at REAL
@ATTRIBUTE U76272_at REAL
@ATTRIBUTE U76369_at REAL
@ATTRIBUTE U76421_at REAL
@ATTRIBUTE U76456_at REAL
@ATTRIBUTE U76638_at REAL
@ATTRIBUTE U76992_at REAL
@ATTRIBUTE U77129_at REAL
@ATTRIBUTE U77180_at REAL
@ATTRIBUTE U77396_at REAL
@ATTRIBUTE U77413_at REAL
@ATTRIBUTE U77456_at REAL
@ATTRIBUTE U77594_at REAL
@ATTRIBUTE U77604_at REAL
@ATTRIBUTE U77643_at REAL
@ATTRIBUTE U77664_at REAL
@ATTRIBUTE U77665_at REAL
@ATTRIBUTE U77718_at REAL
@ATTRIBUTE U77735_at REAL
@ATTRIBUTE U77827_at REAL
@ATTRIBUTE U77845_at REAL
@ATTRIBUTE U77948_at REAL
@ATTRIBUTE U77949_at REAL
@ATTRIBUTE U77968_at REAL
@ATTRIBUTE U77970_at REAL
@ATTRIBUTE U77975_at REAL
@ATTRIBUTE U78027_rna3_at REAL
@ATTRIBUTE U78027_rna4_at REAL
@ATTRIBUTE U78095_at REAL
@ATTRIBUTE U78107_at REAL
@ATTRIBUTE U78180_at REAL
@ATTRIBUTE U78190_rna1_at REAL
@ATTRIBUTE U78313_at REAL
@ATTRIBUTE U78521_at REAL
@ATTRIBUTE U78524_at REAL
@ATTRIBUTE U78525_at REAL
@ATTRIBUTE U78551_at REAL
@ATTRIBUTE U78556_at REAL
@ATTRIBUTE U78575_at REAL
@ATTRIBUTE U78628_at REAL
@ATTRIBUTE U78678_at REAL
@ATTRIBUTE U78722_at REAL
@ATTRIBUTE U78735_at REAL
@ATTRIBUTE U78793_at REAL
@ATTRIBUTE U78798_at REAL
@ATTRIBUTE U78876_at REAL
@ATTRIBUTE U79241_at REAL
@ATTRIBUTE U79242_at REAL
@ATTRIBUTE U79245_at REAL
@ATTRIBUTE U79246_at REAL
@ATTRIBUTE U79247_at REAL
@ATTRIBUTE U79248_at REAL
@ATTRIBUTE U79249_at REAL
@ATTRIBUTE U79251_at REAL
@ATTRIBUTE U79252_at REAL
@ATTRIBUTE U79253_at REAL
@ATTRIBUTE U79254_at REAL
@ATTRIBUTE U79255_at REAL
@ATTRIBUTE U79256_at REAL
@ATTRIBUTE U79257_at REAL
@ATTRIBUTE U79258_at REAL
@ATTRIBUTE U79259_at REAL
@ATTRIBUTE U79260_at REAL
@ATTRIBUTE U79262_at REAL
@ATTRIBUTE U79263_at REAL
@ATTRIBUTE U79265_at REAL
@ATTRIBUTE U79266_at REAL
@ATTRIBUTE U79267_at REAL
@ATTRIBUTE U79270_at REAL
@ATTRIBUTE U79271_at REAL
@ATTRIBUTE U79272_at REAL
@ATTRIBUTE U79273_at REAL
@ATTRIBUTE U79274_at REAL
@ATTRIBUTE U79275_at REAL
@ATTRIBUTE U79277_at REAL
@ATTRIBUTE U79280_at REAL
@ATTRIBUTE U79282_at REAL
@ATTRIBUTE U79285_at REAL
@ATTRIBUTE U79286_at REAL
@ATTRIBUTE U79287_at REAL
@ATTRIBUTE U79288_at REAL
@ATTRIBUTE U79289_at REAL
@ATTRIBUTE U79290_at REAL
@ATTRIBUTE U79291_at REAL
@ATTRIBUTE U79293_at REAL
@ATTRIBUTE U79294_at REAL
@ATTRIBUTE U79295_at REAL
@ATTRIBUTE U79296_at REAL
@ATTRIBUTE U79297_at REAL
@ATTRIBUTE U79298_at REAL
@ATTRIBUTE U79299_at REAL
@ATTRIBUTE U79300_at REAL
@ATTRIBUTE U79301_at REAL
@ATTRIBUTE U79302_at REAL
@ATTRIBUTE U79303_at REAL
@ATTRIBUTE U79304_at REAL
@ATTRIBUTE U79526_at REAL
@ATTRIBUTE U79716_at REAL
@ATTRIBUTE U79718_at REAL
@ATTRIBUTE U79725_at REAL
@ATTRIBUTE U79734_at REAL
@ATTRIBUTE U79751_at REAL
@ATTRIBUTE U80017_rna1_at REAL
@ATTRIBUTE U80017_rna2_at REAL
@ATTRIBUTE U80017_rna3_at REAL
@ATTRIBUTE U80034_at REAL
@ATTRIBUTE U80040_at REAL
@ATTRIBUTE U80073_at REAL
@ATTRIBUTE U80184_rna1_at REAL
@ATTRIBUTE U80456_at REAL
@ATTRIBUTE U80457_at REAL
@ATTRIBUTE U80628_at REAL
@ATTRIBUTE U80669_at REAL
@ATTRIBUTE U80811_at REAL
@ATTRIBUTE U81001_at REAL
@ATTRIBUTE U81006_at REAL
@ATTRIBUTE U81262_at REAL
@ATTRIBUTE U81375_at REAL
@ATTRIBUTE U81523_at REAL
@ATTRIBUTE U81554_at REAL
@ATTRIBUTE U81556_at REAL
@ATTRIBUTE U81599_at REAL
@ATTRIBUTE U81600_at REAL
@ATTRIBUTE U81607_at REAL
@ATTRIBUTE U81787_at REAL
@ATTRIBUTE U81802_at REAL
@ATTRIBUTE U81984_at REAL
@ATTRIBUTE U82010_rna1_at REAL
@ATTRIBUTE U82130_at REAL
@ATTRIBUTE U82169_at REAL
@ATTRIBUTE U82256_at REAL
@ATTRIBUTE U82275_at REAL
@ATTRIBUTE U82303_at REAL
@ATTRIBUTE U82306_at REAL
@ATTRIBUTE U82310_at REAL
@ATTRIBUTE U82311_at REAL
@ATTRIBUTE U82313_at REAL
@ATTRIBUTE U82319_at REAL
@ATTRIBUTE U82320_at REAL
@ATTRIBUTE U82321_at REAL
@ATTRIBUTE U82468_at REAL
@ATTRIBUTE U82532_at REAL
@ATTRIBUTE U82535_at REAL
@ATTRIBUTE U82613_at REAL
@ATTRIBUTE U82668_rna1_at REAL
@ATTRIBUTE U82671_cds2_at REAL
@ATTRIBUTE U82759_at REAL
@ATTRIBUTE U82818_at REAL
@ATTRIBUTE U82970_at REAL
@ATTRIBUTE U82987_at REAL
@ATTRIBUTE U83115_at REAL
@ATTRIBUTE U83192_at REAL
@ATTRIBUTE U83246_at REAL
@ATTRIBUTE U83303_cds2_at REAL
@ATTRIBUTE U83410_at REAL
@ATTRIBUTE U83411_at REAL
@ATTRIBUTE U83461_at REAL
@ATTRIBUTE U83463_at REAL
@ATTRIBUTE U83600_at REAL
@ATTRIBUTE U83601_at REAL
@ATTRIBUTE U83843_at REAL
@ATTRIBUTE U83908_at REAL
@ATTRIBUTE U84487_at REAL
@ATTRIBUTE U84540_at REAL
@ATTRIBUTE U84551_cds2_at REAL
@ATTRIBUTE U84569_at REAL
@ATTRIBUTE U84573_at REAL
@ATTRIBUTE U84720_at REAL
@ATTRIBUTE U85193_at REAL
@ATTRIBUTE U85245_at REAL
@ATTRIBUTE U85265_at REAL
@ATTRIBUTE U85267_at REAL
@ATTRIBUTE U85430_at REAL
@ATTRIBUTE U85611_at REAL
@ATTRIBUTE U85658_at REAL
@ATTRIBUTE U85707_at REAL
@ATTRIBUTE U85767_at REAL
@ATTRIBUTE U85943_at REAL
@ATTRIBUTE U85946_at REAL
@ATTRIBUTE U85992_at REAL
@ATTRIBUTE U86070_at REAL
@ATTRIBUTE U86136_at REAL
@ATTRIBUTE U86214_at REAL
@ATTRIBUTE U86358_at REAL
@ATTRIBUTE U86409_at REAL
@ATTRIBUTE U86529_at REAL
@ATTRIBUTE U86602_at REAL
@ATTRIBUTE U86782_at REAL
@ATTRIBUTE U87223_at REAL
@ATTRIBUTE U87269_at REAL
@ATTRIBUTE U87309_at REAL
@ATTRIBUTE U87408_at REAL
@ATTRIBUTE U87459_at REAL
@ATTRIBUTE U87460_at REAL
@ATTRIBUTE U87964_at REAL
@ATTRIBUTE U87972_at REAL
@ATTRIBUTE U88047_at REAL
@ATTRIBUTE U88629_at REAL
@ATTRIBUTE U88666_at REAL
@ATTRIBUTE U88667_at REAL
@ATTRIBUTE U88726_at REAL
@ATTRIBUTE U88871_at REAL
@ATTRIBUTE U88892_at REAL
@ATTRIBUTE U88964_at REAL
@ATTRIBUTE U89012_at REAL
@ATTRIBUTE U89278_at REAL
@ATTRIBUTE U89326_at REAL
@ATTRIBUTE U89335_cds2_at REAL
@ATTRIBUTE U89336_cds1_at REAL
@ATTRIBUTE U89336_cds3_at REAL
@ATTRIBUTE U89336_cds4_at REAL
@ATTRIBUTE U89336_cds6_at REAL
@ATTRIBUTE U89336_cds7_at REAL
@ATTRIBUTE U89336_cds8_at REAL
@ATTRIBUTE U89355_at REAL
@ATTRIBUTE U89505_at REAL
@ATTRIBUTE U89606_at REAL
@ATTRIBUTE U89717_at REAL
@ATTRIBUTE U89896_at REAL
@ATTRIBUTE U89916_at REAL
@ATTRIBUTE U89942_at REAL
@ATTRIBUTE U89995_at REAL
@ATTRIBUTE U90268_at REAL
@ATTRIBUTE U90304_at REAL
@ATTRIBUTE U90306_at REAL
@ATTRIBUTE U90313_at REAL
@ATTRIBUTE U90336_at REAL
@ATTRIBUTE U90426_at REAL
@ATTRIBUTE U90437_at REAL
@ATTRIBUTE U90544_at REAL
@ATTRIBUTE U90547_at REAL
@ATTRIBUTE U90549_at REAL
@ATTRIBUTE U90550_at REAL
@ATTRIBUTE U90551_at REAL
@ATTRIBUTE U90651_at REAL
@ATTRIBUTE U90716_at REAL
@ATTRIBUTE U90878_at REAL
@ATTRIBUTE U90902_at REAL
@ATTRIBUTE U90904_at REAL
@ATTRIBUTE U90905_at REAL
@ATTRIBUTE U90907_at REAL
@ATTRIBUTE U90908_at REAL
@ATTRIBUTE U90909_at REAL
@ATTRIBUTE U90910_at REAL
@ATTRIBUTE U90911_at REAL
@ATTRIBUTE U90912_at REAL
@ATTRIBUTE U90913_at REAL
@ATTRIBUTE U90914_at REAL
@ATTRIBUTE U90915_at REAL
@ATTRIBUTE U90916_at REAL
@ATTRIBUTE U90918_at REAL
@ATTRIBUTE U90919_at REAL
@ATTRIBUTE U91316_at REAL
@ATTRIBUTE U91327_at REAL
@ATTRIBUTE U91521_at REAL
@ATTRIBUTE U91616_at REAL
@ATTRIBUTE U91618_at REAL
@ATTRIBUTE U91903_at REAL
@ATTRIBUTE U91930_at REAL
@ATTRIBUTE U91931_at REAL
@ATTRIBUTE U91932_at REAL
@ATTRIBUTE U91985_at REAL
@ATTRIBUTE U92014_at REAL
@ATTRIBUTE U92015_at REAL
@ATTRIBUTE U92436_at REAL
@ATTRIBUTE U92458_at REAL
@ATTRIBUTE U92459_at REAL
@ATTRIBUTE U92971_at REAL
@ATTRIBUTE U93049_at REAL
@ATTRIBUTE U93091_at REAL
@ATTRIBUTE U93205_at REAL
@ATTRIBUTE U93237_rna2_at REAL
@ATTRIBUTE U93553_at REAL
@ATTRIBUTE U93867_at REAL
@ATTRIBUTE U94319_at REAL
@ATTRIBUTE U94320_at REAL
@ATTRIBUTE U94332_at REAL
@ATTRIBUTE U94333_at REAL
@ATTRIBUTE U94585_at REAL
@ATTRIBUTE U94586_at REAL
@ATTRIBUTE U94592_at REAL
@ATTRIBUTE U94747_at REAL
@ATTRIBUTE U94831_at REAL
@ATTRIBUTE U94855_at REAL
@ATTRIBUTE U95006_at REAL
@ATTRIBUTE U95020_at REAL
@ATTRIBUTE U95040_at REAL
@ATTRIBUTE U95090_at REAL
@ATTRIBUTE U95626_rna1_at REAL
@ATTRIBUTE U95740_rna1_at REAL
@ATTRIBUTE U95740_rna2_at REAL
@ATTRIBUTE U96094_at REAL
@ATTRIBUTE U96113_at REAL
@ATTRIBUTE U96114_at REAL
@ATTRIBUTE U96115_at REAL
@ATTRIBUTE U96191_at REAL
@ATTRIBUTE U96629_rna1_at REAL
@ATTRIBUTE U96629_rna2_at REAL
@ATTRIBUTE U96769_rna1_at REAL
@ATTRIBUTE U96781_cds1_at REAL
@ATTRIBUTE U96915_at REAL
@ATTRIBUTE U96922_at REAL
@ATTRIBUTE U97018_at REAL
@ATTRIBUTE U97105_at REAL
@ATTRIBUTE U97188_at REAL
@ATTRIBUTE U97502_rna1_at REAL
@ATTRIBUTE V00503_at REAL
@ATTRIBUTE V00563_at REAL
@ATTRIBUTE V00571_rna1_at REAL
@ATTRIBUTE V00572_at REAL
@ATTRIBUTE V01510_rna1_at REAL
@ATTRIBUTE V01512_rna1_at REAL
@ATTRIBUTE V01514_at REAL
@ATTRIBUTE V01515_cds1_at REAL
@ATTRIBUTE X00129_at REAL
@ATTRIBUTE X00237_at REAL
@ATTRIBUTE X00274_at REAL
@ATTRIBUTE X00368_xpt2_at REAL
@ATTRIBUTE X00371_rna1_at REAL
@ATTRIBUTE X00588_at REAL
@ATTRIBUTE X00734_at REAL
@ATTRIBUTE X01057_at REAL
@ATTRIBUTE X01059_at REAL
@ATTRIBUTE X01060_at REAL
@ATTRIBUTE X01388_at REAL
@ATTRIBUTE X01630_at REAL
@ATTRIBUTE X01715_at REAL
@ATTRIBUTE X02152_at REAL
@ATTRIBUTE X02158_rna1_at REAL
@ATTRIBUTE X02317_at REAL
@ATTRIBUTE X02404_at REAL
@ATTRIBUTE X02530_at REAL
@ATTRIBUTE X02544_at REAL
@ATTRIBUTE X02596_at REAL
@ATTRIBUTE X02612_at REAL
@ATTRIBUTE X02750_at REAL
@ATTRIBUTE X02751_at REAL
@ATTRIBUTE X02874_at REAL
@ATTRIBUTE X02910_at REAL
@ATTRIBUTE X03066_at REAL
@ATTRIBUTE X03072_at REAL
@ATTRIBUTE X03100_cds2_at REAL
@ATTRIBUTE X03168_at REAL
@ATTRIBUTE X03342_at REAL
@ATTRIBUTE X03473_at REAL
@ATTRIBUTE X03484_at REAL
@ATTRIBUTE X03635_at REAL
@ATTRIBUTE X03656_rna1_at REAL
@ATTRIBUTE X03663_at REAL
@ATTRIBUTE X03934_at REAL
@ATTRIBUTE X04011_at REAL
@ATTRIBUTE X04085_rna1_at REAL
@ATTRIBUTE X04106_at REAL
@ATTRIBUTE X04143_at REAL
@ATTRIBUTE X04145_at REAL
@ATTRIBUTE X04201_at REAL
@ATTRIBUTE X04297_at REAL
@ATTRIBUTE X04325_at REAL
@ATTRIBUTE X04327_at REAL
@ATTRIBUTE X04366_at REAL
@ATTRIBUTE X04391_at REAL
@ATTRIBUTE X04412_at REAL
@ATTRIBUTE X04434_at REAL
@ATTRIBUTE X04500_at REAL
@ATTRIBUTE X04571_at REAL
@ATTRIBUTE X04688_at REAL
@ATTRIBUTE X04707_at REAL
@ATTRIBUTE X04741_at REAL
@ATTRIBUTE X04828_at REAL
@ATTRIBUTE X04898_rna1_at REAL
@ATTRIBUTE X05153_rna1_at REAL
@ATTRIBUTE X05196_at REAL
@ATTRIBUTE X05232_at REAL
@ATTRIBUTE X05246_at REAL
@ATTRIBUTE X05276_at REAL
@ATTRIBUTE X05299_at REAL
@ATTRIBUTE X05323_at REAL
@ATTRIBUTE X05360_at REAL
@ATTRIBUTE X05409_at REAL
@ATTRIBUTE X05608_at REAL
@ATTRIBUTE X05615_at REAL
@ATTRIBUTE X05908_at REAL
@ATTRIBUTE X05997_at REAL
@ATTRIBUTE X06256_at REAL
@ATTRIBUTE X06272_at REAL
@ATTRIBUTE X06290_at REAL
@ATTRIBUTE X06323_at REAL
@ATTRIBUTE X06389_at REAL
@ATTRIBUTE X06482_at REAL
@ATTRIBUTE X06562_at REAL
@ATTRIBUTE X06614_at REAL
@ATTRIBUTE X06617_at REAL
@ATTRIBUTE X06661_at REAL
@ATTRIBUTE X06745_at REAL
@ATTRIBUTE X06948_at REAL
@ATTRIBUTE X06985_at REAL
@ATTRIBUTE X07024_at REAL
@ATTRIBUTE X07109_at REAL
@ATTRIBUTE X07173_at REAL
@ATTRIBUTE X07290_at REAL
@ATTRIBUTE X07315_at REAL
@ATTRIBUTE X07384_at REAL
@ATTRIBUTE X07495_at REAL
@ATTRIBUTE X07695_at REAL
@ATTRIBUTE X07696_at REAL
@ATTRIBUTE X07732_at REAL
@ATTRIBUTE X07743_at REAL
@ATTRIBUTE X07767_at REAL
@ATTRIBUTE X07820_at REAL
@ATTRIBUTE X07834_at REAL
@ATTRIBUTE X07876_at REAL
@ATTRIBUTE X07948_at REAL
@ATTRIBUTE X07979_at REAL
@ATTRIBUTE X07994_at REAL
@ATTRIBUTE X12433_at REAL
@ATTRIBUTE X12447_at REAL
@ATTRIBUTE X12451_at REAL
@ATTRIBUTE X12453_at REAL
@ATTRIBUTE X12458_rna1_at REAL
@ATTRIBUTE X12492_at REAL
@ATTRIBUTE X12517_at REAL
@ATTRIBUTE X12556_at REAL
@ATTRIBUTE X12662_rna1_at REAL
@ATTRIBUTE X12791_at REAL
@ATTRIBUTE X12794_at REAL
@ATTRIBUTE X12901_at REAL
@ATTRIBUTE X13227_at REAL
@ATTRIBUTE X13238_at REAL
@ATTRIBUTE X13255_at REAL
@ATTRIBUTE X13293_at REAL
@ATTRIBUTE X13334_at REAL
@ATTRIBUTE X13444_at REAL
@ATTRIBUTE X13482_at REAL
@ATTRIBUTE X13546_rna1_at REAL
@ATTRIBUTE X13589_at REAL
@ATTRIBUTE X13794_rna1_at REAL
@ATTRIBUTE X13839_at REAL
@ATTRIBUTE X13916_at REAL
@ATTRIBUTE X13956_at REAL
@ATTRIBUTE X13967_at REAL
@ATTRIBUTE X13973_at REAL
@ATTRIBUTE X14046_at REAL
@ATTRIBUTE X14329_at REAL
@ATTRIBUTE X14346_at REAL
@ATTRIBUTE X14362_at REAL
@ATTRIBUTE X14445_at REAL
@ATTRIBUTE X14448_at REAL
@ATTRIBUTE X14675_at REAL
@ATTRIBUTE X14787_at REAL
@ATTRIBUTE X14789_at REAL
@ATTRIBUTE X14813_at REAL
@ATTRIBUTE X14830_at REAL
@ATTRIBUTE X14850_at REAL
@ATTRIBUTE X14894_at REAL
@ATTRIBUTE X14968_at REAL
@ATTRIBUTE X14975_at REAL
@ATTRIBUTE X15088_at REAL
@ATTRIBUTE X15183_at REAL
@ATTRIBUTE X15187_at REAL
@ATTRIBUTE X15217_at REAL
@ATTRIBUTE X15218_at REAL
@ATTRIBUTE X15306_rna1_at REAL
@ATTRIBUTE X15341_at REAL
@ATTRIBUTE X15357_at REAL
@ATTRIBUTE X15376_at REAL
@ATTRIBUTE X15393_rna1_at REAL
@ATTRIBUTE X15414_at REAL
@ATTRIBUTE X15525_rna1_at REAL
@ATTRIBUTE X15573_at REAL
@ATTRIBUTE X15722_at REAL
@ATTRIBUTE X15822_at REAL
@ATTRIBUTE X15875_at REAL
@ATTRIBUTE X15880_at REAL
@ATTRIBUTE X15882_at REAL
@ATTRIBUTE X15940_at REAL
@ATTRIBUTE X15943_at REAL
@ATTRIBUTE X15949_at REAL
@ATTRIBUTE X16064_at REAL
@ATTRIBUTE X16135_at REAL
@ATTRIBUTE X16282_at REAL
@ATTRIBUTE X16316_at REAL
@ATTRIBUTE X16354_at REAL
@ATTRIBUTE X16396_at REAL
@ATTRIBUTE X16416_at REAL
@ATTRIBUTE X16560_at REAL
@ATTRIBUTE X16662_at REAL
@ATTRIBUTE X16663_at REAL
@ATTRIBUTE X16665_at REAL
@ATTRIBUTE X16667_at REAL
@ATTRIBUTE X16706_at REAL
@ATTRIBUTE X16707_at REAL
@ATTRIBUTE X16832_at REAL
@ATTRIBUTE X16901_at REAL
@ATTRIBUTE X16983_at REAL
@ATTRIBUTE X17025_at REAL
@ATTRIBUTE X17042_at REAL
@ATTRIBUTE X17094_at REAL
@ATTRIBUTE X17098_at REAL
@ATTRIBUTE X17206_at REAL
@ATTRIBUTE X17254_at REAL
@ATTRIBUTE X17576_at REAL
@ATTRIBUTE X17620_at REAL
@ATTRIBUTE X17622_at REAL
@ATTRIBUTE X17648_at REAL
@ATTRIBUTE X17651_at REAL
@ATTRIBUTE X51405_at REAL
@ATTRIBUTE X51408_at REAL
@ATTRIBUTE X51417_at REAL
@ATTRIBUTE X51420_at REAL
@ATTRIBUTE X51466_at REAL
@ATTRIBUTE X51521_at REAL
@ATTRIBUTE X51602_at REAL
@ATTRIBUTE X51630_at REAL
@ATTRIBUTE X51688_at REAL
@ATTRIBUTE X51730_at REAL
@ATTRIBUTE X51757_at REAL
@ATTRIBUTE X51801_at REAL
@ATTRIBUTE X51804_at REAL
@ATTRIBUTE X51952_xpt1_at REAL
@ATTRIBUTE X51953_at REAL
@ATTRIBUTE X51954_at REAL
@ATTRIBUTE X51956_rna1_at REAL
@ATTRIBUTE X51985_at REAL
@ATTRIBUTE X52001_at REAL
@ATTRIBUTE X52003_at REAL
@ATTRIBUTE X52005_at REAL
@ATTRIBUTE X52008_at REAL
@ATTRIBUTE X52011_at REAL
@ATTRIBUTE X52056_at REAL
@ATTRIBUTE X52142_at REAL
@ATTRIBUTE X52151_at REAL
@ATTRIBUTE X52192_at REAL
@ATTRIBUTE X52221_at REAL
@ATTRIBUTE X52425_at REAL
@ATTRIBUTE X52479_at REAL
@ATTRIBUTE X52520_at REAL
@ATTRIBUTE X52541_at REAL
@ATTRIBUTE X52599_at REAL
@ATTRIBUTE X52638_at REAL
@ATTRIBUTE X52730_rna1_at REAL
@ATTRIBUTE X52773_at REAL
@ATTRIBUTE X52851_rna1_at REAL
@ATTRIBUTE X52882_at REAL
@ATTRIBUTE X52943_at REAL
@ATTRIBUTE X52947_at REAL
@ATTRIBUTE X52966_at REAL
@ATTRIBUTE X53331_at REAL
@ATTRIBUTE X53414_at REAL
@ATTRIBUTE X53416_at REAL
@ATTRIBUTE X53586_rna1_at REAL
@ATTRIBUTE X53587_at REAL
@ATTRIBUTE X53742_at REAL
@ATTRIBUTE X53777_at REAL
@ATTRIBUTE X53793_at REAL
@ATTRIBUTE X53795_at REAL
@ATTRIBUTE X53961_at REAL
@ATTRIBUTE X54131_at REAL
@ATTRIBUTE X54150_at REAL
@ATTRIBUTE X54162_at REAL
@ATTRIBUTE X54232_at REAL
@ATTRIBUTE X54304_at REAL
@ATTRIBUTE X54326_at REAL
@ATTRIBUTE X54380_at REAL
@ATTRIBUTE X54637_at REAL
@ATTRIBUTE X54673_at REAL
@ATTRIBUTE X54816_at REAL
@ATTRIBUTE X54870_at REAL
@ATTRIBUTE X54871_at REAL
@ATTRIBUTE X54925_at REAL
@ATTRIBUTE X54936_at REAL
@ATTRIBUTE X54938_at REAL
@ATTRIBUTE X54941_at REAL
@ATTRIBUTE X54942_at REAL
@ATTRIBUTE X55079_rna1_at REAL
@ATTRIBUTE X55330_at REAL
@ATTRIBUTE X55448_cds2_at REAL
@ATTRIBUTE X55544_at REAL
@ATTRIBUTE X55666_at REAL
@ATTRIBUTE X55668_at REAL
@ATTRIBUTE X55715_at REAL
@ATTRIBUTE X55733_at REAL
@ATTRIBUTE X55740_at REAL
@ATTRIBUTE X55777_cds2_at REAL
@ATTRIBUTE X55885_at REAL
@ATTRIBUTE X55889_at REAL
@ATTRIBUTE X55954_at REAL
@ATTRIBUTE X56199_at REAL
@ATTRIBUTE X56253_rna1_at REAL
@ATTRIBUTE X56411_rna1_at REAL
@ATTRIBUTE X56465_at REAL
@ATTRIBUTE X56468_at REAL
@ATTRIBUTE X56494_at REAL
@ATTRIBUTE X56654_at REAL
@ATTRIBUTE X56667_at REAL
@ATTRIBUTE X56677_at REAL
@ATTRIBUTE X56692_at REAL
@ATTRIBUTE X56741_at REAL
@ATTRIBUTE X56807_at REAL
@ATTRIBUTE X56932_at REAL
@ATTRIBUTE X56997_rna1_at REAL
@ATTRIBUTE X57025_at REAL
@ATTRIBUTE X57129_at REAL
@ATTRIBUTE X57206_at REAL
@ATTRIBUTE X57303_at REAL
@ATTRIBUTE X57346_at REAL
@ATTRIBUTE X57398_at REAL
@ATTRIBUTE X57522_at REAL
@ATTRIBUTE X57766_at REAL
@ATTRIBUTE X57830_at REAL
@ATTRIBUTE X57959_at REAL
@ATTRIBUTE X58022_at REAL
@ATTRIBUTE X58079_at REAL
@ATTRIBUTE X58234_at REAL
@ATTRIBUTE X58255_at REAL
@ATTRIBUTE X58288_at REAL
@ATTRIBUTE X58377_at REAL
@ATTRIBUTE X58521_at REAL
@ATTRIBUTE X58529_at REAL
@ATTRIBUTE X58723_at REAL
@ATTRIBUTE X58964_at REAL
@ATTRIBUTE X58987_at REAL
@ATTRIBUTE X59065_at REAL
@ATTRIBUTE X59131_at REAL
@ATTRIBUTE X59350_at REAL
@ATTRIBUTE X59372_at REAL
@ATTRIBUTE X59373_at REAL
@ATTRIBUTE X59405_at REAL
@ATTRIBUTE X59417_at REAL
@ATTRIBUTE X59434_at REAL
@ATTRIBUTE X59543_at REAL
@ATTRIBUTE X59618_at REAL
@ATTRIBUTE X59656_at REAL
@ATTRIBUTE X59710_at REAL
@ATTRIBUTE X59711_at REAL
@ATTRIBUTE X59727_at REAL
@ATTRIBUTE X59766_at REAL
@ATTRIBUTE X59770_at REAL
@ATTRIBUTE X59798_at REAL
@ATTRIBUTE X59812_at REAL
@ATTRIBUTE X59834_at REAL
@ATTRIBUTE X59841_at REAL
@ATTRIBUTE X59871_at REAL
@ATTRIBUTE X59892_at REAL
@ATTRIBUTE X60036_at REAL
@ATTRIBUTE X60188_at REAL
@ATTRIBUTE X60221_at REAL
@ATTRIBUTE X60382_rna1_at REAL
@ATTRIBUTE X60483_at REAL
@ATTRIBUTE X60484_at REAL
@ATTRIBUTE X60486_at REAL
@ATTRIBUTE X60489_at REAL
@ATTRIBUTE X60592_at REAL
@ATTRIBUTE X60655_at REAL
@ATTRIBUTE X60673_rna1_at REAL
@ATTRIBUTE X60708_at REAL
@ATTRIBUTE X60957_at REAL
@ATTRIBUTE X60992_at REAL
@ATTRIBUTE X61070_at REAL
@ATTRIBUTE X61072_at REAL
@ATTRIBUTE X61079_at REAL
@ATTRIBUTE X61100_rna1_at REAL
@ATTRIBUTE X61118_rna1_at REAL
@ATTRIBUTE X61123_at REAL
@ATTRIBUTE X61177_at REAL
@ATTRIBUTE X61373_at REAL
@ATTRIBUTE X61587_at REAL
@ATTRIBUTE X61615_at REAL
@ATTRIBUTE X61970_at REAL
@ATTRIBUTE X62025_rna1_at REAL
@ATTRIBUTE X62048_at REAL
@ATTRIBUTE X62055_at REAL
@ATTRIBUTE X62078_at REAL
@ATTRIBUTE X62320_at REAL
@ATTRIBUTE X62466_at REAL
@ATTRIBUTE X62535_at REAL
@ATTRIBUTE X62573_at REAL
@ATTRIBUTE X62654_rna1_at REAL
@ATTRIBUTE X62691_at REAL
@ATTRIBUTE X62744_at REAL
@ATTRIBUTE X62822_at REAL
@ATTRIBUTE X63097_at REAL
@ATTRIBUTE X63187_at REAL
@ATTRIBUTE X63337_at REAL
@ATTRIBUTE X63359_at REAL
@ATTRIBUTE X63380_at REAL
@ATTRIBUTE X63417_at REAL
@ATTRIBUTE X63422_at REAL
@ATTRIBUTE X63454_at REAL
@ATTRIBUTE X63469_at REAL
@ATTRIBUTE X63527_at REAL
@ATTRIBUTE X63546_at REAL
@ATTRIBUTE X63563_at REAL
@ATTRIBUTE X63578_rna1_at REAL
@ATTRIBUTE X63597_at REAL
@ATTRIBUTE X63629_at REAL
@ATTRIBUTE X63657_at REAL
@ATTRIBUTE X63679_at REAL
@ATTRIBUTE X63692_at REAL
@ATTRIBUTE X63753_at REAL
@ATTRIBUTE X63755_at REAL
@ATTRIBUTE X63759_at REAL
@ATTRIBUTE X64037_at REAL
@ATTRIBUTE X64044_at REAL
@ATTRIBUTE X64229_at REAL
@ATTRIBUTE X64269_at REAL
@ATTRIBUTE X64330_at REAL
@ATTRIBUTE X64364_at REAL
@ATTRIBUTE X64559_at REAL
@ATTRIBUTE X64594_at REAL
@ATTRIBUTE X64643_at REAL
@ATTRIBUTE X64707_at REAL
@ATTRIBUTE X64728_at REAL
@ATTRIBUTE X64810_at REAL
@ATTRIBUTE X64838_at REAL
@ATTRIBUTE X64878_at REAL
@ATTRIBUTE X65233_at REAL
@ATTRIBUTE X65293_at REAL
@ATTRIBUTE X65550_at REAL
@ATTRIBUTE X65614_at REAL
@ATTRIBUTE X65633_at REAL
@ATTRIBUTE X65644_at REAL
@ATTRIBUTE X65663_at REAL
@ATTRIBUTE X65724_at REAL
@ATTRIBUTE X65867_at REAL
@ATTRIBUTE X65873_at REAL
@ATTRIBUTE X65977_at REAL
@ATTRIBUTE X66079_at REAL
@ATTRIBUTE X66114_rna1_at REAL
@ATTRIBUTE X66141_at REAL
@ATTRIBUTE X66171_at REAL
@ATTRIBUTE X66358_at REAL
@ATTRIBUTE X66360_at REAL
@ATTRIBUTE X66362_at REAL
@ATTRIBUTE X66363_at REAL
@ATTRIBUTE X66364_at REAL
@ATTRIBUTE X66365_at REAL
@ATTRIBUTE X66397_at REAL
@ATTRIBUTE X66401_cds1_at REAL
@ATTRIBUTE X66403_at REAL
@ATTRIBUTE X66417_at REAL
@ATTRIBUTE X66436_at REAL
@ATTRIBUTE X66503_at REAL
@ATTRIBUTE X66533_at REAL
@ATTRIBUTE X66534_at REAL
@ATTRIBUTE X66610_at REAL
@ATTRIBUTE X66839_at REAL
@ATTRIBUTE X66867_cds1_at REAL
@ATTRIBUTE X66899_at REAL
@ATTRIBUTE X66922_at REAL
@ATTRIBUTE X66945_at REAL
@ATTRIBUTE X67081_at REAL
@ATTRIBUTE X67098_at REAL
@ATTRIBUTE X67155_at REAL
@ATTRIBUTE X67247_rna1_at REAL
@ATTRIBUTE X67318_at REAL
@ATTRIBUTE X67325_at REAL
@ATTRIBUTE X67337_at REAL
@ATTRIBUTE X67594_at REAL
@ATTRIBUTE X67683_at REAL
@ATTRIBUTE X67697_at REAL
@ATTRIBUTE X67698_at REAL
@ATTRIBUTE X67734_at REAL
@ATTRIBUTE X67951_at REAL
@ATTRIBUTE X68149_at REAL
@ATTRIBUTE X68194_at REAL
@ATTRIBUTE X68242_at REAL
@ATTRIBUTE X68264_rna1_at REAL
@ATTRIBUTE X68277_at REAL
@ATTRIBUTE X68314_at REAL
@ATTRIBUTE X68486_at REAL
@ATTRIBUTE X68487_at REAL
@ATTRIBUTE X68560_at REAL
@ATTRIBUTE X68561_at REAL
@ATTRIBUTE X68733_rna1_at REAL
@ATTRIBUTE X68742_at REAL
@ATTRIBUTE X68836_at REAL
@ATTRIBUTE X68994_at REAL
@ATTRIBUTE X69089_at REAL
@ATTRIBUTE X69090_at REAL
@ATTRIBUTE X69111_at REAL
@ATTRIBUTE X69141_at REAL
@ATTRIBUTE X69150_at REAL
@ATTRIBUTE X69391_at REAL
@ATTRIBUTE X69398_at REAL
@ATTRIBUTE X69433_at REAL
@ATTRIBUTE X69550_at REAL
@ATTRIBUTE X69636_at REAL
@ATTRIBUTE X69699_at REAL
@ATTRIBUTE X69819_at REAL
@ATTRIBUTE X69838_at REAL
@ATTRIBUTE X69878_at REAL
@ATTRIBUTE X69908_rna1_at REAL
@ATTRIBUTE X69910_at REAL
@ATTRIBUTE X69978_at REAL
@ATTRIBUTE X70040_at REAL
@ATTRIBUTE X70070_at REAL
@ATTRIBUTE X70083_at REAL
@ATTRIBUTE X70218_at REAL
@ATTRIBUTE X70297_at REAL
@ATTRIBUTE X70340_at REAL
@ATTRIBUTE X70394_at REAL
@ATTRIBUTE X70476_at REAL
@ATTRIBUTE X70649_at REAL
@ATTRIBUTE X70683_at REAL
@ATTRIBUTE X70991_at REAL
@ATTRIBUTE X71125_at REAL
@ATTRIBUTE X71129_at REAL
@ATTRIBUTE X71135_at REAL
@ATTRIBUTE X71348_at REAL
@ATTRIBUTE X71428_at REAL
@ATTRIBUTE X71490_at REAL
@ATTRIBUTE X71874_cds1_at REAL
@ATTRIBUTE X71877_at REAL
@ATTRIBUTE X71973_at REAL
@ATTRIBUTE X72012_at REAL
@ATTRIBUTE X72177_rna1_at REAL
@ATTRIBUTE X72308_at REAL
@ATTRIBUTE X72755_at REAL
@ATTRIBUTE X72790_at REAL
@ATTRIBUTE X72841_at REAL
@ATTRIBUTE X72879_at REAL
@ATTRIBUTE X72882_at REAL
@ATTRIBUTE X72925_at REAL
@ATTRIBUTE X72964_at REAL
@ATTRIBUTE X73079_at REAL
@ATTRIBUTE X73113_at REAL
@ATTRIBUTE X73460_at REAL
@ATTRIBUTE X73501_at REAL
@ATTRIBUTE X73608_at REAL
@ATTRIBUTE X73874_at REAL
@ATTRIBUTE X73882_at REAL
@ATTRIBUTE X74008_at REAL
@ATTRIBUTE X74039_at REAL
@ATTRIBUTE X74104_at REAL
@ATTRIBUTE X74262_at REAL
@ATTRIBUTE X74295_at REAL
@ATTRIBUTE X74328_rna1_at REAL
@ATTRIBUTE X74330_at REAL
@ATTRIBUTE X74331_at REAL
@ATTRIBUTE X74496_at REAL
@ATTRIBUTE X74570_at REAL
@ATTRIBUTE X74614_at REAL
@ATTRIBUTE X74764_at REAL
@ATTRIBUTE X74794_at REAL
@ATTRIBUTE X74795_at REAL
@ATTRIBUTE X74801_at REAL
@ATTRIBUTE X74819_at REAL
@ATTRIBUTE X74837_at REAL
@ATTRIBUTE X75042_at REAL
@ATTRIBUTE X75208_at REAL
@ATTRIBUTE X75252_at REAL
@ATTRIBUTE X75304_at REAL
@ATTRIBUTE X75308_at REAL
@ATTRIBUTE X75315_at REAL
@ATTRIBUTE X75342_at REAL
@ATTRIBUTE X75535_at REAL
@ATTRIBUTE X75546_at REAL
@ATTRIBUTE X75593_at REAL
@ATTRIBUTE X75756_at REAL
@ATTRIBUTE X75861_at REAL
@ATTRIBUTE X75917_at REAL
@ATTRIBUTE X75958_at REAL
@ATTRIBUTE X75962_at REAL
@ATTRIBUTE X76013_at REAL
@ATTRIBUTE X76029_at REAL
@ATTRIBUTE X76040_at REAL
@ATTRIBUTE X76057_at REAL
@ATTRIBUTE X76059_at REAL
@ATTRIBUTE X76061_at REAL
@ATTRIBUTE X76092_at REAL
@ATTRIBUTE X76104_at REAL
@ATTRIBUTE X76105_at REAL
@ATTRIBUTE X76132_at REAL
@ATTRIBUTE X76180_at REAL
@ATTRIBUTE X76228_at REAL
@ATTRIBUTE X76302_at REAL
@ATTRIBUTE X76342_at REAL
@ATTRIBUTE X76383_at REAL
@ATTRIBUTE X76498_at REAL
@ATTRIBUTE X76534_at REAL
@ATTRIBUTE X76538_at REAL
@ATTRIBUTE X76648_at REAL
@ATTRIBUTE X76717_at REAL
@ATTRIBUTE X76732_at REAL
@ATTRIBUTE X76770_at REAL
@ATTRIBUTE X77094_at REAL
@ATTRIBUTE X77166_at REAL
@ATTRIBUTE X77197_at REAL
@ATTRIBUTE X77307_at REAL
@ATTRIBUTE X77366_at REAL
@ATTRIBUTE X77383_at REAL
@ATTRIBUTE X77533_at REAL
@ATTRIBUTE X77548_at REAL
@ATTRIBUTE X77584_at REAL
@ATTRIBUTE X77737_at REAL
@ATTRIBUTE X77744_at REAL
@ATTRIBUTE X77748_at REAL
@ATTRIBUTE X77794_at REAL
@ATTRIBUTE X77909_at REAL
@ATTRIBUTE X78031_at REAL
@ATTRIBUTE X78121_at REAL
@ATTRIBUTE X78136_at REAL
@ATTRIBUTE X78342_at REAL
@ATTRIBUTE X78520_at REAL
@ATTRIBUTE X78549_at REAL
@ATTRIBUTE X78565_at REAL
@ATTRIBUTE X78578_at REAL
@ATTRIBUTE X78627_at REAL
@ATTRIBUTE X78669_at REAL
@ATTRIBUTE X78678_at REAL
@ATTRIBUTE X78687_at REAL
@ATTRIBUTE X78706_at REAL
@ATTRIBUTE X78710_at REAL
@ATTRIBUTE X78817_at REAL
@ATTRIBUTE X78924_at REAL
@ATTRIBUTE X78925_at REAL
@ATTRIBUTE X78926_at REAL
@ATTRIBUTE X78933_at REAL
@ATTRIBUTE X78992_at REAL
@ATTRIBUTE X79066_at REAL
@ATTRIBUTE X79067_at REAL
@ATTRIBUTE X79201_at REAL
@ATTRIBUTE X79204_at REAL
@ATTRIBUTE X79234_at REAL
@ATTRIBUTE X79353_at REAL
@ATTRIBUTE X79439_at REAL
@ATTRIBUTE X79440_at REAL
@ATTRIBUTE X79483_at REAL
@ATTRIBUTE X79510_at REAL
@ATTRIBUTE X79536_at REAL
@ATTRIBUTE X79568_at REAL
@ATTRIBUTE X79780_at REAL
@ATTRIBUTE X79781_at REAL
@ATTRIBUTE X79865_at REAL
@ATTRIBUTE X79882_at REAL
@ATTRIBUTE X79888_at REAL
@ATTRIBUTE X79981_at REAL
@ATTRIBUTE X79984_at REAL
@ATTRIBUTE X80026_at REAL
@ATTRIBUTE X80062_at REAL
@ATTRIBUTE X80198_at REAL
@ATTRIBUTE X80199_at REAL
@ATTRIBUTE X80200_at REAL
@ATTRIBUTE X80230_at REAL
@ATTRIBUTE X80343_at REAL
@ATTRIBUTE X80497_at REAL
@ATTRIBUTE X80507_at REAL
@ATTRIBUTE X80590_at REAL
@ATTRIBUTE X80692_at REAL
@ATTRIBUTE X80695_at REAL
@ATTRIBUTE X80754_at REAL
@ATTRIBUTE X80822_at REAL
@ATTRIBUTE X80907_at REAL
@ATTRIBUTE X80909_at REAL
@ATTRIBUTE X80910_at REAL
@ATTRIBUTE X80915_rna1_at REAL
@ATTRIBUTE X80923_at REAL
@ATTRIBUTE X81003_at REAL
@ATTRIBUTE X81198_at REAL
@ATTRIBUTE X81333_at REAL
@ATTRIBUTE X81372_at REAL
@ATTRIBUTE X81420_at REAL
@ATTRIBUTE X81438_at REAL
@ATTRIBUTE X81479_at REAL
@ATTRIBUTE X81636_at REAL
@ATTRIBUTE X81788_at REAL
@ATTRIBUTE X81817_at REAL
@ATTRIBUTE X81882_at REAL
@ATTRIBUTE X81889_at REAL
@ATTRIBUTE X81892_at REAL
@ATTRIBUTE X81895_at REAL
@ATTRIBUTE X82018_at REAL
@ATTRIBUTE X82068_at REAL
@ATTRIBUTE X82103_at REAL
@ATTRIBUTE X82125_at REAL
@ATTRIBUTE X82153_at REAL
@ATTRIBUTE X82200_at REAL
@ATTRIBUTE X82207_at REAL
@ATTRIBUTE X82224_at REAL
@ATTRIBUTE X82240_rna1_at REAL
@ATTRIBUTE X82324_at REAL
@ATTRIBUTE X82434_at REAL
@ATTRIBUTE X82456_at REAL
@ATTRIBUTE X82494_at REAL
@ATTRIBUTE X82539_at REAL
@ATTRIBUTE X82554_rna1_at REAL
@ATTRIBUTE X82629_at REAL
@ATTRIBUTE X82634_at REAL
@ATTRIBUTE X82676_at REAL
@ATTRIBUTE X82693_at REAL
@ATTRIBUTE X82877_at REAL
@ATTRIBUTE X82895_at REAL
@ATTRIBUTE X83107_at REAL
@ATTRIBUTE X83127_at REAL
@ATTRIBUTE X83218_at REAL
@ATTRIBUTE X83368_at REAL
@ATTRIBUTE X83378_at REAL
@ATTRIBUTE X83412_at REAL
@ATTRIBUTE X83425_at REAL
@ATTRIBUTE X83441_at REAL
@ATTRIBUTE X83543_at REAL
@ATTRIBUTE X83572_at REAL
@ATTRIBUTE X83573_at REAL
@ATTRIBUTE X83618_at REAL
@ATTRIBUTE X83703_at REAL
@ATTRIBUTE X83928_at REAL
@ATTRIBUTE X83973_at REAL
@ATTRIBUTE X84002_at REAL
@ATTRIBUTE X84003_at REAL
@ATTRIBUTE X84194_at REAL
@ATTRIBUTE X84195_at REAL
@ATTRIBUTE X84373_at REAL
@ATTRIBUTE X84707_rna1_at REAL
@ATTRIBUTE X84709_at REAL
@ATTRIBUTE X84740_at REAL
@ATTRIBUTE X84746_at REAL
@ATTRIBUTE X84908_at REAL
@ATTRIBUTE X85106_at REAL
@ATTRIBUTE X85133_at REAL
@ATTRIBUTE X85134_rna1_at REAL
@ATTRIBUTE X85178_at REAL
@ATTRIBUTE X85237_at REAL
@ATTRIBUTE X85372_at REAL
@ATTRIBUTE X85373_at REAL
@ATTRIBUTE X85545_at REAL
@ATTRIBUTE X85740_at REAL
@ATTRIBUTE X85750_at REAL
@ATTRIBUTE X85753_at REAL
@ATTRIBUTE X85785_rna1_at REAL
@ATTRIBUTE X85786_at REAL
@ATTRIBUTE X86012_at REAL
@ATTRIBUTE X86018_at REAL
@ATTRIBUTE X86019_at REAL
@ATTRIBUTE X86098_at REAL
@ATTRIBUTE X86163_at REAL
@ATTRIBUTE X86400_at REAL
@ATTRIBUTE X86564_at REAL
@ATTRIBUTE X86570_at REAL
@ATTRIBUTE X86681_at REAL
@ATTRIBUTE X86691_at REAL
@ATTRIBUTE X86693_at REAL
@ATTRIBUTE X86779_at REAL
@ATTRIBUTE X86809_at REAL
@ATTRIBUTE X86816_at REAL
@ATTRIBUTE X87159_at REAL
@ATTRIBUTE X87160_at REAL
@ATTRIBUTE X87176_at REAL
@ATTRIBUTE X87212_at REAL
@ATTRIBUTE X87237_at REAL
@ATTRIBUTE X87241_at REAL
@ATTRIBUTE X87342_at REAL
@ATTRIBUTE X87613_at REAL
@ATTRIBUTE X87767_at REAL
@ATTRIBUTE X87838_at REAL
@ATTRIBUTE X87843_at REAL
@ATTRIBUTE X87852_at REAL
@ATTRIBUTE X87870_at REAL
@ATTRIBUTE X87904_at REAL
@ATTRIBUTE X89059_at REAL
@ATTRIBUTE X89066_at REAL
@ATTRIBUTE X89067_at REAL
@ATTRIBUTE X89211_at REAL
@ATTRIBUTE X89267_at REAL
@ATTRIBUTE X89398_cds2_at REAL
@ATTRIBUTE X89416_at REAL
@ATTRIBUTE X89426_at REAL
@ATTRIBUTE X89576_at REAL
@ATTRIBUTE X89750_at REAL
@ATTRIBUTE X89894_at REAL
@ATTRIBUTE X89960_at REAL
@ATTRIBUTE X89984_at REAL
@ATTRIBUTE X89985_at REAL
@ATTRIBUTE X90568_at REAL
@ATTRIBUTE X90761_at REAL
@ATTRIBUTE X90763_at REAL
@ATTRIBUTE X90780_rna1_at REAL
@ATTRIBUTE X90828_at REAL
@ATTRIBUTE X90840_at REAL
@ATTRIBUTE X90857_at REAL
@ATTRIBUTE X90858_at REAL
@ATTRIBUTE X90872_at REAL
@ATTRIBUTE X90908_at REAL
@ATTRIBUTE X90978_at REAL
@ATTRIBUTE X90999_at REAL
@ATTRIBUTE X91103_at REAL
@ATTRIBUTE X91117_rna1_at REAL
@ATTRIBUTE X91141_at REAL
@ATTRIBUTE X91148_at REAL
@ATTRIBUTE X91220_at REAL
@ATTRIBUTE X91247_at REAL
@ATTRIBUTE X91249_at REAL
@ATTRIBUTE X91257_at REAL
@ATTRIBUTE X91348_at REAL
@ATTRIBUTE X91504_at REAL
@ATTRIBUTE X91648_at REAL
@ATTRIBUTE X91788_at REAL
@ATTRIBUTE X91809_at REAL
@ATTRIBUTE X91868_at REAL
@ATTRIBUTE X91992_at REAL
@ATTRIBUTE X92098_at REAL
@ATTRIBUTE X92106_at REAL
@ATTRIBUTE X92110_at REAL
@ATTRIBUTE X92396_at REAL
@ATTRIBUTE X92475_at REAL
@ATTRIBUTE X92521_at REAL
@ATTRIBUTE X92689_at REAL
@ATTRIBUTE X92715_at REAL
@ATTRIBUTE X92720_at REAL
@ATTRIBUTE X92744_at REAL
@ATTRIBUTE X92762_at REAL
@ATTRIBUTE X92814_at REAL
@ATTRIBUTE X92896_at REAL
@ATTRIBUTE X92972_at REAL
@ATTRIBUTE X93017_at REAL
@ATTRIBUTE X93036_at REAL
@ATTRIBUTE X93498_at REAL
@ATTRIBUTE X93499_at REAL
@ATTRIBUTE X93510_at REAL
@ATTRIBUTE X93512_at REAL
@ATTRIBUTE X93920_at REAL
@ATTRIBUTE X93921_at REAL
@ATTRIBUTE X93996_rna1_at REAL
@ATTRIBUTE X94232_at REAL
@ATTRIBUTE X94333_at REAL
@ATTRIBUTE X94453_at REAL
@ATTRIBUTE X94612_at REAL
@ATTRIBUTE X94629_at REAL
@ATTRIBUTE X94703_at REAL
@ATTRIBUTE X94754_at REAL
@ATTRIBUTE X94910_at REAL
@ATTRIBUTE X95073_at REAL
@ATTRIBUTE X95095_at REAL
@ATTRIBUTE X95152_rna1_at REAL
@ATTRIBUTE X95190_at REAL
@ATTRIBUTE X95191_at REAL
@ATTRIBUTE X95237_at REAL
@ATTRIBUTE X95239_at REAL
@ATTRIBUTE X95289_at REAL
@ATTRIBUTE X95384_at REAL
@ATTRIBUTE X95404_at REAL
@ATTRIBUTE X95406_at REAL
@ATTRIBUTE X95586_at REAL
@ATTRIBUTE X95592_at REAL
@ATTRIBUTE X95648_at REAL
@ATTRIBUTE X95654_at REAL
@ATTRIBUTE X95715_at REAL
@ATTRIBUTE X95735_at REAL
@ATTRIBUTE X95826_at REAL
@ATTRIBUTE X96381_rna1_at REAL
@ATTRIBUTE X96401_at REAL
@ATTRIBUTE X96484_at REAL
@ATTRIBUTE X96584_at REAL
@ATTRIBUTE X96586_at REAL
@ATTRIBUTE X96698_at REAL
@ATTRIBUTE X96719_at REAL
@ATTRIBUTE X96752_at REAL
@ATTRIBUTE X96753_at REAL
@ATTRIBUTE X96783_rna1_at REAL
@ATTRIBUTE X96849_at REAL
@ATTRIBUTE X96924_rna1_at REAL
@ATTRIBUTE X96969_at REAL
@ATTRIBUTE X97058_at REAL
@ATTRIBUTE X97064_at REAL
@ATTRIBUTE X97065_at REAL
@ATTRIBUTE X97074_at REAL
@ATTRIBUTE X97160_rna1_at REAL
@ATTRIBUTE X97198_at REAL
@ATTRIBUTE X97249_at REAL
@ATTRIBUTE X97301_at REAL
@ATTRIBUTE X97302_at REAL
@ATTRIBUTE X97303_at REAL
@ATTRIBUTE X97324_at REAL
@ATTRIBUTE X97335_at REAL
@ATTRIBUTE X97544_at REAL
@ATTRIBUTE X97630_at REAL
@ATTRIBUTE X97671_at REAL
@ATTRIBUTE X97674_at REAL
@ATTRIBUTE X97675_rna1_at REAL
@ATTRIBUTE X97795_at REAL
@ATTRIBUTE X98001_at REAL
@ATTRIBUTE X98085_at REAL
@ATTRIBUTE X98172_at REAL
@ATTRIBUTE X98176_at REAL
@ATTRIBUTE X98206_at REAL
@ATTRIBUTE X98248_rna1_at REAL
@ATTRIBUTE X98258_at REAL
@ATTRIBUTE X98260_at REAL
@ATTRIBUTE X98261_at REAL
@ATTRIBUTE X98263_at REAL
@ATTRIBUTE X98266_cds2_at REAL
@ATTRIBUTE X98307_at REAL
@ATTRIBUTE X98311_at REAL
@ATTRIBUTE X98330_at REAL
@ATTRIBUTE X98411_at REAL
@ATTRIBUTE X98507_at REAL
@ATTRIBUTE X98743_at REAL
@ATTRIBUTE X98801_at REAL
@ATTRIBUTE X98833_rna1_at REAL
@ATTRIBUTE X98834_rna1_at REAL
@ATTRIBUTE X99050_rna1_at REAL
@ATTRIBUTE X99076_rna1_at REAL
@ATTRIBUTE X99101_at REAL
@ATTRIBUTE X99140_at REAL
@ATTRIBUTE X99141_at REAL
@ATTRIBUTE X99142_at REAL
@ATTRIBUTE X99209_at REAL
@ATTRIBUTE X99226_at REAL
@ATTRIBUTE X99268_at REAL
@ATTRIBUTE X99296_xpt1_at REAL
@ATTRIBUTE X99325_at REAL
@ATTRIBUTE X99350_rna1_at REAL
@ATTRIBUTE X99459_at REAL
@ATTRIBUTE X99584_at REAL
@ATTRIBUTE X99585_at REAL
@ATTRIBUTE X99656_at REAL
@ATTRIBUTE X99657_at REAL
@ATTRIBUTE X99664_at REAL
@ATTRIBUTE X99687_at REAL
@ATTRIBUTE X99688_at REAL
@ATTRIBUTE X99699_at REAL
@ATTRIBUTE X99720_rna1_at REAL
@ATTRIBUTE X99728_at REAL
@ATTRIBUTE X99802_at REAL
@ATTRIBUTE X99894_at REAL
@ATTRIBUTE X99920_at REAL
@ATTRIBUTE X99947_at REAL
@ATTRIBUTE X99961_at REAL
@ATTRIBUTE Y00062_at REAL
@ATTRIBUTE Y00064_at REAL
@ATTRIBUTE Y00067_rna1_at REAL
@ATTRIBUTE Y00281_at REAL
@ATTRIBUTE Y00282_at REAL
@ATTRIBUTE Y00291_at REAL
@ATTRIBUTE Y00317_at REAL
@ATTRIBUTE Y00318_at REAL
@ATTRIBUTE Y00433_at REAL
@ATTRIBUTE Y00486_rna1_at REAL
@ATTRIBUTE Y00503_at REAL
@ATTRIBUTE Y00636_at REAL
@ATTRIBUTE Y00705_at REAL
@ATTRIBUTE Y00757_at REAL
@ATTRIBUTE Y00764_at REAL
@ATTRIBUTE Y00796_at REAL
@ATTRIBUTE Y00815_at REAL
@ATTRIBUTE Y00970_at REAL
@ATTRIBUTE Y00971_at REAL
@ATTRIBUTE Y00978_at REAL
@ATTRIBUTE Y07512_at REAL
@ATTRIBUTE Y07595_at REAL
@ATTRIBUTE Y07596_at REAL
@ATTRIBUTE Y07604_at REAL
@ATTRIBUTE Y07683_at REAL
@ATTRIBUTE Y07701_at REAL
@ATTRIBUTE Y07707_at REAL
@ATTRIBUTE Y07755_at REAL
@ATTRIBUTE Y07759_at REAL
@ATTRIBUTE Y07828_at REAL
@ATTRIBUTE Y07829_xpt3_at REAL
@ATTRIBUTE Y07829_xpt4_at REAL
@ATTRIBUTE Y07846_at REAL
@ATTRIBUTE Y07847_at REAL
@ATTRIBUTE Y07867_at REAL
@ATTRIBUTE Y08134_at REAL
@ATTRIBUTE Y08136_at REAL
@ATTRIBUTE Y08200_at REAL
@ATTRIBUTE Y08223_at REAL
@ATTRIBUTE Y08263_at REAL
@ATTRIBUTE Y08302_at REAL
@ATTRIBUTE Y08319_at REAL
@ATTRIBUTE Y08374_rna1_at REAL
@ATTRIBUTE Y08409_at REAL
@ATTRIBUTE Y08564_at REAL
@ATTRIBUTE Y08612_at REAL
@ATTRIBUTE Y08613_at REAL
@ATTRIBUTE Y08614_at REAL
@ATTRIBUTE Y08639_at REAL
@ATTRIBUTE Y08836_at REAL
@ATTRIBUTE Y08837_at REAL
@ATTRIBUTE Y08915_at REAL
@ATTRIBUTE Y08976_at REAL
@ATTRIBUTE Y08991_at REAL
@ATTRIBUTE Y08999_at REAL
@ATTRIBUTE Y09022_at REAL
@ATTRIBUTE Y09216_at REAL
@ATTRIBUTE Y09267_at REAL
@ATTRIBUTE Y09305_at REAL
@ATTRIBUTE Y09306_at REAL
@ATTRIBUTE Y09321_at REAL
@ATTRIBUTE Y09443_at REAL
@ATTRIBUTE Y09561_at REAL
@ATTRIBUTE Y09615_at REAL
@ATTRIBUTE Y09616_at REAL
@ATTRIBUTE Y09836_at REAL
@ATTRIBUTE Y09858_at REAL
@ATTRIBUTE Y09912_rna1_at REAL
@ATTRIBUTE Y09980_rna4_at REAL
@ATTRIBUTE Y10032_at REAL
@ATTRIBUTE Y10055_at REAL
@ATTRIBUTE Y10202_at REAL
@ATTRIBUTE Y10204_at REAL
@ATTRIBUTE Y10205_at REAL
@ATTRIBUTE Y10207_at REAL
@ATTRIBUTE Y10209_at REAL
@ATTRIBUTE Y10210_at REAL
@ATTRIBUTE Y10256_at REAL
@ATTRIBUTE Y10260_at REAL
@ATTRIBUTE Y10275_at REAL
@ATTRIBUTE Y10313_at REAL
@ATTRIBUTE Y10376_at REAL
@ATTRIBUTE Y10505_at REAL
@ATTRIBUTE Y10506_at REAL
@ATTRIBUTE Y10510_at REAL
@ATTRIBUTE Y10511_at REAL
@ATTRIBUTE Y10512_at REAL
@ATTRIBUTE Y10515_at REAL
@ATTRIBUTE Y10517_at REAL
@ATTRIBUTE Y10518_at REAL
@ATTRIBUTE Y10571_at REAL
@ATTRIBUTE Y10615_at REAL
@ATTRIBUTE Y10659_at REAL
@ATTRIBUTE Y10812_at REAL
@ATTRIBUTE Y10871_at REAL
@ATTRIBUTE Y10936_at REAL
@ATTRIBUTE Y11174_at REAL
@ATTRIBUTE Y11180_at REAL
@ATTRIBUTE Y11215_at REAL
@ATTRIBUTE Y11251_at REAL
@ATTRIBUTE Y11306_rna1_at REAL
@ATTRIBUTE Y11416_at REAL
@ATTRIBUTE Y11651_at REAL
@ATTRIBUTE Y11681_at REAL
@ATTRIBUTE Y11709_at REAL
@ATTRIBUTE Y11710_rna1_at REAL
@ATTRIBUTE Y11897_at REAL
@ATTRIBUTE Y11999_at REAL
@ATTRIBUTE Y12394_at REAL
@ATTRIBUTE Y12478_at REAL
@ATTRIBUTE Y12556_at REAL
@ATTRIBUTE Y12670_at REAL
@ATTRIBUTE Y12711_at REAL
@ATTRIBUTE Y12812_at REAL
@ATTRIBUTE Y12856_at REAL
@ATTRIBUTE Y13115_at REAL
@ATTRIBUTE Y13153_at REAL
@ATTRIBUTE Y13247_at REAL
@ATTRIBUTE Y13620_at REAL
@ATTRIBUTE Y13896_at REAL
@ATTRIBUTE Y14140_at REAL
@ATTRIBUTE Z11502_at REAL
@ATTRIBUTE Z11559_at REAL
@ATTRIBUTE Z11695_at REAL
@ATTRIBUTE Z11697_at REAL
@ATTRIBUTE Z11737_at REAL
@ATTRIBUTE Z11793_at REAL
@ATTRIBUTE Z11850_at REAL
@ATTRIBUTE Z12173_at REAL
@ATTRIBUTE Z12830_at REAL
@ATTRIBUTE Z12962_at REAL
@ATTRIBUTE Z14000_at REAL
@ATTRIBUTE Z14093_at REAL
@ATTRIBUTE Z14244_at REAL
@ATTRIBUTE Z14982_rna1_at REAL
@ATTRIBUTE Z15005_at REAL
@ATTRIBUTE Z15108_at REAL
@ATTRIBUTE Z15114_at REAL
@ATTRIBUTE Z17227_at REAL
@ATTRIBUTE Z18859_rna1_at REAL
@ATTRIBUTE Z18948_at REAL
@ATTRIBUTE Z18951_at REAL
@ATTRIBUTE Z18954_at REAL
@ATTRIBUTE Z19002_at REAL
@ATTRIBUTE Z19574_rna1_at REAL
@ATTRIBUTE Z19585_at REAL
@ATTRIBUTE Z21488_at REAL
@ATTRIBUTE Z21507_at REAL
@ATTRIBUTE Z21707_at REAL
@ATTRIBUTE Z21966_at REAL
@ATTRIBUTE Z22534_at REAL
@ATTRIBUTE Z22535_at REAL
@ATTRIBUTE Z22536_at REAL
@ATTRIBUTE Z22548_at REAL
@ATTRIBUTE Z22551_at REAL
@ATTRIBUTE Z22555_at REAL
@ATTRIBUTE Z22780_at REAL
@ATTRIBUTE Z22865_at REAL
@ATTRIBUTE Z22970_at REAL
@ATTRIBUTE Z23064_at REAL
@ATTRIBUTE Z23090_at REAL
@ATTRIBUTE Z23115_at REAL
@ATTRIBUTE Z24459_xpt5_at REAL
@ATTRIBUTE Z24680_at REAL
@ATTRIBUTE Z24724_at REAL
@ATTRIBUTE Z24725_at REAL
@ATTRIBUTE Z24727_at REAL
@ATTRIBUTE Z25535_at REAL
@ATTRIBUTE Z25749_rna1_at REAL
@ATTRIBUTE Z25884_at REAL
@ATTRIBUTE Z26256_at REAL
@ATTRIBUTE Z26317_at REAL
@ATTRIBUTE Z26634_at REAL
@ATTRIBUTE Z26653_at REAL
@ATTRIBUTE Z26876_at REAL
@ATTRIBUTE Z27113_at REAL
@ATTRIBUTE Z28339_at REAL
@ATTRIBUTE Z28407_at REAL
@ATTRIBUTE Z29064_at REAL
@ATTRIBUTE Z29067_at REAL
@ATTRIBUTE Z29074_at REAL
@ATTRIBUTE Z29077_xpt1_at REAL
@ATTRIBUTE Z29083_at REAL
@ATTRIBUTE Z29090_at REAL
@ATTRIBUTE Z29331_at REAL
@ATTRIBUTE Z29481_at REAL
@ATTRIBUTE Z29505_at REAL
@ATTRIBUTE Z29572_at REAL
@ATTRIBUTE Z29574_at REAL
@ATTRIBUTE Z29678_at REAL
@ATTRIBUTE Z30425_at REAL
@ATTRIBUTE Z30426_at REAL
@ATTRIBUTE Z31357_at REAL
@ATTRIBUTE Z32684_at REAL
@ATTRIBUTE Z32765_at REAL
@ATTRIBUTE Z33642_at REAL
@ATTRIBUTE Z33905_at REAL
@ATTRIBUTE Z34897_at REAL
@ATTRIBUTE Z34918_at REAL
@ATTRIBUTE Z34975_at REAL
@ATTRIBUTE Z35093_at REAL
@ATTRIBUTE Z35102_at REAL
@ATTRIBUTE Z35227_at REAL
@ATTRIBUTE Z35278_at REAL
@ATTRIBUTE Z35307_at REAL
@ATTRIBUTE Z35309_at REAL
@ATTRIBUTE Z35491_at REAL
@ATTRIBUTE Z36531_at REAL
@ATTRIBUTE Z36714_at REAL
@ATTRIBUTE Z36715_at REAL
@ATTRIBUTE Z37166_at REAL
@ATTRIBUTE Z37976_at REAL
@ATTRIBUTE Z37986_at REAL
@ATTRIBUTE Z38026_at REAL
@ATTRIBUTE Z46376_rna1_at REAL
@ATTRIBUTE Z46629_at REAL
@ATTRIBUTE Z46788_at REAL
@ATTRIBUTE Z46967_at REAL
@ATTRIBUTE Z46973_at REAL
@ATTRIBUTE Z47043_at REAL
@ATTRIBUTE Z47087_at REAL
@ATTRIBUTE Z47553_at REAL
@ATTRIBUTE Z47727_at REAL
@ATTRIBUTE Z48042_at REAL
@ATTRIBUTE Z48051_rna1_at REAL
@ATTRIBUTE Z48054_at REAL
@ATTRIBUTE Z48199_at REAL
@ATTRIBUTE Z48475_at REAL
@ATTRIBUTE Z48481_at REAL
@ATTRIBUTE Z48510_at REAL
@ATTRIBUTE Z48511_at REAL
@ATTRIBUTE Z48512_at REAL
@ATTRIBUTE Z48520_at REAL
@ATTRIBUTE Z48541_at REAL
@ATTRIBUTE Z48570_at REAL
@ATTRIBUTE Z48579_at REAL
@ATTRIBUTE Z48605_at REAL
@ATTRIBUTE Z48633_at REAL
@ATTRIBUTE Z48804_at REAL
@ATTRIBUTE Z48923_at REAL
@ATTRIBUTE Z48950_at REAL
@ATTRIBUTE Z49099_at REAL
@ATTRIBUTE Z49155_at REAL
@ATTRIBUTE Z49194_at REAL
@ATTRIBUTE Z49205_at REAL
@ATTRIBUTE Z49208_at REAL
@ATTRIBUTE Z49254_at REAL
@ATTRIBUTE Z49269_at REAL
@ATTRIBUTE Z49878_at REAL
@ATTRIBUTE Z49989_at REAL
@ATTRIBUTE Z49995_at REAL
@ATTRIBUTE Z50022_at REAL
@ATTRIBUTE Z50053_at REAL
@ATTRIBUTE Z50194_at REAL
@ATTRIBUTE Z50749_at REAL
@ATTRIBUTE Z50781_at REAL
@ATTRIBUTE Z50853_at REAL
@ATTRIBUTE Z56281_at REAL
@ATTRIBUTE Z67743_at REAL
@ATTRIBUTE Z68129_cds1_at REAL
@ATTRIBUTE Z68204_at REAL
@ATTRIBUTE Z68747_at REAL
@ATTRIBUTE Z69720_at REAL
@ATTRIBUTE Z69881_at REAL
@ATTRIBUTE Z69915_at REAL
@ATTRIBUTE Z69923_at REAL
@ATTRIBUTE Z70219_at REAL
@ATTRIBUTE Z70220_at REAL
@ATTRIBUTE Z70222_at REAL
@ATTRIBUTE Z70295_at REAL
@ATTRIBUTE Z70723_at REAL
@ATTRIBUTE Z70759_at REAL
@ATTRIBUTE Z71389_at REAL
@ATTRIBUTE Z71460_at REAL
@ATTRIBUTE Z72499_at REAL
@ATTRIBUTE Z73497_at REAL
@ATTRIBUTE Z73677_at REAL
@ATTRIBUTE Z73903_at REAL
@ATTRIBUTE Z75330_at REAL
@ATTRIBUTE Z78289_at REAL
@ATTRIBUTE Z78290_at REAL
@ATTRIBUTE Z78291_at REAL
@ATTRIBUTE Z79581_at REAL
@ATTRIBUTE Z80776_at REAL
@ATTRIBUTE Z80777_at REAL
@ATTRIBUTE Z80788_at REAL
@ATTRIBUTE Z81326_at REAL
@ATTRIBUTE Z83741_at REAL
@ATTRIBUTE Z83742_at REAL
@ATTRIBUTE Z83745_at REAL
@ATTRIBUTE Z83799_at REAL
@ATTRIBUTE Z83800_at REAL
@ATTRIBUTE Z83802_at REAL
@ATTRIBUTE Z83803_at REAL
@ATTRIBUTE Z83804_at REAL
@ATTRIBUTE Z83805_at REAL
@ATTRIBUTE Z83806_at REAL
@ATTRIBUTE Z83821_cds2_at REAL
@ATTRIBUTE Z84483_at REAL
@ATTRIBUTE Z84718_cds1_at REAL
@ATTRIBUTE Z84721_cds1_at REAL
@ATTRIBUTE Z84721_cds2_at REAL
@ATTRIBUTE Z84722_at REAL
@ATTRIBUTE Z93784_at REAL
@ATTRIBUTE Z95624_at REAL
@ATTRIBUTE Z96810_at REAL
@ATTRIBUTE Z97054_xpt2_at REAL
@ATTRIBUTE Z97074_at REAL
@ATTRIBUTE AB002332_at REAL
@ATTRIBUTE AB002533_at REAL
@ATTRIBUTE AB006782_at REAL
@ATTRIBUTE AF001548_rna1_at REAL
@ATTRIBUTE D00860_at REAL
@ATTRIBUTE D10040_at REAL
@ATTRIBUTE D10925_at REAL
@ATTRIBUTE D13146_cds1_at REAL
@ATTRIBUTE D16105_at REAL
@ATTRIBUTE D16480_at REAL
@ATTRIBUTE D16481_at REAL
@ATTRIBUTE D17532_at REAL
@ATTRIBUTE D21235_at REAL
@ATTRIBUTE D25304_at REAL
@ATTRIBUTE D26070_at REAL
@ATTRIBUTE D28791_at REAL
@ATTRIBUTE D29805_at REAL
@ATTRIBUTE D31889_at REAL
@ATTRIBUTE D38073_at REAL
@ATTRIBUTE D38081_at REAL
@ATTRIBUTE D38122_at REAL
@ATTRIBUTE D38502_at REAL
@ATTRIBUTE D43968_at REAL
@ATTRIBUTE D45132_at REAL
@ATTRIBUTE D50405_at REAL
@ATTRIBUTE D50550_at REAL
@ATTRIBUTE D64108_at REAL
@ATTRIBUTE D80000_at REAL
@ATTRIBUTE D82347_at REAL
@ATTRIBUTE D83646_at REAL
@ATTRIBUTE D86550_at REAL
@ATTRIBUTE D86958_at REAL
@ATTRIBUTE D86988_at REAL
@ATTRIBUTE D87002_cds2_at REAL
@ATTRIBUTE HG162-HT3165_at REAL
@ATTRIBUTE HG2465-HT4871_at REAL
@ATTRIBUTE HG2743-HT2845_at REAL
@ATTRIBUTE HG2841-HT2970_at REAL
@ATTRIBUTE HG2846-HT2983_at REAL
@ATTRIBUTE HG3543-HT3739_at REAL
@ATTRIBUTE HG3859-HT4129_at REAL
@ATTRIBUTE HG4679-HT5104_at REAL
@ATTRIBUTE HG651-HT4201_at REAL
@ATTRIBUTE J00220_cds4_at REAL
@ATTRIBUTE J02783_at REAL
@ATTRIBUTE J02986_cds1_at REAL
@ATTRIBUTE J03027_at REAL
@ATTRIBUTE J04168_at REAL
@ATTRIBUTE J04182_at REAL
@ATTRIBUTE J04449_at REAL
@ATTRIBUTE J04513_at REAL
@ATTRIBUTE J05633_at REAL
@ATTRIBUTE K01900_at REAL
@ATTRIBUTE K02766_at REAL
@ATTRIBUTE L00058_at REAL
@ATTRIBUTE L00205_at REAL
@ATTRIBUTE L04282_at REAL
@ATTRIBUTE L04569_at REAL
@ATTRIBUTE L04731_at REAL
@ATTRIBUTE L04751_at REAL
@ATTRIBUTE L06133_at REAL
@ATTRIBUTE L07615_at REAL
@ATTRIBUTE L07648_at REAL
@ATTRIBUTE L07919_at REAL
@ATTRIBUTE L08895_at REAL
@ATTRIBUTE L10413_at REAL
@ATTRIBUTE L11066_at REAL
@ATTRIBUTE L11284_at REAL
@ATTRIBUTE L11702_at REAL
@ATTRIBUTE L12052_at REAL
@ATTRIBUTE L13744_at REAL
@ATTRIBUTE L13773_at REAL
@ATTRIBUTE L20688_at REAL
@ATTRIBUTE L20860_at REAL
@ATTRIBUTE L20965_at REAL
@ATTRIBUTE L21998_at REAL
@ATTRIBUTE L22454_at REAL
@ATTRIBUTE L22569_at REAL
@ATTRIBUTE L33075_at REAL
@ATTRIBUTE L35263_at REAL
@ATTRIBUTE L36870_at REAL
@ATTRIBUTE L40397_at REAL
@ATTRIBUTE L43576_at REAL
@ATTRIBUTE L46353_at REAL
@ATTRIBUTE L49380_at REAL
@ATTRIBUTE L76517_at REAL
@ATTRIBUTE L76569_at REAL
@ATTRIBUTE L76627_at REAL
@ATTRIBUTE L78833_cds1_at REAL
@ATTRIBUTE M12783_at REAL
@ATTRIBUTE M13577_at REAL
@ATTRIBUTE M14123_xpt1_at REAL
@ATTRIBUTE M14745_at REAL
@ATTRIBUTE M14758_at REAL
@ATTRIBUTE M15169_at REAL
@ATTRIBUTE M16276_at REAL
@ATTRIBUTE M16342_at REAL
@ATTRIBUTE M19154_at REAL
@ATTRIBUTE M20566_at REAL
@ATTRIBUTE M21535_at REAL
@ATTRIBUTE M24283_at REAL
@ATTRIBUTE M24900_at REAL
@ATTRIBUTE M27691_at REAL
@ATTRIBUTE M31724_at REAL
@ATTRIBUTE M34276_at REAL
@ATTRIBUTE M34715_at REAL
@ATTRIBUTE M37712_at REAL
@ATTRIBUTE M38258_at REAL
@ATTRIBUTE M55683_at REAL
@ATTRIBUTE M58026_at REAL
@ATTRIBUTE M60503_at REAL
@ATTRIBUTE M60828_at REAL
@ATTRIBUTE M61853_at REAL
@ATTRIBUTE M64231_rna1_at REAL
@ATTRIBUTE M65062_at REAL
@ATTRIBUTE M69013_at REAL
@ATTRIBUTE M69181_at REAL
@ATTRIBUTE M73548_at REAL
@ATTRIBUTE M76729_at REAL
@ATTRIBUTE M81883_at REAL
@ATTRIBUTE M83664_at REAL
@ATTRIBUTE M84424_at REAL
@ATTRIBUTE M85289_at REAL
@ATTRIBUTE M87770_at REAL
@ATTRIBUTE M91463_rna1_at REAL
@ATTRIBUTE M93651_at REAL
@ATTRIBUTE M94046_at REAL
@ATTRIBUTE M94055_at REAL
@ATTRIBUTE M96843_at REAL
@ATTRIBUTE M97252_at REAL
@ATTRIBUTE M97676_at REAL
@ATTRIBUTE S41458_at REAL
@ATTRIBUTE S60415_at REAL
@ATTRIBUTE S66427_at REAL
@ATTRIBUTE S66896_at REAL
@ATTRIBUTE S68805_at REAL
@ATTRIBUTE S69369_at REAL
@ATTRIBUTE S76638_at REAL
@ATTRIBUTE S77410_at REAL
@ATTRIBUTE S78234_at REAL
@ATTRIBUTE U04636_rna1_at REAL
@ATTRIBUTE U07139_at REAL
@ATTRIBUTE U08021_at REAL
@ATTRIBUTE U09279_at REAL
@ATTRIBUTE U09609_at REAL
@ATTRIBUTE U10886_at REAL
@ATTRIBUTE U11287_at REAL
@ATTRIBUTE U12767_at REAL
@ATTRIBUTE U13022_at REAL
@ATTRIBUTE U14394_at REAL
@ATTRIBUTE U16307_at REAL
@ATTRIBUTE U17838_at REAL
@ATTRIBUTE U17969_at REAL
@ATTRIBUTE U18259_at REAL
@ATTRIBUTE U18422_at REAL
@ATTRIBUTE U18550_at REAL
@ATTRIBUTE U20760_at REAL
@ATTRIBUTE U20938_at REAL
@ATTRIBUTE U22680_at REAL
@ATTRIBUTE U22815_at REAL
@ATTRIBUTE U22816_at REAL
@ATTRIBUTE U25771_at REAL
@ATTRIBUTE U25988_at REAL
@ATTRIBUTE U26424_at REAL
@ATTRIBUTE U28049_at REAL
@ATTRIBUTE U28055_at REAL
@ATTRIBUTE U31556_at REAL
@ATTRIBUTE U33632_at REAL
@ATTRIBUTE U33841_at REAL
@ATTRIBUTE U34587_at REAL
@ATTRIBUTE U35376_at REAL
@ATTRIBUTE U36341_rna1_at REAL
@ATTRIBUTE U37146_at REAL
@ATTRIBUTE U37426_at REAL
@ATTRIBUTE U38276_at REAL
@ATTRIBUTE U38291_rna1_at REAL
@ATTRIBUTE U40571_at REAL
@ATTRIBUTE U40705_at REAL
@ATTRIBUTE U41518_at REAL
@ATTRIBUTE U41654_at REAL
@ATTRIBUTE U41740_at REAL
@ATTRIBUTE U43653_at REAL
@ATTRIBUTE U47077_at REAL
@ATTRIBUTE U47292_at REAL
@ATTRIBUTE U49516_at REAL
@ATTRIBUTE U50196_at REAL
@ATTRIBUTE U53204_at REAL
@ATTRIBUTE U57627_at REAL
@ATTRIBUTE U58675_cds1_at REAL
@ATTRIBUTE U58675_cds2_at REAL
@ATTRIBUTE U60061_at REAL
@ATTRIBUTE U61500_at REAL
@ATTRIBUTE U61981_at REAL
@ATTRIBUTE U62438_at REAL
@ATTRIBUTE U67615_at REAL
@ATTRIBUTE U72649_at REAL
@ATTRIBUTE U73936_at REAL
@ATTRIBUTE U74324_at REAL
@ATTRIBUTE U82467_at REAL
@ATTRIBUTE U83171_at REAL
@ATTRIBUTE U94832_at REAL
@ATTRIBUTE U94836_at REAL
@ATTRIBUTE U95626_rna3_at REAL
@ATTRIBUTE U96131_at REAL
@ATTRIBUTE U96136_at REAL
@ATTRIBUTE V00536_rna1_at REAL
@ATTRIBUTE X02160_at REAL
@ATTRIBUTE X02883_at REAL
@ATTRIBUTE X03350_at REAL
@ATTRIBUTE X04526_at REAL
@ATTRIBUTE X05309_at REAL
@ATTRIBUTE X05610_at REAL
@ATTRIBUTE X06268_at REAL
@ATTRIBUTE X07203_at REAL
@ATTRIBUTE X12671_rna1_at REAL
@ATTRIBUTE X14766_at REAL
@ATTRIBUTE X15422_at REAL
@ATTRIBUTE X15675_at REAL
@ATTRIBUTE X16281_at REAL
@ATTRIBUTE X16323_at REAL
@ATTRIBUTE X16866_at REAL
@ATTRIBUTE X17360_rna1_at REAL
@ATTRIBUTE X52022_at REAL
@ATTRIBUTE X52075_rna1_at REAL
@ATTRIBUTE X52228_at REAL
@ATTRIBUTE X54741_at REAL
@ATTRIBUTE X55005_rna1_at REAL
@ATTRIBUTE X55990_rna1_at REAL
@ATTRIBUTE X56841_at REAL
@ATTRIBUTE X57985_rna2_at REAL
@ATTRIBUTE X58072_at REAL
@ATTRIBUTE X59739_at REAL
@ATTRIBUTE X63468_at REAL
@ATTRIBUTE X63717_at REAL
@ATTRIBUTE X64994_at REAL
@ATTRIBUTE X65463_at REAL
@ATTRIBUTE X65488_at REAL
@ATTRIBUTE X65857_at REAL
@ATTRIBUTE X66087_at REAL
@ATTRIBUTE X66785_at REAL
@ATTRIBUTE X70811_at REAL
@ATTRIBUTE X71661_at REAL
@ATTRIBUTE X72727_at REAL
@ATTRIBUTE X72889_at REAL
@ATTRIBUTE X73478_at REAL
@ATTRIBUTE X74142_at REAL
@ATTRIBUTE X75918_at REAL
@ATTRIBUTE X77753_at REAL
@ATTRIBUTE X78338_at REAL
@ATTRIBUTE X78686_at REAL
@ATTRIBUTE X78932_at REAL
@ATTRIBUTE X80818_at REAL
@ATTRIBUTE X81625_at REAL
@ATTRIBUTE X82209_at REAL
@ATTRIBUTE X82835_at REAL
@ATTRIBUTE X83228_at REAL
@ATTRIBUTE X89430_at REAL
@ATTRIBUTE X90392_at REAL
@ATTRIBUTE X92368_at REAL
@ATTRIBUTE X95525_at REAL
@ATTRIBUTE X95677_at REAL
@ATTRIBUTE X99975_at REAL
@ATTRIBUTE Y00264_at REAL
@ATTRIBUTE Y07909_at REAL
@ATTRIBUTE Y09445_at REAL
@ATTRIBUTE Z15115_at REAL
@ATTRIBUTE Z18956_at REAL
@ATTRIBUTE Z23091_rna1_at REAL
@ATTRIBUTE Z31695_at REAL
@ATTRIBUTE Z48482_at REAL
@ATTRIBUTE Z74615_at REAL
@ATTRIBUTE D86974_at REAL
@ATTRIBUTE HG2157-HT2227_at REAL
@ATTRIBUTE J03060_at REAL
@ATTRIBUTE L41390_at REAL
@ATTRIBUTE M37485_cds1_at REAL
@ATTRIBUTE S62907_s_at REAL
@ATTRIBUTE AB000381_s_at REAL
@ATTRIBUTE AB000410_s_at REAL
@ATTRIBUTE AB000816_s_at REAL
@ATTRIBUTE AB005535_s_at REAL
@ATTRIBUTE AB002356_s_at REAL
@ATTRIBUTE X95808_s_at REAL
@ATTRIBUTE Y12393_s_at REAL
@ATTRIBUTE AB006781_s_at REAL
@ATTRIBUTE Z49107_s_at REAL
@ATTRIBUTE AC000063_s_at REAL
@ATTRIBUTE AC002045_xpt2_s_at REAL
@ATTRIBUTE S62027_s_at REAL
@ATTRIBUTE AC002477_s_at REAL
@ATTRIBUTE AD000092_cds7_s_at REAL
@ATTRIBUTE D10667_s_at REAL
@ATTRIBUTE AF001787_s_at REAL
@ATTRIBUTE S76853_s_at REAL
@ATTRIBUTE AF012024_s_at REAL
@ATTRIBUTE AJ000099_s_at REAL
@ATTRIBUTE D00408_at REAL
@ATTRIBUTE D00408_s_at REAL
@ATTRIBUTE D00003_at REAL
@ATTRIBUTE D00003_s_at REAL
@ATTRIBUTE X83416_s_at REAL
@ATTRIBUTE M23178_s_at REAL
@ATTRIBUTE D00097_s_at REAL
@ATTRIBUTE X02419_rna1_s_at REAL
@ATTRIBUTE M18700_s_at REAL
@ATTRIBUTE Y00097_s_at REAL
@ATTRIBUTE M37271_s_at REAL
@ATTRIBUTE D00749_s_at REAL
@ATTRIBUTE X15331_s_at REAL
@ATTRIBUTE L09229_s_at REAL
@ATTRIBUTE X62429_s_at REAL
@ATTRIBUTE L32832_s_at REAL
@ATTRIBUTE D10326_s_at REAL
@ATTRIBUTE D10537_s_at REAL
@ATTRIBUTE L24893_s_at REAL
@ATTRIBUTE D10922_s_at REAL
@ATTRIBUTE L06797_s_at REAL
@ATTRIBUTE L09230_s_at REAL
@ATTRIBUTE D11327_s_at REAL
@ATTRIBUTE D12620_s_at REAL
@ATTRIBUTE D12775_s_at REAL
@ATTRIBUTE M19650_s_at REAL
@ATTRIBUTE S50017_s_at REAL
@ATTRIBUTE M15465_s_at REAL
@ATTRIBUTE D79206_s_at REAL
@ATTRIBUTE HG1686-HT4572_s_at REAL
@ATTRIBUTE D13413_rna1_s_at REAL
@ATTRIBUTE D13631_s_at REAL
@ATTRIBUTE D13638_s_at REAL
@ATTRIBUTE D13666_s_at REAL
@ATTRIBUTE D13705_s_at REAL
@ATTRIBUTE D13720_s_at REAL
@ATTRIBUTE D13814_s_at REAL
@ATTRIBUTE HG1400-HT1400_s_at REAL
@ATTRIBUTE HG2348-HT2444_s_at REAL
@ATTRIBUTE HG3362-HT3539_s_at REAL
@ATTRIBUTE HG1699-HT1704_s_at REAL
@ATTRIBUTE U41766_s_at REAL
@ATTRIBUTE D14826_s_at REAL
@ATTRIBUTE S68271_s_at REAL
@ATTRIBUTE HG2075-HT2137_s_at REAL
@ATTRIBUTE X52213_s_at REAL
@ATTRIBUTE Z49835_s_at REAL
@ATTRIBUTE HG4541-HT4946_s_at REAL
@ATTRIBUTE D16611_s_at REAL
@ATTRIBUTE D16688_s_at REAL
@ATTRIBUTE D16827_s_at REAL
@ATTRIBUTE D17408_s_at REAL
@ATTRIBUTE X83929_s_at REAL
@ATTRIBUTE U00802_s_at REAL
@ATTRIBUTE Z11685_s_at REAL
@ATTRIBUTE S69231_s_at REAL
@ATTRIBUTE D17570_s_at REAL
@ATTRIBUTE X91653_s_at REAL
@ATTRIBUTE D21241_xpt1_s_at REAL
@ATTRIBUTE U23850_s_at REAL
@ATTRIBUTE D26155_s_at REAL
@ATTRIBUTE D26156_s_at REAL
@ATTRIBUTE U62293_rna1_s_at REAL
@ATTRIBUTE X77922_s_at REAL
@ATTRIBUTE D87716_s_at REAL
@ATTRIBUTE D26535_s_at REAL
@ATTRIBUTE L15326_s_at REAL
@ATTRIBUTE D28235_s_at REAL
@ATTRIBUTE D28473_s_at REAL
@ATTRIBUTE D28539_s_at REAL
@ATTRIBUTE X59842_rna1_s_at REAL
@ATTRIBUTE S78467_s_at REAL
@ATTRIBUTE D29640_s_at REAL
@ATTRIBUTE D29675_at REAL
@ATTRIBUTE D29675_s_at REAL
@ATTRIBUTE U34380_rna1_s_at REAL
@ATTRIBUTE U10473_s_at REAL
@ATTRIBUTE X14085_s_at REAL
@ATTRIBUTE L00190_s_at REAL
@ATTRIBUTE L27624_s_at REAL
@ATTRIBUTE D30715_xpt5_s_at REAL
@ATTRIBUTE D31628_s_at REAL
@ATTRIBUTE X68688_rna1_s_at REAL
@ATTRIBUTE D31833_s_at REAL
@ATTRIBUTE L10377_s_at REAL
@ATTRIBUTE D31840_s_at REAL
@ATTRIBUTE S79862_s_at REAL
@ATTRIBUTE X82279_s_at REAL
@ATTRIBUTE D32002_s_at REAL
@ATTRIBUTE HG4312-HT4582_s_at REAL
@ATTRIBUTE D37781_s_at REAL
@ATTRIBUTE HG4169-HT4439_s_at REAL
@ATTRIBUTE D37984_s_at REAL
@ATTRIBUTE X62153_s_at REAL
@ATTRIBUTE U27325_s_at REAL
@ATTRIBUTE U11821_s_at REAL
@ATTRIBUTE D38163_s_at REAL
@ATTRIBUTE D38251_s_at REAL
@ATTRIBUTE S68874_s_at REAL
@ATTRIBUTE D38496_s_at REAL
@ATTRIBUTE U38964_s_at REAL
@ATTRIBUTE D38537_s_at REAL
@ATTRIBUTE S78771_s_at REAL
@ATTRIBUTE D42040_s_at REAL
@ATTRIBUTE Z84497_s_at REAL
@ATTRIBUTE D43682_s_at REAL
@ATTRIBUTE X90976_s_at REAL
@ATTRIBUTE X89109_s_at REAL
@ATTRIBUTE U23736_s_at REAL
@ATTRIBUTE M19311_at REAL
@ATTRIBUTE M19311_s_at REAL
@ATTRIBUTE D45917_s_at REAL
@ATTRIBUTE D49354_s_at REAL
@ATTRIBUTE D49372_s_at REAL
@ATTRIBUTE D49487_s_at REAL
@ATTRIBUTE D49824_at REAL
@ATTRIBUTE D49824_s_at REAL
@ATTRIBUTE L38593_s_at REAL
@ATTRIBUTE U50079_s_at REAL
@ATTRIBUTE D50477_s_at REAL
@ATTRIBUTE X86371_s_at REAL
@ATTRIBUTE Z75190_s_at REAL
@ATTRIBUTE D50855_s_at REAL
@ATTRIBUTE U58046_s_at REAL
@ATTRIBUTE D55643_s_at REAL
@ATTRIBUTE D63479_s_at REAL
@ATTRIBUTE D63861_s_at REAL
@ATTRIBUTE D63882_s_at REAL
@ATTRIBUTE D63940_s_at REAL
@ATTRIBUTE S82447_s_at REAL
@ATTRIBUTE M96954_s_at REAL
@ATTRIBUTE Z79693_s_at REAL
@ATTRIBUTE Y10807_s_at REAL
@ATTRIBUTE D78132_s_at REAL
@ATTRIBUTE D78577_s_at REAL
@ATTRIBUTE D79984_s_at REAL
@ATTRIBUTE S78271_s_at REAL
@ATTRIBUTE U50822_rna1_s_at REAL
@ATTRIBUTE D83017_s_at REAL
@ATTRIBUTE D83260_s_at REAL
@ATTRIBUTE D85131_s_at REAL
@ATTRIBUTE D85425_s_at REAL
@ATTRIBUTE D85759_s_at REAL
@ATTRIBUTE U52373_s_at REAL
@ATTRIBUTE D86043_s_at REAL
@ATTRIBUTE Y10375_s_at REAL
@ATTRIBUTE D86062_s_at REAL
@ATTRIBUTE D86096_cds1_s_at REAL
@ATTRIBUTE HG3238-HT4861_s_at REAL
@ATTRIBUTE X83857_s_at REAL
@ATTRIBUTE D86331_s_at REAL
@ATTRIBUTE U19713_s_at REAL
@ATTRIBUTE Z35085_s_at REAL
@ATTRIBUTE U65533_s_at REAL
@ATTRIBUTE X51755_cds5_s_at REAL
@ATTRIBUTE U52191_s_at REAL
@ATTRIBUTE L33930_s_at REAL
@ATTRIBUTE Y08682_rna1_s_at REAL
@ATTRIBUTE D88155_s_at REAL
@ATTRIBUTE D89377_at REAL
@ATTRIBUTE D89377_s_at REAL
@ATTRIBUTE Z74792_s_at REAL
@ATTRIBUTE X17059_s_at REAL
@ATTRIBUTE D90070_s_at REAL
@ATTRIBUTE J03260_s_at REAL
@ATTRIBUTE HG1728-HT1734_at REAL
@ATTRIBUTE HG1728-HT1734_s_at REAL
@ATTRIBUTE D90279_s_at REAL
@ATTRIBUTE M64710_s_at REAL
@ATTRIBUTE HG2271-HT2367_at REAL
@ATTRIBUTE HG2271-HT2367_s_at REAL
@ATTRIBUTE X55448_cds1_s_at REAL
@ATTRIBUTE HG110-HT110_s_at REAL
@ATTRIBUTE HG1140-HT4817_s_at REAL
@ATTRIBUTE HG1227-HT1227_s_at REAL
@ATTRIBUTE M19828_s_at REAL
@ATTRIBUTE HG1322-HT5143_s_at REAL
@ATTRIBUTE HG1327-HT1327_s_at REAL
@ATTRIBUTE M25079_s_at REAL
@ATTRIBUTE HG1428-HT1428_s_at REAL
@ATTRIBUTE HG1437-HT1437_s_at REAL
@ATTRIBUTE HG1471-HT3923_s_at REAL
@ATTRIBUTE HG1496-HT1496_s_at REAL
@ATTRIBUTE X57351_at REAL
@ATTRIBUTE X57351_s_at REAL
@ATTRIBUTE HG1595-HT4788_s_at REAL
@ATTRIBUTE M76125_s_at REAL
@ATTRIBUTE HG167-HT167_s_at REAL
@ATTRIBUTE HG1747-HT1764_s_at REAL
@ATTRIBUTE HG1751-HT1768_at REAL
@ATTRIBUTE HG1751-HT1768_s_at REAL
@ATTRIBUTE U19247_rna1_s_at REAL
@ATTRIBUTE HG1761-HT1778_s_at REAL
@ATTRIBUTE HG1763-HT1780_s_at REAL
@ATTRIBUTE J03915_s_at REAL
@ATTRIBUTE U47025_s_at REAL
@ATTRIBUTE M14199_s_at REAL
@ATTRIBUTE U43901_rna1_s_at REAL
@ATTRIBUTE HG1783-HT1803_s_at REAL
@ATTRIBUTE HG1827-HT1856_s_at REAL
@ATTRIBUTE U24183_s_at REAL
@ATTRIBUTE M29874_s_at REAL
@ATTRIBUTE HG1877-HT1917_s_at REAL
@ATTRIBUTE Z26248_s_at REAL
@ATTRIBUTE HG2007-HT2056_s_at REAL
@ATTRIBUTE HG2090-HT2152_s_at REAL
@ATTRIBUTE HG210-HT210_s_at REAL
@ATTRIBUTE HG2175-HT2245_s_at REAL
@ATTRIBUTE HG2197-HT2267_s_at REAL
@ATTRIBUTE HG2238-HT2321_s_at REAL
@ATTRIBUTE HG4069-HT4339_s_at REAL
@ATTRIBUTE HG2259-HT2348_s_at REAL
@ATTRIBUTE HG2260-HT2349_s_at REAL
@ATTRIBUTE HG2261-HT2351_s_at REAL
@ATTRIBUTE M86757_s_at REAL
@ATTRIBUTE HG2358-HT4858_s_at REAL
@ATTRIBUTE L14778_s_at REAL
@ATTRIBUTE HG2367-HT2463_s_at REAL
@ATTRIBUTE HG2379-HT3996_s_at REAL
@ATTRIBUTE HG2379-HT3997_s_at REAL
@ATTRIBUTE HG2380-HT2476_s_at REAL
@ATTRIBUTE HG2383-HT4824_s_at REAL
@ATTRIBUTE HG2414-HT2510_s_at REAL
@ATTRIBUTE HG243-HT243_s_at REAL
@ATTRIBUTE HG2441-HT2537_s_at REAL
@ATTRIBUTE X52611_s_at REAL
@ATTRIBUTE U10099_s_at REAL
@ATTRIBUTE HG2479-HT2575_at REAL
@ATTRIBUTE HG2479-HT2575_s_at REAL
@ATTRIBUTE L08835_rna2_s_at REAL
@ATTRIBUTE M87313_s_at REAL
@ATTRIBUTE S52028_s_at REAL
@ATTRIBUTE L26584_s_at REAL
@ATTRIBUTE X06182_s_at REAL
@ATTRIBUTE HG2562-HT2658_s_at REAL
@ATTRIBUTE X13451_s_at REAL
@ATTRIBUTE HG2564-HT2660_s_at REAL
@ATTRIBUTE X16666_s_at REAL
@ATTRIBUTE X52009_s_at REAL
@ATTRIBUTE HG2591-HT2687_s_at REAL
@ATTRIBUTE U22376_cds2_s_at REAL
@ATTRIBUTE M29037_s_at REAL
@ATTRIBUTE X55019_s_at REAL
@ATTRIBUTE HG2639-HT2735_s_at REAL
@ATTRIBUTE HG2649-HT2745_s_at REAL
@ATTRIBUTE U48705_rna1_s_at REAL
@ATTRIBUTE M90391_s_at REAL
@ATTRIBUTE HG2705-HT2801_s_at REAL
@ATTRIBUTE HG273-HT273_at REAL
@ATTRIBUTE HG273-HT273_s_at REAL
@ATTRIBUTE HG2730-HT2827_s_at REAL
@ATTRIBUTE HG2730-HT2828_s_at REAL
@ATTRIBUTE M58569_s_at REAL
@ATTRIBUTE X16609_s_at REAL
@ATTRIBUTE HG274-HT274_s_at REAL
@ATTRIBUTE HG2743-HT2846_s_at REAL
@ATTRIBUTE HG2743-HT3926_s_at REAL
@ATTRIBUTE M83216_s_at REAL
@ATTRIBUTE HG2797-HT2906_s_at REAL
@ATTRIBUTE HG2797-HT2905_at REAL
@ATTRIBUTE HG2797-HT2905_s_at REAL
@ATTRIBUTE M91556_s_at REAL
@ATTRIBUTE M13452_s_at REAL
@ATTRIBUTE HG2809-HT2920_s_at REAL
@ATTRIBUTE X04654_s_at REAL
@ATTRIBUTE HG2815-HT2931_at REAL
@ATTRIBUTE HG2815-HT2931_s_at REAL
@ATTRIBUTE HG2815-HT4023_s_at REAL
@ATTRIBUTE M58509_cds1_s_at REAL
@ATTRIBUTE HG2841-HT2969_s_at REAL
@ATTRIBUTE U22961_s_at REAL
@ATTRIBUTE HG2841-HT2968_s_at REAL
@ATTRIBUTE J00139_s_at REAL
@ATTRIBUTE HG2850-HT4814_s_at REAL
@ATTRIBUTE HG2868-HT3012_s_at REAL
@ATTRIBUTE M89914_s_at REAL
@ATTRIBUTE HG2981-HT3127_s_at REAL
@ATTRIBUTE HG2981-HT3938_s_at REAL
@ATTRIBUTE HG2981-HT3125_s_at REAL
@ATTRIBUTE HG2987-HT3136_s_at REAL
@ATTRIBUTE HG2994-HT4850_s_at REAL
@ATTRIBUTE X52896_s_at REAL
@ATTRIBUTE U77846_rna1_at REAL
@ATTRIBUTE U77846_rna1_s_at REAL
@ATTRIBUTE HG2999-HT4756_s_at REAL
@ATTRIBUTE L07807_s_at REAL
@ATTRIBUTE HG3044-HT3742_s_at REAL
@ATTRIBUTE X02761_s_at REAL
@ATTRIBUTE HG3075-HT3236_s_at REAL
@ATTRIBUTE HG3076-HT3238_s_at REAL
@ATTRIBUTE HG3085-HT3254_s_at REAL
@ATTRIBUTE X75755_rna1_s_at REAL
@ATTRIBUTE HG3105-HT3281_s_at REAL
@ATTRIBUTE HG3107-HT3283_s_at REAL
@ATTRIBUTE HG3125-HT3301_s_at REAL
@ATTRIBUTE HG3148-HT3324_s_at REAL
@ATTRIBUTE HG3187-HT3366_s_at REAL
@ATTRIBUTE M31520_rna1_at REAL
@ATTRIBUTE M31520_rna1_s_at REAL
@ATTRIBUTE HG3242-HT4231_s_at REAL
@ATTRIBUTE HG3242-HT3419_s_at REAL
@ATTRIBUTE U05572_s_at REAL
@ATTRIBUTE HG3319-HT3496_s_at REAL
@ATTRIBUTE HG3327-HT3504_s_at REAL
@ATTRIBUTE HG3342-HT3519_s_at REAL
@ATTRIBUTE M97016_s_at REAL
@ATTRIBUTE HG3395-HT3573_s_at REAL
@ATTRIBUTE X68505_s_at REAL
@ATTRIBUTE HG3412-HT3593_s_at REAL
@ATTRIBUTE HG3417-HT3600_s_at REAL
@ATTRIBUTE HG3426-HT3610_s_at REAL
@ATTRIBUTE HG3431-HT3616_s_at REAL
@ATTRIBUTE HG3432-HT3620_s_at REAL
@ATTRIBUTE HG3437-HT3628_s_at REAL
@ATTRIBUTE HG3484-HT3678_s_at REAL
@ATTRIBUTE HG3523-HT4899_s_at REAL
@ATTRIBUTE M13929_s_at REAL
@ATTRIBUTE J03242_s_at REAL
@ATTRIBUTE M17863_s_at REAL
@ATTRIBUTE HG36-HT4101_s_at REAL
@ATTRIBUTE HG3638-HT3849_s_at REAL
@ATTRIBUTE HG3638-HT3993_s_at REAL
@ATTRIBUTE HG3703-HT3915_s_at REAL
@ATTRIBUTE J04093_s_at REAL
@ATTRIBUTE HG371-HT1063_s_at REAL
@ATTRIBUTE HG371-HT26388_at REAL
@ATTRIBUTE HG371-HT26388_s_at REAL
@ATTRIBUTE HG3725-HT3981_s_at REAL
@ATTRIBUTE HG3730-HT4000_s_at REAL
@ATTRIBUTE S80267_s_at REAL
@ATTRIBUTE U10687_s_at REAL
@ATTRIBUTE HG3914-HT4184_s_at REAL
@ATTRIBUTE HG3920-HT4521_s_at REAL
@ATTRIBUTE HG3925-HT4195_at REAL
@ATTRIBUTE HG3925-HT4195_s_at REAL
@ATTRIBUTE HG3928-HT4198_at REAL
@ATTRIBUTE HG3928-HT4198_s_at REAL
@ATTRIBUTE HG3954-HT4224_s_at REAL
@ATTRIBUTE X77588_s_at REAL
@ATTRIBUTE HG4011-HT4804_s_at REAL
@ATTRIBUTE HG4020-HT4290_s_at REAL
@ATTRIBUTE M74509_s_at REAL
@ATTRIBUTE HG4063-HT4333_s_at REAL
@ATTRIBUTE HG4094-HT4364_s_at REAL
@ATTRIBUTE HG4099-HT4369_s_at REAL
@ATTRIBUTE M13150_s_at REAL
@ATTRIBUTE HG4116-HT4386_s_at REAL
@ATTRIBUTE HG4113-HT4383_s_at REAL
@ATTRIBUTE HG4120-HT4392_s_at REAL
@ATTRIBUTE HG4155-HT4425_s_at REAL
@ATTRIBUTE HG417-HT417_s_at REAL
@ATTRIBUTE L13266_s_at REAL
@ATTRIBUTE U09937_rna1_s_at REAL
@ATTRIBUTE M20867_s_at REAL
@ATTRIBUTE HG4264-HT4534_s_at REAL
@ATTRIBUTE HG4318-HT4588_s_at REAL
@ATTRIBUTE HG4334-HT4604_s_at REAL
@ATTRIBUTE HG4517-HT4920_s_at REAL
@ATTRIBUTE HG4535-HT4940_s_at REAL
@ATTRIBUTE U19251_s_at REAL
@ATTRIBUTE HG4668-HT5083_s_at REAL
@ATTRIBUTE M57464_s_at REAL
@ATTRIBUTE HG4683-HT5108_s_at REAL
@ATTRIBUTE HG4755-HT5203_s_at REAL
@ATTRIBUTE HG4757-HT5207_s_at REAL
@ATTRIBUTE M79463_s_at REAL
@ATTRIBUTE M82827_s_at REAL
@ATTRIBUTE HG627-HT5097_s_at REAL
@ATTRIBUTE HG627-HT5098_s_at REAL
@ATTRIBUTE X54867_s_at REAL
@ATTRIBUTE X57110_s_at REAL
@ATTRIBUTE L07261_s_at REAL
@ATTRIBUTE HG651-HT5209_s_at REAL
@ATTRIBUTE Z68280_cds2_s_at REAL
@ATTRIBUTE X07618_s_at REAL
@ATTRIBUTE HG721-HT4828_s_at REAL
@ATTRIBUTE HG721-HT4827_s_at REAL
@ATTRIBUTE HG759-HT759_s_at REAL
@ATTRIBUTE HG855-HT855_s_at REAL
@ATTRIBUTE HG862-HT862_s_at REAL
@ATTRIBUTE HG880-HT880_at REAL
@ATTRIBUTE HG880-HT880_s_at REAL
@ATTRIBUTE HG884-HT884_s_at REAL
@ATTRIBUTE L08096_s_at REAL
@ATTRIBUTE HG944-HT944_s_at REAL
@ATTRIBUTE S76942_s_at REAL
@ATTRIBUTE HG945-HT945_s_at REAL
@ATTRIBUTE X54457_s_at REAL
@ATTRIBUTE X77777_s_at REAL
@ATTRIBUTE HG982-HT982_s_at REAL
@ATTRIBUTE HG998-HT998_s_at REAL
@ATTRIBUTE M10277_s_at REAL
@ATTRIBUTE M97935_s_at REAL
@ATTRIBUTE X01038_rna1_s_at REAL
@ATTRIBUTE J00105_s_at REAL
@ATTRIBUTE J00116_s_at REAL
@ATTRIBUTE V00535_rna2_s_at REAL
@ATTRIBUTE J00219_s_at REAL
@ATTRIBUTE L00022_s_at REAL
@ATTRIBUTE S71043_rna1_s_at REAL
@ATTRIBUTE M87789_s_at REAL
@ATTRIBUTE J00268_s_at REAL
@ATTRIBUTE V00594_at REAL
@ATTRIBUTE V00594_s_at REAL
@ATTRIBUTE V00574_s_at REAL
@ATTRIBUTE M29386_s_at REAL
@ATTRIBUTE V00599_s_at REAL
@ATTRIBUTE J02621_s_at REAL
@ATTRIBUTE J02683_s_at REAL
@ATTRIBUTE J02758_s_at REAL
@ATTRIBUTE X05130_s_at REAL
@ATTRIBUTE M27436_s_at REAL
@ATTRIBUTE J02871_s_at REAL
@ATTRIBUTE M13232_s_at REAL
@ATTRIBUTE M22403_s_at REAL
@ATTRIBUTE J02947_s_at REAL
@ATTRIBUTE J02960_cds1_s_at REAL
@ATTRIBUTE M29610_at REAL
@ATTRIBUTE M29610_s_at REAL
@ATTRIBUTE U05255_at REAL
@ATTRIBUTE U05255_s_at REAL
@ATTRIBUTE M17446_s_at REAL
@ATTRIBUTE Y00339_s_at REAL
@ATTRIBUTE U50327_s_at REAL
@ATTRIBUTE J03077_s_at REAL
@ATTRIBUTE J03241_s_at REAL
@ATTRIBUTE U07804_s_at REAL
@ATTRIBUTE U07806_s_at REAL
@ATTRIBUTE J03263_s_at REAL
@ATTRIBUTE Z74616_s_at REAL
@ATTRIBUTE X51441_at REAL
@ATTRIBUTE X51441_s_at REAL
@ATTRIBUTE L25878_s_at REAL
@ATTRIBUTE Y00285_s_at REAL
@ATTRIBUTE M26004_s_at REAL
@ATTRIBUTE S62696_s_at REAL
@ATTRIBUTE M17183_s_at REAL
@ATTRIBUTE M24351_cds3_s_at REAL
@ATTRIBUTE M31551_s_at REAL
@ATTRIBUTE J03626_rna1_s_at REAL
@ATTRIBUTE X57579_s_at REAL
@ATTRIBUTE U01691_s_at REAL
@ATTRIBUTE X04729_s_at REAL
@ATTRIBUTE J03778_s_at REAL
@ATTRIBUTE M21119_s_at REAL
@ATTRIBUTE M24349_s_at REAL
@ATTRIBUTE M26958_s_at REAL
@ATTRIBUTE J03805_s_at REAL
@ATTRIBUTE M96233_s_at REAL
@ATTRIBUTE U72648_s_at REAL
@ATTRIBUTE J05253_s_at REAL
@ATTRIBUTE J03934_s_at REAL
@ATTRIBUTE J04029_s_at REAL
@ATTRIBUTE J04046_s_at REAL
@ATTRIBUTE M69203_s_at REAL
@ATTRIBUTE J04130_s_at REAL
@ATTRIBUTE J04152_rna1_s_at REAL
@ATTRIBUTE M61827_rna1_s_at REAL
@ATTRIBUTE X14684_s_at REAL
@ATTRIBUTE J04430_s_at REAL
@ATTRIBUTE U75272_s_at REAL
@ATTRIBUTE M27968_s_at REAL
@ATTRIBUTE X17567_s_at REAL
@ATTRIBUTE X52979_rna1_s_at REAL
@ATTRIBUTE S40719_s_at REAL
@ATTRIBUTE J04617_s_at REAL
@ATTRIBUTE X03689_s_at REAL
@ATTRIBUTE J04810_s_at REAL
@ATTRIBUTE J05016_rna1_s_at REAL
@ATTRIBUTE J05036_s_at REAL
@ATTRIBUTE J05200_rna1_s_at REAL
@ATTRIBUTE J05252_s_at REAL
@ATTRIBUTE J05582_s_at REAL
@ATTRIBUTE M32304_s_at REAL
@ATTRIBUTE X53002_s_at REAL
@ATTRIBUTE M34996_s_at REAL
@ATTRIBUTE K01160_s_at REAL
@ATTRIBUTE S77835_s_at REAL
@ATTRIBUTE X00695_s_at REAL
@ATTRIBUTE X02176_s_at REAL
@ATTRIBUTE K02777_s_at REAL
@ATTRIBUTE M13058_s_at REAL
@ATTRIBUTE M69197_xpt2_s_at REAL
@ATTRIBUTE K03494_s_at REAL
@ATTRIBUTE K03498_xpt1_s_at REAL
@ATTRIBUTE M26901_s_at REAL
@ATTRIBUTE M21642_at REAL
@ATTRIBUTE M21642_s_at REAL
@ATTRIBUTE X69920_s_at REAL
@ATTRIBUTE L00634_s_at REAL
@ATTRIBUTE X66113_s_at REAL
@ATTRIBUTE L03411_s_at REAL
@ATTRIBUTE L03840_s_at REAL
@ATTRIBUTE U09851_s_at REAL
@ATTRIBUTE L04483_s_at REAL
@ATTRIBUTE L05072_s_at REAL
@ATTRIBUTE L12760_s_at REAL
@ATTRIBUTE M26665_at REAL
@ATTRIBUTE M26665_s_at REAL
@ATTRIBUTE L05624_s_at REAL
@ATTRIBUTE L05628_s_at REAL
@ATTRIBUTE Z94753_s_at REAL
@ATTRIBUTE U50360_s_at REAL
@ATTRIBUTE Z31560_s_at REAL
@ATTRIBUTE M88461_s_at REAL
@ATTRIBUTE U06643_s_at REAL
@ATTRIBUTE U51003_s_at REAL
@ATTRIBUTE L08044_s_at REAL
@ATTRIBUTE S57212_s_at REAL
@ATTRIBUTE L09209_s_at REAL
@ATTRIBUTE L10333_s_at REAL
@ATTRIBUTE L10338_s_at REAL
@ATTRIBUTE X70940_s_at REAL
@ATTRIBUTE M30607_s_at REAL
@ATTRIBUTE X13766_s_at REAL
@ATTRIBUTE L10615_s_at REAL
@ATTRIBUTE L10955_cds1_s_at REAL
@ATTRIBUTE U89922_s_at REAL
@ATTRIBUTE L15189_s_at REAL
@ATTRIBUTE L11238_s_at REAL
@ATTRIBUTE L11244_s_at REAL
@ATTRIBUTE L11701_s_at REAL
@ATTRIBUTE U40002_s_at REAL
@ATTRIBUTE U37055_rna1_s_at REAL
@ATTRIBUTE U67932_s_at REAL
@ATTRIBUTE L12060_s_at REAL
@ATTRIBUTE L12711_s_at REAL
@ATTRIBUTE U03397_s_at REAL
@ATTRIBUTE X65727_cds2_s_at REAL
@ATTRIBUTE L13939_s_at REAL
@ATTRIBUTE X68285_s_at REAL
@ATTRIBUTE X69886_s_at REAL
@ATTRIBUTE L14848_s_at REAL
@ATTRIBUTE L15296_s_at REAL
@ATTRIBUTE U58837_s_at REAL
@ATTRIBUTE X67235_s_at REAL
@ATTRIBUTE L17075_s_at REAL
@ATTRIBUTE L17418_cds2_s_at REAL
@ATTRIBUTE U33838_at REAL
@ATTRIBUTE U33838_s_at REAL
@ATTRIBUTE Z22951_rna1_s_at REAL
@ATTRIBUTE U23430_s_at REAL
@ATTRIBUTE M67468_s_at REAL
@ATTRIBUTE L19493_s_at REAL
@ATTRIBUTE U11875_s_at REAL
@ATTRIBUTE X64624_s_at REAL
@ATTRIBUTE L20469_s_at REAL
@ATTRIBUTE U59632_s_at REAL
@ATTRIBUTE S75213_s_at REAL
@ATTRIBUTE U18088_s_at REAL
@ATTRIBUTE X63575_s_at REAL
@ATTRIBUTE U24389_s_at REAL
@ATTRIBUTE U02683_s_at REAL
@ATTRIBUTE U18383_s_at REAL
@ATTRIBUTE L22524_s_at REAL
@ATTRIBUTE L23333_s_at REAL
@ATTRIBUTE M27394_s_at REAL
@ATTRIBUTE M60974_s_at REAL
@ATTRIBUTE L24774_s_at REAL
@ATTRIBUTE L25286_s_at REAL
@ATTRIBUTE M89470_s_at REAL
@ATTRIBUTE U45255_s_at REAL
@ATTRIBUTE L25931_s_at REAL
@ATTRIBUTE U35005_s_at REAL
@ATTRIBUTE S69265_s_at REAL
@ATTRIBUTE L27213_s_at REAL
@ATTRIBUTE M62782_s_at REAL
@ATTRIBUTE L27559_s_at REAL
@ATTRIBUTE L27584_s_at REAL
@ATTRIBUTE X69962_s_at REAL
@ATTRIBUTE L29306_s_at REAL
@ATTRIBUTE M96995_s_at REAL
@ATTRIBUTE S77893_s_at REAL
@ATTRIBUTE L32831_s_at REAL
@ATTRIBUTE S75578_s_at REAL
@ATTRIBUTE U80226_s_at REAL
@ATTRIBUTE L33262_s_at REAL
@ATTRIBUTE L34363_s_at REAL
@ATTRIBUTE L35249_s_at REAL
@ATTRIBUTE L35253_s_at REAL
@ATTRIBUTE L46720_s_at REAL
@ATTRIBUTE U19495_s_at REAL
@ATTRIBUTE X95097_rna1_s_at REAL
@ATTRIBUTE X95425_s_at REAL
@ATTRIBUTE U17743_s_at REAL
@ATTRIBUTE L37036_s_at REAL
@ATTRIBUTE X94628_rna1_s_at REAL
@ATTRIBUTE L37360_s_at REAL
@ATTRIBUTE M34458_rna1_s_at REAL
@ATTRIBUTE L37868_s_at REAL
@ATTRIBUTE L38490_s_at REAL
@ATTRIBUTE U15637_s_at REAL
@ATTRIBUTE U32986_s_at REAL
@ATTRIBUTE L40384_s_at REAL
@ATTRIBUTE L40386_s_at REAL
@ATTRIBUTE U61734_s_at REAL
@ATTRIBUTE U43185_s_at REAL
@ATTRIBUTE M97347_s_at REAL
@ATTRIBUTE L49209_s_at REAL
@ATTRIBUTE L42374_s_at REAL
@ATTRIBUTE L43575_s_at REAL
@ATTRIBUTE L43579_at REAL
@ATTRIBUTE L43579_s_at REAL
@ATTRIBUTE L44140_cds4_s_at REAL
@ATTRIBUTE U28749_s_at REAL
@ATTRIBUTE X92518_s_at REAL
@ATTRIBUTE L47125_s_at REAL
@ATTRIBUTE Z37987_s_at REAL
@ATTRIBUTE L47276_s_at REAL
@ATTRIBUTE Y08765_s_at REAL
@ATTRIBUTE Y08766_s_at REAL
@ATTRIBUTE U37546_s_at REAL
@ATTRIBUTE U45878_s_at REAL
@ATTRIBUTE L76528_s_at REAL
@ATTRIBUTE U48436_s_at REAL
@ATTRIBUTE X95463_s_at REAL
@ATTRIBUTE U31215_s_at REAL
@ATTRIBUTE U31216_s_at REAL
@ATTRIBUTE L77567_s_at REAL
@ATTRIBUTE U64315_s_at REAL
@ATTRIBUTE U64805_s_at REAL
@ATTRIBUTE U72882_s_at REAL
@ATTRIBUTE V00565_s_at REAL
@ATTRIBUTE M10051_s_at REAL
@ATTRIBUTE M10321_s_at REAL
@ATTRIBUTE M11025_s_at REAL
@ATTRIBUTE X62891_s_at REAL
@ATTRIBUTE M11313_s_at REAL
@ATTRIBUTE X05855_at REAL
@ATTRIBUTE X05855_s_at REAL
@ATTRIBUTE X07438_s_at REAL
@ATTRIBUTE X03363_s_at REAL
@ATTRIBUTE X02875_s_at REAL
@ATTRIBUTE M12963_s_at REAL
@ATTRIBUTE X83705_s_at REAL
@ATTRIBUTE M12959_s_at REAL
@ATTRIBUTE M13560_s_at REAL
@ATTRIBUTE M13690_s_at REAL
@ATTRIBUTE M13686_s_at REAL
@ATTRIBUTE M13829_s_at REAL
@ATTRIBUTE M34353_s_at REAL
@ATTRIBUTE M13928_s_at REAL
@ATTRIBUTE X04445_rna1_s_at REAL
@ATTRIBUTE X81851_s_at REAL
@ATTRIBUTE M13994_s_at REAL
@ATTRIBUTE M60891_s_at REAL
@ATTRIBUTE U59058_s_at REAL
@ATTRIBUTE M14328_s_at REAL
@ATTRIBUTE M16336_s_at REAL
@ATTRIBUTE M14483_rna1_s_at REAL
@ATTRIBUTE X04602_s_at REAL
@ATTRIBUTE Y00081_s_at REAL
@ATTRIBUTE M26708_s_at REAL
@ATTRIBUTE X64072_s_at REAL
@ATTRIBUTE M15517_cds3_s_at REAL
@ATTRIBUTE M27396_s_at REAL
@ATTRIBUTE M16364_s_at REAL
@ATTRIBUTE M16474_s_at REAL
@ATTRIBUTE M36429_s_at REAL
@ATTRIBUTE M16591_s_at REAL
@ATTRIBUTE M16652_at REAL
@ATTRIBUTE M16652_s_at REAL
@ATTRIBUTE M16707_rna1_at REAL
@ATTRIBUTE M16707_rna1_s_at REAL
@ATTRIBUTE M16750_s_at REAL
@ATTRIBUTE M16938_s_at REAL
@ATTRIBUTE M31423_s_at REAL
@ATTRIBUTE U08006_s_at REAL
@ATTRIBUTE M28130_rna1_s_at REAL
@ATTRIBUTE Y00787_s_at REAL
@ATTRIBUTE M17236_at REAL
@ATTRIBUTE M17236_s_at REAL
@ATTRIBUTE M26856_s_at REAL
@ATTRIBUTE M17254_s_at REAL
@ATTRIBUTE Y00414_s_at REAL
@ATTRIBUTE M18255_cds2_s_at REAL
@ATTRIBUTE M18391_s_at REAL
@ATTRIBUTE Z19554_s_at REAL
@ATTRIBUTE Y00083_s_at REAL
@ATTRIBUTE X54667_at REAL
@ATTRIBUTE X54667_s_at REAL
@ATTRIBUTE M19267_s_at REAL
@ATTRIBUTE M19309_s_at REAL
@ATTRIBUTE M19508_xpt3_s_at REAL
@ATTRIBUTE M19878_at REAL
@ATTRIBUTE M19878_s_at REAL
@ATTRIBUTE M27783_s_at REAL
@ATTRIBUTE M20203_s_at REAL
@ATTRIBUTE X58298_s_at REAL
@ATTRIBUTE M20642_s_at REAL
@ATTRIBUTE M20747_s_at REAL
@ATTRIBUTE M20778_s_at REAL
@ATTRIBUTE M26311_s_at REAL
@ATTRIBUTE M84371_rna1_s_at REAL
@ATTRIBUTE M21142_cds2_s_at REAL
@ATTRIBUTE M54914_s_at REAL
@ATTRIBUTE M26692_s_at REAL
@ATTRIBUTE Z20656_rna1_s_at REAL
@ATTRIBUTE M21665_s_at REAL
@ATTRIBUTE M35851_s_at REAL
@ATTRIBUTE M33772_s_at REAL
@ATTRIBUTE M26730_s_at REAL
@ATTRIBUTE M22348_s_at REAL
@ATTRIBUTE M23234_s_at REAL
@ATTRIBUTE M23323_s_at REAL
@ATTRIBUTE Z68228_s_at REAL
@ATTRIBUTE M23892_s_at REAL
@ATTRIBUTE X95325_s_at REAL
@ATTRIBUTE M24122_s_at REAL
@ATTRIBUTE M55024_s_at REAL
@ATTRIBUTE M24485_s_at REAL
@ATTRIBUTE M24486_s_at REAL
@ATTRIBUTE M24736_s_at REAL
@ATTRIBUTE M24748_cds2_s_at REAL
@ATTRIBUTE M24766_s_at REAL
@ATTRIBUTE M54915_s_at REAL
@ATTRIBUTE X12876_s_at REAL
@ATTRIBUTE X72632_s_at REAL
@ATTRIBUTE U16799_s_at REAL
@ATTRIBUTE M31776_s_at REAL
@ATTRIBUTE S66541_s_at REAL
@ATTRIBUTE M26041_s_at REAL
@ATTRIBUTE Z80345_rna1_s_at REAL
@ATTRIBUTE M26657_s_at REAL
@ATTRIBUTE M27093_s_at REAL
@ATTRIBUTE M27504_s_at REAL
@ATTRIBUTE M27533_s_at REAL
@ATTRIBUTE X60003_s_at REAL
@ATTRIBUTE M28213_s_at REAL
@ATTRIBUTE S72493_s_at REAL
@ATTRIBUTE M29277_at REAL
@ATTRIBUTE M29277_s_at REAL
@ATTRIBUTE M28882_s_at REAL
@ATTRIBUTE U20734_s_at REAL
@ATTRIBUTE M29335_at REAL
@ATTRIBUTE M29335_s_at REAL
@ATTRIBUTE Z47055_s_at REAL
@ATTRIBUTE M29932_s_at REAL
@ATTRIBUTE M29994_s_at REAL
@ATTRIBUTE M33493_s_at REAL
@ATTRIBUTE M31516_s_at REAL
@ATTRIBUTE M30257_s_at REAL
@ATTRIBUTE M30448_s_at REAL
@ATTRIBUTE X57152_rna1_s_at REAL
@ATTRIBUTE M30625_s_at REAL
@ATTRIBUTE M30703_s_at REAL
@ATTRIBUTE M74587_rna1_s_at REAL
@ATTRIBUTE X97748_s_at REAL
@ATTRIBUTE M31169_s_at REAL
@ATTRIBUTE M31211_s_at REAL
@ATTRIBUTE M31241_s_at REAL
@ATTRIBUTE M65214_s_at REAL
@ATTRIBUTE M33684_s_at REAL
@ATTRIBUTE U05681_s_at REAL
@ATTRIBUTE M31774_s_at REAL
@ATTRIBUTE X68090_s_at REAL
@ATTRIBUTE X51435_s_at REAL
@ATTRIBUTE X54199_s_at REAL
@ATTRIBUTE M65292_s_at REAL
@ATTRIBUTE M32879_at REAL
@ATTRIBUTE M32879_s_at REAL
@ATTRIBUTE M58286_s_at REAL
@ATTRIBUTE M86873_s_at REAL
@ATTRIBUTE M34338_s_at REAL
@ATTRIBUTE U22178_s_at REAL
@ATTRIBUTE M34376_s_at REAL
@ATTRIBUTE M35093_s_at REAL
@ATTRIBUTE S37730_s_at REAL
@ATTRIBUTE U50648_s_at REAL
@ATTRIBUTE M36118_s_at REAL
@ATTRIBUTE X13955_s_at REAL
@ATTRIBUTE M36284_s_at REAL
@ATTRIBUTE M36542_s_at REAL
@ATTRIBUTE X13810_s_at REAL
@ATTRIBUTE M36653_s_at REAL
@ATTRIBUTE Z38133_s_at REAL
@ATTRIBUTE M57731_s_at REAL
@ATTRIBUTE X53800_s_at REAL
@ATTRIBUTE M37238_s_at REAL
@ATTRIBUTE M37457_at REAL
@ATTRIBUTE M37457_s_at REAL
@ATTRIBUTE M86383_s_at REAL
@ATTRIBUTE M38449_s_at REAL
@ATTRIBUTE M55409_s_at REAL
@ATTRIBUTE M86933_at REAL
@ATTRIBUTE M86933_s_at REAL
@ATTRIBUTE M55513_s_at REAL
@ATTRIBUTE M60450_s_at REAL
@ATTRIBUTE X54993_s_at REAL
@ATTRIBUTE M55682_s_at REAL
@ATTRIBUTE M55998_s_at REAL
@ATTRIBUTE M57466_s_at REAL
@ATTRIBUTE U16720_rna1_s_at REAL
@ATTRIBUTE M57703_s_at REAL
@ATTRIBUTE M65134_s_at REAL
@ATTRIBUTE X13461_s_at REAL
@ATTRIBUTE M58525_s_at REAL
@ATTRIBUTE M59216_s_at REAL
@ATTRIBUTE X52282_s_at REAL
@ATTRIBUTE M60284_s_at REAL
@ATTRIBUTE M60483_rna1_s_at REAL
@ATTRIBUTE X69950_s_at REAL
@ATTRIBUTE M60784_s_at REAL
@ATTRIBUTE S81661_s_at REAL
@ATTRIBUTE M61826_s_at REAL
@ATTRIBUTE M61832_s_at REAL
@ATTRIBUTE X65962_s_at REAL
@ATTRIBUTE S82362_s_at REAL
@ATTRIBUTE M62403_s_at REAL
@ATTRIBUTE S38742_s_at REAL
@ATTRIBUTE M62628_s_at REAL
@ATTRIBUTE X53595_s_at REAL
@ATTRIBUTE M73746_s_at REAL
@ATTRIBUTE M63438_s_at REAL
@ATTRIBUTE M92843_s_at REAL
@ATTRIBUTE M63838_s_at REAL
@ATTRIBUTE M64269_s_at REAL
@ATTRIBUTE X51823_at REAL
@ATTRIBUTE X51823_s_at REAL
@ATTRIBUTE M81886_s_at REAL
@ATTRIBUTE Z26491_s_at REAL
@ATTRIBUTE M68907_s_at REAL
@ATTRIBUTE S67247_s_at REAL
@ATTRIBUTE M72885_rna1_s_at REAL
@ATTRIBUTE M73239_s_at REAL
@ATTRIBUTE M74088_s_at REAL
@ATTRIBUTE X63131_s_at REAL
@ATTRIBUTE M74715_s_at REAL
@ATTRIBUTE U04285_s_at REAL
@ATTRIBUTE Z31690_s_at REAL
@ATTRIBUTE M75715_s_at REAL
@ATTRIBUTE M76732_s_at REAL
@ATTRIBUTE X74929_s_at REAL
@ATTRIBUTE M77348_rna1_s_at REAL
@ATTRIBUTE X90824_s_at REAL
@ATTRIBUTE M77829_s_at REAL
@ATTRIBUTE M80397_s_at REAL
@ATTRIBUTE X62083_s_at REAL
@ATTRIBUTE M81181_s_at REAL
@ATTRIBUTE X58528_s_at REAL
@ATTRIBUTE M81182_s_at REAL
@ATTRIBUTE M81695_s_at REAL
@ATTRIBUTE M81778_s_at REAL
@ATTRIBUTE X80763_s_at REAL
@ATTRIBUTE M83652_s_at REAL
@ATTRIBUTE X62534_s_at REAL
@ATTRIBUTE M83667_rna1_s_at REAL
@ATTRIBUTE M83712_s_at REAL
@ATTRIBUTE M84820_s_at REAL
@ATTRIBUTE U84011_s_at REAL
@ATTRIBUTE X15673_s_at REAL
@ATTRIBUTE X62515_s_at REAL
@ATTRIBUTE M87507_s_at REAL
@ATTRIBUTE M91368_s_at REAL
@ATTRIBUTE M91669_s_at REAL
@ATTRIBUTE X03794_s_at REAL
@ATTRIBUTE S54005_s_at REAL
@ATTRIBUTE U33202_s_at REAL
@ATTRIBUTE U33203_s_at REAL
@ATTRIBUTE S57132_s_at REAL
@ATTRIBUTE X57348_s_at REAL
@ATTRIBUTE X56088_s_at REAL
@ATTRIBUTE X75091_s_at REAL
@ATTRIBUTE M94172_s_at REAL
@ATTRIBUTE Y10141_s_at REAL
@ATTRIBUTE M95585_s_at REAL
@ATTRIBUTE X68985_s_at REAL
@ATTRIBUTE S49592_s_at REAL
@ATTRIBUTE M96738_s_at REAL
@ATTRIBUTE M97796_s_at REAL
@ATTRIBUTE X14253_s_at REAL
@ATTRIBUTE X60299_s_at REAL
@ATTRIBUTE X59303_s_at REAL
@ATTRIBUTE M98399_s_at REAL
@ATTRIBUTE S76978_s_at REAL
@ATTRIBUTE S38953_s_at REAL
@ATTRIBUTE X63741_s_at REAL
@ATTRIBUTE X66142_s_at REAL
@ATTRIBUTE X57809_at REAL
@ATTRIBUTE X57809_s_at REAL
@ATTRIBUTE S62028_s_at REAL
@ATTRIBUTE S52969_cds1_s_at REAL
@ATTRIBUTE X65784_s_at REAL
@ATTRIBUTE S56151_s_at REAL
@ATTRIBUTE S57153_s_at REAL
@ATTRIBUTE U95019_s_at REAL
@ATTRIBUTE U12387_s_at REAL
@ATTRIBUTE S62904_s_at REAL
@ATTRIBUTE S68134_s_at REAL
@ATTRIBUTE X86401_s_at REAL
@ATTRIBUTE S69272_s_at REAL
@ATTRIBUTE S69370_s_at REAL
@ATTRIBUTE X51362_s_at REAL
@ATTRIBUTE S72024_s_at REAL
@ATTRIBUTE S72503_s_at REAL
@ATTRIBUTE U24056_s_at REAL
@ATTRIBUTE S73885_s_at REAL
@ATTRIBUTE U31929_s_at REAL
@ATTRIBUTE U15641_s_at REAL
@ATTRIBUTE S75256_s_at REAL
@ATTRIBUTE U33052_s_at REAL
@ATTRIBUTE S75881_s_at REAL
@ATTRIBUTE S76473_s_at REAL
@ATTRIBUTE U05012_s_at REAL
@ATTRIBUTE U20816_s_at REAL
@ATTRIBUTE S76756_s_at REAL
@ATTRIBUTE S77154_s_at REAL
@ATTRIBUTE U00001_s_at REAL
@ATTRIBUTE S78798_s_at REAL
@ATTRIBUTE S78873_s_at REAL
@ATTRIBUTE S79219_s_at REAL
@ATTRIBUTE S79873_s_at REAL
@ATTRIBUTE S80437_s_at REAL
@ATTRIBUTE X58199_s_at REAL
@ATTRIBUTE S81243_s_at REAL
@ATTRIBUTE S81264_s_at REAL
@ATTRIBUTE S81737_s_at REAL
@ATTRIBUTE S82471_s_at REAL
@ATTRIBUTE S82597_rna1_s_at REAL
@ATTRIBUTE S83309_s_at REAL
@ATTRIBUTE S83325_s_at REAL
@ATTRIBUTE S83362_s_at REAL
@ATTRIBUTE S83390_s_at REAL
@ATTRIBUTE S83513_s_at REAL
@ATTRIBUTE U22322_s_at REAL
@ATTRIBUTE X04347_s_at REAL
@ATTRIBUTE U00947_s_at REAL
@ATTRIBUTE U12259_cds2_s_at REAL
@ATTRIBUTE U02566_s_at REAL
@ATTRIBUTE U04806_s_at REAL
@ATTRIBUTE X73358_s_at REAL
@ATTRIBUTE U06155_at REAL
@ATTRIBUTE U06155_s_at REAL
@ATTRIBUTE U08854_s_at REAL
@ATTRIBUTE Z48314_s_at REAL
@ATTRIBUTE U29463_s_at REAL
@ATTRIBUTE U07969_s_at REAL
@ATTRIBUTE U51010_s_at REAL
@ATTRIBUTE U08191_s_at REAL
@ATTRIBUTE U09087_s_at REAL
@ATTRIBUTE U18271_cds3_s_at REAL
@ATTRIBUTE U09178_s_at REAL
@ATTRIBUTE U09510_s_at REAL
@ATTRIBUTE U09716_s_at REAL
@ATTRIBUTE U72935_cds3_s_at REAL
@ATTRIBUTE U09820_s_at REAL
@ATTRIBUTE Z29066_s_at REAL
@ATTRIBUTE U11717_s_at REAL
@ATTRIBUTE U13913_s_at REAL
@ATTRIBUTE U28758_s_at REAL
@ATTRIBUTE U11862_s_at REAL
@ATTRIBUTE U27516_s_at REAL
@ATTRIBUTE U12424_s_at REAL
@ATTRIBUTE U29943_s_at REAL
@ATTRIBUTE U12707_s_at REAL
@ATTRIBUTE X75346_s_at REAL
@ATTRIBUTE U13021_s_at REAL
@ATTRIBUTE U13696_s_at REAL
@ATTRIBUTE U14577_s_at REAL
@ATTRIBUTE U15642_s_at REAL
@ATTRIBUTE U16120_s_at REAL
@ATTRIBUTE X91911_s_at REAL
@ATTRIBUTE U16812_s_at REAL
@ATTRIBUTE U16811_s_at REAL
@ATTRIBUTE X84213_s_at REAL
@ATTRIBUTE X74301_s_at REAL
@ATTRIBUTE U18297_s_at REAL
@ATTRIBUTE U19147_s_at REAL
@ATTRIBUTE U19252_s_at REAL
@ATTRIBUTE U19557_s_at REAL
@ATTRIBUTE U31973_s_at REAL
@ATTRIBUTE U20536_s_at REAL
@ATTRIBUTE U20759_s_at REAL
@ATTRIBUTE U22314_s_at REAL
@ATTRIBUTE U22431_s_at REAL
@ATTRIBUTE U22970_rna1_s_at REAL
@ATTRIBUTE X78416_s_at REAL
@ATTRIBUTE U23435_s_at REAL
@ATTRIBUTE U23852_s_at REAL
@ATTRIBUTE U24488_s_at REAL
@ATTRIBUTE U25034_s_at REAL
@ATTRIBUTE U32499_s_at REAL
@ATTRIBUTE U26173_s_at REAL
@ATTRIBUTE U26266_s_at REAL
@ATTRIBUTE U26312_s_at REAL
@ATTRIBUTE U60206_s_at REAL
@ATTRIBUTE Z16411_s_at REAL
@ATTRIBUTE U27333_at REAL
@ATTRIBUTE U27333_s_at REAL
@ATTRIBUTE U27326_s_at REAL
@ATTRIBUTE U28488_s_at REAL
@ATTRIBUTE U75276_s_at REAL
@ATTRIBUTE Z50115_s_at REAL
@ATTRIBUTE U30827_s_at REAL
@ATTRIBUTE U31201_cds2_s_at REAL
@ATTRIBUTE U45328_s_at REAL
@ATTRIBUTE U31903_s_at REAL
@ATTRIBUTE U41068_cds2_s_at REAL
@ATTRIBUTE U32674_s_at REAL
@ATTRIBUTE U33448_s_at REAL
@ATTRIBUTE U90065_s_at REAL
@ATTRIBUTE U40271_s_at REAL
@ATTRIBUTE U43203_s_at REAL
@ATTRIBUTE X82850_s_at REAL
@ATTRIBUTE U67092_at REAL
@ATTRIBUTE U67092_s_at REAL
@ATTRIBUTE X91196_s_at REAL
@ATTRIBUTE X85116_rna1_s_at REAL
@ATTRIBUTE U33936_s_at REAL
@ATTRIBUTE U34070_s_at REAL
@ATTRIBUTE X89986_s_at REAL
@ATTRIBUTE U40317_s_at REAL
@ATTRIBUTE U35637_s_at REAL
@ATTRIBUTE U35835_s_at REAL
@ATTRIBUTE U41163_s_at REAL
@ATTRIBUTE U36759_s_at REAL
@ATTRIBUTE Z69030_s_at REAL
@ATTRIBUTE X85137_s_at REAL
@ATTRIBUTE U38227_s_at REAL
@ATTRIBUTE Z47038_s_at REAL
@ATTRIBUTE X81832_s_at REAL
@ATTRIBUTE U40152_s_at REAL
@ATTRIBUTE U74382_s_at REAL
@ATTRIBUTE X93511_s_at REAL
@ATTRIBUTE U40763_s_at REAL
@ATTRIBUTE U40846_s_at REAL
@ATTRIBUTE U76366_s_at REAL
@ATTRIBUTE U41315_rna1_s_at REAL
@ATTRIBUTE X76942_s_at REAL
@ATTRIBUTE U41767_s_at REAL
@ATTRIBUTE X96506_s_at REAL
@ATTRIBUTE U51333_s_at REAL
@ATTRIBUTE U43189_s_at REAL
@ATTRIBUTE U43747_s_at REAL
@ATTRIBUTE U43916_s_at REAL
@ATTRIBUTE U44799_s_at REAL
@ATTRIBUTE U45448_s_at REAL
@ATTRIBUTE U46746_s_at REAL
@ATTRIBUTE X51698_s_at REAL
@ATTRIBUTE U47686_s_at REAL
@ATTRIBUTE U48865_s_at REAL
@ATTRIBUTE U49020_cds2_s_at REAL
@ATTRIBUTE Z49148_s_at REAL
@ATTRIBUTE U49835_s_at REAL
@ATTRIBUTE U49957_s_at REAL
@ATTRIBUTE U50361_s_at REAL
@ATTRIBUTE U50527_s_at REAL
@ATTRIBUTE U52077_s_at REAL
@ATTRIBUTE X99374_s_at REAL
@ATTRIBUTE X92493_s_at REAL
@ATTRIBUTE U52696_s_at REAL
@ATTRIBUTE U52828_s_at REAL
@ATTRIBUTE Z54367_s_at REAL
@ATTRIBUTE U54644_s_at REAL
@ATTRIBUTE U66711_rna1_s_at REAL
@ATTRIBUTE U56402_s_at REAL
@ATTRIBUTE U59877_s_at REAL
@ATTRIBUTE U57623_s_at REAL
@ATTRIBUTE U57971_s_at REAL
@ATTRIBUTE X60787_s_at REAL
@ATTRIBUTE U59831_rna1_s_at REAL
@ATTRIBUTE U69140_s_at REAL
@ATTRIBUTE U60808_s_at REAL
@ATTRIBUTE U61276_s_at REAL
@ATTRIBUTE U67122_s_at REAL
@ATTRIBUTE X99586_s_at REAL
@ATTRIBUTE U61397_s_at REAL
@ATTRIBUTE U79261_s_at REAL
@ATTRIBUTE Y08417_s_at REAL
@ATTRIBUTE U72263_s_at REAL
@ATTRIBUTE U67368_s_at REAL
@ATTRIBUTE U64573_s_at REAL
@ATTRIBUTE U65416_rna1_s_at REAL
@ATTRIBUTE X56687_s_at REAL
@ATTRIBUTE X00437_s_at REAL
@ATTRIBUTE U66726_at REAL
@ATTRIBUTE U66726_s_at REAL
@ATTRIBUTE Z70276_s_at REAL
@ATTRIBUTE U66828_s_at REAL
@ATTRIBUTE U70064_s_at REAL
@ATTRIBUTE U68105_s_at REAL
@ATTRIBUTE Z48501_s_at REAL
@ATTRIBUTE U68135_s_at REAL
@ATTRIBUTE U68162_cds1_s_at REAL
@ATTRIBUTE U69126_s_at REAL
@ATTRIBUTE U86755_s_at REAL
@ATTRIBUTE U70439_s_at REAL
@ATTRIBUTE U71203_s_at REAL
@ATTRIBUTE Y07565_s_at REAL
@ATTRIBUTE U72509_s_at REAL
@ATTRIBUTE Y09943_s_at REAL
@ATTRIBUTE U72936_s_at REAL
@ATTRIBUTE U73167_cds2_s_at REAL
@ATTRIBUTE U73477_s_at REAL
@ATTRIBUTE Y09392_s_at REAL
@ATTRIBUTE U79528_s_at REAL
@ATTRIBUTE U75309_s_at REAL
@ATTRIBUTE U76764_s_at REAL
@ATTRIBUTE U79115_s_at REAL
@ATTRIBUTE U79667_s_at REAL
@ATTRIBUTE X99897_s_at REAL
@ATTRIBUTE U80987_s_at REAL
@ATTRIBUTE Y10262_s_at REAL
@ATTRIBUTE U82108_s_at REAL
@ATTRIBUTE U83239_s_at REAL
@ATTRIBUTE U83326_s_at REAL
@ATTRIBUTE X99393_s_at REAL
@ATTRIBUTE U83598_at REAL
@ATTRIBUTE U83598_s_at REAL
@ATTRIBUTE U86759_s_at REAL
@ATTRIBUTE U90543_at REAL
@ATTRIBUTE U90543_s_at REAL
@ATTRIBUTE U90552_at REAL
@ATTRIBUTE U90552_s_at REAL
@ATTRIBUTE Y07827_s_at REAL
@ATTRIBUTE U92314_s_at REAL
@ATTRIBUTE U92457_s_at REAL
@ATTRIBUTE Y08265_s_at REAL
@ATTRIBUTE X17644_s_at REAL
@ATTRIBUTE X58822_rna1_s_at REAL
@ATTRIBUTE X05839_rna1_s_at REAL
@ATTRIBUTE X04470_s_at REAL
@ATTRIBUTE X04706_s_at REAL
@ATTRIBUTE Z11518_s_at REAL
@ATTRIBUTE X06700_s_at REAL
@ATTRIBUTE X12530_s_at REAL
@ATTRIBUTE X07619_s_at REAL
@ATTRIBUTE X65965_s_at REAL
@ATTRIBUTE X13100_s_at REAL
@ATTRIBUTE X14885_rna1_s_at REAL
@ATTRIBUTE X52426_s_at REAL
@ATTRIBUTE X14690_s_at REAL
@ATTRIBUTE X15954_rna1_s_at REAL
@ATTRIBUTE X15729_s_at REAL
@ATTRIBUTE X16260_s_at REAL
@ATTRIBUTE X16504_s_at REAL
@ATTRIBUTE X16660_cds1_s_at REAL
@ATTRIBUTE X70944_s_at REAL
@ATTRIBUTE X56681_s_at REAL
@ATTRIBUTE X60955_s_at REAL
@ATTRIBUTE X53296_s_at REAL
@ATTRIBUTE X61755_rna1_s_at REAL
@ATTRIBUTE X53390_s_at REAL
@ATTRIBUTE X55037_s_at REAL
@ATTRIBUTE Y00451_s_at REAL
@ATTRIBUTE X58431_rna2_s_at REAL
@ATTRIBUTE X59932_s_at REAL
@ATTRIBUTE X60104_s_at REAL
@ATTRIBUTE X63522_s_at REAL
@ATTRIBUTE X74874_rna1_s_at REAL
@ATTRIBUTE X83492_at REAL
@ATTRIBUTE X83492_s_at REAL
@ATTRIBUTE X83490_s_at REAL
@ATTRIBUTE X89101_s_at REAL
@ATTRIBUTE X64877_at REAL
@ATTRIBUTE X64877_s_at REAL
@ATTRIBUTE X66276_s_at REAL
@ATTRIBUTE X66894_s_at REAL
@ATTRIBUTE X98337_s_at REAL
@ATTRIBUTE X69116_s_at REAL
@ATTRIBUTE Z25521_s_at REAL
@ATTRIBUTE X85781_s_at REAL
@ATTRIBUTE X86428_s_at REAL
@ATTRIBUTE X74987_s_at REAL
@ATTRIBUTE X76223_s_at REAL
@ATTRIBUTE X77567_s_at REAL
@ATTRIBUTE X79200_at REAL
@ATTRIBUTE X79200_s_at REAL
@ATTRIBUTE Z34974_s_at REAL
@ATTRIBUTE X79683_s_at REAL
@ATTRIBUTE X97267_rna1_s_at REAL
@ATTRIBUTE X81836_s_at REAL
@ATTRIBUTE X82206_s_at REAL
@ATTRIBUTE Z70218_s_at REAL
@ATTRIBUTE X83301_s_at REAL
@ATTRIBUTE X83535_s_at REAL
@ATTRIBUTE X87871_s_at REAL
@ATTRIBUTE Z49825_s_at REAL
@ATTRIBUTE Z69043_s_at REAL
@ATTRIBUTE X90846_at REAL
@ATTRIBUTE X90846_s_at REAL
@ATTRIBUTE X95240_s_at REAL
@ATTRIBUTE X95632_s_at REAL
@ATTRIBUTE X98178_s_at REAL
@ATTRIBUTE X98534_s_at REAL
@ATTRIBUTE X99886_s_at REAL
@ATTRIBUTE Y10514_s_at REAL
@ATTRIBUTE Y10508_s_at REAL
@ATTRIBUTE Z11899_s_at REAL
@ATTRIBUTE Z35402_rna1_s_at REAL
@ATTRIBUTE Z48519_s_at REAL
@ATTRIBUTE AF000424_s_at REAL
@ATTRIBUTE D83174_s_at REAL
@ATTRIBUTE U46006_s_at REAL
@ATTRIBUTE HG3546-HT3744_s_at REAL
@ATTRIBUTE HG4677-HT5102_s_at REAL
@ATTRIBUTE K02882_cds1_s_at REAL
@ATTRIBUTE M36430_s_at REAL
@ATTRIBUTE M95936_s_at REAL
@ATTRIBUTE S82297_at REAL
@ATTRIBUTE X89399_s_at REAL
@ATTRIBUTE HG3996-HT4266_at REAL
@ATTRIBUTE M21305_at REAL
@ATTRIBUTE M58460_at REAL
@ATTRIBUTE S77582_at REAL
@ATTRIBUTE U33880_at REAL
@ATTRIBUTE X14474_at REAL
@ATTRIBUTE HG2147-HT2217_at REAL
@ATTRIBUTE HG2147-HT2217_r_at REAL
@ATTRIBUTE HG2171-HT2241_at REAL
@ATTRIBUTE HG2171-HT2241_r_at REAL
@ATTRIBUTE HG2239-HT2324_at REAL
@ATTRIBUTE HG2239-HT2324_r_at REAL
@ATTRIBUTE HG2365-HT2461_at REAL
@ATTRIBUTE HG3033-HT3194_at REAL
@ATTRIBUTE HG3033-HT3194_r_at REAL
@ATTRIBUTE HG3115-HT3291_at REAL
@ATTRIBUTE HG3565-HT3768_at REAL
@ATTRIBUTE HG3565-HT3768_r_at REAL
@ATTRIBUTE HG3731-HT4001_at REAL
@ATTRIBUTE HG3731-HT4001_r_at REAL
@ATTRIBUTE HG3991-HT4261_at REAL
@ATTRIBUTE HG3991-HT4261_r_at REAL
@ATTRIBUTE HG4340-HT4610_at REAL
@ATTRIBUTE HG4518-HT4921_at REAL
@ATTRIBUTE HG4518-HT4921_r_at REAL
@ATTRIBUTE HG4557-HT4962_at REAL
@ATTRIBUTE HG4557-HT4962_r_at REAL
@ATTRIBUTE L11672_at REAL
@ATTRIBUTE L11672_r_at REAL
@ATTRIBUTE M21388_at REAL
@ATTRIBUTE M21388_r_at REAL
@ATTRIBUTE M55422_at REAL
@ATTRIBUTE M96132_at REAL
@ATTRIBUTE U57341_at REAL
@ATTRIBUTE U57341_r_at REAL
@ATTRIBUTE U90546_at REAL
@ATTRIBUTE U90546_r_at REAL
@ATTRIBUTE X87344_cds10_at REAL
@ATTRIBUTE X87344_cds10_r_at REAL
@ATTRIBUTE X98482_at REAL
@ATTRIBUTE X98482_r_at REAL
@ATTRIBUTE HG1067-HT1067_r_at REAL
@ATTRIBUTE HG2566-HT4792_r_at REAL
@ATTRIBUTE HG2702-HT2798_r_at REAL
@ATTRIBUTE HG2887-HT3031_at REAL
@ATTRIBUTE HG2887-HT3031_r_at REAL
@ATTRIBUTE U34301_at REAL
@ATTRIBUTE U34301_r_at REAL
@ATTRIBUTE X94563_xpt2_r_at REAL
@ATTRIBUTE Z46632_at REAL
@ATTRIBUTE Z46632_r_at REAL
@ATTRIBUTE AF001359_f_at REAL
@ATTRIBUTE HG1034-HT1034_f_at REAL
@ATTRIBUTE HG2148-HT2218_f_at REAL
@ATTRIBUTE HG3141-HT3317_f_at REAL
@ATTRIBUTE HG3236-HT3413_f_at REAL
@ATTRIBUTE HG3576-HT3779_f_at REAL
@ATTRIBUTE HG3597-HT3800_f_at REAL
@ATTRIBUTE HG3635-HT3845_f_at REAL
@ATTRIBUTE HG3729-HT3999_f_at REAL
@ATTRIBUTE HG3921-HT4191_f_at REAL
@ATTRIBUTE HG4417-HT4687_f_at REAL
@ATTRIBUTE HG688-HT688_f_at REAL
@ATTRIBUTE J02982_f_at REAL
@ATTRIBUTE J03801_f_at REAL
@ATTRIBUTE L05514_f_at REAL
@ATTRIBUTE L49173_f_at REAL
@ATTRIBUTE L49219_f_at REAL
@ATTRIBUTE L49229_f_at REAL
@ATTRIBUTE L76670_f_at REAL
@ATTRIBUTE M19045_f_at REAL
@ATTRIBUTE M23575_f_at REAL
@ATTRIBUTE S78693_f_at REAL
@ATTRIBUTE X14008_rna1_f_at REAL
@ATTRIBUTE X59244_f_at REAL
@ATTRIBUTE X97230_f_at REAL
@ATTRIBUTE D16154_at REAL
@ATTRIBUTE D17793_at REAL
@ATTRIBUTE D38024_at REAL
@ATTRIBUTE D49728_at REAL
@ATTRIBUTE D87017_cds3_at REAL
@ATTRIBUTE D90042_at REAL
@ATTRIBUTE HG1980-HT2023_at REAL
@ATTRIBUTE HG1996-HT2044_at REAL
@ATTRIBUTE HG2149-HT2219_at REAL
@ATTRIBUTE HG2160-HT2230_at REAL
@ATTRIBUTE HG2600-HT2696_at REAL
@ATTRIBUTE HG3491-HT3685_at REAL
@ATTRIBUTE HG3513-HT3707_at REAL
@ATTRIBUTE HG3636-HT3846_at REAL
@ATTRIBUTE HG4108-HT4378_at REAL
@ATTRIBUTE HG4109-HT4379_at REAL
@ATTRIBUTE HG4115-HT4385_at REAL
@ATTRIBUTE HG4322-HT4592_at REAL
@ATTRIBUTE HG4593-HT4998_at REAL
@ATTRIBUTE HG491-HT491_at REAL
@ATTRIBUTE HG881-HT881_at REAL
@ATTRIBUTE J00146_at REAL
@ATTRIBUTE J00207_rna2_at REAL
@ATTRIBUTE J00210_rna1_at REAL
@ATTRIBUTE J00220_cds5_at REAL
@ATTRIBUTE J03910_rna1_at REAL
@ATTRIBUTE J05412_at REAL
@ATTRIBUTE K03431_cds1_at REAL
@ATTRIBUTE L05187_at REAL
@ATTRIBUTE L08010_at REAL
@ATTRIBUTE L13740_at REAL
@ATTRIBUTE L14430_at REAL
@ATTRIBUTE L20433_at REAL
@ATTRIBUTE L32606_at REAL
@ATTRIBUTE L34035_at REAL
@ATTRIBUTE M10942_at REAL
@ATTRIBUTE M10943_at REAL
@ATTRIBUTE M12125_at REAL
@ATTRIBUTE M13485_at REAL
@ATTRIBUTE M14306_at REAL
@ATTRIBUTE M16714_at REAL
@ATTRIBUTE M19888_at REAL
@ATTRIBUTE M21302_at REAL
@ATTRIBUTE M21539_at REAL
@ATTRIBUTE M23263_at REAL
@ATTRIBUTE M30838_at REAL
@ATTRIBUTE M31523_at REAL
@ATTRIBUTE M31932_at REAL
@ATTRIBUTE M32578_at REAL
@ATTRIBUTE M35999_at REAL
@ATTRIBUTE M36072_at REAL
@ATTRIBUTE M37075_at REAL
@ATTRIBUTE M37981_at REAL
@ATTRIBUTE M38180_rna1_at REAL
@ATTRIBUTE M55418_at REAL
@ATTRIBUTE M55419_at REAL
@ATTRIBUTE M60746_at REAL
@ATTRIBUTE M60751_at REAL
@ATTRIBUTE M61855_at REAL
@ATTRIBUTE M68519_rna1_at REAL
@ATTRIBUTE M77144_rna1_at REAL
@ATTRIBUTE M81650_rna1_at REAL
@ATTRIBUTE M90354_at REAL
@ATTRIBUTE M92642_at REAL
@ATTRIBUTE M93311_at REAL
@ATTRIBUTE M99435_at REAL
@ATTRIBUTE M99436_at REAL
@ATTRIBUTE M99438_at REAL
@ATTRIBUTE M99439_at REAL
@ATTRIBUTE S68287_at REAL
@ATTRIBUTE S72043_rna1_at REAL
@ATTRIBUTE S73840_at REAL
@ATTRIBUTE S74720_at REAL
@ATTRIBUTE S78774_at REAL
@ATTRIBUTE U00928_at REAL
@ATTRIBUTE U01317_cds4_at REAL
@ATTRIBUTE U02388_at REAL
@ATTRIBUTE U03858_at REAL
@ATTRIBUTE U05861_at REAL
@ATTRIBUTE U12140_at REAL
@ATTRIBUTE U19765_at REAL
@ATTRIBUTE U21556_at REAL
@ATTRIBUTE U24153_at REAL
@ATTRIBUTE U24683_at REAL
@ATTRIBUTE U24685_at REAL
@ATTRIBUTE U25975_at REAL
@ATTRIBUTE U27460_at REAL
@ATTRIBUTE U28014_at REAL
@ATTRIBUTE U28015_at REAL
@ATTRIBUTE U40279_at REAL
@ATTRIBUTE U43944_at REAL
@ATTRIBUTE U44103_at REAL
@ATTRIBUTE U44105_at REAL
@ATTRIBUTE U49441_at REAL
@ATTRIBUTE U62432_at REAL
@ATTRIBUTE U66061_cds3_at REAL
@ATTRIBUTE U66077_at REAL
@ATTRIBUTE U76388_at REAL
@ATTRIBUTE U82279_at REAL
@ATTRIBUTE U82979_at REAL
@ATTRIBUTE U83117_at REAL
@ATTRIBUTE U84388_at REAL
@ATTRIBUTE U92027_at REAL
@ATTRIBUTE X00088_at REAL
@ATTRIBUTE X00948_at REAL
@ATTRIBUTE X00949_at REAL
@ATTRIBUTE X01703_at REAL
@ATTRIBUTE X02956_at REAL
@ATTRIBUTE X02958_at REAL
@ATTRIBUTE X06825_at REAL
@ATTRIBUTE X16546_at REAL
@ATTRIBUTE X17093_at REAL
@ATTRIBUTE X54489_rna1_at REAL
@ATTRIBUTE X55989_rna1_at REAL
@ATTRIBUTE X58399_at REAL
@ATTRIBUTE X58401_at REAL
@ATTRIBUTE X60487_at REAL
@ATTRIBUTE X69115_at REAL
@ATTRIBUTE X69654_at REAL
@ATTRIBUTE X72304_at REAL
@ATTRIBUTE X72475_at REAL
@ATTRIBUTE X78712_at REAL
@ATTRIBUTE X87211_at REAL
@ATTRIBUTE X90530_at REAL
@ATTRIBUTE X98225_at REAL
@ATTRIBUTE X98296_at REAL
@ATTRIBUTE X99133_at REAL
@ATTRIBUTE Y07566_at REAL
@ATTRIBUTE Y13618_at REAL
@ATTRIBUTE Z00010_at REAL
@ATTRIBUTE Z30643_at REAL
@ATTRIBUTE Z30644_at REAL
@ATTRIBUTE Z46261_at REAL
@ATTRIBUTE Z47556_rna2_at REAL
@ATTRIBUTE Z49105_at REAL
@ATTRIBUTE Z68274_at REAL
@ATTRIBUTE Z80779_at REAL
@ATTRIBUTE Z80781_at REAL
@ATTRIBUTE Z80783_at REAL
@ATTRIBUTE Z80787_at REAL
@ATTRIBUTE Z83336_at REAL
@ATTRIBUTE Z83735_at REAL
@ATTRIBUTE D17427_at REAL
@ATTRIBUTE D17547_at REAL
@ATTRIBUTE D29992_at REAL
@ATTRIBUTE D64053_at REAL
@ATTRIBUTE D86096_cds6_at REAL
@ATTRIBUTE J00277_at REAL
@ATTRIBUTE J00314_at REAL
@ATTRIBUTE J03634_at REAL
@ATTRIBUTE L05144_at REAL
@ATTRIBUTE L08904_at REAL
@ATTRIBUTE L11931_at REAL
@ATTRIBUTE L13943_at REAL
@ATTRIBUTE L32961_at REAL
@ATTRIBUTE L35594_at REAL
@ATTRIBUTE L36644_at REAL
@ATTRIBUTE L37112_at REAL
@ATTRIBUTE M15395_at REAL
@ATTRIBUTE M16594_at REAL
@ATTRIBUTE M16653_at REAL
@ATTRIBUTE M17252_at REAL
@ATTRIBUTE M24069_at REAL
@ATTRIBUTE M25296_at REAL
@ATTRIBUTE M25667_at REAL
@ATTRIBUTE M28170_at REAL
@ATTRIBUTE M28439_at REAL
@ATTRIBUTE M36634_at REAL
@ATTRIBUTE M60614_at REAL
@ATTRIBUTE M62303_at REAL
@ATTRIBUTE M64752_at REAL
@ATTRIBUTE M95740_at REAL
@ATTRIBUTE M96956_at REAL
@ATTRIBUTE U01337_at REAL
@ATTRIBUTE U01828_at REAL
@ATTRIBUTE U03494_at REAL
@ATTRIBUTE U04241_at REAL
@ATTRIBUTE U09587_at REAL
@ATTRIBUTE U14187_at REAL
@ATTRIBUTE U18934_at REAL
@ATTRIBUTE U20499_at REAL
@ATTRIBUTE U21689_at REAL
@ATTRIBUTE U35234_at REAL
@ATTRIBUTE U46744_at REAL
@ATTRIBUTE U47677_at REAL
@ATTRIBUTE U62434_at REAL
@ATTRIBUTE U69611_at REAL
@ATTRIBUTE X00038_at REAL
@ATTRIBUTE X00540_at REAL
@ATTRIBUTE X05345_at REAL
@ATTRIBUTE X06318_at REAL
@ATTRIBUTE X07496_at REAL
@ATTRIBUTE X07730_at REAL
@ATTRIBUTE X12953_at REAL
@ATTRIBUTE X14767_at REAL
@ATTRIBUTE X16105_at REAL
@ATTRIBUTE X51345_at REAL
@ATTRIBUTE X52889_at REAL
@ATTRIBUTE X53683_at REAL
@ATTRIBUTE X78711_at REAL
@ATTRIBUTE X80878_at REAL
@ATTRIBUTE X81637_at REAL
@ATTRIBUTE X95876_at REAL
@ATTRIBUTE X96754_at REAL
@ATTRIBUTE X98253_at REAL
@ATTRIBUTE Y00477_at REAL
@ATTRIBUTE Z11933_at REAL
@ATTRIBUTE Z14978_at REAL
@ATTRIBUTE Z68193_at REAL
@ATTRIBUTE Z86000_at REAL
@ATTRIBUTE M27749_at REAL
@ATTRIBUTE M27749_r_at REAL
@ATTRIBUTE M33318_r_at REAL
@ATTRIBUTE M34516_at REAL
@ATTRIBUTE M34516_r_at REAL
@ATTRIBUTE U22028_at REAL
@ATTRIBUTE U22028_r_at REAL
@ATTRIBUTE U88898_at REAL
@ATTRIBUTE U88898_r_at REAL
@ATTRIBUTE X97261_at REAL
@ATTRIBUTE X97261_r_at REAL
@ATTRIBUTE D32129_f_at REAL
@ATTRIBUTE D38437_f_at REAL
@ATTRIBUTE D38498_f_at REAL
@ATTRIBUTE HG1515-HT1515_f_at REAL
@ATTRIBUTE HG2139-HT2208_f_at REAL
@ATTRIBUTE HG2255-HT2344_f_at REAL
@ATTRIBUTE HG2915-HT3059_f_at REAL
@ATTRIBUTE HG2917-HT3061_f_at REAL
@ATTRIBUTE HG3527-HT3721_f_at REAL
@ATTRIBUTE HG3707-HT3922_f_at REAL
@ATTRIBUTE HG4027-HT4297_f_at REAL
@ATTRIBUTE HG4236-HT4506_f_at REAL
@ATTRIBUTE HG4490-HT4876_f_at REAL
@ATTRIBUTE HG458-HT458_f_at REAL
@ATTRIBUTE HG67-HT67_f_at REAL
@ATTRIBUTE J00117_f_at REAL
@ATTRIBUTE J00148_cds2_f_at REAL
@ATTRIBUTE J00209_f_at REAL
@ATTRIBUTE J00212_f_at REAL
@ATTRIBUTE J03071_cds3_f_at REAL
@ATTRIBUTE K02405_f_at REAL
@ATTRIBUTE K03183_f_at REAL
@ATTRIBUTE K03189_f_at REAL
@ATTRIBUTE K03192_f_at REAL
@ATTRIBUTE K03204_f_at REAL
@ATTRIBUTE K03207_f_at REAL
@ATTRIBUTE L00389_f_at REAL
@ATTRIBUTE L02326_f_at REAL
@ATTRIBUTE L05188_f_at REAL
@ATTRIBUTE L18877_f_at REAL
@ATTRIBUTE L18920_f_at REAL
@ATTRIBUTE L42583_f_at REAL
@ATTRIBUTE L42601_f_at REAL
@ATTRIBUTE L42611_f_at REAL
@ATTRIBUTE L76568_xpt3_f_at REAL
@ATTRIBUTE M20030_f_at REAL
@ATTRIBUTE M22612_f_at REAL
@ATTRIBUTE M27318_f_at REAL
@ATTRIBUTE M28585_f_at REAL
@ATTRIBUTE M33317_f_at REAL
@ATTRIBUTE M33600_f_at REAL
@ATTRIBUTE M37755_f_at REAL
@ATTRIBUTE M57423_f_at REAL
@ATTRIBUTE M60750_f_at REAL
@ATTRIBUTE M77481_rna1_f_at REAL
@ATTRIBUTE M90356_f_at REAL
@ATTRIBUTE M92269_f_at REAL
@ATTRIBUTE U03735_f_at REAL
@ATTRIBUTE U10689_f_at REAL
@ATTRIBUTE U10690_f_at REAL
@ATTRIBUTE U22029_f_at REAL
@ATTRIBUTE U49974_f_at REAL
@ATTRIBUTE U65918_f_at REAL
@ATTRIBUTE V00532_rna1_f_at REAL
@ATTRIBUTE V00533_rna1_f_at REAL
@ATTRIBUTE V00542_f_at REAL
@ATTRIBUTE V00551_f_at REAL
@ATTRIBUTE V01516_f_at REAL
@ATTRIBUTE X00090_f_at REAL
@ATTRIBUTE X13930_f_at REAL
@ATTRIBUTE X53065_f_at REAL
@ATTRIBUTE X64177_f_at REAL
@ATTRIBUTE X67491_f_at REAL
@ATTRIBUTE X71345_f_at REAL
@ATTRIBUTE X97444_f_at REAL
@ATTRIBUTE Z80780_f_at REAL
@ATTRIBUTE X00351_f_at REAL
@ATTRIBUTE X01677_f_at REAL
@ATTRIBUTE M31667_f_at REAL
@ATTRIBUTE L41268_f_at REAL
@ATTRIBUTE X99479_f_at REAL
@ATTRIBUTE HG658-HT658_f_at REAL
@ATTRIBUTE M94880_f_at REAL
@ATTRIBUTE S80905_f_at REAL
@ATTRIBUTE X03068_f_at REAL
@ATTRIBUTE Z34822_f_at REAL
@ATTRIBUTE U87593_f_at REAL
@ATTRIBUTE U88902_cds1_f_at REAL
@ATTRIBUTE AC002076_cds2_at REAL
@ATTRIBUTE D64015_at REAL
@ATTRIBUTE HG2510-HT2606_at REAL
@ATTRIBUTE L10717_at REAL
@ATTRIBUTE L34355_at REAL
@ATTRIBUTE L78833_cds4_at REAL
@ATTRIBUTE M13981_at REAL
@ATTRIBUTE M21064_at REAL
@ATTRIBUTE M93143_at REAL
@ATTRIBUTE S78825_at REAL
@ATTRIBUTE U11863_at REAL
@ATTRIBUTE U29175_at REAL
@ATTRIBUTE U48730_at REAL
@ATTRIBUTE U58516_at REAL
@ATTRIBUTE U73738_at REAL
@ATTRIBUTE X06956_at REAL
@ATTRIBUTE X16699_at REAL
@ATTRIBUTE X83863_at REAL
@ATTRIBUTE Z17240_at REAL
@ATTRIBUTE L49218_f_at REAL
@ATTRIBUTE M71243_f_at REAL
@ATTRIBUTE Z78285_f_at REAL
@ATTRIBUTE CLASS { 1, 0 }

@DATA
-60,-109,45,22,7,-61,-211,-102,-20,98,-46,-257,9,-37,74,95,-28,-151,16690,-19,83,2,19,-41,-13,-5,-89,10,-85,-35,-116,-82,-287,-164,-122,-31,149,409,-61,-207,-134,16680,15249,16770,15142,21050,14549,107,-19,96,1696,5328,-282,373,-185,164,114,-35,131,212,3,91,633,23,-5,143,956,16,312,-299,-61,583,1983,-274,31,-6,34,175,237,50,93,673,188,15,324,1271,126,887,1238,90,319,95,325,308,279,-24,-3,337,105,40,104,74,187,-10,-181,20,2480,205,-515,751,98,-48,50,206,-52,194,41,68,84,-50,24,154,219,175,-64,190,222,-27,272,241,147,23,51,93,22,329,137,599,215,72,-272,17,15,157,21,67,324,963,68,271,218,99,174,228,820,-73,435,44,923,-61,5374,25,795,316,3,25,75,235,1450,304,611,126,87,167,371,311,65,1082,-20,71,281,334,42,32,281,-3,-26,57,318,-183,1266,63,-16,-192,501,409,138,-6,-1,400,-4,527,48,96,114,244,-46,1733,249,78,-168,16,-3,-73,3130,-153,-90,335,-137,373,217,-38,22,-38,219,2985,-168,277,938,302,74,187,430,376,53,3,210,445,846,157,5586,356,3059,26,39,-121,-31,24,-23,105,-176,522,903,53,740,-144,413,11,806,51,2681,487,-280,331,-59,116,-32,-608,22,28,-100,255,247,95,395,498,268,-169,-198,71,72,1847,2310,78,65,25,139,445,1024,12,15099,1534,1738,28,543,175,413,97,2887,159,156,636,39,133,283,135,188,2261,113,2757,-13,880,4,67,1131,597,22,15,4,4,74,1275,2295,1693,136,345,924,245,130,210,831,785,439,181,118,186,257,143,1946,248,155,98,1349,259,18,3,645,94,139,697,312,7,2620,176,375,201,161,79,175,102,-315,450,658,1213,43,105,71,656,3202,480,2572,25,765,202,2072,560,-59,413,961,67,75,9,128,2952,1045,612,-464,32,113,399,88,28,67,-137,12,229,428,455,340,389,502,210,619,185,196,492,588,-83,28,169,1017,2226,37,111,315,203,542,231,51,55,-32,552,306,325,139,22,651,64,100,45,1102,125,-35,73,254,404,471,888,416,649,834,-6,203,42,-267,-78,119,-137,340,1286,161,81,629,374,10,-236,1291,-93,147,154,66,814,631,3009,-53,20,-121,55,331,342,22,31,11,161,1456,-93,86,26,-8,496,450,399,1176,382,197,266,13,120,119,36,-34,497,178,-131,54,222,133,306,392,81,98,35,304,1495,665,643,133,167,2407,202,-156,172,115,41,677,27,1014,500,261,623,120,1042,-41,-21,-153,154,817,428,167,75,480,3318,213,568,160,2417,119,633,316,127,486,487,1335,694,169,68,530,-298,2126,277,-24,642,497,338,2206,1436,37,5,390,7,32,82,6384,49,112,356,4247,2429,37,-391,1101,139,263,-20,64,413,200,408,522,163,535,136,-46,470,125,827,128,182,304,63,116,134,126,97,-80,383,94,331,191,16,14,9,376,92,1606,332,911,403,-423,176,115,88,12,-71,28,72,295,1893,40,143,178,326,1139,209,83,828,531,277,502,-118,307,255,270,-24,684,138,595,40,223,560,238,154,116,275,-24,927,186,62,1049,531,47,-1,22,534,99,292,34,187,137,28,113,107,230,866,56,590,310,121,-81,77,131,300,168,239,0,64,468,413,398,13,56,384,1369,-126,313,-78,-97,-100,76,86,-69,119,68,86,36,87,520,157,1319,109,82,471,435,-75,294,-35,252,129,466,686,507,92,971,32,235,201,158,314,88,74,150,1781,1239,306,-259,288,6,-13,79,1149,200,563,-41,303,41,199,137,-117,305,127,212,45,155,289,83,5793,57,119,141,-37,636,-119,99,504,-197,55,138,-32,130,46,-44,-78,162,-375,102,46,92,221,-31,632,126,211,-8,1640,86,28,32,351,1126,5,554,-39,84,13,-40,-7,41,122,1249,-8,1342,113,153,1606,339,-64,-179,2980,400,223,24,302,-129,2107,1554,1018,74,139,-4,85,-37,9957,310,154,2241,925,725,336,195,204,443,-336,-734,400,-139,-380,-176,-333,-200,131,-160,70,917,4989,162,87,-8,-4,160,295,-221,200,11,36,997,27,107,264,-522,-42,-54,317,-2,809,-29,-115,-38,-144,1402,-493,7,191,4,-160,-132,-11,-243,173,-7,222,-117,250,223,1352,71,131,324,1653,11403,301,26,5,1483,-84,62,-713,5217,-43,-62,77,1,3,53,452,120,7004,236,84,27,104,138,37,-297,29,-173,4938,-38,0,102,-70,450,12570,70,-458,82,374,55,-37,178,-196,565,101,-10,62,440,1768,18,440,105,6720,205,-168,246,399,81,237,168,-75,333,435,-28,4545,-1,-102,102,-30,162,185,-30,-298,1999,-159,38,27,-9,106,-47,125,-277,120,571,51,-338,171,1380,1,-51,27,117,91,467,324,164,390,220,39,17,-218,48,-29,492,97,4,-129,-93,23,190,21,37,-87,373,9,321,-56,-112,15815,-3,486,33,124,38,-79,-184,0,-6,-34,152,108,5413,75,290,457,729,224,133,738,85,-18,198,-103,449,115,-1114,2848,3,97,-70,2968,2,79,-98,5814,-78,280,11,202,132,-90,-332,170,177,269,21,266,-108,7117,420,1245,128,49,-308,-41,161,1447,351,26,495,-18,116,23,486,3594,428,104,76,20,-64,5160,117,842,117,748,-19,5430,-51,959,1440,740,-137,-2,106,9398,201,269,309,577,54,38,483,6494,-51,688,47,299,86,242,51,200,171,101,536,545,18,77,293,-18,19,120,1560,2266,2683,-296,1259,-37,851,194,636,391,784,3898,309,63,-24,109,612,221,4059,25,21,111,341,5954,327,555,241,-102,-48,234,-53,-8,26,-62,-1,1312,974,232,443,-34,8,150,-90,115,52,1381,97,207,202,-9,75,47,36,-4,82,-1,17,461,152,-96,46,10,558,118,312,237,134,3139,-86,376,404,157,359,59,15,78,33,111,21,1399,126,142,-2,19,291,47,216,-64,951,430,-435,528,14,30,429,-230,169,53,316,12,228,-54,183,-17,-13,-10,-195,284,1030,67,-45,-119,441,20738,11027,9,-153,-375,493,174,22,128,372,-293,71,415,220,-208,161,-29,691,-4,418,180,52,-1,183,1090,15,307,2768,42,63,-26,2776,67,-16,303,673,1040,175,130,-22,-54,26,32,32,2253,83,505,62,177,-21,73,74,99,61,1291,1170,42,308,2,29,1676,-357,53,123,236,54,1743,9266,33,847,7,829,2009,157,457,-30,279,132,722,132,20,366,3383,1,412,70,83,643,446,-6,127,627,-90,161,215,125,196,330,477,147,854,-107,490,35,-11,154,-173,337,103,139,1173,836,411,49,-629,37,-261,-40,201,-995,63,560,31,39,1476,-68,479,-114,218,121,2076,-14,122,65,15,423,259,682,-47,-47,524,174,269,819,-28,135,50,942,2924,25,1193,-274,329,10,661,62,211,-9,1046,503,507,425,34,-24,210,710,88,94,134,160,263,300,4284,5,-106,123,48,917,434,-168,1216,533,64,-364,152,360,106,213,-34,281,103,32,72,-100,9,223,140,419,336,4034,1830,475,58,200,11,199,72,119,297,-82,46,3773,113,58,125,22,-55,15,97,183,1323,629,37,333,581,708,754,-252,211,59,180,735,-774,545,773,-67,-53,80,-19,62,124,1452,-17,-57,104,18,9,-28,37,11,221,929,193,-214,-3,-308,116,339,2049,322,185,120,267,-44,-34,86,83,-8,1123,124,104,47,32,-503,107,323,74,121,264,539,106,75,61,114,26,-200,618,-657,164,155,-20,1682,146,659,105,75,92,277,112,2350,689,827,559,12,74,58,920,14,123,450,621,-264,358,181,46,107,-27,335,324,736,237,1213,-20,94,156,683,34,304,5670,1290,195,494,-8,203,17,80,14,-10,16,1209,880,-2,769,-30,58,-5,391,52,61,63,900,467,125,6,440,22,45,152,401,-113,-66,75,275,155,3,76,136,-36,67,113,237,217,159,-230,16,-149,421,29,113,-113,208,-230,16,207,-27,93,-52,151,17,90,68,203,539,576,-13,418,32,469,76,235,190,-78,142,637,148,132,122,-1,800,35,525,44,594,51,154,130,2031,32,117,1029,985,194,128,9,-74,-16,220,203,64,42,203,-75,193,-34,-87,-245,-246,114,-278,438,43,47,144,75,46,-36,-185,97,51,-8,189,703,11279,150,-91,6688,489,-23,82,-278,38,1133,307,35,282,222,-31,-41,755,4502,-9,35,61,62,59,733,-28,54,1408,64,280,363,404,-184,-107,9614,143,-245,398,543,5,70,99,4,-56,130,-194,718,-311,119,77,-12,37,57,39,65,597,122,906,197,857,452,68,2189,-14,1279,-29,285,290,84,86,-217,196,151,1977,149,-23,184,157,-339,136,-78,45,-75,120,59,16,31,178,51,29,8238,103,18592,12812,11127,13,-52,157,11,-292,229,373,6284,15,55,3091,116,899,-155,75,114,149,564,-29,75,-9,-62,2151,8,67,672,33,-337,732,-92,1,-93,116,404,281,54,830,22,-187,2323,347,202,251,664,44,-142,104,-105,-62,-434,2845,91,101,2334,1471,1305,15,1047,102,163,173,1134,136,67,455,219,63,1434,679,274,-301,5789,41,17894,327,41,-12,1837,-109,379,19,351,631,-12,17,606,-5,69,119,-35,18,6,195,119,115,45,43,219,-5,1276,-100,-1,156,202,2092,526,25,349,-528,97,12,22,170,79,4024,281,-420,327,165,30,207,73,57,597,-125,34,-143,131,96,973,-51,179,17,40,-31,574,51,46,168,25,101,173,480,339,165,131,-47,-28,150,120,-17,63,194,1661,1000,-185,64,71,14,27,1615,375,5086,331,-24,194,166,5,-11,-46,-337,294,-212,144,5,-3,107,247,33,26,-32,6607,38,-48,206,71,2705,1231,37,-2,823,1155,47,6,7554,3267,337,29,87,618,103,1251,631,92,1527,141,8,-40,837,253,1050,141,424,461,-51,-62,-48,43,73,-20,538,175,339,46,11,1125,-8,410,461,36,213,184,298,387,2717,422,129,77,50,0,548,887,825,46,-39,92,-3,32,164,121,119,17,564,32,-192,514,596,3,242,-35,64,175,-3,33,368,145,114,191,-70,-7,978,-72,-135,831,355,2438,-90,-1,71,-78,5001,208,25,253,1590,70,19,-316,98,-110,229,325,360,1244,440,-167,42,406,151,166,-104,-38,-74,-63,-344,244,80,81,172,416,-41,-151,22,149,70,119,50,-139,15,-25,32,-31,-77,34,-12,14124,2358,914,37,79,127,-46,713,10,678,286,33,41,-2,152,101,126,46,2016,51,-83,-7,819,-1,-229,25,-63,364,3207,-23,444,100,257,-72,173,11994,-131,822,266,1823,-15,-11,64,45,-63,110,6,65,977,39,94,55,1162,1,290,545,-5,75,2336,-26,1573,75,114,35,875,-31,8558,-743,48,408,-6,143,-12,561,553,19,81,-107,286,174,16,53,-128,-15,124,112,697,-13,46,33,175,423,788,840,1191,-20,138,105,40,175,84,-14,-17,648,100,70,635,-113,68,-5,48,94,264,33,-121,-91,70,2057,270,56,-170,94,396,83,1371,-21,32,2215,-21,-86,196,317,9,89,109,58,46,126,29,311,85,6336,-46,815,330,-142,469,67,289,101,143,34,127,-1246,1124,493,224,-131,446,380,105,634,1,883,1,-11,12719,105,51,-22,142,161,148,29,16,311,92,-15,18,1943,211,45,445,161,-434,38,-128,-104,-72,1091,-38,59,-27,2514,529,-114,37,7415,879,-3,131,50,128,-34,109,158,1916,3206,95,-72,50,323,1321,95,189,814,1155,48,-214,-82,150,-248,103,112,68,-7,537,62,-45,892,-60,1434,284,824,61,54,669,370,65,106,27,-354,-225,241,6,55,126,107,1771,5,-30,466,28,344,-146,221,76,52,196,64,548,163,214,-14,65,-26,440,146,6731,416,2,105,22,69,298,124,561,27,216,67,974,707,97,-36,35,162,4447,250,1125,-231,698,1521,87,651,-67,-29,1356,191,521,387,944,398,136,4,97,2604,243,-145,284,177,209,222,14,303,-32,867,760,-54,110,1274,393,164,10,20,1319,202,691,168,-80,46,506,-3,44,315,174,36,100,11,726,370,40,25,528,-5,169,476,71,-28,213,591,14,-765,-21,62,-109,171,16,-44,80,134,327,2422,233,58,562,40,212,28,22,556,170,107,65,129,-39,-39,4,-63,151,90,18,237,1422,16,44,60,9,244,-9,433,107,717,228,221,-21,516,185,-353,40,-27,2086,106,-8,188,-113,149,201,-203,1547,57,-16,100,-31,71,-8,72,138,205,427,187,354,116,56,50,39,116,62,17,4395,369,-61,-201,58,114,323,681,642,57,-99,15,75,8,6,16,1479,56,-12,-14,83,-62,-52,524,292,1049,-7,23,-281,-6,100,274,-20,70,12,-199,937,11,69,228,-336,11,389,63,64,-27,192,129,-30,46,-69,225,-148,31,1398,638,-58,-23,74,637,-6,123,313,-245,14,212,29,49,-133,194,41,243,52,42,45,54,4511,276,642,-58,899,116,281,-41,17,1967,49,824,201,-260,236,513,-424,147,-57,150,187,420,57,36,328,372,79,276,-137,225,225,-7,-72,-2,-16,86,49,68,615,145,-54,35,403,-23,483,30,365,14,615,-46,532,698,148,1,66,50,295,99,150,-34,3067,63,783,98,875,130,5,81,-339,256,206,432,328,37,119,148,490,88,813,-55,727,6,-29,1401,-31,359,61,602,48,-13,-152,129,-67,213,-268,-116,189,1,206,212,619,501,320,22,209,147,150,104,33,175,146,221,45,129,326,-189,573,330,478,333,210,-7,156,230,1020,464,365,108,10,157,4067,266,1972,318,494,1666,14,281,1200,10,120,-15,155,14,-89,119,449,204,-1,152,145,13,203,2358,42,136,-69,33,267,834,5598,5817,56,94,752,129,41,38,369,47,28,107,142,-5,58,-3,7,289,77,175,-57,254,114,4,54,85,658,426,150,362,-21,605,129,377,96,219,215,1047,24,-39,12015,13907,7973,4208,6245,6274,4001,208,284,61,524,209,99,708,239,-67,58,-265,-238,349,-37,-16,315,342,141,215,10,214,-10,60,-19,57,104,268,1273,22,112,-18,51,-3,7,24,161,64,-95,196,225,172,123,24,-68,495,497,-63,108,-36,439,103,93,-235,64,301,88,1,45,577,543,208,39,111,222,39,104,26,86,151,277,16,-29,3,15,17,388,69,13,-88,-20,67,121,162,12,179,122,84,-213,5,1196,223,56,34,-411,99,9,50,372,9,416,330,-2,422,177,-22,408,146,16,725,135,148,307,365,7,5,1159,-25,116,147,205,4,220,129,174,758,237,-17,364,206,202,1758,273,403,628,41,331,-32,-47,625,-18,-121,9,-171,522,315,26,46,119,171,2397,4,-194,933,12,-47,43,11,87,29,-53,376,262,-23,-53,-23,9,27,50,101,102,38,190,-24,15,334,69,-200,101,-3,-28,-33,111,16,405,329,54,117,88,-217,892,337,365,613,-59,1081,210,26,-24,4630,-250,478,30,300,301,4807,-94,-4,104,683,47,1644,79,2506,-7,288,452,417,182,71,972,-2,6,55,235,-76,137,614,82,249,253,-112,561,-49,-118,482,117,995,162,65,34,95,59,-49,45,398,-98,78,-125,30,530,50,90,1441,2,-172,582,20,85,21,766,70,-197,-222,14,585,1687,109,-25,200,-12,-42,59,227,249,799,451,-49,9,126,22,272,14,455,213,11,456,-481,375,269,30,-36,34,687,-27,-17,207,-103,-26,-45,-51,-66,968,133,11,335,886,521,1361,105,17,112,-277,299,316,57,103,113,156,66,47,11,15,215,98,894,2922,98,171,27,6,31,40,-14,2006,279,-505,33,175,813,-31,16,-35,583,869,503,191,-1,-101,177,-134,0,13,67,220,-26,-88,138,1290,36,227,24,22,-410,-423,456,55,86,187,287,16,239,197,43,599,476,-68,1843,169,293,1589,203,15,80,-218,117,-29,43,31,-81,157,722,638,-13,-83,-167,270,274,967,231,16,982,111,22,162,62,28,-9,92,0,-244,182,64,227,69,4,87,-42,161,46,507,-156,122,303,53,10,98,-27,97,439,526,2971,31,1248,-114,-43,108,697,258,473,478,444,-11,186,13,3912,76,30,187,345,368,1436,293,185,2374,2029,7,10,100,-15,-50,3,27,389,622,77,108,156,626,142,702,-93,409,-69,493,-184,11,83,457,351,297,11,451,860,-67,167,121,403,-64,504,152,95,775,362,253,3,83,263,66,95,77,418,311,-40,224,159,44,58,107,79,122,12219,-59,554,39,112,184,374,-183,54,-103,81,1358,25,18,382,168,14,1222,97,109,180,59,719,119,1861,-49,100,448,97,125,317,72,83,366,929,258,272,5508,0,470,193,739,79,200,171,132,175,731,56,-713,361,332,-140,-33,51,-40,306,603,82,-90,171,474,-20,16,32,77,106,9,1918,202,93,618,222,354,-173,112,149,33,224,-61,288,136,10,1125,63,33,44,829,14,114,113,119,113,49,-10,-25,307,1486,663,1651,70,265,368,-67,-380,0,23,15,82,-54,539,12,1132,-151,-15,19,112,94,145,62,28,593,51,13,58,23,490,428,383,193,71,54,77,25,520,36,78,127,5444,157,202,-149,83,16,-54,154,649,413,114,0,228,138,-19,798,27,222,7,223,191,538,275,396,67,122,50,70,28,-39,4,130,-26,18,90,2037,-83,58,-332,5,-161,274,146,67,64,120,239,216,480,42,6,-94,29,20,989,153,488,228,113,74,492,-22,101,296,288,1152,-107,37,46,1293,18,115,31,67,27,-137,-159,-35,197,165,92,-41,-12,642,155,1018,20,507,45,-21,329,65,149,-180,-7,-72,3,831,27,897,822,171,28,-2,26,396,303,-143,620,155,205,-4,63,105,155,183,32,41,-34,-14,16,448,-14,99,149,-3,216,-1,0,-39,-25,389,689,366,116,476,36,41,163,52,635,38,2643,7,94,178,7,21,137,-100,59,-62,168,289,-18,305,212,-76,-12,328,15,-46,805,-78,252,284,33,109,28,770,405,-13,17,32,194,330,317,463,19,101,6,237,495,875,-167,437,125,775,25,685,-116,1516,89,233,-26,-91,129,188,-173,64,209,-249,97,302,63,507,579,199,442,48,159,2118,585,86,308,254,205,-97,80,343,-156,41,137,45,-38,225,216,-25,19,1501,1706,-162,104,105,111,9,28,-119,1370,30,323,166,245,40,263,645,157,523,305,229,103,37,71,2,267,361,73,-90,945,272,536,203,462,174,70,212,305,-29,219,232,1772,6,255,-58,43,3819,14,1097,97,24,532,-10,1105,591,1234,-310,350,236,113,697,38,195,78,232,-133,165,74,-36,16,24,52,-36,80,137,203,947,178,76,14,83,246,803,694,28,75,411,289,99,123,-9,194,375,359,-35,230,86,283,-70,2907,164,25,14,115,32,922,44,75,116,137,141,25,31,36,436,-33,-34,95,242,261,105,-30,83,80,272,44,441,200,247,977,-9,34,41,5,401,280,78,343,-7,487,501,92,351,117,24,384,-83,380,127,256,111,-28,101,-21,75,380,-39,49,-157,-8,-653,-70,71,63,-41,109,51,-54,-119,-8,111,78,2717,321,36,36,36,148,-461,-116,766,76,2,29,-23,358,81,114,766,198,-73,375,39,377,39,21,-31,-21,100,247,274,80,-14,-97,291,365,309,331,363,-116,7,334,142,20,26,216,269,249,221,183,43,41,-101,158,-15,1516,-103,197,208,236,451,417,-91,78,245,911,307,-379,178,252,388,7,9,-19,219,639,1260,400,23,-62,54,400,203,56,125,1279,263,300,450,154,298,-112,397,50,504,198,234,145,2802,71,60,260,384,795,0,-63,95,692,933,248,1298,371,84,29,120,-26,23,43,-83,3,2114,577,-102,90,728,-3,117,-276,610,1537,317,-64,634,2531,334,-128,4531,-2,-63,282,386,55,141,202,49,-20,212,612,38,62,936,45,258,1097,68,-67,7,311,0,2256,-286,3233,-53,41,33,-17,1118,-34,36,-55,-66,-18,-43,1008,279,83,136,8999,-57,2004,42,33,-156,166,-1,20,48,63,19,219,317,328,-601,13503,8,837,-10,68,60,263,80,659,4672,46,-22,-99,62,-48,113,360,114,-34,313,12,49,2,62,690,497,-193,135,302,-87,20,1615,-655,157,191,410,38,-70,116,16,-16,176,4,686,-23,-37,12,-38,12919,21,88,11,60,160,-116,14,173,318,-13,31,-18,-56,-259,15,822,33,25,51,-45,2322,-55,146,4392,858,102,69,191,-338,-35,20,383,610,32,205,721,66,338,538,343,331,2416,15,2493,2223,158,131,293,713,41,284,-69,1,329,415,326,-22,113,2,102,1044,-37,8,6,27,5456,1064,-22,12,-6,3437,67,38,288,691,421,-388,-40,946,194,1340,3305,10858,-15,86,10678,1057,-141,546,17,200,948,2084,0,233,87,194,231,-225,825,98,12,276,109,206,98,19750,42,102,1358,45,27,7,61,653,-196,-24,10045,2970,-21,46,165,-4,2,499,308,-51,-163,-8,535,-170,-5,-125,-6,-203,-32,-321,85,218,424,-386,259,70,8,1750,103,-24,597,83,6552,1168,39,2778,2812,2789,37,964,162,834,-372,6591,338,4,-213,39,-24,-115,754,1564,205,-74,376,27,88,261,16,-42,84,297,174,855,512,9,62,132,251,-19,7335,2046,10,-70,1329,21,8646,68,395,58,27,2044,5349,12,703,12,50,143,32,15804,7609,84,2,576,128,1174,896,201,316,-59,3887,0,-9,19,95,194,3,405,93,12,-48,80,51,14,36,-137,38,453,600,196,127,-38,-118,47,-7,62,56,59,3952,706,1702,465,77,1133,3650,269,1443,-34,-56,21,138,2305,325,-115,365,-3,12,55,-143,103,-20,189,225,256,-19,141,-3,224,692,211,178,286,451,1052,452,393,199,2894,5380,132,59,-8,81,39,160,-437,1,951,21,191,10859,66,504,65,62,248,108,299,535,481,1,-27,364,121,189,140,672,5053,-142,-109,-10,7198,42,0,237,245,9,-78,6,103,44,71,0,23,293,239,-6,190,350,153,-261,-142,9,-39,1727,611,102,762,255,290,330,-208,360,-29,58,47,370,188,223,32,1615,-37,316,161,11352,-99,181,38,36,9,-5,2472,20,1132,-128,36,14,0,2400,-66,278,452,335,99,478,462,147,69,-35,-141,8939,144,14561,8613,51,613,2346,203,383,28,382,197,1927,1240,123,188,-798,-299,1599,322,21,210,1148,239,1125,356,-21,515,-174,-109,4265,595,234,74,3884,78,88,88,74,138,515,119,-171,-30,1200,14,474,12218,-56,29,40,166,851,67,1043,545,724,-9,118,63,314,231,434,25,557,750,1865,5,7,61,124,817,550,-17,-122,710,68,117,1107,39,3216,-91,100,372,1833,115,309,502,51,118,5,196,449,114,132,468,546,-43,-19,-118,1023,439,70,349,28,359,61,11,77,98,540,-5,35,232,846,12,71,20,2368,33,81,-32,6145,57,225,-115,42,-38,195,222,-145,400,315,27,367,150,215,110,14,4817,252,242,132,33,7245,462,63,-67,-48,-97,751,-20,326,16,524,598,141,224,50,110,-15,562,1200,1218,279,-13,170,237,65,697,425,518,13112,479,6262,193,766,127,339,550,-33,150,-188,76,-45,-24,160,1756,112,105,74,-13,-16,-10,509,84,-9,96,297,-79,-92,-9,813,2077,-85,-1,140,-13,58,87,222,15,455,-7,3,1124,-11,163,-73,338,54,273,65,-94,-59,-18,210,203,127,0,116,15,21,-101,65,162,47,41,159,121,-25,-152,129,503,578,147,-65,95,141,272,251,26,591,34,113,4,5,-13,68,307,559,618,659,890,-64,133,-50,549,220,386,990,-284,198,69,905,47,-178,-73,395,129,185,-64,155,856,93,654,29,-91,1231,120,130,81,363,82,238,82,-34,-42,13,-67,278,1664,41,-193,61,34,37,9,-17,-32,790,20,1256,-115,703,136,331,279,147,45,371,522,41,195,219,186,-61,44,323,-36,150,685,769,312,69,-181,114,353,1,96,401,115,157,228,-23,67,-10,-10,56,725,552,89,-15,45,-294,47,-9,-14,21,63,9767,10,1264,51,100,-14,-68,807,-8,154,277,658,319,150,184,-10,219,4,-180,-5,501,181,-9,80,42,1329,425,299,249,-19,306,67,203,19,119,211,30,-210,168,-111,188,301,42,-26,-32,717,7,364,338,286,-57,-62,28,21,167,184,377,1299,-228,220,180,-538,89,213,154,-4,2515,78,314,-225,878,51,992,145,514,252,-213,210,177,622,-11,244,1010,-336,-111,136,65,50,23,-16,57,1726,2658,-47,14,89,6068,1457,335,41,-45,170,1190,317,451,339,112,59,21,55,-11,1485,54,143,50,172,44,-38,-18,209,-330,228,24,95,9,882,-22,97,57,13,270,323,22,81,75,647,69,55,48,365,533,188,767,501,163,39,177,111,20,62,-25,31,1555,1278,-3,-186,71,83,20,-43,3,26,147,-36,37,-83,-73,98,158,421,54,-42,-22,-21,-92,-94,0,6,88,79,89,-49,521,354,68,-51,128,178,315,-103,128,568,-147,253,166,-148,182,316,156,606,1106,-34,115,151,50,269,470,17,353,75,149,349,115,-111,50,-133,125,205,13670,690,-56,550,-180,7,406,322,41,88,-17,280,113,-27,76,-4,170,1066,7,-279,53,396,91,1124,67,310,28,-9,-9,565,12709,551,-14,98,331,461,2640,161,6111,367,-87,334,179,436,10383,693,5,13818,309,103,-138,15,547,148,288,396,1269,-36,15,3135,129,5,2432,14,646,17,-136,34,393,39,768,190,-123,63,362,-5,47,56,73,336,3430,197,928,-129,5,63,-30,10,212,-13,359,60,436,938,95,218,289,-798,220,37,-35,27,-11,88,67,72,60,714,132,104,2324,4514,-33,-13,-77,9,849,-57,656,90,-2,1761,-13,497,239,425,838,897,358,609,162,71,248,6,240,11,196,86,-37,-32,11,18208,-187,650,627,-284,79,-6,46,86,-37,-128,-11,2,27,-75,420,-84,79,3,-180,8,56,-228,19,-19,-7,-100,134,-320,287,4881,-166,212,98,-49,917,219,135,9145,693,1,222,135,-75,1199,349,1800,794,-103,654,-123,95,20,491,119,526,-26,6,112,170,114,450,22,-47,75,-31,127,321,93,741,-351,270,376,664,22,211,532,10,4,1822,120,2320,127,30,61,2487,-39,121,170,26,61,248,-2,419,-129,-101,4,109,18,547,-12,16,902,1537,327,21,-6,87,218,1280,47,123,133,182,-84,794,164,75,1015,48,13,1338,911,-7,-31,49,-171,-187,21,338,46,-26,-79,657,22,-51,-53,334,172,45,449,46,77,479,316,-203,305,18,11,0,-219,-62,591,1823,28,-250,117,74,88,1318,993,290,1105,2816,-22,839,780,999,71,-96,101,33,188,-120,202,51,84,64,91,-121,15,46,27,-57,204,76,3611,27,65,206,-2,-43,-100,42,64,-93,1,43,125,359,125,217,-11,726,59,63,166,-2,863,1298,143,245,147,342,63,119,607,346,-31,191,-41,510,148,853,66,80,12,525,105,145,25,30,1822,55,-23,32,277,334,295,-22,122,25,19,145,-30,12,2502,15,1746,108,-24,2849,96,-8,-39,-13,32,26,45,309,0,-90,-394,207,154,669,160,-29,136,105,111,-16,142,927,22,85,935,10,29,815,155,675,16,25,4,498,16,-38,896,314,-35,3,-54,94,154,43,-7,416,8,1267,979,-262,1116,14,-1,214,482,1521,21666,-8,-5,74,-150,2,24,10,5,-41,605,412,97,75,285,-14,2658,34,204,669,-66,-53,7,49,1310,-12,2,-280,-26,500,235,16,408,103,573,346,755,645,599,-37,319,-1169,364,-15,-25,327,-69,34,66,50,263,251,87,619,-20,9728,78,-26,152,399,61,69,238,-16,65,32,275,92,35,3,-187,1617,1534,38,46,-209,118,-46,470,12,23,27,16,-96,13,50,1856,-204,35,29,231,51,22,934,-21,212,-3,367,17,26,147,-56,412,105,183,47,97,508,-78,83,601,13,17,-85,843,-29,-6,27,716,285,-50,-6,1041,142,219,359,-6,1076,694,936,2798,-547,-57,40,22,3743,589,217,38,34,-687,4873,20,513,167,134,88,174,380,53,322,116,-50,129,260,430,0,3208,589,1194,873,213,-52,69,749,396,389,-27,90,-66,236,-11,24,-9,-8,78,160,215,-34,-35,235,1084,177,54,159,409,542,12,17,87,-22,702,-9,-81,-239,-73,330,890,119,-74,-158,1823,3,3985,3369,-159,358,53,1474,11752,1549,122,-332,125,322,-179,191,-351,80,75,407,9966,10190,48,18,764,-81,105,-255,12,149,37,406,229,1086,1048,-201,12,47,-193,-200,167,121,163,45,-13,265,-481,333,-59,1046,-39,-139,41,1124,-19,51,-7,-12,72,-133,-1,-123,57,-112,18,28,412,1064,7,1871,-41,509,-139,55,86,-3,5,-71,187,562,231,519,521,-218,-52,-3,456,289,1607,4415,1612,7970,-146,-34,37,5,60,102,362,52,13,-156,130,14,418,-50,182,329,30,283,1909,3772,313,1513,62,153,27,111,136,105,95,167,2004,-127,-19,310,249,-381,2529,-152,624,-2,-52,-64,20,484,486,168,128,537,255,316,171,97,1639,167,41,-32,2,-1291,2113,59,108,12,171,329,234,-40,101,-448,-239,-3,378,260,733,395,89,221,-262,92,-44,104,165,-70,2613,104,138,190,475,160,310,242,668,60,-139,42,-58,-39,-14,150,-19,376,66,39,114,133,420,1031,92,103,167,-4,60,42,170,-96,302,115,-48,460,56,-82,364,88,332,14533,333,-162,3780,69,-13,-18,-93,554,1497,255,2761,3859,351,75,13773,1071,1075,29,2403,430,2,142,28,58,-41,-22,33,-29,-214,-117,924,690,6961,372,125,833,800,628,5,-137,586,431,-19,-43,-37,-8,-88,102,64,1071,154,20,77,35,38,1474,1256,90,23,244,105,1481,57,438,-45,247,1028,79,17,73,1615,1201,867,14846,12684,90,117,7,-104,-68,763,1357,264,185,1,-30,-96,110,82,78,65,-245,175,-33,-56,70,79,240,462,242,-17,258,2125,6,-11,16,98,295,91,83,117,2434,56,-25,-314,128,225,5208,193,310,343,73,-103,1020,286,-61,667,30,-28,146,-668,66,-6,-19,1052,144,46,649,-3,-36,35,-32,-14,25,-109,8,11,114,155,160,80,107,67,-29,-68,754,426,-20,-9,624,24,-17,-11,-220,-44,284,634,-28,32,-219,93,51,350,-68,-164,69,-412,23,14,569,-209,248,149,332,1,26,413,72,2118,435,285,-64,173,27,54,188,413,-117,842,332,1291,-50,94,1024,130,25,8,297,82,-3,377,37,1316,667,621,320,382,372,587,8,381,-8,4,-173,-319,-105,-63,-26,13,371,-98,26,162,72,-212,442,-1135,540,987,465,46,-13,420,176,2046,1811,172,390,177,-11,-253,-48,233,-21,56,8797,29,6883,40,27,4437,42,147,261,-50,19,1168,-12,875,-36,-326,29,1495,212,4,17,13,34,-24,-251,-267,-220,212,73,177,21945,62,218,793,1251,525,252,224,97,-16,-46,-50,17,138,-17,164,269,11930,30,-21,-58,-142,-20,-84,1049,65,26,459,504,189,753,-83,48,5582,172,18,-68,446,3040,5525,385,41,50,-65,481,112,-248,65,124,10,266,409,227,625,235,825,1712,-171,34,755,323,35,55,52,18,1813,2843,-232,12,56,-24,435,756,59,512,217,601,-89,16,148,140,322,-70,55,-102,-21,1444,-17,-15,-594,1250,1579,58,-4,221,420,371,-89,50,69,11,157,444,-167,-21,190,9712,-15,299,-10,-119,189,-216,7530,141,119,376,23,205,832,40,-64,251,392,113,1255,-3,59,1059,185,-24,539,52,85,4,8,1834,1069,73,53,-270,13,-19,605,93,165,-58,-30,180,-17,256,385,253,163,707,5565,-29,107,-220,491,584,172,423,238,262,256,819,-78,403,757,19,130,87,467,261,-23,-137,168,-112,3938,-39,28,222,1343,-15,518,191,347,20,118,146,-12,3373,100,88,31,-17,16,-19,58,196,1,527,-26,103,1152,1058,-56,-5,182,1,-30,30,945,-10,165,446,671,354,180,154,151,-31,528,9,29,5,-116,788,217,17,69,303,453,55,813,197,-99,373,253,-50,158,99,210,130,-136,155,11,8801,4385,-15,-22,-7,793,174,11269,80,-11,183,63,6,29,58,197,53,905,69,270,402,34,-8,-35,-57,-22,61,-27,28,293,107,-104,89,-236,245,30,111,179,-17,261,-15,-22,-13,89,102,-4,61,-33,70,147,-77,41,224,162,-255,200,1,168,348,296,67,23,94,-14,78,-35,158,532,904,-40,685,756,234,125,-902,-57,368,77,-1,222,1442,-21,497,168,-220,-33,-64,40,289,-369,223,609,165,-87,506,-584,-40,164,197,91,209,433,27,334,542,781,57,120,130,1039,184,59,-32,-55,30,-334,95,10029,279,156,46,22,187,-35,28,1492,129,458,403,1531,302,788,249,243,263,161,283,-12,68,645,138,385,-215,14,11,48,61,298,384,-232,-313,31,88,249,-24,1863,4747,-70,-46,754,22,2658,86,57,104,-538,162,-31,869,223,688,-9,-84,-105,-74,-221,-275,6,138,594,-9,44,46,-10,64,-154,287,-135,366,-8,-260,-332,495,180,6,-52,-51,-128,161,854,-59,170,239,29,-29,-118,-21,-195,767,67,-162,-537,416,6879,-133,38,-229,581,298,344,88,771,35,4,671,344,107,101,434,89,-12,154,278,59,100,114,104,-111,69,-260,173,227,11,-119,1110,-90,9,397,108,-22,-844,-112,388,839,523,-1550,5,433,43,190,60,38,-36,327,129,-96,-130,4253,45,245,205,102,1697,184,6935,163,-392,-14,46,47,-20,62,451,90,-828,-1277,-250,883,-13,-405,1335,36,-467,234,-190,-215,-58,2166,-28,-84,158,332,190,4574,1797,251,-365,249,-141,84,2902,62,86,-168,483,32,12157,-934,-2157,-3411,-7700,-600,-50,145,600,99,-88,385,-112,124,-8,234,894,919,119,139,-186,25,909,92,138,-6,87,3,68,-79,127,64,21,244,196,46,33,43,43,898,421,14,6969,-29,106,-10,-166,44,40,446,149,93,45,596,154,-80,20,-5,24,0,-51,-201,169,300,220,59,561,-17,-85,-154,18,864,81,1354,93,15,-8,36,-71,183,68,137,465,635,343,-6,12417,-144,2,93,9,-44,1,-6,34,-105,35,67,-1,652,8,140,-59,-13,491,-34,882,29,-40,-60,63,75,-112,36,-36,-19,110,-38,-37,104,57,149,359,41,19,165,-22,165,-22,307,2,27,106,188,-127,-43,32,9,86,-24,10,48,4906,69,-37,489,48,898,602,77,-23,-65,76,272,2318,-79,80,-55,-239,163,-61,689,-45,152,83,-100,661,457,-74,-57,276,-8,-33,-25,64,144,193,4,-30,74,23,15,22,264,607,256,111,189,-21,-16,19,2156,-23,567,28,-62,-116,-507,335,236,249,90,64,55,-249,-3,30,-20,78,553,87,177,1294,834,202,-1,608,-409,911,-19,204,30,176,29,14,206,42,-41,-74,513,70,31,649,140,39,-2,288,30,290,6,35,97,-71,412,17,281,675,263,56,-10,332,89,76,20,328,-2,-35,1429,176,79,1140,15,64,762,1255,307,-443,130,3,309,-136,-11,-209,-74,-14,73,34,244,36,147,27,-83,67,-6,183,93,68,57,166,201,478,67,34,-149,-70,-27,-51,726,239,83,264,-38,107,-19,-92,-12,69,36,25,17,-27,-41,-40,-4,471,-7,72,102,593,66,35,245,-58,15482,14652,67,143,-133,1994,872,133,479,-227,36,168,-60,43,-1,-8,-93,73,82,68,117,39,-715,1615,-36,1082,-12,44,-48,123,89,-25,56,-63,1
-159,-113,-62,-16,-160,-395,97,-157,15,-8,-357,-321,-511,-221,63,447,177,-48,22266,-700,-804,-51,-18,-100,-181,-110,-147,35,-70,-130,-365,-160,-4468,-3417,-3709,-4218,-31,420,1820,85,430,1050,1629,12616,605,2767,24762,170,-67,176,965,2366,740,1414,15,340,605,-291,378,117,-73,524,236,18,174,261,1825,269,1057,-695,-625,217,-224,-425,-5,-58,378,802,1324,129,134,372,31,-80,288,760,-108,326,548,211,345,283,574,682,484,-112,-33,147,38,-90,219,-373,77,-77,-395,50,3201,372,-958,281,67,-217,117,-25,-807,13,278,164,-15,-387,45,-41,437,851,-77,1600,83,-207,234,-80,395,-311,-3,83,-65,444,-11,1190,393,318,-192,584,92,360,-85,130,828,1366,62,306,105,181,417,1577,231,-224,476,-534,85,-122,987,-234,662,393,261,137,626,494,704,308,2740,142,-8,271,4420,692,132,67,170,512,652,189,18,196,1059,45,-23,-5,-1092,-276,3558,-11,78,-186,1221,1786,142,209,-88,906,412,1002,321,279,-11,98,-430,3206,496,900,170,-630,-11,-326,1558,-707,234,1488,-194,244,427,-232,284,-70,11,19623,-92,511,1309,55,-55,226,730,549,127,-251,623,719,1580,648,4252,295,6126,6,-18,-129,715,120,145,874,224,643,1035,36,229,-605,238,6,749,46,938,368,-752,338,-95,-380,-53,-1017,-159,-191,-482,8,819,777,1149,477,425,100,-1102,-144,58,1744,4998,199,819,55,306,704,1163,-191,10322,1521,3090,-80,1017,479,476,1126,3345,330,437,-124,50,-102,626,80,234,2301,216,626,-105,368,-222,387,1833,408,87,11,248,-155,-194,1763,1741,1131,383,873,2029,455,217,221,987,33,781,487,259,400,78,563,1304,1019,43,-328,353,227,-92,11,1040,65,-152,2150,489,-18,2021,328,6,460,601,408,30,62,58,554,1010,1776,174,665,21,1914,2648,732,3902,-132,181,206,1691,784,263,858,1568,289,293,-20,-50,1102,1550,709,-315,440,444,-258,-36,0,181,-192,-16,301,1092,60,715,657,2175,725,647,65,72,-72,6,-288,-134,-95,987,764,-199,-43,417,377,-315,134,-222,108,-90,559,400,528,209,194,3660,241,196,1470,2482,149,-295,-367,-67,869,224,732,1280,616,1149,341,410,50,30,-940,253,40,36,1424,363,88,1097,239,-105,-735,2001,-906,-414,-249,70,2395,1525,5214,-144,310,-341,-196,1144,273,224,-68,162,-341,1438,-189,231,-67,73,140,256,645,1275,727,415,-72,83,303,273,206,-21,422,321,-194,263,368,667,231,541,481,-792,-67,452,2108,-98,1622,437,-72,3136,573,-509,197,249,162,697,3,967,1651,124,908,132,896,-184,107,-392,881,1480,1178,341,491,1820,9577,333,688,422,1408,395,283,1082,179,177,1116,4845,962,202,-72,435,-876,12767,315,-132,4822,3499,514,4269,2360,127,-28,211,-87,23,5,7187,455,-145,-407,796,32940,420,134,1408,-154,13,207,479,1017,595,254,402,189,1366,90,204,779,192,2469,568,1500,502,365,273,402,368,83,-63,1096,53,181,355,67,333,303,2123,440,608,445,1833,910,-1381,425,243,1684,174,-72,-36,18,88,-194,87,430,372,683,2224,-55,-117,90,83,-124,947,-62,358,55,331,-48,4128,383,419,135,-305,593,-102,700,75,-219,-97,1082,-51,806,1118,640,-491,-100,-51,906,217,420,149,698,90,6,460,628,1153,487,-45,799,1149,454,-544,154,3,-251,350,229,73,306,625,506,784,40,144,735,424,-209,489,-152,-217,40,1066,1005,-377,640,625,429,-251,115,377,370,1044,115,232,853,539,-214,-82,291,164,831,197,712,735,-38,442,-276,251,315,385,620,216,306,229,1550,610,469,-2060,502,98,357,174,1969,23,833,46,578,251,658,241,-268,709,224,553,122,149,206,315,2276,251,251,75,1044,1183,-248,221,202,-543,-150,447,-132,291,155,-191,5,610,-491,53,147,-363,519,-437,1089,155,41,55,1738,73,110,-98,343,958,-78,2117,-355,1191,105,-157,-139,274,187,6320,-98,821,88,-211,906,546,112,-217,1801,2274,283,-249,576,-313,6657,1394,2681,-13,549,46,-239,53,21224,-122,202,3131,1084,1002,295,368,73,809,-476,-973,219,-40,-271,-117,-442,-378,353,85,357,1446,3241,1300,859,-182,320,1605,1486,-137,707,-110,-103,293,98,341,1072,-323,-335,196,-159,113,1810,31,-447,194,268,346,-378,124,953,-82,-378,-261,-83,-588,157,-25,802,-75,-442,-341,1475,-15,248,192,2128,19834,150,31,-98,1708,-152,40,-563,8459,-62,-568,107,11,33,429,420,367,22156,278,20,68,276,234,-415,605,212,-362,9995,-397,-313,274,40,3888,26182,3,-834,65,108,103,199,764,-538,5544,938,72,187,1793,1382,30,155,216,12415,2410,248,452,799,115,673,-1,-548,529,-55,-186,5248,-279,53,93,58,-139,606,397,-378,-325,-591,310,196,-65,403,-105,-177,-571,526,102,88,-1394,219,5399,-75,80,77,611,1,722,797,181,586,25,-67,35,-494,248,150,739,-107,289,-234,56,234,650,-5,-53,-239,1164,43,360,-253,-241,10982,-154,789,253,330,-48,-472,-355,6,-92,-246,-68,885,5528,65,97,-844,227,-248,206,119,-157,-100,-358,648,0,-231,-1941,7388,0,248,-11,5412,-283,115,219,14170,-459,358,288,430,-181,-43,-1097,395,-155,258,-295,-269,-397,3100,1087,-18,122,214,-145,-129,58,6981,36,-20,-72,75,-1077,231,574,851,789,90,362,398,-177,2043,298,1981,502,1763,556,1756,-150,1161,698,1578,-346,232,214,11914,487,1221,325,1795,145,130,134,5174,107,78,41,367,172,367,122,-169,120,6,1592,227,-15,-388,390,199,8,295,2331,1966,690,1646,1386,152,202,77,623,191,1304,3332,147,-93,-16,600,2231,613,4110,271,33,553,372,6959,802,124,108,393,75,192,-115,595,-110,243,-25,688,1850,363,952,-21,60,-264,-119,390,206,234,72,355,222,56,83,92,30,-122,-241,-107,88,868,236,-68,276,75,603,68,1265,330,440,1532,566,53,-100,387,321,-92,92,-184,85,-68,486,893,20,202,11,18,-419,73,-484,-529,1079,430,-566,162,127,207,388,-588,357,-305,419,-338,164,-424,244,-308,-130,-124,-251,688,1099,-144,-973,117,539,31437,8761,-20,-8,-722,427,45,55,254,68,-574,95,197,5,1,-98,-276,616,497,390,425,137,21,-53,67,20,754,1585,-115,26,192,786,243,11,97,724,968,179,134,-129,-278,-142,-72,85,3359,182,1066,77,553,-222,177,-430,33,112,2056,306,-273,938,67,-256,900,-878,-28,489,1275,281,2517,7584,-10,170,-113,427,1870,78,888,184,201,10,62,26,-87,1029,1039,10,62,53,35,232,893,159,876,856,-87,447,419,258,321,-30,509,355,437,-271,462,56,-90,238,-710,942,56,752,2058,564,248,51,-455,192,77,-571,144,-784,-55,983,-23,563,665,1257,189,-253,139,160,1329,-113,429,209,40,1947,640,2028,306,-134,1111,48,590,1382,-110,263,144,1176,11148,67,82,2931,276,-90,370,120,95,-72,1503,650,859,-46,154,181,120,988,2071,690,181,-162,-53,315,6223,-23,-236,393,13,574,890,-948,797,2148,-82,56,98,149,162,-132,48,102,-276,-46,-1459,-338,93,1565,-422,231,-46,2509,1506,1729,214,-836,43,345,-23,239,345,-251,-8,3203,155,167,72,30,-149,90,-323,197,56,1480,-11,616,809,536,295,-194,-186,189,177,271,-1032,241,771,-108,33,-134,53,-56,688,1121,-147,-90,226,83,-18,536,239,181,202,972,373,-357,-209,-165,548,98,980,98,419,170,154,3,-137,-25,189,18,786,150,164,-87,110,-641,184,83,-43,427,1025,67,-45,58,-204,-80,-135,-789,1178,-134,93,620,-23,-119,464,-13,-97,152,-48,655,-665,222,-43,3097,-103,65,-87,-155,1496,-1,722,-160,633,-97,776,65,6,201,-23,6,268,214,102,531,-117,110,40,1828,174,110,12980,1672,40,98,-155,238,-119,11,67,-155,-58,564,1848,164,343,-222,-117,-274,-87,35,102,-177,1671,491,93,291,43,31,306,129,516,-139,-155,0,559,18,67,67,201,-524,363,-15,588,-1034,-243,-792,38,26,18,112,88,-382,650,-348,333,529,-45,-40,286,132,-75,5,60,358,360,1386,-15,670,-122,576,645,489,613,427,10,1220,-206,182,348,169,517,-117,405,-23,647,-26,75,201,459,1,427,722,667,680,241,93,-83,23,970,514,-424,85,635,-97,507,103,-227,-514,-730,457,655,2039,83,105,603,-8,75,-222,-452,268,249,-60,-113,1986,10550,217,-169,22504,288,26,8,-849,-154,1211,474,-246,199,189,191,-130,164,5057,355,-56,311,378,239,794,341,621,1882,372,-162,672,224,152,-395,12445,564,-522,273,1498,258,256,343,357,55,199,-479,1971,-492,41,325,-308,176,8,-45,10,3449,196,-130,427,1176,301,107,-201,-1205,256,-596,-497,-164,-41,-199,-816,509,0,843,100,-338,251,174,-700,325,-159,-35,18,100,-97,40,53,352,-201,-80,22000,-10,17586,11958,20280,-88,-164,201,8,-631,459,645,10992,77,-58,2073,-367,1516,-792,405,251,950,2735,-271,172,-132,224,3716,58,-62,688,-430,-1019,2591,-187,60,-345,-6,403,-291,-82,2924,-377,383,380,259,591,595,68,112,-449,321,-82,-353,442,3903,3,-206,737,405,122,-113,1144,499,393,-224,124,152,145,558,373,266,698,36,405,-330,7782,181,11911,2343,97,75,1758,-333,1062,172,496,-51,732,56,249,132,387,-77,375,-18,-8,345,320,-50,-107,300,-516,-46,578,-82,-41,98,533,12935,40,31,-36,-824,26,139,179,2725,26,1413,162,-368,-112,56,-261,92,-15,-73,1765,8,-315,-598,135,269,2961,-209,288,338,10,-286,995,-144,-15,75,-227,730,289,405,6,355,-90,-362,600,132,40,-45,248,18,918,920,-938,174,75,167,20,3634,1121,9482,1067,-848,1071,358,236,113,-244,-732,283,-880,740,353,202,1059,576,-88,87,-311,8957,70,18,533,174,336,217,26,5,263,1175,313,-85,5471,3025,157,-164,871,176,-6,874,1017,154,3225,258,56,1069,124,492,709,350,343,-187,187,212,21,221,13,284,1161,283,234,291,-92,1453,174,502,1128,212,177,600,196,925,2282,1171,144,289,-88,-150,675,-115,155,40,-87,345,-26,90,435,405,1,278,794,368,-258,241,323,-139,2279,-41,502,846,-65,1,797,-115,452,130,-169,113,665,-40,-137,1263,539,707,-380,16,-15,-41,2091,933,92,506,772,574,-288,-430,107,-144,176,331,28,1510,1052,-182,206,305,301,-1258,-30,-105,-387,214,6,455,246,51,672,192,-51,-1009,36,-194,-155,18,100,-538,-159,-338,-11,-46,-75,-248,-15,16378,4934,442,-8,144,68,-1,-232,174,142,125,28,-10,-328,243,83,140,-241,2143,578,-727,-159,1215,-549,216,13,-410,353,1317,-192,424,320,479,-311,-60,4850,-417,182,-62,601,455,-113,-26,135,-258,-55,450,-767,1168,253,-6,-129,1185,271,533,261,155,-23,388,-72,283,-444,248,-110,424,-343,8446,-613,358,-174,113,202,365,455,414,393,201,-41,160,403,124,139,-51,-147,826,-224,425,73,975,318,211,962,534,1366,1014,217,-127,-112,77,-522,-124,-241,58,1106,229,124,1066,-174,67,53,112,132,142,124,-757,5,-11,1956,484,120,-531,187,2993,254,1506,-194,73,1339,-58,-236,980,-588,-194,179,-305,-117,132,271,-36,-234,-23,10003,662,534,690,-21,1677,226,1079,6,707,911,477,-717,234,88,318,-298,432,234,239,100,23,1268,13,-13,13964,-911,207,-192,712,217,1173,40,31,283,21,30,-155,1114,476,385,467,-92,-584,-291,-113,-75,226,2269,-293,179,-70,2822,445,-119,58,18520,4073,-243,432,53,159,-172,-276,393,305,2380,-72,-140,-253,923,1795,207,13,511,1216,20,-1081,-120,162,-516,98,184,781,-56,395,348,-5,807,-130,1957,628,2552,28,420,212,2276,162,276,-130,-393,-668,819,-300,331,51,164,-10,20,-51,420,144,186,-303,995,-23,283,1134,358,492,248,836,103,194,-278,289,764,336,129,-160,626,4366,130,829,227,791,50,420,236,1503,60,169,98,-26,-140,1538,-87,1191,152,1615,1770,108,429,-452,338,78,536,564,467,1285,618,179,78,100,1369,-38,-380,6,289,-224,7915,2940,90,-551,747,1708,-130,145,1765,1079,6,191,343,125,667,811,678,-685,137,357,150,-105,1322,710,67,365,-87,-145,1005,-16,-150,548,-119,429,402,125,-41,21,744,134,-2028,-13,0,479,249,113,-157,284,145,1094,1374,28,-21,534,88,330,135,-25,1448,172,103,53,256,46,-43,239,259,583,-204,88,397,1248,-48,460,30,147,1537,-51,2004,355,264,46,516,-152,181,192,-380,26,-46,586,-970,-63,908,-403,799,935,-326,913,78,-113,521,-13,226,-25,477,1002,605,172,246,1542,165,82,51,-174,30,325,-30,15848,318,56,-311,150,-135,-102,353,402,202,-524,-53,232,100,-238,202,-80,48,-90,21,2301,31,3,1159,-68,1107,-10,115,-425,-30,83,139,-531,162,0,-375,-144,-5,165,548,-350,-63,110,93,385,30,378,348,159,-338,-75,145,-417,-159,437,863,-78,-162,20,395,239,346,740,-568,159,248,33,-62,-222,229,56,43,-234,55,160,313,3602,380,1602,135,657,460,279,-144,10,5472,105,429,546,-486,680,320,-687,544,92,330,107,782,-16,102,437,-129,140,174,-491,132,298,85,-165,43,236,191,70,-256,611,581,-5,-8,633,-25,516,16,1022,-60,1314,-192,326,704,362,43,407,-154,124,-147,197,211,31,152,338,115,266,155,-132,-55,-576,204,559,528,724,122,-85,388,715,202,1146,-80,241,73,-38,2542,-70,871,170,-90,-117,110,72,191,-6,-6,-1644,-296,301,142,55,316,170,452,-177,-53,-15,298,459,21,-35,449,305,283,46,318,591,-600,511,-172,60,353,11,-229,30,358,2323,791,462,725,1,-311,18143,-45,1173,-548,-650,616,35,330,174,125,467,0,905,13,-41,160,1344,165,58,191,-60,129,363,1699,295,942,-20,55,425,1320,16557,10135,-36,8,623,50,152,58,1535,85,-100,191,328,16,-137,293,-117,98,-115,82,-25,440,1466,241,11,77,278,583,318,574,20,117,216,92,50,571,1176,866,10,812,15005,12412,8437,9696,7903,26599,4366,129,977,217,-340,898,10,248,1101,454,108,-269,-102,393,-142,-80,-77,1272,246,-10,-110,345,26,-16,-82,584,243,528,-40,113,7281,-393,-55,-68,-113,-154,424,0,-293,425,-21,-799,496,170,-16,98,1126,-357,176,-259,1210,169,665,-507,-77,373,-231,-35,43,251,367,115,56,248,-529,108,38,191,-122,140,189,-1,-113,72,93,-72,923,202,1,-191,-127,729,1699,-16,21,501,283,30,-526,-48,953,636,85,-10,-1057,316,-110,256,-72,43,269,181,-70,1283,159,-340,1880,3,53,26,254,199,310,603,21,18,1359,56,184,328,204,132,321,48,70,-46,477,-48,766,444,367,2514,583,1798,137,124,256,1572,15,192,124,-3,152,460,98,410,593,62,212,704,3426,134,-48,46,-93,-20,241,122,75,87,-102,1009,276,-13,-63,113,217,93,-18,687,221,93,-5,-222,-239,722,-1,-137,18,124,-10,-77,201,-11,-78,1344,281,435,812,-558,125,279,93,419,-78,206,2452,-194,-83,10543,204,224,176,491,189,1213,-256,0,160,564,28,9051,102,1235,-150,487,491,531,-20,222,283,-78,26,196,1426,-110,308,370,435,771,564,46,432,-276,-78,1647,591,1471,155,13,-36,26,181,-321,232,6,196,28,-427,174,-95,85,-67,2428,-134,-781,-23,-142,839,273,930,321,-142,-784,5,419,1516,-326,-73,316,98,41,51,-283,78,772,1076,-278,170,-113,-40,787,-85,232,219,33,2985,-618,678,217,254,-154,50,1288,182,73,1166,-20,-162,72,100,-26,804,345,300,189,687,447,514,231,197,1045,-77,259,367,93,407,58,474,-97,134,420,194,457,-414,467,2490,647,-214,315,-63,310,83,-25,1704,236,-784,-113,137,628,55,-145,-127,214,449,648,471,-97,-147,78,-279,-95,-31,43,439,-11,243,-137,606,417,779,97,268,-551,-232,916,78,95,521,95,41,-139,288,87,414,1044,276,1166,33,631,2817,415,-87,-192,-658,-259,-93,23,824,-380,103,53,-102,-108,-231,-85,796,710,630,130,-214,460,568,-6,165,36,263,11,33,-159,-328,-77,192,239,-385,115,338,-72,-31,80,558,-206,226,606,-179,102,45,-110,70,786,303,4178,439,261,1005,10,330,586,308,1337,-18,665,-196,346,-26,1738,-90,113,459,244,807,2556,256,-80,486,2160,-50,125,38,-10,-149,202,-63,477,222,454,144,176,7179,243,1154,-357,472,112,975,-1062,251,-177,60,767,851,365,1009,1783,-392,-125,-149,563,226,1505,-149,199,452,603,744,-115,-402,-135,90,360,489,-164,318,-15,623,157,113,915,628,224,481,14349,35,2546,194,232,162,1394,-269,154,83,-196,1367,197,95,638,117,-68,1719,440,127,88,-35,517,160,1257,23,56,1865,199,36,176,98,995,1654,1553,705,1151,1609,68,-103,486,234,-11,348,360,181,134,226,-184,-739,1104,806,-90,398,206,140,549,816,420,-293,120,802,-112,-142,60,398,-693,-130,-124,192,-390,355,-204,802,226,122,283,149,-28,-357,469,-199,-164,4438,142,93,154,325,140,559,145,23,259,-21,-182,10,145,1573,501,1575,313,254,397,75,46,40,30,28,482,-8,113,-238,1542,-338,588,-41,33,77,697,177,25,657,176,-20,65,132,950,-120,724,-18,152,216,502,-134,658,-55,179,97,9897,650,878,-129,50,212,-162,-11,590,472,-48,-115,722,107,55,955,115,348,1,-15,124,945,403,1959,425,-28,41,388,281,-760,-154,186,6,139,-147,-196,-199,95,-1193,-60,-558,407,227,254,-186,246,328,-254,487,117,75,-58,-155,192,-38,454,2189,160,214,-20,147,-207,496,430,-742,1129,-408,-311,72,1956,-243,295,-6,-325,80,-425,-445,-28,311,212,460,-253,119,497,40,643,829,633,204,5,936,-15,-268,-191,-50,-289,-95,-105,147,-281,911,11,77,-50,-95,234,1324,41,2938,217,202,-98,72,373,652,533,-45,528,226,6,-226,740,165,-62,174,-26,769,-10,165,-25,-90,950,714,809,538,-514,-11,35,191,422,1211,298,913,8,60,226,170,78,900,-236,-40,-724,239,916,-90,119,-388,-103,-108,836,-78,-95,259,254,-15,224,-162,368,-82,244,137,-78,-13,150,145,196,769,353,-60,336,95,1297,672,355,-186,447,616,264,-357,1010,-321,739,169,529,-113,-105,246,631,-284,-33,209,-279,140,-11,107,732,1116,444,992,177,321,678,1949,-51,370,2103,38,-105,73,239,-595,-254,264,23,40,1979,217,-3,13,311,1808,-53,-931,187,53,36,377,103,5506,291,13,197,83,397,323,199,130,1300,1431,-72,73,157,360,132,476,1081,155,-221,-20,-145,420,177,1161,-137,-40,129,336,229,316,152,616,-132,-204,-80,184,12115,-62,507,77,419,219,226,1337,-26,229,-492,412,566,77,824,26,653,397,75,-556,232,80,-122,10,46,56,-65,112,481,-83,1448,839,197,1,169,544,1282,856,36,293,368,231,28,305,36,77,460,283,-55,92,331,442,-269,1448,719,112,21,296,56,682,25,60,618,105,531,1,23,83,395,-122,-38,1984,489,311,-804,-135,92,125,331,-300,774,271,-623,-172,-92,-75,-281,-95,834,6,-164,678,-80,-21,789,227,896,68,206,311,122,828,383,403,117,-142,1206,122,159,1548,-55,-5,-454,-80,-1096,-100,26,378,-40,-3,-26,-382,-616,546,-6,497,429,308,60,-948,179,157,-291,-318,191,-152,184,194,-108,5204,130,129,6126,108,-338,186,103,36,346,108,-25,72,110,169,720,144,56,-663,462,1009,316,181,202,-206,-6,947,397,11,78,212,46,408,491,-239,60,-155,-670,281,38,1542,-98,325,464,672,1602,72,16,46,207,1238,-311,-70,58,40,6,36,-227,78,206,481,21,355,93,95,107,36,1438,-18,331,1506,782,202,1074,273,2410,-23,700,97,341,214,-127,31,4359,144,-45,-20,144,-93,-65,-221,-73,650,382,129,1129,-5,241,239,68,11,-78,164,-117,20,417,276,-15,78,1280,-10,-33,-360,891,2921,710,-668,338,1335,378,-395,2772,48,-25,115,1069,-631,112,355,77,-45,-26,528,-1097,6,377,-58,144,3771,176,-197,73,308,23,2140,-305,315,-103,147,-73,36,2569,72,216,-249,-569,-21,51,246,955,179,278,903,97,2009,1007,-26,-124,816,18,692,-51,120,-221,618,367,1297,-147,23882,-305,536,-62,144,-43,462,187,306,1873,-25,-115,243,87,288,93,326,348,1340,-31,1480,-424,13,534,1872,23,-139,-447,439,115,43,197,-372,132,70,224,232,-62,6,25,-383,331,-16,492,-72,-46,-147,63,21247,65,-43,169,487,528,1381,308,595,113,15,-21,-383,-209,-578,-110,874,-21,-145,78,63,1615,-135,424,3630,273,70,35,945,-521,-83,-8,700,539,-35,119,2948,224,251,-653,1307,315,3877,-13,3692,2453,449,289,419,439,323,-53,-269,-112,-112,1156,363,-3,395,-110,-212,1500,-43,-216,68,75,5591,1758,-82,-234,63,3902,155,-68,682,1798,641,-1223,-422,5234,-350,1646,492,12573,-107,75,16183,1944,-181,730,-70,789,288,5722,-92,343,328,105,-340,-1863,-117,-129,-30,-425,631,1,38,17626,-72,-77,1640,328,0,387,1825,444,-377,-243,4822,1969,18,122,-50,-73,-48,31,298,-308,-390,-55,1607,-762,18,-152,172,192,50,-584,-16,368,749,-417,414,432,127,308,-192,189,1176,-449,7239,886,325,222,7963,12546,-207,1107,296,-288,-110,7611,50,377,-424,-11,11,-1,1936,63,308,-164,127,-209,98,635,-25,73,469,1423,258,910,318,83,119,-23,519,-129,11961,507,-21,-357,-232,62,11984,125,709,797,-97,2237,2113,73,841,82,281,36,-35,17474,7760,127,-127,70,261,2222,1238,408,797,-217,11074,-162,3,-157,276,103,13,124,144,78,-533,-82,182,-187,-31,-197,232,50,740,764,1190,-256,-476,-40,-13,70,85,219,-385,-117,1550,650,36,2373,2123,1037,1587,-10,268,-85,804,3942,578,-170,129,-90,320,-48,-238,412,-13,35,720,633,-113,174,-182,182,477,397,23,236,-60,1159,363,-385,502,1971,14018,-65,-298,-10,387,271,80,-231,234,1044,-41,181,10271,-43,279,56,-53,274,154,206,221,544,244,-102,710,-211,70,606,1354,574,-90,-385,1,10806,-538,68,179,87,-23,-51,1,259,43,155,-310,596,502,323,-98,524,-212,509,-528,209,-50,192,308,435,496,868,238,615,465,838,-8,87,97,35,157,167,320,-357,779,21,261,92,15727,-63,-18,-55,0,221,346,848,-652,3776,-139,43,102,-80,747,-192,1121,103,276,172,584,1086,159,239,-100,-306,730,258,18704,12130,10,754,2034,232,1344,-92,1084,1382,1458,1109,102,496,93,-196,251,501,-97,631,1253,422,5464,70,90,474,268,-159,4063,487,224,144,1785,-631,87,199,400,293,261,174,-549,-315,836,-162,402,10813,-266,134,85,-87,730,248,1788,1530,1255,-238,58,154,340,45,1178,1939,484,1305,963,124,-160,-72,590,1367,120,-16,-217,293,-113,-18,1505,100,1047,-93,8,300,1042,474,258,159,75,124,-241,363,291,263,-207,559,368,45,-103,-103,336,375,224,2179,30,688,-23,3,46,100,643,-93,-328,21,2418,-28,-33,-72,201,469,367,-174,2251,-43,46,643,1121,-25,652,541,-167,53,315,-191,586,-43,-87,155,3,-271,289,-60,177,244,12001,3340,1141,-135,-80,155,1265,-392,-152,358,87,-40,107,511,78,97,330,31,2524,1454,222,-313,236,251,469,1396,923,1476,13935,856,6825,274,486,301,556,449,191,440,-380,-284,-82,70,202,1292,6,100,199,-38,-5,-187,326,253,88,199,244,-83,-149,-56,739,1989,459,15,192,-25,548,-26,315,125,1138,-119,727,1907,172,388,-176,554,-23,2452,-202,-51,-226,-217,269,378,-77,-8,274,-5,226,-801,80,124,-97,140,-45,-108,87,-341,-170,730,720,-31,-365,129,-244,1079,705,335,258,-63,5,-154,-152,-160,202,370,1168,2482,1188,1382,-164,-239,162,157,-239,3,214,-201,184,100,6356,-333,-440,-97,236,189,528,92,492,4264,375,-1299,-38,-194,682,120,1205,62,82,51,558,705,-95,43,-155,-33,293,112,112,415,-87,41,316,-120,-55,253,1079,189,1476,-58,1052,115,573,434,194,-154,154,316,469,75,120,501,-5,145,357,315,263,251,598,-420,219,-440,169,-90,-165,21,253,323,-135,295,-273,120,298,-97,-97,682,-310,46,-92,-20,-1015,155,-41,56,-184,-113,8365,191,1406,40,144,-55,108,439,-301,341,134,1136,21,541,442,-263,313,-63,-8,564,1929,782,179,-35,-56,1329,402,816,583,-147,787,-212,-68,164,492,236,-20,-856,-60,-182,169,683,137,464,-53,239,20,231,985,507,18,-124,254,-68,222,8,1029,886,-21,812,214,-1300,419,425,586,410,1191,-269,-226,-435,1072,-224,786,13,424,-305,-742,425,504,1647,107,251,336,-341,-311,124,5,25,144,340,370,1466,807,-243,-43,63,3176,836,-145,53,-335,1087,2799,244,154,-519,51,-6,31,-16,-30,159,125,-3,-194,187,-139,-112,162,206,-779,209,-46,219,41,926,-78,160,350,55,283,-283,-142,243,-179,1486,85,186,-62,465,2056,73,-291,-3,450,85,-103,36,-169,127,-335,97,1917,6701,186,-680,-90,264,281,-92,33,23,95,449,-97,21,-157,88,289,407,320,31,3,103,73,-41,108,68,38,78,30,80,-207,620,-33,26,692,60,222,-135,73,630,-340,710,1004,-440,-15,-415,-648,584,105,-113,170,197,112,268,221,-30,1357,-360,222,-273,222,-345,1285,-62,-122,129,23545,1925,-162,1391,-238,122,340,450,58,362,-284,-192,393,-566,-300,-129,719,1781,-333,122,211,-154,784,750,212,305,33,132,182,853,313,427,-56,254,36,948,584,227,5833,621,-578,-139,-63,115,18047,1947,-5,8198,408,75,-710,155,78,-75,-140,259,1714,68,216,710,663,5,611,-5,1478,67,-92,397,129,-239,457,-145,259,-194,214,0,606,144,189,336,4565,315,1228,38,-120,261,-107,-63,145,-154,841,129,387,296,119,486,538,-913,365,-40,274,695,-112,345,46,-78,43,1448,335,134,4373,1272,72,13,-11,-15,367,25,83,-97,-165,1803,56,-85,387,1089,970,528,152,698,-211,129,647,-82,174,-8,647,-397,-140,65,-13,12328,460,1991,301,350,179,-226,122,306,-28,-259,-142,-103,-246,-140,-60,-100,-38,83,-424,-82,53,-504,55,62,-15,-293,177,-817,110,1208,-227,196,189,97,199,206,895,16668,4222,113,177,164,-610,2935,1263,-858,487,15,615,-355,10,6,469,152,630,70,0,-546,310,363,125,-296,-82,269,1572,415,821,15,796,-85,610,973,0,-1,335,7811,-15,-16,1076,-544,1431,135,48,78,1503,-353,-107,98,263,-20,-239,149,209,-957,-685,137,-135,51,621,-139,26,1411,2009,135,127,-46,311,383,1597,38,336,56,323,-328,397,43,10,348,73,85,2043,313,-82,-35,46,-316,-222,95,685,152,169,-315,1066,-83,-144,-1,-191,273,169,762,227,194,375,616,-388,226,95,157,-15,467,-363,843,1885,160,-740,-46,450,328,1200,472,211,2034,3991,8,320,-82,677,75,-243,48,70,321,142,124,127,108,93,621,-219,60,159,77,33,254,172,2177,-1,422,541,-125,-50,97,-323,28,-83,-65,16,320,217,31,350,222,581,211,73,494,31,1446,1468,10,680,283,181,92,338,1139,514,-115,465,72,-100,296,1419,-417,11,878,341,150,75,43,-6,1909,98,50,-157,1513,1582,645,-11,455,455,41,325,-112,-38,2660,127,1993,268,-77,14078,779,-20,-181,-65,38,0,-271,412,-115,-206,-791,625,430,191,-113,-83,1,207,266,-40,201,1032,70,132,1290,194,-23,4178,940,1521,-26,-35,130,472,90,-83,3543,181,48,-137,-137,144,-1,90,40,-125,-26,4978,-16,-734,3338,283,-119,-1035,-641,1987,5395,360,-25,6,-405,-165,23,-341,-236,-197,1776,868,-23,-30,988,425,2428,-97,264,-1042,-85,-85,-31,102,2903,-65,201,-962,-1766,181,160,-102,63,348,727,444,1099,214,1144,18,129,-1092,159,-155,-35,1825,-75,112,70,204,236,350,387,1600,98,30676,10,-130,55,791,137,45,702,259,110,-51,80,159,95,-75,147,321,2727,108,-122,-227,-18,60,1019,-159,-885,-124,217,276,55,-6,859,-98,30,68,412,-155,-92,623,-129,157,149,98,-469,905,482,26,1788,18,-55,326,-179,281,-241,142,499,-50,100,-419,1820,-93,-202,-10,216,784,15,-482,885,705,362,142,-90,980,67,350,1054,-896,-506,-145,-73,9757,219,83,45,606,-588,3553,-41,476,-43,243,16,248,253,117,331,134,-72,-3,162,244,43,1129,972,2956,182,77,214,23,536,-263,-556,-232,-447,100,-30,-377,162,-60,-107,-232,281,705,-573,-1283,254,4012,35,140,53,38,149,88,-35,1076,-695,1595,-491,-338,-11,-199,1092,2212,36,-100,-772,3786,-92,1936,4220,-345,574,-26,843,11909,1649,-58,-1347,382,382,-268,311,-134,596,1743,1667,16349,7650,3,150,476,214,174,-341,-11,611,160,13,316,1384,593,-586,31,122,-695,-866,990,-130,-516,-73,124,328,-398,338,202,107,251,6,197,1203,-93,87,25,149,154,-254,-102,-707,-129,-569,127,135,658,227,-333,346,-107,1004,-452,541,427,-367,-157,-246,147,16,-65,-20,207,-48,-117,-48,767,450,5011,9048,1097,19013,-125,-170,72,377,152,80,874,-410,31,-244,-16,454,3203,45,53,947,-20,365,28,1153,311,2640,-3,298,68,618,603,56,147,-144,10410,170,238,-313,574,-784,881,-420,891,95,348,-192,-15,4646,-100,554,112,439,35,958,248,72,165,802,-144,-48,-95,-3580,-56,281,-25,-65,98,-476,455,33,254,212,-444,142,469,1066,1283,1488,83,-45,-234,-95,-310,843,-305,-95,1436,300,1136,494,729,1438,-315,-73,851,67,382,487,201,-10,-219,216,-112,1176,310,40,160,53,-430,197,186,373,295,-72,-107,-338,-15,-472,511,140,-772,1250,93,-266,-536,320,142,25774,571,-186,4208,-279,298,-46,-352,197,-444,574,-1327,7888,48,165,12836,2289,824,197,6,429,-30,300,48,-43,-147,221,202,-328,-1039,-514,-154,362,4633,455,-224,796,209,1166,55,-543,388,719,124,-196,-40,278,-1124,199,491,779,517,-90,62,-5,105,2814,714,-657,509,120,667,1449,87,636,-23,755,1009,427,536,60,2467,1443,3049,27082,78,-122,227,92,-236,159,31,263,-75,420,-26,-288,-78,45,-80,238,206,-1015,142,276,-385,68,271,16,326,424,196,28,24806,-73,41,155,55,-15,-534,75,-201,749,103,-202,-87,-82,675,757,5057,901,1218,-301,-41,1124,-214,-534,187,300,-165,160,-643,137,-16,449,360,115,-140,1366,-132,-142,388,-145,-8,-8,45,-251,-95,-65,1568,348,125,596,249,1183,-298,569,828,-392,135,36,26,-26,31,814,-181,48,357,127,-400,-279,933,258,1748,-886,-310,-25,-1151,150,5,579,-75,819,462,274,-77,-232,499,-67,72,139,-241,-103,-36,355,-291,107,117,93,633,464,1205,-221,-154,289,298,-55,63,1022,465,284,276,970,45,1044,145,23,797,-197,-159,8,2251,-340,-80,-445,-51,-576,-916,459,-127,72,-187,373,717,43,-504,1629,-2214,3494,1216,56,130,-25,683,606,670,916,80,1047,23,395,-819,-227,824,-167,108,7832,-105,6419,82,-132,12713,-197,482,839,301,95,444,-31,766,-184,-445,-85,75,709,36,82,249,239,145,140,-1017,-925,474,417,216,4193,30,-152,921,137,58,885,387,139,244,-261,-529,-60,715,51,-248,786,6262,-50,-67,-41,194,-345,40,1749,1107,-62,1889,710,73,499,372,-15,714,-21,147,30,-318,695,345,533,1081,698,1521,1458,172,-702,-3,-130,-150,117,65,1128,249,-83,749,-112,-276,-315,323,734,174,-206,-129,259,1872,931,-305,-199,269,-283,67,1097,67,854,284,719,-102,-362,358,-41,819,142,191,-796,-388,921,35,-145,-1225,-154,1659,142,-60,398,-243,1124,-241,85,253,11,41,5347,-732,-28,-115,11595,-38,693,647,-124,311,-182,9641,30,152,204,53,499,56,145,288,320,444,-336,814,53,55,903,1186,-82,868,160,829,-40,-41,-430,455,-26,181,-972,23,-130,900,70,187,-246,-13,-110,145,685,216,-26,33,-516,16,804,1092,-504,209,4547,586,311,119,576,-3,482,-8,1159,259,100,78,113,2068,263,-48,-333,40,-400,6547,80,51,732,-125,-33,368,610,164,176,-102,1288,-23,752,137,-87,492,149,21,234,-204,554,1,504,18,1024,806,1570,-58,25,46,-201,-82,-20,385,0,826,130,4210,591,1138,454,-383,-328,28,-222,196,-10,-454,110,5,90,134,-36,787,160,988,455,85,388,-87,-117,182,169,-23,186,-700,1456,-48,8860,8414,-442,-55,-25,284,211,17021,105,-281,80,-68,-50,-368,-55,144,-107,1116,264,60,439,50,-444,-103,48,-256,-97,-113,-139,410,-72,-380,-105,62,202,-105,62,345,-107,539,-72,-157,67,-82,254,-93,253,-217,-77,930,640,134,238,412,-755,4289,-353,425,320,137,-169,137,281,93,397,63,-41,176,388,-311,254,1615,1039,-82,-1493,-549,-192,140,-281,-752,1493,182,864,201,-459,-73,-375,-58,-134,-814,821,72,137,-227,913,-196,-122,414,62,224,301,925,-25,98,1439,1164,1312,668,-25,-150,139,95,-25,-16,278,-425,222,9406,687,25,-67,10,279,3,204,7442,1646,243,930,2521,-107,-253,801,201,-105,906,112,-75,259,266,87,1020,481,184,206,176,53,1220,150,-440,-1208,-28,20,859,460,4502,997,-16,102,1813,-219,3310,68,25,724,-2251,848,-135,-10,519,1188,-199,-170,-271,-305,-727,-787,119,531,2214,-26,191,-186,-25,-83,-249,269,-58,499,-177,-705,-678,482,-345,-296,-246,157,-201,-15,1262,-78,191,191,179,-65,-740,18,-380,407,305,-154,-1739,750,9423,-264,316,786,1404,429,222,447,1154,-328,-427,675,529,147,-53,238,253,-83,268,385,26,18,55,-216,-816,-115,-72,-56,672,-68,-367,378,-697,-65,398,-165,-206,-1411,67,2633,1461,601,-2018,-189,31,-227,-80,63,142,-306,878,333,80,-1112,333,196,-194,95,98,11,851,1056,-320,-556,1664,-46,-26,-129,83,1268,-129,-1148,-1815,377,898,170,16,729,-43,-995,-129,-201,-125,-122,3263,-31,-95,276,45,-209,7239,3769,-197,2619,422,-6,43,2998,41,165,197,2122,-31,14358,-806,-2368,-4519,-14541,-621,-278,414,243,100,35,372,-380,412,-398,1418,-25,1910,202,-15,18,53,1563,239,831,35,23,-167,-53,-586,1149,157,88,942,212,6,-41,-6,704,-75,863,72,2755,-256,367,-50,-709,-844,28,524,377,184,58,5675,216,-191,202,46,149,-88,85,-224,506,1185,935,243,782,-30,75,-437,-238,926,236,77,519,1,43,298,-25,472,695,397,648,1340,628,-214,14398,-130,16,31,11,-10,259,-169,276,-536,100,-1,-164,3385,189,-100,-521,-289,471,-135,620,484,-288,-395,23,31,-100,-167,232,-274,-119,-38,-177,-300,174,107,145,-82,-38,87,13,-102,-181,712,-53,98,254,836,-137,792,-33,241,608,-261,-268,-77,25161,88,28,457,214,501,8,-31,-301,-92,-8,393,7901,-107,284,-176,-315,135,-169,246,-276,291,95,41,724,1501,-360,-142,621,113,-102,28,162,174,1510,-174,289,308,254,-3,-30,120,-130,-209,301,977,-28,-6,55,-87,-45,1320,35,-246,-48,-536,55,393,7536,18,191,207,102,-67,63,8,115,1753,135,363,1830,3092,764,486,2073,-1225,1047,-63,688,-51,-43,-313,67,33,427,-165,410,345,398,363,335,1897,1144,113,819,263,1936,-229,1972,873,-110,1159,21,771,1153,360,-269,-1518,410,-73,73,100,952,85,-281,2469,-259,-239,1756,-191,-206,199,978,1312,-462,-5,62,544,10,68,-437,-657,-102,494,165,333,-387,455,144,-583,734,636,574,269,477,-33,502,538,1112,251,-179,-308,-110,-83,-244,1956,476,-174,209,-33,-68,-353,15,-187,688,122,335,21,-93,-253,-204,-134,254,-216,578,194,40,-181,310,321,-281,5576,13240,1114,303,-113,1721,1309,615,1382,-326,184,1696,-38,222,55,65,159,600,355,380,695,-253,-864,1265,129,1295,-677,-452,-750,1273,-1,-750,-45,-293,1
-119,-31,4,-11,-197,-541,-277,-166,17,392,153,-465,-479,11,-113,-82,-119,-230,36398,-8,-39,-51,-19,17,66,-155,-168,113,-102,-82,-153,-13,-428,-153,-348,-179,144,248,1280,1071,665,15019,22192,29729,18412,26632,16586,70,-44,153,2502,9799,-11,1450,82,235,346,79,530,366,-39,153,93,-188,93,86,1411,-70,339,-723,-687,321,68,-876,106,-33,48,1060,834,70,104,208,-86,-48,106,394,-168,887,612,374,204,199,614,512,354,39,-26,394,55,37,51,-59,113,-66,-8,-62,2651,508,-652,370,44,-177,88,1291,-896,-197,82,22,6,-159,-19,-115,239,-758,-11,-401,110,-64,95,175,130,749,70,39,-37,244,51,1127,312,155,-228,148,82,168,19,62,168,1435,55,-22,204,150,212,199,1510,-277,77,-77,505,-268,2504,-235,1149,654,765,-31,193,77,1879,543,681,-13,-15,215,1382,248,59,-53,-39,73,217,734,26,-13,-119,-26,28,128,-643,-119,2362,11,6,-212,1144,2205,354,77,-86,681,73,406,86,146,230,692,-42,4505,146,1191,-148,-108,26,-19,11893,-738,443,1763,59,792,104,8,-11,4,79,5688,-51,408,705,8,73,141,638,315,11,-13,239,146,1020,90,7225,752,3840,-2,-46,46,-86,86,348,226,-108,301,501,110,683,-77,199,139,1024,-46,2267,1093,-647,1082,-122,-39,90,-969,-2,70,-261,6,776,-22,1555,1042,343,-217,-137,-193,128,1229,3028,11,235,-26,62,321,1419,-122,12568,2331,2662,95,1781,39,319,133,1173,299,177,42,0,51,421,108,88,2203,75,1047,-166,883,8,110,623,82,88,-117,104,-37,42,1626,2229,1397,48,1118,1466,53,150,59,1235,692,488,31,135,70,53,97,2784,425,90,0,563,97,6,-46,1209,0,75,998,330,57,1342,33,-124,212,8,212,212,55,-1277,650,264,470,15,44,-13,1275,84,521,4612,-64,168,354,1036,1222,410,634,459,197,31,42,8,3780,567,2784,-763,279,93,70,37,19,66,-368,2,188,-2,-28,703,310,685,377,721,13,352,161,232,62,-159,199,1144,736,-22,33,303,248,485,70,-39,51,-57,1089,108,406,28,-39,3097,33,79,79,1597,246,-93,-28,248,714,2455,1151,326,1009,650,292,450,15,-406,-177,2,-86,79,2012,99,2,481,1435,-124,-625,1468,-119,224,366,77,346,843,9728,-110,33,-257,-15,-383,694,93,24,-22,35,940,-2,144,-155,-168,266,168,319,632,488,-186,1160,62,268,51,-153,-219,556,70,-232,-4,219,24,93,445,-51,-70,48,312,1408,1064,2651,379,212,854,310,-110,128,454,77,1060,-2,880,368,261,696,113,900,-59,-70,-423,341,581,1235,277,119,599,3662,232,547,113,1368,239,681,388,42,798,652,3935,1040,137,44,328,-807,998,148,2,5511,1841,259,1992,1488,-108,-70,128,-4,-6,301,12732,-8,-44,110,210,2877,-6,-902,1453,82,315,13,55,536,348,186,173,161,290,48,-86,226,126,1781,197,1249,401,93,244,226,37,77,-141,339,11,297,219,195,501,119,991,330,800,337,1508,159,-390,281,93,113,-37,-208,-31,224,210,-831,-39,35,-35,381,1637,403,-6,685,851,215,636,-113,279,113,113,-102,869,217,-190,-128,-8,1442,-206,88,31,-195,-42,1584,354,208,2258,838,350,-95,190,647,51,155,110,186,397,88,144,-26,157,800,-2,1118,1071,206,-62,93,230,-130,363,725,53,128,383,958,408,26,46,297,860,-64,408,-133,-97,124,193,19,605,93,226,57,-104,44,1510,-186,914,124,170,596,46,-585,-170,-235,323,-77,0,1131,419,195,752,161,157,106,128,370,197,4,-6,1424,1357,173,-1202,297,-139,-48,181,645,221,909,-210,-57,44,332,232,44,632,42,224,22,-8,-31,122,6811,201,137,84,-279,2646,-206,126,1777,-303,-73,90,-104,119,-4,-73,-157,130,-820,57,237,62,330,-26,789,887,135,110,907,272,-70,-190,614,403,-4,1419,-8,266,15,-35,19,95,110,521,-88,230,102,113,1686,570,-64,-110,4772,585,221,-272,326,-159,4976,754,1395,-37,208,137,55,15,9508,199,226,4457,1073,1144,259,332,186,354,-104,-1650,439,-297,-831,-357,-1118,-439,406,-348,403,1184,12561,696,224,-48,135,268,241,-286,312,-42,-13,193,122,197,297,-505,-57,297,-6,59,1413,224,-70,113,-361,539,-596,-24,448,-122,-44,-104,-62,-22,201,22,70,-2,28,-93,490,84,119,186,2551,16606,419,24,2,1016,-168,130,-1448,2640,24,-146,53,-46,-4,275,603,406,16080,259,-62,-6,135,337,115,119,146,-161,4115,-119,-75,88,-24,1178,9331,-57,-556,90,33,99,-46,215,-579,1033,155,-168,46,-179,2711,255,82,119,17049,401,-232,610,443,386,321,0,75,126,137,6,4821,-108,-53,-8,-4,104,297,-359,-698,370,-623,144,75,-130,221,-2,168,-306,521,-645,-57,-521,184,627,-122,-315,-51,166,188,567,641,264,237,128,-84,-33,-348,-2,-124,235,335,57,-292,-146,210,350,39,-173,-161,392,-4,283,-259,-335,9484,-86,816,170,279,62,-326,-337,-33,8,-159,8,503,3208,44,501,561,1444,328,-42,496,-157,-8,124,201,212,164,-2369,3620,44,110,-210,1577,39,186,-297,9626,-99,532,-15,226,-22,-77,-951,232,599,288,-93,414,-75,3074,119,53,37,159,-705,-113,306,1477,1446,-66,561,17,199,-11,119,3203,306,-48,86,8,4,3607,224,2509,57,905,-99,3875,-106,812,603,1748,-408,303,328,8128,277,678,434,883,130,-13,-44,10320,-288,503,39,399,403,388,66,104,226,-184,279,683,-352,-70,97,-836,6,117,199,1848,224,727,723,490,346,124,1255,357,1297,2657,150,-110,37,-48,621,516,7629,122,11,279,28,6090,335,-13,13,-636,-15,161,-102,70,-73,-208,-126,809,978,173,1297,26,37,-28,-264,6,150,1885,17,184,-55,-37,-26,39,102,6,230,-59,-26,496,297,133,-53,-141,372,-13,547,292,834,3660,-26,150,-93,221,217,-48,-86,-15,-59,-64,84,1916,31,4,6,146,212,22,-266,-166,907,476,-865,902,57,37,543,-439,133,-237,157,-130,77,86,-35,-11,46,44,-328,212,1184,-73,-594,77,93,27912,4290,13,-224,-831,113,-459,73,272,417,-326,177,953,139,-523,66,-259,1040,-164,472,255,68,-33,77,738,-35,383,845,-68,605,-315,574,70,-42,77,685,1237,188,44,48,31,46,177,79,2520,-46,186,124,727,-31,-39,-31,126,37,703,1570,-51,97,-33,42,1861,-758,0,361,452,46,1541,4674,86,605,11,79,1189,35,678,44,139,104,547,104,70,244,1950,-48,250,-17,11,108,472,33,212,6,-787,290,332,77,539,159,301,228,159,-115,317,24,-11,-354,-35,563,128,239,2433,408,736,66,201,106,-468,82,-8,-1939,206,1147,82,57,1317,1013,88,188,252,44,3549,-70,357,31,17,485,406,2804,11,-13,483,-48,383,1051,51,35,70,1089,2089,2,257,6085,319,-6,306,215,-53,-48,1459,59,885,195,-19,-17,64,417,-4,217,99,-42,119,93,3088,119,-153,414,-11,441,219,-470,634,4494,-31,-199,157,290,13,208,24,31,42,64,-348,-252,42,632,-572,519,299,4339,1049,945,-44,-19,33,827,157,93,1164,-102,48,4576,104,-290,310,73,-44,-2,-743,59,-184,419,59,228,417,1100,738,64,354,137,144,936,-1817,505,283,-135,-108,-22,-133,-82,370,465,-28,-188,-130,-75,-70,133,148,916,115,798,419,-170,26,-90,315,452,1038,53,133,219,181,-106,11,84,150,70,1528,108,212,-11,15,-812,-2,73,119,161,392,39,102,88,22,122,-53,-816,1340,-346,-28,-22,-8,122,421,224,217,-137,261,401,59,1624,685,1504,-417,0,59,-128,1178,55,552,-11,559,-394,563,366,26,24,22,-15,210,352,354,1672,35,2,77,949,57,536,3616,643,-26,168,-51,221,-66,106,-188,-4,-11,474,1823,4,135,-37,-51,-359,812,117,33,39,685,789,-17,122,709,28,102,244,654,-26,48,133,272,195,24,6,126,4,148,99,84,459,226,-235,46,-195,217,44,-99,-319,-4,-987,44,115,-22,-70,-39,4,104,-139,-11,-11,113,157,-86,66,53,113,368,394,275,-77,84,346,-55,-84,110,257,980,-73,128,31,1202,79,248,110,335,17,257,776,1845,494,248,19,-84,-26,612,574,37,19,-62,-102,470,-93,-124,-423,-48,88,-421,133,95,-51,452,-323,84,-68,-656,126,75,-19,73,370,10589,224,-88,10556,286,66,28,-388,-35,1153,499,99,252,437,-46,-496,1218,2571,-235,26,-88,88,33,931,135,137,1031,39,-70,290,412,-170,-75,6498,141,-195,175,219,-39,17,137,73,-119,232,-26,820,-767,28,-17,-119,-66,-51,-79,-59,1384,0,230,530,765,1260,-17,1049,-210,1269,-90,119,46,95,44,-674,64,113,736,181,-55,150,-75,-525,237,31,-6,-59,-8,28,122,124,230,-17,-228,13631,126,27262,14633,6913,17,-66,128,-31,-585,255,632,7181,117,-4,6045,-48,257,144,230,57,366,752,-19,197,42,-102,5022,95,13,4,-84,-394,1180,-28,366,-264,93,259,179,11,1896,0,84,-77,68,51,556,-727,155,-39,173,0,-144,-479,1171,13,15,545,1104,255,-28,993,139,290,252,612,610,35,239,115,106,1566,-59,377,-414,5657,-201,12455,241,62,39,7166,-44,199,6,137,48,126,44,374,95,350,-168,-48,-22,55,228,31,68,59,146,-82,-37,2120,-35,-4,135,170,2014,-28,157,90,-1091,-97,-13,-306,916,-33,2877,312,-905,137,75,-257,157,-75,104,774,133,15,-86,31,90,605,-68,195,-221,-6,-128,561,-11,88,75,-8,219,139,215,-53,186,48,-108,-97,166,90,-42,173,22,1351,647,-445,68,-37,42,57,2207,5096,2802,483,22,343,321,82,62,-17,1235,195,-255,115,51,-35,295,315,-77,141,-33,4907,-315,-64,164,-13,337,778,-224,39,798,1313,-11,-44,7614,6349,-104,-19,341,24,130,1153,561,0,2300,250,62,-115,687,153,1087,377,339,658,124,77,-6,219,15,235,312,164,406,93,-51,871,-417,550,599,31,215,230,108,317,1994,292,130,64,-48,51,201,17,59,-11,168,64,13,13,177,277,275,44,572,-86,-239,-2,987,-44,135,-51,-82,179,-31,-46,616,248,-115,37,-128,-17,543,-79,-277,1484,685,168,-210,-627,139,-79,3059,82,-255,767,6,499,93,-312,270,224,44,-157,-31,840,523,-95,130,561,75,-166,-48,-28,-75,22,-299,485,139,4,401,88,-48,-536,-90,-17,-73,-13,-26,-470,-13,7603,84,-124,-82,-139,-79,14869,3520,368,-26,37,-8,37,343,-13,168,525,-4,716,-99,-146,17,79,-208,1555,55,-257,-104,281,-195,-208,51,-90,159,4111,0,907,188,439,-24,124,3350,-592,1317,-19,315,-64,-57,-31,73,-95,97,-452,-521,670,-22,352,42,1468,86,408,166,-6,46,115,-6,1071,237,104,-146,603,15,2404,-1546,126,133,33,168,146,319,-270,2,139,-592,394,281,33,8,-332,-17,177,33,940,37,854,75,197,552,406,2030,401,-97,-6,166,-4,188,406,-39,-37,366,135,77,459,-26,173,24,11,31,137,13,-239,-19,-68,2030,68,6,-618,197,463,24,1076,8,6,556,6,-146,623,-11,-22,4,-68,66,66,66,28,70,24,3230,-155,803,210,-122,1127,130,217,79,53,354,24,-2649,82,93,259,-528,292,627,210,110,-35,1158,-11,35,9122,421,2,-11,177,-157,2724,44,-57,48,-33,199,13,374,1477,-135,386,-79,-705,-57,-230,-259,51,880,-62,827,-42,5826,472,42,59,5628,2223,-37,128,-4,135,-57,-17,46,0,5877,57,-239,22,266,1115,66,252,1508,2282,15,-219,-51,31,-130,86,175,244,-13,667,4,-235,430,-217,1477,201,3407,115,463,450,798,53,323,86,-99,33,332,-97,239,-15,601,6,-48,-219,432,-19,379,-44,232,-33,139,97,350,4175,55,705,26,239,-37,197,363,1162,31,-299,73,383,-108,352,-93,179,110,210,175,483,1280,106,-157,-2,102,2289,75,1803,-503,962,3239,2,561,-75,-122,725,374,8,470,883,321,625,-19,181,2207,15,-188,272,59,-33,212,42,288,-64,712,1541,-166,126,1541,481,79,-108,-126,66,1304,559,239,-268,-210,197,-11,35,692,308,117,13,-35,-77,224,79,-197,19,-13,335,1308,11,-57,161,461,0,-2096,88,68,-122,64,68,119,95,250,423,1655,42,22,911,59,583,73,73,858,-184,35,42,321,-55,-8,73,-188,226,59,17,552,306,86,390,59,-37,687,-73,1417,73,26,279,-115,106,248,368,-528,161,0,2839,130,-117,195,-115,239,148,-219,1036,-53,-6,106,-77,195,-95,-37,226,465,643,122,645,-295,86,241,-135,13,119,99,4827,654,246,-339,99,126,315,492,574,153,-179,193,164,-33,35,86,-77,22,-79,22,1781,-170,-31,947,144,481,-28,64,-317,6,82,212,-181,86,-79,-425,257,-102,301,82,-769,77,79,217,-6,17,226,208,75,-11,-6,197,-204,-99,2036,1164,-88,-108,255,75,-28,79,499,-470,4,519,68,59,-199,88,-46,166,266,144,55,108,8206,403,712,-703,856,141,66,-88,-19,3174,-295,326,102,-259,184,135,-219,927,161,197,246,845,-26,-35,432,-70,13,459,-248,24,102,303,-86,86,86,135,6,310,428,204,286,-113,301,-4,206,-394,179,-33,650,-82,672,550,148,-2,88,2,397,130,343,-42,315,212,725,77,348,494,4,17,-785,226,175,579,-53,128,-210,-33,390,166,692,-48,201,239,13,2602,62,283,155,104,153,-137,-144,173,421,264,-354,-257,-44,28,106,39,414,248,-133,24,24,190,175,-4,6,337,188,175,13,84,93,128,616,-84,335,445,348,11,126,1231,1244,618,388,328,59,-572,2538,62,6149,17,77,2378,-102,226,97,88,330,-13,323,283,-201,106,348,279,57,128,31,33,292,2338,292,141,66,70,559,1007,5400,1861,48,19,1120,135,133,37,625,130,6,-4,57,46,-22,-57,-62,352,0,232,-55,283,219,179,-117,31,443,532,-64,288,-55,11,66,-17,13,212,177,556,6,-406,3523,14846,11277,3336,2349,10682,6970,479,496,150,337,272,35,241,439,-46,57,-476,-301,372,-137,-48,-26,900,168,-157,-139,281,-51,-26,-22,95,390,33,255,104,3549,13,-15,-4,-22,106,95,24,-250,326,346,-244,144,153,-190,297,430,-181,95,-97,141,-219,82,-354,57,272,-445,-51,88,93,605,658,53,48,443,110,148,19,82,188,374,-46,15,77,37,-8,246,17,-8,-164,-148,-348,470,-68,13,266,350,68,-394,19,2404,346,90,35,-4,246,55,179,423,6,215,275,8,479,237,-184,798,272,-57,670,2078,201,93,448,57,48,3915,8,51,6,77,77,117,279,312,-44,514,6,634,95,394,2349,195,656,-201,159,175,317,-31,1000,37,-208,79,-457,179,678,119,97,337,99,1976,24,-204,701,-153,-57,122,42,24,35,-472,339,308,8,-122,215,-66,22,-13,86,17,82,4,-434,146,450,84,-348,834,8,-106,-97,297,51,6,816,48,190,139,-512,166,106,28,352,-352,787,2345,51,135,3449,-219,514,28,299,19,434,-119,-44,73,122,-201,2657,-13,1936,2,445,554,354,221,95,-173,177,-102,-161,339,-113,208,625,585,110,496,-97,1016,-193,-150,772,323,1153,323,66,57,228,66,-97,104,246,-503,62,55,-4,35,39,77,1275,-28,-137,536,-33,188,-6,778,46,-718,-459,-39,306,1164,-352,-48,295,-141,-64,64,255,168,235,430,-328,4,-24,24,237,-168,689,423,53,412,-1242,592,148,-17,-86,48,971,144,-26,126,11,-141,11,-53,-42,421,175,164,-46,1515,670,656,199,90,494,-343,197,135,48,77,82,736,42,-28,157,90,31,326,843,1663,388,-33,277,-59,93,-6,1863,1546,117,-1186,19,161,1355,-19,35,11,632,874,501,610,55,-90,237,-261,-84,201,6,283,-62,-39,257,496,19,104,-28,-64,-973,-900,1870,97,39,286,-28,133,170,310,-48,714,166,-257,2101,173,255,2302,747,11,44,-545,128,15,-31,84,-55,341,24,-77,-86,4,-421,437,201,718,46,-244,916,295,117,312,75,26,53,31,8,37,141,-26,230,312,-35,-22,-28,64,141,827,-261,110,530,68,46,88,55,88,1111,212,6784,115,383,73,-70,86,610,576,674,195,241,-75,463,-15,6054,42,161,-35,59,470,1058,86,-97,1399,927,-17,2,-6,2,-264,110,-35,13,297,146,197,-301,3565,175,1000,-133,634,108,479,-938,-95,28,126,295,328,75,681,7385,-90,-221,90,68,-221,827,212,-33,1111,490,279,17,-235,168,264,541,-130,122,-35,51,299,363,33,472,308,8,33,17351,4,383,-33,93,150,552,-159,-11,184,-164,1060,117,31,403,86,-82,1404,406,46,28,-90,208,157,1803,13,48,414,186,73,310,75,-173,441,2360,567,408,867,-66,1173,39,496,-11,248,82,119,1020,-28,-661,-1249,1561,703,-217,-46,6,-44,264,270,445,-104,115,259,-59,-26,-93,250,-397,-42,-77,8,328,201,201,448,-257,206,133,206,24,-88,99,-210,-93,1546,35,0,-199,64,-15,155,423,104,179,-15,-181,-35,332,1899,119,2023,144,1218,310,-106,-880,6,150,48,99,173,259,-188,2795,-146,130,4,66,159,277,53,11,858,590,166,64,-73,159,1295,599,122,46,144,66,-33,1863,39,70,1723,5195,175,13,-26,26,208,-51,24,386,587,148,179,264,246,28,749,24,144,33,13,297,179,146,235,84,48,106,124,164,-77,2,483,33,-22,117,1584,-179,97,-390,-44,-290,226,476,175,-250,113,246,135,1293,28,66,-126,84,1173,122,228,1388,62,-381,75,106,-99,-13,401,461,1293,-161,-110,55,1646,306,-26,-115,4,8,-248,-550,59,275,776,248,-77,62,847,-39,521,953,643,13,-33,514,-6,-122,-610,62,-257,-8,1036,406,79,685,35,195,-35,-33,428,718,-295,1044,64,66,-15,46,51,-26,221,-19,13,-88,-70,-55,827,-84,228,226,59,-397,39,113,13,-95,463,1269,783,206,8226,70,35,70,108,1218,57,1734,66,24,603,97,173,326,-22,155,15,-86,645,-48,450,-190,8,53,406,62,4,565,-22,90,918,64,275,15,1408,33,15,-24,73,257,272,281,612,-57,19,39,394,1213,743,-95,383,210,780,-366,1069,4,2411,133,676,-133,-350,150,279,-255,55,170,-301,-19,-28,59,199,1027,70,479,-102,226,1919,1122,13,-119,1018,77,28,-57,286,-264,-141,88,26,-15,-53,246,-28,35,330,5981,-445,-133,53,-2,-42,130,-166,1082,0,153,798,377,48,70,942,197,883,423,66,37,-59,962,6,35,350,-31,-55,-86,-37,572,31,880,-88,57,93,232,-108,137,337,2300,-62,88,-428,-46,3299,19,-674,-11,-33,-532,33,1158,1175,585,-556,148,590,290,1302,19,623,141,99,-348,-97,115,37,6,-31,13,2,-8,601,357,485,907,48,128,188,712,1286,1637,55,-117,674,217,219,257,90,157,235,88,66,102,11,113,-53,1832,73,-13,31,148,13,1042,46,173,215,-44,1462,44,0,241,348,-19,-33,366,352,410,-73,-39,-31,-4,250,-57,929,359,-707,-306,-306,-257,155,-135,141,88,-19,871,-197,463,144,295,259,-39,228,556,-2,547,19,350,57,-157,51,44,133,871,-6,113,-268,28,22,212,122,88,2,59,102,42,-99,166,110,199,2535,117,135,-512,110,82,-508,-217,410,-42,53,17,-55,627,26,146,1635,-2,48,57,31,303,264,-6,-126,17,144,201,650,113,13,-95,443,701,75,374,113,-219,-15,197,508,-13,272,250,104,184,297,-303,64,-2,-53,303,39,1659,-188,215,361,485,-68,79,-980,79,-2,714,33,-916,206,-64,197,-39,-90,-53,401,406,186,925,55,-6,124,197,372,6,88,277,1439,-68,776,11,741,-428,326,66,161,150,-421,150,1144,-8,-55,212,335,323,79,-195,11,113,543,277,463,-124,66,51,42,-97,-117,37,44,-26,858,678,-144,51,516,-11,88,-235,665,1078,951,528,508,1226,508,-299,6001,-206,-6,184,264,-277,28,206,93,-19,133,368,82,33,437,8,164,508,68,44,48,133,64,2367,-638,42,-90,86,35,210,1570,31,122,0,2,39,161,1182,419,783,310,8858,-150,1936,57,-53,-244,35,46,439,26,88,28,264,261,610,-985,11494,77,789,15,204,2,82,82,115,2223,-283,-86,-99,22,-66,173,-44,15,48,-130,-88,73,-51,-35,734,95,-354,-17,99,-128,-31,1226,-953,184,201,97,-53,-166,-2,-48,-239,270,99,510,24,-51,24,33,11640,44,75,70,179,215,-75,113,612,388,-279,44,-126,-48,-210,-48,406,-51,35,82,175,1859,-62,219,8987,419,126,-108,343,-1084,-68,-53,326,461,24,310,1435,90,499,-62,543,295,1679,-4,4752,3671,137,306,346,550,208,494,-90,-24,-159,465,352,44,197,-241,48,1477,-28,-64,35,51,8546,940,-8,66,210,6154,-104,958,567,3647,505,-1559,-188,1872,68,1612,1275,5293,-24,57,7141,2549,-53,565,62,217,335,2183,33,332,84,350,-499,-902,299,-42,77,0,272,166,104,14096,-33,39,2724,62,15,157,386,70,-698,-6,9859,1462,4,6,392,51,-17,332,432,-241,-175,-126,1428,-168,28,-59,51,-303,155,-536,155,208,745,-28,361,144,42,288,179,-119,749,117,3949,463,-135,0,1759,967,-261,689,57,-359,-503,1608,281,6,-248,59,42,-104,272,406,137,-19,443,17,57,281,-15,-82,97,310,496,281,0,0,268,77,523,-24,4505,1406,-17,-51,772,17,4308,104,572,-19,24,1876,3381,-53,1348,46,42,130,4,13560,7350,68,-48,11,153,1076,942,-55,432,-64,1521,-82,-150,-95,108,381,6,556,-104,-77,-479,28,46,-122,319,-48,6,75,1204,920,244,106,-248,-19,-33,-68,122,306,-277,-8,1861,37,82,1663,3099,394,1539,2,-51,-217,867,2047,583,-126,19,33,31,-108,-270,184,124,177,-17,250,4,119,155,139,601,423,44,153,159,967,390,-104,423,1069,3924,31,-66,-75,31,179,286,-485,110,898,28,33,11814,8,641,84,-44,-201,95,77,457,614,15,-57,521,24,286,226,2806,4239,-79,-146,13,1876,170,86,79,86,39,-59,-22,257,64,237,-4,197,279,42,-84,257,403,270,-366,-235,-11,-241,1379,1659,-150,525,-35,350,428,341,108,19,73,22,510,217,1455,-55,-33,-84,130,199,4206,-146,-239,117,-179,90,-15,508,-135,2402,-244,57,59,70,683,-148,701,-2,332,133,1508,130,0,11,-75,-179,1027,79,8776,5016,122,1186,5832,119,463,-106,579,84,1351,439,-31,66,-661,-175,603,397,31,328,350,614,2981,394,-4,386,-199,-88,6007,37,181,0,2742,-175,150,173,73,-57,153,57,-468,-126,374,-133,465,9790,-42,261,33,2,889,108,1306,406,490,90,133,90,266,476,756,179,528,1925,2116,-13,-35,51,235,885,281,2,-79,126,39,357,594,51,931,77,26,244,1229,208,266,82,93,-4,-79,272,-39,146,15,443,556,0,-31,-150,359,425,148,410,113,760,35,-57,177,122,235,-8,-110,144,439,-86,-104,39,470,-22,283,39,6507,-4,24,117,46,-13,193,115,-184,-93,-492,-135,485,110,79,84,39,35,166,-22,19,6,1967,315,97,102,-37,168,341,-201,184,42,887,-168,66,421,13,212,11,454,1785,1546,122,79,275,-42,88,1422,774,971,16825,632,3873,137,46,108,137,596,19,88,-630,-335,-84,-6,268,2686,31,88,115,-28,8,22,224,57,82,62,226,-115,-73,17,741,987,-155,-26,77,-57,130,-6,292,-33,860,15,-102,918,37,6,-88,246,-24,184,6,153,-148,-73,159,208,59,-24,97,24,35,-301,-199,128,-84,28,110,-28,-4,-448,4,514,612,208,135,665,37,752,226,46,-206,-57,82,-99,-64,-84,8,79,1433,661,1364,2021,-42,-108,-170,73,95,62,86,-412,141,-28,434,26,-337,-110,93,139,-28,-31,55,1346,159,900,51,-337,235,79,295,39,774,-24,550,519,-135,-62,-99,51,-188,343,279,137,19,46,15,2,-53,-28,803,84,2615,-239,1173,33,264,217,95,62,257,299,66,219,133,381,-33,170,661,2,392,79,561,-128,31,-488,55,186,77,37,104,390,1348,541,-266,-93,93,-37,6,3290,392,77,-166,-66,-607,35,-4,-8,-141,-6,13588,-212,1783,75,79,-77,-239,685,-31,86,328,599,33,146,-4,-179,48,-255,-428,-139,1111,252,-159,88,48,541,470,457,219,-64,556,-128,70,108,476,-22,8,-729,-35,-55,148,248,-42,-11,-57,419,15,579,281,57,-48,-104,64,8,170,122,712,1335,-450,266,28,-1142,184,250,647,166,605,124,-219,-370,803,-175,1300,239,847,-77,-241,437,235,1304,13,732,1468,-401,-173,-170,97,-93,97,226,232,1295,2453,-113,-6,-66,4763,953,-90,8,-130,0,303,95,219,119,22,42,19,-297,-44,2027,201,113,-26,-93,-13,17,4,259,-299,308,51,208,68,1521,-24,113,228,-19,177,476,15,343,-84,308,228,122,-62,184,1377,124,672,545,1062,-13,99,57,-66,55,-317,31,1169,4750,-59,-428,108,306,26,39,-19,-37,363,26,-199,-99,397,24,193,534,0,-15,82,64,39,-155,-44,62,31,110,39,-4,581,181,4,130,179,70,31,64,35,574,-341,734,290,-175,37,33,-102,323,605,-93,-15,308,31,408,470,-97,470,90,150,-133,106,84,88,-170,79,66,21314,676,-82,277,-481,186,0,647,26,113,-390,590,-2,-28,62,33,303,377,44,-259,204,8,481,2001,48,117,-137,66,-24,661,10686,665,-155,186,82,694,494,57,2680,656,696,144,28,44,10360,1382,-6,5613,-2,-19,-361,99,-6,15,115,701,760,39,51,215,186,37,179,31,1273,-31,-217,37,157,8,337,193,122,-82,210,13,70,122,230,676,2358,170,1273,-465,255,161,-48,212,39,-57,337,75,738,1222,124,51,33,-1020,272,39,2,228,-70,70,53,90,130,341,-95,161,9728,1606,184,-8,-37,-31,681,-75,359,539,-173,683,155,317,215,-55,1078,199,454,780,117,66,208,-22,423,-15,15,-73,-319,-46,37,26024,-570,814,583,-90,4,-177,-86,-48,15,-212,-2,-6,-82,-59,-66,28,-6,53,-297,-6,119,-561,77,-86,42,17,-26,-587,184,22580,-250,221,88,-146,534,361,122,15090,1550,141,68,-8,-308,1169,519,432,201,-141,993,-8,-17,17,28,22,991,73,53,62,219,57,153,-288,-68,102,430,128,264,-51,565,-374,250,8,264,46,237,789,37,-11,1013,374,3248,108,57,44,898,-310,37,126,133,31,343,-17,270,-204,-288,108,17,-2,153,-144,-19,1131,1721,288,128,-73,75,552,2092,-108,295,177,195,-168,483,117,-39,607,53,42,2063,501,-4,84,19,42,133,6,150,35,-8,-84,809,6,42,28,153,244,68,341,150,135,370,308,-166,283,86,57,-17,-102,-330,849,734,70,-352,19,122,75,315,104,230,1062,6374,13,33,-66,354,46,-24,102,-46,-4,-39,33,11,-42,-57,199,57,4,104,24,-95,4,37,1754,19,66,1073,33,-19,-323,181,44,-86,-28,31,113,490,-8,275,70,124,106,22,230,-31,1852,1919,90,550,46,0,170,126,361,84,-37,126,59,-37,59,603,70,-28,288,217,179,35,8,119,195,-2,73,-310,392,323,195,2,190,68,48,-13,-51,-4,2631,4,3039,454,-97,2145,224,57,-126,-26,37,2,-90,79,-66,-179,-521,88,195,-8,-26,-84,46,95,70,24,312,570,208,64,880,64,8,448,126,346,208,-8,17,423,64,-24,1430,193,-62,-2,-37,124,-42,55,42,133,106,168,8,-148,973,90,-26,-246,-785,1905,19193,-279,-62,-19,-161,2,44,-485,-46,-24,760,270,99,19,119,250,2624,-39,261,443,-39,-55,0,77,2092,11,175,-425,-135,403,173,-31,26,-135,594,383,962,956,268,-13,246,-3425,401,-62,33,26,-210,82,144,-8,386,348,-17,179,-2,6267,110,-15,97,1082,173,31,141,352,44,37,4,84,8,68,-208,971,4077,66,99,-228,108,-39,1249,15,-235,-6,159,77,93,57,2038,-28,181,64,310,-46,-42,539,-246,315,-62,-44,-113,319,-22,64,288,-55,-33,210,-77,942,-237,-621,417,-6,-17,-135,1036,-37,-15,26,789,479,-79,-357,239,292,70,110,-128,1131,747,1255,1202,-516,-394,19,-95,6662,66,8,35,37,-1280,4312,-255,348,-110,150,66,55,19,64,315,26,-28,77,250,179,-19,3658,425,2331,758,337,567,79,574,752,-68,-62,-79,82,339,-299,-79,-122,-15,-117,146,144,-177,-57,86,1158,193,212,22,108,141,93,31,674,-46,1499,11,-499,-346,-215,476,2651,0,8,-357,2928,93,50029,21112,-232,765,55,592,8579,1373,19,-397,90,534,-352,168,124,135,1646,774,13411,11953,64,108,949,-35,88,-448,17,301,175,82,328,1590,481,-141,-26,70,-501,-346,259,8,-153,42,-155,-11,-490,394,79,-22,315,-141,-77,2624,-2,-6,-13,-161,13,-361,-8,-102,-11,-441,-102,64,410,157,-88,410,-19,563,-110,122,113,-17,-42,-26,239,301,-33,148,481,-164,-77,-28,406,379,1173,2558,1333,7973,-237,-13,6,11,51,39,128,-17,-79,-215,55,55,587,465,275,299,62,-379,1754,4659,266,1544,199,288,48,19,130,-124,193,-17,2981,-82,-64,-512,323,-752,898,-383,184,-135,46,4,44,1939,73,-2,68,1211,1113,410,215,137,48,51,37,-26,-161,-2158,237,82,84,-8,110,128,572,8,-199,210,-783,-370,541,237,1113,729,55,77,-547,0,2,428,195,-161,1903,-8,181,13,470,769,37,-22,745,108,328,42,-66,-93,128,135,-42,794,135,-19,193,26,-550,851,157,124,241,55,70,-77,645,17,310,126,-454,674,33,-290,-97,57,75,15874,175,77,2782,252,-48,-31,-299,22,135,261,39,8730,423,752,15115,1426,2469,28,1848,115,82,217,-42,17,33,4,155,66,-1109,-161,-39,350,4410,1111,55,758,468,1393,73,-201,-28,554,22,75,93,39,-46,104,122,250,22,28,-46,75,-77,374,-281,-272,352,-48,237,1226,-177,337,37,461,780,177,33,26,1952,1475,3017,21850,8450,-77,26,-28,-283,4501,-126,1326,73,97,33,-150,230,117,173,75,-179,-432,84,53,-155,53,113,184,55,164,-221,128,6524,-177,53,75,179,-66,-97,37,-155,221,31,-235,-760,-104,399,902,942,474,2200,19,-139,911,-228,-772,503,15,-188,193,-1255,-84,-22,-53,760,-6,33,869,64,-55,-84,308,-104,11,-188,-46,-4,-42,476,-55,15,255,150,-31,-15,665,951,17,90,135,66,-39,-42,286,-37,186,703,-24,2,-77,42,64,445,-403,-647,-33,-1080,-44,39,849,-219,574,59,528,-19,11,410,386,692,31,4,31,42,82,177,272,237,-268,1537,539,1530,-66,-292,865,-168,39,2,-150,119,33,403,-244,-11,361,-35,-19,725,776,851,-53,179,-97,-17,-312,-97,-82,-106,306,106,97,-261,246,539,64,-215,920,-1253,1020,607,412,64,-88,481,339,1209,488,77,856,-35,-148,-907,-82,259,-144,237,2420,150,17420,42,24,9837,66,124,1479,1697,-17,1424,-115,807,-97,-581,-108,244,1158,-59,2,-35,133,201,-201,-1002,-199,519,70,175,4707,-31,26,814,139,-133,301,184,42,-168,-70,-37,6,168,-79,341,430,20362,-110,-221,-66,-119,33,-75,756,126,44,858,638,199,159,-24,-102,11467,6,-24,-157,472,1466,-175,394,128,-257,-19,654,-68,-532,-13,35,0,246,217,499,1002,-51,1124,625,-370,-19,947,330,102,0,35,62,2329,2427,-64,-15,75,-73,838,674,59,266,155,745,90,39,195,-8,141,-246,175,-718,-170,1224,11,-15,-860,452,721,190,-39,259,499,377,-186,-8,8,108,330,4980,867,212,918,3236,62,59,317,-2,181,4,11634,102,137,24,15,512,714,232,39,335,496,201,1224,31,35,865,310,-11,763,-15,-113,48,37,-607,450,64,102,-412,22,-33,204,-57,128,4,22,66,-141,368,115,95,35,68,-141,161,264,-370,579,470,332,113,37,215,-17,348,157,816,581,44,179,119,840,-51,48,-248,104,-450,6937,-75,-44,878,-11,11,361,128,683,15,79,492,-434,366,64,-99,148,84,-33,323,-106,246,-226,-348,75,235,379,1100,-55,199,90,-241,-19,24,144,-108,328,341,457,295,124,124,144,-95,153,-181,90,-68,-161,552,-108,22,46,15,141,55,1752,503,161,505,-423,124,241,-15,42,193,-292,277,-33,8512,4432,-266,-636,97,3700,37,11419,44,-6,128,-57,39,-161,64,219,77,472,124,168,357,188,-2,15,-13,-286,-37,-113,11,79,-128,-343,-51,-687,79,8,37,268,15,658,90,-24,70,199,130,-6,108,-17,119,66,-33,15,95,130,-250,3185,-237,110,858,82,39,135,-4,-181,153,6,241,494,450,37,681,929,499,-166,-1393,-93,-128,-13,-137,-62,1135,42,286,122,-394,-73,-28,-35,352,579,412,1020,281,-135,476,-638,-155,159,93,26,210,561,130,28,485,1133,159,57,11,-17,104,159,84,33,51,-501,73,6862,255,64,-79,-33,130,-137,26,2205,113,235,430,2932,-11,-117,139,474,-6,306,4,-15,70,519,97,206,845,57,48,11,-4,452,377,-352,-339,35,-6,425,113,1870,4459,8,-31,847,-35,2766,68,77,339,-2307,186,-672,1470,161,1477,51,-59,53,-139,-585,-295,-88,403,1357,-31,4,177,22,441,-181,148,-239,277,-19,-430,-985,490,-104,-144,-128,-155,-68,46,443,-13,610,153,46,110,-31,-2,-248,1100,144,-361,-847,559,4976,-66,70,264,778,381,421,270,973,230,-75,428,1002,-15,-37,519,115,19,108,306,33,64,128,153,-190,4,-250,22,1391,55,-361,82,86,-55,166,4,-161,-1619,-173,807,1140,927,-2742,-237,66,-150,232,-28,102,-146,35,130,-64,-257,1049,215,148,-48,135,714,-255,5020,11,-938,8,0,19,31,73,521,-483,-703,-2087,-552,521,0,-991,3558,22,-357,1029,-57,-277,-341,4943,-44,-6,28,150,190,2471,212,-35,-483,159,-115,958,4477,-28,177,-155,366,39,21393,-745,-1504,-5362,-13959,-1029,-53,-28,1013,246,-88,1042,-64,237,139,951,139,993,51,133,241,-48,1162,59,315,-28,-73,-51,6,-412,516,57,-42,741,133,19,-55,-13,70,951,681,26,6265,-22,159,-62,-315,55,-11,618,270,68,181,3006,117,-175,264,31,-57,-188,28,-221,97,729,448,115,465,24,-266,-554,-141,894,-108,641,28,-79,15,37,-275,42,159,164,250,694,410,44,3924,-248,8,-35,51,33,88,-99,59,-279,108,42,-68,361,48,-139,610,-62,99,-53,767,59,-184,-181,155,166,-33,37,-124,55,-11,-28,-84,-62,-228,31,137,42,-64,281,31,62,0,536,24,206,51,164,-75,173,39,86,141,-86,-110,59,7130,15,62,-124,48,528,108,44,-122,75,75,184,4732,-28,86,-117,-468,88,-208,173,-175,84,17,-166,807,443,-259,-106,275,102,-55,42,599,90,689,42,68,2,-119,-4,48,556,166,204,144,104,-57,-15,-68,827,-99,769,-24,-6,-288,-576,-33,603,627,-44,73,51,-317,-119,66,-248,-39,528,46,-73,10400,583,630,0,319,-876,1080,-11,88,-42,-4,-51,35,39,37,-97,372,206,37,-26,616,454,102,19,-22,-86,-281,-84,137,217,-75,532,77,286,239,-44,-137,-676,257,-133,161,33,1135,-42,-157,2189,-48,59,2302,17,-8,794,476,809,-572,8,22,496,-155,-170,-843,-64,84,164,64,845,-798,665,117,-352,53,-28,308,268,1411,565,177,206,479,-37,-148,-82,108,11,15,738,-15,-2,148,119,115,15,1087,199,82,-350,-62,2,-197,-93,-128,-77,241,2,259,130,-230,186,-22,212,51,20295,22412,603,139,275,2285,2309,425,898,-252,11,204,8,86,-8,-15,-66,124,150,75,237,-221,-1666,812,-139,592,55,88,-37,310,159,11,2,2,1
41,9,-256,370,-302,-680,254,31,186,358,46,11,-293,-72,-317,114,-112,-248,28273,145,254,-39,89,-233,-100,22,-1,9,0,-82,-614,-7,-665,-241,-330,-237,-233,214,-183,-639,-170,9938,10329,20654,10990,16462,12198,306,-5,302,407,2757,157,585,-171,134,304,304,549,628,237,128,121,-42,112,439,2405,149,757,-745,-893,-166,437,-1792,-177,142,74,117,213,100,-362,166,-155,-239,93,403,-291,571,205,117,147,42,-59,730,370,218,211,871,381,295,20,-132,248,-364,-542,-155,1800,558,-457,314,-28,-142,37,771,-714,-59,314,145,-300,-259,24,-127,-112,-13,-179,-179,528,-211,-16,-18,463,680,80,-205,-24,315,138,547,291,16,-394,252,147,149,130,194,527,1753,220,-865,465,325,403,988,211,-22,738,-1,368,-708,592,-147,100,1626,57,-72,166,-128,786,31,278,-173,112,-28,764,84,-229,-469,186,185,764,-14,170,22,192,319,151,222,-742,-179,2484,35,-65,-99,426,949,181,-76,-267,-87,-28,-125,22,175,-186,413,18,3142,203,908,-175,-252,-157,39,1863,-912,125,222,-314,388,59,-147,-117,-336,431,6560,-370,87,381,-91,-100,18,596,216,-134,-314,9,-308,1538,22,2235,186,928,-244,1,-138,-257,-175,-41,-3,-515,687,3,158,448,-366,-54,29,280,235,1973,914,-128,1585,130,-50,-78,-1274,-69,-196,-379,170,244,-256,600,407,194,-244,-457,54,89,443,2364,-162,315,-50,244,317,1143,-439,12357,992,1383,85,831,7,192,48,390,76,-527,-252,-91,299,153,28,269,1149,205,252,226,663,153,14,241,287,138,-37,-291,-42,-22,867,1233,226,-132,491,1087,308,35,-263,942,-383,-42,56,-65,84,241,229,1155,542,289,-198,512,-28,188,61,1370,46,123,966,194,142,1340,611,69,-114,179,46,-123,18,-1958,300,-265,246,-134,28,-29,1257,368,1035,2213,-162,444,80,557,446,485,87,398,164,-254,209,151,1820,407,656,-1039,624,130,170,-254,-149,130,360,457,173,271,267,723,721,450,185,177,35,-56,-7,-336,-650,65,-80,543,248,256,18,287,31,515,209,50,-106,-132,785,-9,366,186,59,1059,97,-41,-33,512,-5,-285,-398,18,89,958,265,285,222,56,527,478,459,164,480,123,-437,48,816,142,186,5,280,-186,-543,-214,-282,-188,-450,39,162,282,6119,-41,119,-429,-130,-409,211,-226,-1,71,-145,446,-248,-5,-353,-325,-97,20,209,340,312,-334,437,61,-205,39,-99,-158,502,59,-218,-117,381,16,-128,-95,13,185,-115,542,1033,566,1364,304,82,573,95,-188,158,988,-138,-42,183,-41,190,157,-454,164,805,-297,57,-280,207,-65,228,33,-5,1411,1637,239,117,48,396,244,205,-28,97,818,528,495,736,392,235,246,-349,1413,228,14,1968,1914,338,3349,1153,22,-44,-114,-119,42,37,6003,269,-185,9,164,3609,127,-953,646,-237,22,153,231,497,84,-65,222,-29,-18,35,-198,527,-125,792,26,566,117,46,121,82,-3,57,-263,166,84,396,91,-72,233,-48,181,31,332,35,1517,246,-775,291,229,1295,-89,-89,-33,119,727,-1168,-358,74,-256,-145,1216,31,-24,-295,622,61,581,-631,248,211,433,-76,751,272,-1190,-157,-403,383,-385,117,13,-102,151,902,123,-285,618,882,71,-229,-128,1119,257,-63,142,106,278,130,-100,-33,429,717,-214,1293,816,291,-237,-123,-287,-31,18,3,26,-106,177,93,274,24,82,239,878,59,241,42,-328,-489,-297,-100,-200,3,158,244,-136,7,310,9,429,-1,142,1136,65,-246,-110,-424,170,-127,-229,213,147,-39,779,-192,299,248,153,231,-185,177,110,528,818,284,-1429,413,244,-151,87,915,84,480,63,-99,7,-39,220,271,633,100,-248,76,-246,54,42,8127,-171,-78,-56,-293,1243,-65,84,1022,-396,-400,41,-65,257,76,-257,-282,203,-1084,65,-42,147,360,80,1521,418,153,209,923,-377,121,-63,411,334,-130,1347,-119,-170,-117,-295,-164,-723,117,794,-282,-71,-168,-155,846,689,7,-127,3271,671,115,-383,282,-897,2271,-616,699,-179,50,-643,170,-183,13744,390,140,2349,1100,310,381,762,271,471,-771,-2078,1071,-7,-370,26,-882,213,315,-1192,11,-48,3983,1155,846,-220,183,308,188,59,884,-95,-293,11,121,145,514,-560,143,-177,13,74,1057,158,-409,332,-682,379,-859,-244,730,-304,-147,-173,91,-485,186,87,222,-192,452,13,659,-39,153,-84,843,20944,276,130,72,411,-310,188,-1876,3087,130,99,280,-61,211,327,1095,687,14402,200,282,37,254,338,332,-114,78,-237,4841,-71,-99,-564,14,951,14976,183,-863,306,112,100,-50,242,-461,1953,409,-117,224,95,837,605,65,-1063,13394,127,282,431,82,160,41,128,-226,28,-87,-52,3818,-162,-252,24,-282,26,409,-14,-1069,-312,-884,267,41,-246,-218,142,-379,-351,345,-605,5,-986,314,925,128,-102,106,110,521,538,177,422,540,-241,-9,-214,-768,104,-41,366,689,112,35,272,437,467,3,63,-265,685,205,246,-87,-590,14194,-44,635,125,314,52,-551,-844,-104,-259,18,-233,123,3065,41,456,207,1457,-966,9,310,-358,-192,-207,332,134,173,-3622,4521,-123,-5,-680,1844,-173,272,-272,8114,179,1031,99,360,179,-104,-656,383,886,629,-52,614,-512,2257,897,117,220,306,-930,-29,1573,1409,285,44,416,-119,-299,-198,300,2194,600,-33,-42,37,-149,2360,157,2123,216,186,-74,1125,-153,598,844,988,-517,-14,401,10983,82,985,424,521,272,7,-143,5654,-18,-573,5,394,69,26,171,314,-3,-183,69,521,-314,-312,63,-304,24,127,158,844,190,-573,310,-18,-24,76,1132,190,568,1938,-99,-85,5,-106,1471,618,3674,-157,188,173,149,9946,743,41,229,-446,24,-5,-50,-5,-248,-104,-205,786,828,-121,508,-114,-54,-119,82,155,117,242,48,183,-84,29,3,171,-386,-78,-201,-57,-91,370,-132,-207,67,-97,33,218,254,530,-289,1476,239,304,-84,-7,214,104,401,-50,14,41,-319,557,-65,-542,-46,59,557,-147,-328,-63,74,272,-936,276,-18,209,299,-527,564,-813,-291,-89,-114,-388,179,-198,-319,-65,-1037,523,401,-155,-848,128,-745,29712,11618,158,-614,-700,461,-381,65,33,284,-697,-14,558,158,-186,162,56,542,-499,235,82,-44,65,-18,555,63,712,637,-33,289,-319,880,160,22,22,173,1237,-29,-35,-304,-123,50,9,203,1932,91,241,250,680,-119,530,-396,147,20,285,785,-200,91,248,-190,491,-732,282,639,527,198,1839,9671,207,889,147,196,704,48,829,-91,173,342,222,231,57,140,521,-136,9,-13,80,-39,413,-93,95,22,-433,364,22,11,-39,532,289,-85,-71,-28,392,-80,-44,-592,-396,747,198,179,2033,213,362,-72,-936,74,-624,-119,24,-2560,-65,558,143,-80,521,932,13,-500,-222,76,2013,-136,-18,-65,-99,259,321,2543,-31,201,248,149,575,902,93,-65,325,-207,4515,207,319,2616,28,108,377,54,-173,-171,323,127,1022,85,1,-190,46,512,181,85,-33,78,-14,115,1100,54,-960,424,-14,321,278,306,-80,719,1,-263,413,343,181,188,343,95,-48,190,-431,91,119,-287,-1171,-194,102,878,-106,1342,-171,-390,-138,349,28,28,342,82,259,3450,140,-654,330,59,20,76,-93,-29,-207,314,231,-18,607,1246,229,59,248,285,211,409,-1588,743,897,-353,-5,52,-302,-22,482,484,114,-396,-725,-349,-44,-65,168,-188,-26,355,573,-226,117,-446,181,306,2725,142,252,-28,644,-127,136,106,149,-91,856,-269,-269,-173,-143,-848,-357,7,-89,78,975,244,185,190,117,330,71,-652,1263,734,102,250,65,72,42,222,-78,-102,24,132,-235,1299,312,1874,-237,82,-80,-119,833,-61,1128,426,454,-233,603,-1192,-9,-24,-194,-114,207,63,-91,461,-136,65,-102,579,-29,259,5052,848,31,155,-100,201,-28,110,-381,-52,-16,-44,850,9,100,-353,-291,102,1029,183,355,-123,700,1007,155,123,512,67,-682,24,557,-379,-5,-289,353,-85,-18,-108,-74,-383,-254,-259,-155,-153,-293,-254,52,-192,35,-33,104,-239,59,-543,50,-42,-5,-108,7,-59,87,-95,-72,239,244,13,291,614,207,170,192,82,42,-543,-44,213,-459,-211,-310,-22,310,142,37,-140,893,39,272,-127,328,127,31,1076,194,407,306,108,143,190,695,229,125,181,502,-570,788,-24,-652,-431,-674,364,-1033,91,35,-100,465,-685,190,-254,-1114,637,211,-63,-128,61,4639,13,-44,5781,-472,-319,-190,-958,-112,547,-56,252,315,91,16,-1037,781,2398,-46,82,97,63,50,457,220,229,1011,97,115,200,274,-695,-248,14815,200,-456,405,450,373,125,540,246,-252,515,158,396,-601,272,18,-693,-271,-104,-179,-390,2069,-130,104,362,420,519,3,3979,-166,955,-46,211,170,145,87,-594,14,577,659,257,-171,179,-678,-923,1,-143,-29,-695,29,237,358,7,175,-276,-284,6620,542,28342,13856,15219,-170,-312,16,-97,-1044,-14,72,3020,-127,-110,1424,-54,140,-89,138,-100,214,95,439,272,13,375,3015,-108,46,151,-601,-495,562,-185,61,-218,65,332,-349,211,749,271,-61,104,209,207,502,-794,228,35,158,-416,-271,-971,1261,-91,-117,732,607,194,-261,222,-1,256,418,-269,114,-46,205,149,192,628,-194,342,-676,5792,-123,18998,-9,89,-35,5598,-97,443,125,297,205,564,-173,91,250,749,61,127,99,-42,99,-22,263,-106,168,-259,-164,530,1,3,123,375,1902,13,9,18,-1925,-5,-14,-336,121,100,2472,175,-467,-493,22,-613,85,13,147,241,0,61,-392,186,181,706,72,614,56,229,226,289,-123,-183,-228,-155,207,-5,259,-48,42,566,-271,-231,366,-170,76,220,263,203,418,-403,76,46,110,59,1730,3486,6635,521,-185,287,41,351,-22,-186,24,-383,-566,327,-7,-72,250,358,1,366,28,9392,13,61,9,-209,242,441,-609,14,431,1332,-323,-125,4301,3958,-828,95,5,57,13,643,669,74,2186,371,-61,170,41,119,581,56,35,-166,-628,-265,-26,97,271,104,416,158,547,74,-231,850,-889,345,106,-91,95,218,18,571,577,291,213,110,250,97,882,26,179,85,233,235,170,-3,1078,585,371,22,665,373,106,11,532,149,648,-278,-102,485,155,78,1256,680,-235,74,-54,-190,614,396,-482,1773,119,16,-259,-740,-293,-155,1368,450,-261,1076,1321,46,413,349,443,517,336,-95,203,1201,405,-287,285,207,48,-349,-278,-179,-355,-125,-319,308,-69,125,506,57,-130,-706,100,-33,-467,-179,95,-400,276,5401,65,-484,-46,-463,-239,15585,740,153,-377,121,-110,-121,-125,-7,214,194,-149,194,181,201,106,239,138,1409,226,-321,-267,-76,-248,-216,-325,-52,360,1781,-72,1321,272,211,-5,-119,6962,-891,357,-183,241,33,-85,190,-142,-54,20,-613,-1355,91,-85,50,1,613,-480,381,0,-69,-104,188,155,1140,441,312,201,923,-401,10329,-3581,-35,571,-181,235,9,138,250,-114,31,-1581,278,502,85,-7,-667,-9,132,7,362,37,1050,-162,89,220,347,1586,256,231,-39,82,263,-173,371,-14,134,269,69,-52,278,-226,33,50,31,-7,-35,-28,-1086,1,-278,900,186,211,-620,136,515,132,452,112,-41,93,65,-114,119,-364,-448,48,-18,-28,205,-181,-164,72,93,3594,-220,446,16,-110,691,20,67,85,-20,714,-160,-1489,284,-299,478,-300,370,1147,310,362,904,1246,95,-54,8717,734,134,24,276,190,2643,-74,196,-35,-31,194,-84,209,386,143,723,130,-487,106,-302,-377,-106,42,-611,-123,-7,1721,226,-811,-102,5095,1779,1,304,151,59,50,469,-205,-248,4426,216,-130,74,469,1491,128,555,1026,702,48,-1484,65,183,-71,-42,134,287,-242,330,100,-35,330,-5,1183,0,1562,-41,265,132,188,-9,211,65,-796,-622,306,-78,265,-99,269,-185,-7,-119,280,-297,495,-745,99,-3,41,-469,3,1037,-192,357,-228,186,-65,114,700,654,183,-63,480,1175,125,725,177,200,26,123,138,216,1392,218,-396,46,-852,3162,216,1022,-413,512,1803,0,360,284,190,424,418,-143,252,586,-162,345,-104,22,1740,-50,-67,37,990,143,609,246,543,252,874,685,41,100,536,749,71,-153,-218,54,504,385,444,-392,-499,-388,-61,-138,1267,175,91,102,-59,-87,177,-76,-1,71,-9,252,2663,132,-37,44,171,-97,-2020,-115,115,-125,-11,13,132,9,246,788,2486,-231,400,1229,545,414,377,57,450,-545,-57,-145,-104,-127,-138,-190,-295,-474,-151,-485,362,179,-280,-13,35,216,1605,175,1323,568,226,414,-525,-121,220,278,-643,-128,-242,1160,76,-342,153,-618,89,-173,-325,42,39,-16,106,-239,153,173,-54,557,715,495,424,962,-192,99,203,-80,123,-82,97,3056,18,-239,-977,-233,-293,205,123,536,-158,-157,226,282,26,-340,-115,-201,82,97,-69,4611,-521,-235,728,-42,371,9,271,-386,-29,214,259,-274,125,-254,-229,-41,-153,132,-474,-964,-18,99,-24,1,-99,143,185,-14,-190,-153,170,-457,-78,644,800,155,-37,336,609,26,177,736,-710,-106,794,149,46,-218,183,229,246,714,67,31,-14,6220,99,127,-687,1050,115,-121,-224,-63,2652,-416,201,20,-480,968,388,-684,1695,149,514,186,1525,196,125,-39,22,108,375,-433,52,257,-127,-85,-20,-46,-259,-24,-14,-11,272,-11,93,272,214,428,-480,598,-87,175,-222,844,932,-315,-153,-157,-14,65,-31,203,-153,271,11,200,185,-173,59,-42,35,-1385,646,289,416,-9,18,-54,143,274,-110,271,-48,-44,-192,-91,1147,-54,11,-119,170,220,-454,-495,233,50,360,-796,-611,114,-37,323,-24,-325,730,-407,-205,-201,104,24,-209,-123,102,151,104,-97,166,256,9,229,-57,99,521,366,84,114,710,861,547,534,435,302,-710,3658,-44,3058,22,-18,2540,-222,545,-37,84,-166,-104,112,274,-626,37,166,46,-100,95,-89,-257,117,1370,84,-158,-97,84,598,947,9656,5998,530,37,822,405,207,42,936,272,44,358,216,-7,155,71,-712,-188,-18,20,-24,213,20,521,56,91,78,237,321,312,115,742,214,-63,76,72,-91,145,-76,-136,6230,20516,13976,3669,8196,11445,3775,472,861,87,547,272,33,-1,1142,-678,121,-579,-461,-48,28,-530,-519,321,52,-474,-274,355,147,-474,-44,362,414,20,16,306,1882,377,56,9,121,18,271,-97,-203,446,-173,-540,-39,-28,-357,97,970,-127,160,-93,269,254,128,-467,478,452,-697,5,349,196,194,-41,-37,-59,343,-95,-153,7,-437,-57,336,-52,-54,160,48,-61,418,147,48,-297,-11,-680,375,166,93,413,171,50,-482,-127,1211,69,7,3,-1194,130,312,280,433,119,446,278,-228,543,171,-351,684,276,-231,242,80,-9,114,448,-9,138,2310,78,16,-308,-201,-115,93,267,138,151,364,-11,1181,115,547,1730,218,-291,-1315,115,-142,61,-205,235,-14,190,85,-614,413,46,132,1,-114,100,1929,29,-465,127,-401,-93,181,24,-179,168,29,136,583,-142,5,106,44,1,74,97,416,147,-46,-489,106,390,119,-183,710,-5,-175,-418,108,-179,200,338,-128,231,164,-843,134,-267,63,371,-437,912,1729,35,263,2914,-278,738,72,78,-102,196,-194,31,74,471,-368,2385,132,371,-160,175,233,218,257,130,-54,-100,-3,-80,414,-84,181,800,394,-143,149,-293,398,-115,-160,757,-97,493,680,-85,61,82,-115,-91,151,450,-87,80,-158,353,-196,-41,7,551,22,-306,437,-287,224,-3,160,9,-753,-859,-140,250,549,-211,-87,525,-284,-13,-54,583,-114,35,801,-119,-78,-196,-84,35,-237,136,413,22,183,-2143,-362,48,112,-1,355,616,239,69,127,44,-110,-84,241,-272,629,134,128,-44,1536,444,942,302,192,773,-674,52,484,-37,78,229,39,138,147,175,71,-18,61,811,1265,304,-343,-142,-194,328,-248,904,2129,295,-1261,37,327,2474,57,18,-74,373,338,590,570,-134,-364,710,-186,-170,-179,35,394,95,41,710,923,499,220,157,-42,-921,-14,1241,203,95,203,-37,-31,35,471,-56,1237,-16,-379,785,95,-54,1925,-18,173,257,-416,424,39,-20,48,-315,-41,97,18,54,-179,-557,439,-433,127,-155,-502,528,259,26,93,-136,91,37,125,69,-41,388,192,424,50,-33,63,-106,-14,42,407,-213,315,289,1,-222,16,-44,74,1106,93,4549,22,315,-104,-332,214,983,904,1046,127,822,-110,132,44,3613,28,242,-71,198,745,1394,250,-16,813,960,114,-29,244,18,-719,-67,373,71,127,508,78,11,2300,-37,1884,-5,287,-201,443,-968,338,71,67,657,170,433,443,2684,-306,54,136,317,-218,2383,157,-166,499,416,285,-1,-467,20,200,732,153,82,-41,-74,24,164,-528,-85,85,-130,-99,11482,-338,629,-114,97,218,611,-485,-265,136,276,237,216,153,571,117,-3,1525,1682,196,48,130,211,97,1472,-67,209,732,231,-71,229,500,680,1420,1631,76,147,998,13,-104,226,175,13,200,14,-72,14,-213,-446,-1573,2117,553,-510,-44,-106,44,211,760,506,119,216,228,-106,97,179,-5,-770,-196,-143,-162,168,72,115,700,-54,274,-35,37,485,3,585,31,164,413,157,-237,-56,16,-525,-56,-72,-22,185,-239,-497,-145,581,527,-155,381,-24,272,57,-57,-1970,-343,87,170,147,166,562,-16,2433,138,76,100,164,-106,143,80,-1,659,-44,196,74,100,196,3,317,222,50,170,325,127,992,-28,91,1600,5740,594,18,-431,-132,-108,-499,9,297,162,80,-171,162,237,-65,760,87,213,158,132,420,302,542,282,41,143,162,231,747,-469,-22,218,112,9,130,2250,-110,287,-97,-76,-379,213,-173,61,-312,-48,188,-65,545,123,-136,-480,26,304,-95,65,2321,-82,-970,-24,164,-125,317,671,-89,1067,-259,211,284,1497,13,-37,7,39,-128,-650,-551,-149,14,971,222,-218,274,323,-80,573,1493,575,168,-151,446,20,-42,7,14,-310,-95,1409,-61,29,549,-207,-65,-155,82,280,1884,463,1471,349,886,160,216,84,631,1013,28,173,-7,50,-89,493,-291,-93,-16,-16,-467,-85,-57,-87,-28,598,1211,865,192,2353,201,52,364,-166,600,-41,1076,-362,48,553,41,138,437,-237,222,-833,239,482,-28,250,-39,-287,-24,340,-100,-242,510,-196,-381,362,-18,224,-13,674,-521,33,-89,5,158,241,56,394,-56,54,76,416,351,846,-123,899,-57,441,-723,-125,-224,1527,41,450,-5,-428,-41,194,-364,117,160,-220,297,265,-59,594,1373,336,246,145,338,1155,1162,16,-437,285,-24,-736,-50,285,-831,85,74,54,56,85,674,114,9,170,2317,-540,-388,41,67,44,95,-684,280,-218,41,78,-235,-85,82,712,1,964,796,18,145,54,751,-242,396,250,218,155,-112,-209,-214,-332,646,256,151,355,272,-78,241,521,1370,63,540,-229,211,3667,-18,-732,-1,-166,-622,-198,998,291,102,-1385,-48,229,99,603,140,454,654,485,-11,-127,-18,-84,71,160,110,41,-147,276,388,203,-443,22,-14,168,1024,441,1183,33,-114,540,-57,259,448,213,181,495,742,44,521,-16,306,-102,1200,-162,-171,-209,59,-231,459,-50,22,151,46,1370,54,147,355,229,56,-20,242,437,-104,155,-18,52,44,194,26,530,284,-201,-334,95,39,-82,31,99,74,74,183,-65,259,99,261,525,-213,248,435,-424,613,-198,106,11,149,-61,-114,-54,618,-194,44,-366,162,-659,229,16,-353,132,201,450,456,-263,-56,166,-5,2545,-295,46,-891,99,82,-422,-44,700,123,285,-84,59,801,338,-579,1581,160,54,26,50,319,394,-104,-18,-274,76,370,530,95,102,-201,250,934,203,818,-56,222,63,302,332,-61,-271,420,84,-11,104,-299,-1,22,-418,418,183,1575,-158,134,719,557,620,452,-504,-3,-35,581,-284,-1403,-114,-24,87,-224,-278,-355,285,250,-542,336,59,3,383,291,310,351,226,538,992,128,229,175,753,102,93,-1,31,110,-816,41,738,-26,82,44,44,282,0,-214,190,375,678,78,525,136,29,29,130,-3,-121,534,-16,-72,142,198,-136,24,65,-117,33,-669,837,629,792,373,420,1095,35,-446,3901,-493,-235,114,183,-549,14,310,-52,99,213,699,-162,177,-57,-97,93,478,9,89,7,252,89,919,-1207,128,-282,91,-235,-54,753,-85,16,39,-287,-35,173,495,792,499,188,4138,119,1476,95,28,-538,-80,-9,1128,-16,71,-175,457,502,312,134,20155,26,299,153,542,1,272,226,342,1876,-371,-158,35,-37,-93,-11,-166,147,54,-158,-282,-282,-80,35,16,-170,134,-282,1039,18,74,766,-1319,89,52,31,811,-48,237,9,-650,108,20,166,-125,-424,149,1099,13106,-39,173,82,798,605,-211,424,491,437,41,237,114,-198,-758,-104,-181,1,-233,37,16,1300,-300,87,6988,622,-89,-581,771,-633,-63,-190,403,347,42,155,1142,-65,136,-992,39,-91,1532,-84,725,925,-235,-218,450,-164,11,241,54,130,-435,809,459,-20,-31,-955,173,413,-237,-400,106,-39,3581,469,41,-315,-375,3422,-211,1213,480,897,319,-3280,-1,1792,603,2220,545,13265,-620,-209,5949,1351,-312,1125,48,-18,295,1839,-211,190,181,183,26,-2158,256,26,110,-28,-54,-241,-499,26449,-261,9,1457,-168,229,108,542,155,-685,-5,10981,1583,97,256,398,130,342,95,770,-16,-315,-71,912,-347,57,-130,-76,-951,78,-960,-54,84,592,357,300,287,134,573,295,278,928,-89,3415,476,-504,26,3343,4353,-149,127,-84,-876,-833,4000,119,-186,-936,218,117,-244,291,328,179,1,598,-28,224,282,-76,-82,353,-104,-14,33,360,-82,218,196,648,48,9484,2411,72,24,1297,138,10108,192,557,89,229,691,2667,48,-29,-164,-95,3,71,13375,6654,20,-325,-50,308,1196,1895,409,601,-13,4224,56,242,-95,353,106,119,284,-207,84,-422,-185,-61,-138,-132,-431,256,-54,85,491,-56,190,-443,115,-138,46,280,78,-560,63,1635,300,-84,985,1517,106,792,29,-418,-327,-93,1362,299,-82,82,-214,-256,-39,-136,164,-57,-69,110,140,-201,123,-233,357,256,22,3,347,252,603,886,-13,547,291,5659,-89,-78,-20,22,248,285,-603,-188,796,-16,201,21864,72,233,127,42,-472,106,-87,110,233,338,28,214,164,87,385,2026,3486,-112,-13,112,5740,-371,-44,267,-20,-157,-413,-244,-28,-265,299,-114,130,179,11,44,585,213,336,-190,-241,-26,-41,979,1046,-557,302,-84,-209,405,-448,-115,-56,57,41,282,263,418,72,-196,-57,220,108,11979,65,-942,3,-257,390,132,386,-330,6945,-41,201,155,394,708,493,928,203,108,289,1386,112,16,-80,-87,-564,601,-1,18245,5181,-125,117,1611,-145,168,-386,-31,261,1383,497,332,186,-538,140,725,773,-59,515,457,200,2884,-121,65,-37,-340,-130,2973,-170,-295,127,2568,-201,242,381,207,140,250,573,-162,-3,385,-125,960,18566,-72,-289,54,18,555,-196,986,26,57,-295,80,-59,59,282,1071,37,742,1463,721,-44,-138,142,306,886,497,125,-497,650,31,299,358,155,465,-72,-1,89,685,-71,56,162,-315,102,16,237,-514,82,22,173,28,-63,78,-147,72,566,-89,310,-54,622,-18,59,164,-106,579,299,-65,155,736,-302,-56,-93,700,-463,-76,-205,3947,-239,-50,-48,157,-84,134,31,-1,373,-669,-93,401,265,130,181,-13,-1222,231,-37,149,-192,5340,218,-476,-91,-278,375,332,-186,134,114,74,-515,108,456,-46,656,186,633,1639,1179,138,-674,343,1,-121,747,104,1108,17647,183,6502,158,175,300,373,508,233,231,-138,-149,102,-218,252,1153,18,138,115,-85,-119,65,263,-41,72,-5,377,142,-143,31,1514,1226,22,-39,82,84,-5,46,282,330,942,250,-291,685,-39,-155,-24,375,-54,149,-291,480,41,87,226,657,-1,171,-24,69,155,218,-186,386,-102,14,-714,-114,-198,-697,-287,168,110,-151,-44,306,-3,833,254,-207,194,-84,33,160,65,-48,0,-80,721,259,502,856,-259,-242,-310,143,-175,278,-28,-915,198,110,573,95,-312,-61,-84,28,160,26,42,891,145,-128,-257,-867,272,106,949,-158,233,-52,886,536,-143,200,327,76,465,338,33,536,22,100,-28,-84,-157,-143,1020,-155,1906,-216,2241,145,216,360,112,179,175,605,160,246,239,-145,18,-130,685,-67,114,-18,-366,-69,-157,-814,110,59,-996,-3,16,560,1278,263,-192,201,334,117,145,1011,-1024,211,-78,-52,-426,-231,-18,-14,-457,104,7243,-689,723,78,67,185,76,-252,143,177,527,489,-108,108,149,-110,-59,-265,-104,-676,386,125,-276,-63,147,1558,816,717,543,284,504,136,143,226,241,-26,-33,-571,93,-332,13,138,-20,-24,-248,585,151,142,145,97,-24,-271,-84,106,385,373,224,643,-676,-1,302,-2693,106,112,-201,-289,347,71,-353,-392,274,-26,1394,151,1052,-46,-293,157,723,1476,112,153,1186,112,-549,-57,44,-29,140,321,1287,1308,1086,-106,-16,67,2499,813,35,194,16,-76,628,170,235,-428,65,-78,-102,-424,1,2211,-349,41,-123,-943,24,-134,-24,684,-843,633,-37,261,3,957,-194,424,56,192,18,508,-106,214,263,409,443,149,-231,145,1018,41,287,220,622,214,147,229,-63,237,-261,-5,760,3751,42,-805,33,214,179,-104,-143,0,571,-304,-211,-229,-164,-67,214,966,57,132,31,11,-117,71,102,84,-11,56,160,28,648,285,-14,-33,226,166,949,-461,1,835,-652,719,323,-65,-155,-102,-153,398,336,213,192,343,35,312,-271,5,357,213,246,-24,364,130,231,-181,254,398,18501,1562,20,431,-824,-175,-183,493,-265,85,-459,72,-347,-547,-200,175,5,487,108,63,151,57,478,1175,50,327,39,128,121,474,9145,605,-112,396,3,-13,248,42,3127,530,140,-332,44,188,15168,1171,192,11826,205,-121,-304,267,164,-112,95,428,530,65,-91,74,97,-110,160,-125,1134,87,-433,-48,166,39,560,192,-7,48,291,5,91,297,-775,300,2667,330,747,-1297,-123,33,-37,-71,153,295,336,-14,1117,876,158,78,162,-1233,-7,14,-29,-216,-67,166,9,-317,48,321,-276,145,5781,585,175,99,14,177,-48,-145,433,138,-80,394,414,325,179,800,63,76,461,409,188,-104,401,-194,231,-85,119,-74,-72,89,63,22755,-306,1286,321,-48,-125,-128,-69,26,-57,-127,-35,3,-35,192,-59,11,106,214,-375,41,13,-336,7,-44,29,128,59,-1121,-325,1229,-398,194,181,-57,304,317,198,10970,1945,89,149,-3,-338,899,798,78,143,183,257,-78,39,293,-50,29,373,95,22,-136,282,143,207,-345,-69,50,390,246,74,24,846,-616,-218,222,327,125,244,607,-149,-82,89,71,1037,211,-74,89,295,-304,-3,-35,256,119,357,-71,358,-336,814,164,80,18,287,-119,-89,1130,833,168,188,50,99,226,1256,-327,48,551,-22,-375,443,140,-170,16,190,110,1175,336,-314,-302,-99,-282,-538,-306,91,-71,-125,-448,508,85,-115,14,87,42,179,269,300,229,108,-119,-428,467,-209,-52,-44,-534,-463,72,342,7,-691,42,59,325,254,231,538,777,3643,89,157,-104,618,207,16,72,-153,-28,-371,-312,-1,-104,-153,349,-297,89,108,61,-82,158,-48,3573,-56,-102,545,-330,173,-702,413,157,-67,-35,-13,-248,229,-207,121,-102,119,89,125,164,1,1407,917,-28,360,285,246,413,495,89,37,-207,100,-20,-160,-61,-9,450,142,-218,136,310,306,222,300,844,145,138,-61,469,278,153,-241,216,196,-87,-20,-168,-76,1785,-11,557,-108,16,1859,407,125,-218,-140,9,235,-119,-1,-84,-730,-1424,276,179,-166,145,-110,33,198,78,-63,-41,231,-93,108,742,128,-39,519,158,482,198,-91,138,491,117,-31,1665,65,-168,-115,-170,82,-190,-108,57,179,18,183,18,-317,351,7,-80,-285,-1306,2691,13461,-50,-207,168,7,-26,-155,-814,-171,-134,540,252,-46,-59,22,74,1686,48,229,-3,69,-82,22,523,1914,65,140,-790,-102,317,18,-54,13,347,532,370,609,431,231,-5,115,-3744,564,-95,-14,543,-510,166,-57,117,207,517,-257,18,-222,10828,108,-91,-67,983,-112,-72,377,140,549,121,110,42,181,194,-314,480,2603,145,102,-368,-72,35,280,56,-134,-13,115,1,160,228,1315,231,-46,216,450,-16,-61,48,-192,59,-91,52,437,547,110,-231,-1,-319,-190,-9,271,2123,63,-1226,803,69,-211,-557,639,-24,224,-11,527,581,-125,-314,465,59,-314,128,-317,1291,291,1469,1523,-861,-672,-394,224,3695,349,-74,370,149,-2136,1547,349,663,-338,-340,82,-125,-74,-117,-110,76,-186,179,-347,-160,5,2940,145,792,355,420,807,203,693,1061,237,11,22,33,844,-581,76,-216,-134,-125,-142,78,-13,-293,177,420,80,233,151,145,-282,-80,-16,321,-117,1497,158,-633,-646,-130,452,1388,-80,-138,-678,1329,74,2714,801,-570,728,89,637,6409,250,-11,-743,173,734,-207,254,257,325,2353,1622,12310,13237,42,13,368,93,-82,-1278,3,-18,179,130,530,1506,265,-300,-29,91,-517,72,132,20,-600,-112,-35,39,-973,551,181,585,-385,-222,-85,2222,-319,-29,91,-209,22,-699,80,-145,93,-691,57,463,373,371,-155,893,-67,343,-203,84,336,115,-14,-297,242,112,24,106,523,605,-157,26,147,297,981,1564,596,5955,-327,14,209,214,72,-128,110,-151,-14,-409,26,1,1588,577,330,900,13,308,525,1235,461,910,3,-80,13,214,315,-342,93,13,2381,424,-106,-514,461,-1119,775,-192,375,-5,69,-142,233,663,-78,525,205,1459,1213,463,362,-3,89,-114,-192,110,-54,-2317,409,44,114,149,336,155,487,177,325,768,-1013,114,986,665,1915,1265,-3,171,-788,274,44,628,18,-84,822,121,368,42,347,80,-46,228,794,115,13,-28,-46,-7,149,-295,-54,706,-5,-56,67,-136,-1091,1039,-287,-46,-26,-196,-196,160,-179,-385,65,-157,-1345,917,112,-566,-121,20,-306,10260,418,938,2390,140,87,-46,-586,-117,-409,299,-278,2183,469,295,12841,562,833,327,732,142,-108,142,-147,-44,-147,-26,-71,-82,-1046,-291,-106,928,3000,1327,-244,123,-50,106,-128,-715,-308,641,-7,-405,147,-65,-31,9,514,112,643,484,67,300,127,811,831,601,342,-110,11,1299,14,271,157,510,626,396,269,28,1020,355,5826,20914,13153,171,-33,26,-185,1777,-171,472,39,123,26,50,102,115,317,657,44,-661,224,-95,78,203,484,358,274,280,-123,20,9987,-314,1,-72,112,117,-271,28,7,168,530,-643,-422,-278,31,1325,371,902,1267,-381,338,1287,457,-886,500,-44,-500,48,-1803,-495,-213,-484,437,173,-314,771,-54,-125,-149,-22,-114,-99,327,18,84,386,280,-20,95,315,138,1,-110,-91,515,-433,-201,37,-310,-71,52,280,-228,377,52,3,18,-377,175,523,377,-717,-657,-35,-1766,39,-69,601,-444,400,42,644,29,-91,1186,203,209,1,-280,-177,168,166,112,342,575,-263,3016,381,600,-95,170,175,97,-158,42,67,108,11,310,-261,-29,792,-198,5,601,327,459,1,106,-106,54,-536,-218,-390,-201,42,-186,-35,-57,-65,396,110,-945,667,-1143,672,26,766,476,80,624,241,366,628,235,405,50,37,-1343,-377,155,-405,207,1476,-110,15811,-24,-72,7293,385,278,41,644,31,758,-99,353,190,-590,-115,482,1781,0,-1,13,9,-299,-355,-1968,-282,616,16,-155,6768,84,3,1018,386,-224,325,493,74,209,310,-14,125,495,231,308,349,12843,-91,-93,-396,-456,63,22,1652,190,257,1693,981,185,216,194,-52,3815,-14,29,-46,-132,1598,-192,164,99,-443,-177,123,-41,-164,95,-33,119,508,381,654,1596,-72,1289,839,-155,143,598,620,435,452,-67,-9,1336,2342,-534,-151,-20,-338,130,575,1,158,84,900,-22,-24,155,-123,76,-1089,56,-435,-37,814,71,121,-1201,89,368,84,-340,85,661,302,-809,-114,-143,9,41,2833,-67,192,570,5959,9,16,672,-211,-11,459,6749,-46,13,108,-28,142,618,117,-14,211,89,297,570,145,26,601,355,224,242,91,173,-18,-39,-1035,411,-11,-299,-1179,-151,-84,235,-233,-67,-67,185,-33,-616,398,-1,-151,48,171,-1,168,443,-542,-3,1095,323,125,-35,-56,46,538,28,315,222,76,386,-117,282,-127,125,-26,241,250,5080,84,-35,487,428,1,271,542,428,24,575,127,-1250,48,149,136,-525,3,44,76,-3,446,-155,29,-50,-196,308,1538,151,67,35,-29,-29,132,171,-456,177,-63,934,512,84,216,3,-429,-1,-183,-82,-287,-377,695,1,-13,-93,74,-143,198,652,549,123,448,-659,-89,80,265,196,362,272,603,-80,6835,3990,-41,-728,170,2443,41,17045,213,-588,160,-104,147,-220,115,362,433,433,347,252,347,209,95,20,22,233,-125,69,-130,134,-97,-656,-214,-1398,200,-186,-22,229,-246,250,-300,-82,18,5,198,-5,140,-121,265,186,-598,44,185,153,-704,925,-35,136,452,22,-87,-24,596,-607,-123,-140,-100,-181,211,-222,123,2357,785,5,-994,-22,-166,61,-285,-398,2564,-67,-33,57,-856,-134,-317,-7,663,1315,-16,542,67,-379,1024,-487,-74,259,192,218,418,921,72,242,1216,1072,-493,-52,106,-142,97,489,54,368,158,-343,269,14428,618,95,127,-153,162,-24,153,2373,216,345,499,1428,-194,134,480,484,-207,248,-33,-265,190,375,-76,229,1011,121,22,181,147,605,357,-271,-706,108,-143,426,431,3284,9831,-48,-72,659,-22,2241,177,213,407,-3843,457,-781,1719,325,1891,95,-377,-308,-609,-938,-467,117,-114,1272,-149,0,3,-190,461,-401,173,-807,198,-228,-1115,-280,777,-409,222,112,-183,-52,166,343,22,781,274,-26,-20,168,20,-506,426,-108,-732,-1226,99,2643,56,-76,250,495,1162,409,345,1014,-130,-28,327,1125,-177,14,603,-149,-59,272,213,52,-26,108,44,151,-125,-24,13,3800,-37,-528,0,-641,-7,220,35,-276,-2672,80,1106,577,1411,-4233,-71,28,-181,198,-59,-85,-190,-340,237,-244,-287,1005,334,158,482,497,560,-846,5046,-321,-2142,1115,-42,-11,-153,85,504,-282,-1785,-3689,-1831,-386,-130,-2340,-1489,-97,-2317,-278,-201,-590,-125,8673,-186,237,3,136,80,5945,981,-282,-224,407,-218,248,8848,26,216,-394,-71,87,17187,-1439,-2280,-4977,-19267,-2624,-431,46,312,-272,-228,-3,-401,114,-274,1100,87,1291,72,428,1097,205,1000,433,861,80,218,5,67,-375,843,95,31,620,323,33,82,-63,87,1456,940,31,7246,-237,577,78,-495,181,33,740,566,100,119,1033,125,-93,119,50,26,97,-132,-691,295,1558,704,257,1222,28,-452,-400,-71,1972,162,523,110,-29,50,-134,-517,57,29,200,93,611,194,-125,11598,282,106,99,119,65,-177,-336,71,-515,22,-41,-171,42,-162,-357,-259,-271,183,-54,1900,-93,-211,-132,-355,42,-203,72,-213,211,69,-345,-93,-89,-121,162,106,76,-117,267,-44,-285,39,618,-59,237,235,646,-108,74,276,231,347,-44,13,29,6689,-65,-44,-312,-7,157,-134,14,-461,-278,33,439,7598,-16,271,5,-149,302,299,407,-689,-71,175,-121,594,-428,-263,-216,1472,-471,14,-100,981,108,525,-108,-127,-128,-91,1,134,233,119,-71,7,-11,-194,7,211,125,-171,882,142,3,-678,-1641,-16,321,272,-72,147,82,-478,-330,-99,-203,74,641,52,-117,8013,446,1071,134,213,-1551,1938,-209,-213,-11,24,-54,54,-310,26,-99,424,214,214,433,672,514,295,235,76,-11,-132,-179,457,67,16,794,95,128,315,364,-476,-411,588,-155,127,7,1443,224,-611,3506,414,712,3293,9,-63,758,452,528,-1609,282,42,695,0,-489,-1478,-80,-164,183,52,551,-1386,467,229,-325,170,149,889,276,155,233,553,564,1054,145,-228,-314,106,99,44,291,639,207,31,3,-18,121,-138,242,153,-138,-31,117,-54,134,3,119,685,-132,317,151,-528,97,-80,140,-528,11534,16415,385,345,343,1491,2332,100,381,-811,-179,87,-171,-74,-181,24,-446,69,312,85,162,-149,-1790,364,37,433,71,-237,-166,52,-48,-183,328,-244,1
-165,-57,171,216,-692,-381,762,-6,44,216,-279,-908,-508,-285,127,209,-324,-209,119388,-127,285,50,88,-476,324,-127,-254,-76,-152,-158,-362,-44,-1575,-476,-527,-330,349,1734,1042,336,279,10561,12848,17881,28328,36049,25201,38,-57,88,3812,13217,1023,3787,743,273,533,241,1061,273,177,165,1004,-393,88,-6,1201,12,1258,-1442,-4473,552,-362,610,-241,-19,203,451,1048,190,190,705,222,-1092,756,711,-44,1283,1143,368,546,432,305,324,-1690,-292,-101,444,171,38,266,-216,-203,-196,3641,95,813,311,-406,-311,-540,-349,38,2319,-7142,419,-336,-101,-38,114,69,349,-330,940,-133,-82,1461,0,120,11768,787,476,-114,292,-82,1626,-101,1963,1048,1118,-305,228,0,444,324,209,177,1124,-95,432,279,6,571,279,584,-298,1944,-254,864,-305,10294,101,889,-69,590,216,1042,216,692,228,838,-82,438,6,2865,711,196,292,273,641,794,368,355,171,1957,57,228,495,-6977,-184,3024,108,-209,406,946,895,629,69,133,165,190,876,292,184,-203,285,-298,7231,819,864,-209,-692,-50,-177,2452,-984,5331,3469,292,432,1118,-127,50,50,228,2795,-133,349,1404,88,50,101,743,832,387,12,50,1213,1035,82,2967,603,2249,247,0,-578,-127,273,279,730,-1061,374,95,5611,794,50,-158,-76,1232,127,1302,374,-260,1582,-260,63,-82,-1073,-228,-82,-222,-781,12,673,1080,730,317,50,-298,-69,546,2548,10014,177,832,-139,209,1048,762,63,2923,819,1938,-508,4301,667,114,190,4587,476,-88,38,-120,514,305,12,374,3031,749,1639,-44,146,-50,152,1035,698,38,63,120,-95,311,972,2039,521,413,756,1455,76,-6,298,21452,463,679,285,50,209,1728,305,4079,0,0,12,959,196,133,-25,1309,152,-95,1378,648,-31,3164,635,266,209,2268,203,190,-12,-2535,590,260,3297,50,355,-44,1264,260,800,1804,-285,171,222,1042,489,463,724,1842,19,247,-31,1849,1652,654,209,-76,-324,101,-686,-146,31,101,-146,-247,235,781,241,-228,610,514,317,807,-19,775,667,-146,451,38,-50,959,610,438,-50,349,-152,876,247,-139,165,-50,317,76,838,495,-31,1728,146,324,-44,1766,76,-266,-133,76,355,698,114,571,1264,6,451,838,38,-108,317,266,-120,673,718,254,0,1175,686,0,-2363,527,-381,-718,-235,241,3819,972,7796,-279,184,-254,114,1766,1321,285,101,101,44,476,-311,381,-146,-127,393,864,533,934,222,1092,63,-12,648,298,-495,228,146,158,-590,171,285,482,63,-635,44,1004,-114,-648,1791,578,1372,610,654,934,413,-552,317,38,82,-1277,254,2281,978,196,489,362,552,196,133,-1372,1131,1061,311,927,-31,1709,6335,203,527,171,6792,355,610,413,0,400,1169,2579,540,152,-317,1035,-4022,514,444,-57,2846,2300,355,2122,3450,311,-12,362,-57,57,-559,6189,235,6,438,1270,1563,781,120,1150,-349,101,165,2459,692,902,336,2440,540,552,406,6,902,12,7714,95,432,851,324,69,247,12,311,-146,641,-69,3170,298,177,1550,-177,400,2052,1137,184,438,336,-1506,610,254,190,216,-171,209,260,393,-209,50,406,1086,552,7040,-997,209,-50,610,-482,368,-196,-82,222,571,108,940,63,1010,209,127,502,374,285,177,-177,-95,768,-31,1010,1963,857,139,88,444,1137,393,457,127,0,1150,203,19,31,673,1791,-158,-146,349,368,-749,-101,38,-203,0,-25,-25,-101,88,768,762,88,260,25,2675,-216,444,-355,-222,114,57,737,-279,648,82,565,590,-76,1143,457,7294,228,438,2942,902,-845,-196,-57,362,749,152,870,1760,-44,3736,489,44,266,457,794,514,38,158,1289,1194,139,-2217,336,50,1442,108,838,19,2300,216,222,444,1118,546,2179,718,279,260,133,330,737,63,3641,-108,12,6,-247,743,-108,139,368,533,101,260,222,196,222,6,-235,597,-57,158,667,552,-768,-139,-38,228,254,-165,438,95,305,158,158,838,196,1010,-317,-31,-25,19,-88,-324,101,1309,-216,1283,139,-69,590,559,-95,-6,1703,1537,355,-235,438,-349,8775,1836,228,88,851,-50,114,-6,4829,324,1220,2147,514,2325,470,476,158,171,-381,-1073,451,-216,-559,-571,-235,-400,-660,-514,343,-514,4632,184,203,-139,-146,311,489,-457,-120,-69,-184,177,38,152,508,-50,190,190,146,-101,3323,-254,-279,114,-177,-101,-571,171,457,-139,95,69,-19,-139,-190,527,527,0,-965,-38,285,63,540,578,807,6068,1201,57,-101,374,-158,196,-1194,1963,-451,-184,222,279,-120,95,1798,419,4511,724,374,-38,120,603,266,482,88,-1791,1652,-101,-31,298,-184,7542,3996,-254,-228,-82,393,127,165,514,-597,1251,292,3240,146,629,1359,133,622,-50,3488,18910,-635,1347,413,368,508,133,-482,203,-457,-216,3304,50,146,38,-305,-139,12251,108,-6,482,-692,355,336,76,2077,-31,-857,-940,559,1734,-6,-1264,177,1175,-787,88,298,-69,2567,737,959,438,521,165,-127,-50,-616,-165,-57,457,730,95,-578,-527,114,177,-127,317,-108,756,152,184,-285,-374,4073,-31,1061,-228,298,-196,-705,-622,101,-438,-127,165,807,3336,222,590,-6589,864,-1035,177,311,-247,50,-209,610,133,235,-2980,915,-50,-133,-432,1893,-6,-336,-597,4162,-343,762,381,266,82,108,-794,158,69,184,-349,203,-298,9919,2090,502,-25,146,-629,-44,-406,9855,546,-241,-114,-31,6526,266,559,1423,1105,-76,254,146,-44,4085,1112,15574,330,686,82,2586,-19,794,362,1042,-622,-171,343,2795,-133,578,324,1633,-355,-209,-158,2611,171,216,-38,781,-120,673,76,482,-12,-457,400,832,-1899,438,69,413,-31,101,-495,1874,2116,-718,1207,235,1486,108,1645,101,196,1982,146,127,-381,1131,305,641,3603,-311,317,381,31,7714,177,152,381,-959,-44,813,50,432,-25,635,-127,3075,984,1512,997,-69,-69,-158,-31,743,305,6119,317,88,139,-190,-12,152,158,228,-559,-38,114,705,336,254,247,2370,603,-1550,482,76,-438,1455,146,216,216,654,514,82,-69,-559,-50,19,883,864,-25,171,-343,317,-317,25,-101,-19,476,508,305,-38,-44,184,374,-368,222,-50,203,-1347,-44,-177,63,978,-216,-57,-247,216,502,69,-807,-305,787,21319,4600,-25,-667,-1594,495,184,-108,216,165,-235,-25,654,438,1099,-82,-63,1143,2738,177,305,-95,-209,-285,-19,-25,139,768,482,-76,381,673,101,-235,254,247,692,343,-44,19,-209,114,139,393,2484,838,5795,82,521,120,610,-508,527,108,2624,1054,82,203,-114,165,864,-438,-57,-934,3037,235,10732,2147,-6,559,25,241,1995,387,902,44,495,31,-203,76,1194,19,1143,-451,-184,-76,6,-355,673,-254,203,622,-1264,2319,152,184,425,622,260,527,851,-311,927,63,355,-2306,-311,-120,-38,317,2293,1919,324,273,-3806,177,-2166,-641,502,-3107,19,883,-209,-222,406,2008,63,-273,1201,209,1887,-209,330,-12,88,603,279,4244,216,-88,724,38,355,768,-158,3310,50,578,2598,-216,114,38,-216,0,584,12,152,-127,1194,711,-76,44,235,381,-19,413,3164,57,324,-108,254,228,3946,1264,-400,82,108,158,-228,571,95,2255,-88,-590,1137,616,38,-641,-76,108,-158,-184,-698,-305,-101,527,-1213,196,355,3247,5140,489,127,711,-25,260,203,-82,730,31,6,2859,273,-1347,1054,139,-177,-235,-1328,44,241,2313,279,692,273,95,851,184,139,-279,292,184,-50,330,1073,114,-127,-622,-184,-152,368,1309,-120,133,-139,95,190,406,19,959,-108,324,851,-127,-108,-324,902,285,826,311,146,775,254,69,-63,419,88,-88,254,19,285,12,12,-813,209,184,-260,692,889,-57,120,-972,133,-254,-63,-946,1340,679,88,597,-165,273,-165,1162,127,-31,76,-260,-349,-3590,597,1226,-203,-432,6,-241,2255,-76,603,127,44,-495,578,521,-50,298,514,565,6,285,629,-6,-203,-203,413,2789,146,120,3494,1150,12,698,-317,368,-82,63,-38,25,-63,482,2039,-177,228,-362,-425,-908,63,108,349,108,1823,889,108,718,686,235,546,629,559,-266,-292,19,63,228,139,-139,44,19,171,298,146,-1029,489,419,57,171,444,19,432,-349,-76,-660,235,387,108,133,-355,146,-247,285,152,-2109,-158,470,0,934,38,285,413,533,451,-260,368,495,120,57,635,260,603,-228,781,-152,7765,-76,158,-69,152,-31,216,1283,139,425,-12,12,-610,108,629,235,-374,590,114,-31,463,-260,-279,-718,-8159,133,-1404,603,-158,57,19,419,209,-196,-4676,463,457,-38,50,1588,9042,705,-228,12429,438,-127,-165,-444,-139,2096,927,-190,-260,3215,12,-57,1385,1671,247,76,-1734,254,177,330,-120,578,425,298,-266,-355,578,44,-362,3558,-413,-393,152,82,6,285,571,-108,-25,-146,-38,1506,502,196,101,76,31,177,228,152,2077,705,-2789,610,1118,667,-44,-19,-317,654,-19,444,50,565,482,-432,470,12,590,260,-120,565,489,-1080,279,-38,-88,-444,-31,19,-571,241,-63,-177,-171,14812,413,9766,12238,4238,-38,-419,266,101,-387,787,184,7466,-101,-38,3475,-146,635,-679,19,-216,940,425,-266,9519,50,88,3488,44,133,635,-305,-362,1099,-476,406,25,-63,120,565,-12,400,139,-419,203,30577,82,921,1582,196,-165,457,-177,-413,63,1347,-171,-120,2249,444,889,-425,514,476,317,139,-775,1181,305,330,95,-12,1118,-88,381,-266,2154,400,2776,11952,101,120,4530,2605,2395,69,-463,88,190,69,387,44,406,298,-184,76,190,266,-57,781,-374,-6,-305,-63,3691,-641,69,438,546,3698,-95,-540,196,-3799,196,158,139,991,88,3348,521,-787,266,216,-349,266,-12,6,-108,-133,-25,-171,177,88,997,235,209,698,101,-165,749,-101,222,57,-114,546,482,635,883,584,-184,-254,-76,457,19,0,222,273,1169,845,-260,184,419,285,108,2122,813,4702,1785,-1842,285,203,-355,82,-120,-845,222,-559,368,362,883,-76,57,76,-44,-305,1569,235,-298,927,-216,660,2529,31,-108,2147,1493,-177,-336,16451,3450,260,0,-1544,-12,444,832,1188,292,6,139,883,508,451,165,2872,470,870,101,-44,-139,82,216,120,305,463,158,343,-292,-165,1709,502,438,273,69,584,889,114,139,1620,425,-12,50,19,196,571,-813,2319,667,120,25,108,25,610,203,82,254,425,-393,444,540,1404,-228,781,-463,-25,127,-139,-349,1080,-88,6,69,-108,25,3323,-38,-69,1061,69,546,-311,533,-165,-184,3393,-946,-629,266,63,95,-762,-292,673,-838,298,1861,285,959,-247,133,38,393,730,711,-349,-146,-82,-216,-101,6,158,-158,864,-31,57,5782,-38,368,368,692,114,-158,-686,-247,88,-44,-69,82,-38,3615,3583,1410,76,57,679,-120,-400,6,69,-69,-133,-177,-25,-44,101,247,-266,2579,292,-88,-120,336,-921,101,127,38,521,4301,31,1061,44,209,-57,324,12264,31,-25,254,317,-114,-235,-69,336,-228,-44,3825,-190,527,406,101,527,1131,324,648,247,-63,95,711,203,622,69,-50,44,1156,209,4702,-3291,203,1023,279,209,355,552,514,31,273,-2891,305,362,-76,6,-349,171,610,368,-133,-114,-127,203,546,1004,514,546,4346,603,-165,597,-50,-368,686,-146,476,101,69,19,1042,12,-6,-19,12,120,-82,209,1366,247,165,4988,622,-171,-146,209,1035,400,953,-57,76,1067,95,-470,2173,2421,-451,438,374,0,101,222,235,114,31,2052,1461,800,190,-285,-686,196,1131,247,88,31,-63,-6,311,241,489,-69,571,444,184,324,-146,622,184,-31,1289,406,-133,-114,724,88,571,-139,-203,216,38,69,63,1855,114,63,1728,978,-298,-63,-6,622,6,222,-247,-76,-57,3100,470,-196,0,5808,4257,222,-6,203,95,-222,-82,908,336,3075,260,-419,247,1073,845,343,228,984,-457,-19,254,12,-50,146,222,273,139,6,959,216,-641,1029,-324,1436,1131,927,-279,279,718,1054,120,521,-203,-616,-228,-768,-305,101,108,622,1086,50,25,31,-95,-196,-584,597,-114,209,165,120,482,171,235,-69,393,101,279,260,1353,63,-133,552,120,-476,317,114,781,0,355,14901,635,-559,203,508,381,934,2414,-44,915,260,660,1474,-127,489,-355,-190,1112,552,-260,266,2166,3145,1086,114,171,743,-12,-292,133,1112,-1283,1067,266,63,-571,2001,1633,-305,50,1239,1143,108,857,-235,196,177,349,355,-2046,-69,-406,-222,-184,1105,101,177,203,-158,-88,845,-838,-139,57,279,667,3209,63,-133,120,1289,44,-2878,-50,-95,-260,349,152,-120,38,305,381,1645,-266,-216,3946,12,336,-44,177,1963,-393,-101,82,546,-393,-57,108,-374,336,6,-44,381,2236,502,139,25,50,1969,63,2459,-88,698,209,495,317,209,88,-1410,247,69,578,228,76,2579,-171,965,1029,-114,1512,38,-57,209,120,196,-273,190,502,343,1734,31,127,158,254,95,127,-76,216,95,2402,101,-38,-177,-133,-139,12,1181,146,101,-158,108,959,285,-285,171,-44,-44,-133,381,533,-1874,158,10675,-44,997,-44,-25,-730,-190,279,610,127,355,12,-673,266,-69,368,343,-285,482,1048,387,-120,216,730,514,127,25,120,184,-336,-6,-25,832,-177,-88,-108,521,-31,330,629,-686,-95,355,273,171,438,203,266,241,184,152,177,266,3952,470,2808,-692,565,165,832,-254,127,12213,-108,387,171,-7110,610,546,-648,285,-146,165,-19,1181,-38,69,419,-254,-12,857,-292,114,209,470,-50,-31,400,12,292,88,1080,1658,432,133,311,-133,235,578,451,-196,749,-571,590,2961,800,69,69,-190,393,101,813,63,1245,152,-19,152,540,463,-6,108,-915,559,1004,254,108,-152,-565,457,11908,470,1417,95,603,6,-38,1131,108,355,196,82,25,-146,2128,330,171,-120,-673,-254,-266,101,209,235,2179,991,-2287,69,38,273,-203,-108,-133,298,120,152,-82,368,476,1188,171,-241,-19,260,-19,216,152,749,1887,698,1073,463,82,-336,1931,-120,1855,-44,-1417,514,-12,88,292,-127,457,-82,400,2313,-82,533,1092,400,273,50,19,-101,298,2363,-190,610,-374,216,3050,3399,3107,1029,-273,285,470,387,57,-63,-2884,95,374,-12,-508,12,222,508,133,698,146,12,6,489,95,-19,-190,203,502,419,413,571,95,228,196,254,31,336,-222,1537,-69,171,3698,3895,1270,2217,1836,7873,1664,374,876,19,235,1004,463,114,209,-292,127,-705,-851,0,-184,559,698,838,-82,88,-616,146,-50,-235,-152,692,31,749,203,641,1328,95,0,-133,-25,-19,298,216,-196,476,641,95,393,190,-324,521,1448,641,82,-311,508,-1112,362,-2274,25,171,406,31,139,-82,584,69,-127,120,1131,152,177,-12,69,349,120,-305,-69,50,152,63,851,222,-95,-222,50,19,476,-31,146,400,241,184,349,120,1315,76,190,-203,686,470,-57,6,-355,-127,787,1169,-101,463,228,-254,1448,-279,-228,101,235,400,298,-540,127,317,1004,12,38,-50,381,-216,616,451,540,641,603,-19,711,222,25,2967,1378,1455,-108,82,336,705,25,-127,-12,-317,273,559,305,362,-127,228,31,-127,1353,209,-317,749,152,-127,95,31,146,114,-285,489,222,38,190,-463,476,6,-6,254,381,279,222,12,190,1213,63,-209,254,-139,-114,88,133,-285,6,965,495,235,470,-1321,1150,152,482,819,-38,851,768,76,-95,6036,870,565,158,336,946,305,-578,6,794,756,413,1175,381,1429,254,489,406,654,495,12,1188,355,-38,209,298,-158,203,2230,285,934,266,-260,864,-355,-209,482,311,1842,629,311,-190,177,1664,139,82,654,-1213,12,-737,749,-88,152,-63,972,-171,-597,190,-146,31,260,590,-19,368,-457,266,362,1995,-946,-95,279,-527,-177,101,-222,-177,686,1105,-876,-82,-165,-63,247,-69,590,-19,50,1283,-1512,-25,235,-127,-673,-31,1194,648,177,3005,-317,-781,190,171,273,413,50,622,292,972,1010,1118,-177,190,190,-349,-152,349,-101,158,-235,-203,-50,76,406,-88,508,-222,2611,1201,533,247,-2243,-12,1385,6,76,1048,305,-603,165,209,934,44,57,6,305,305,648,-235,114,-800,-2128,-603,-38,82,-12,-25,63,-69,368,711,324,343,-247,133,-203,495,2103,-336,19,870,133,50,190,502,152,-31,444,-305,1004,127,355,1404,559,177,514,76,-1906,266,120,69,-648,387,57,381,-12,1722,-679,139,1791,527,438,-336,845,-222,-6,508,196,959,95,82,44,279,222,-330,565,57,69,-177,-25,413,-50,1080,-139,400,965,-127,82,133,-254,-38,756,762,11558,57,692,432,177,3488,737,1779,546,114,724,-165,476,-152,1594,279,-38,-44,184,565,5674,184,133,889,597,184,139,298,19,-50,311,-476,654,781,343,838,-438,1309,235,927,-196,895,-152,298,0,-502,5375,196,686,1035,101,2300,343,-660,95,171,6,-1201,2357,285,82,463,616,184,6,-241,127,260,184,-254,317,31,19,749,438,-82,470,305,381,5623,21217,-158,1353,177,597,686,139,-190,864,133,584,705,184,171,349,292,-38,1417,895,108,330,-31,260,-38,432,0,152,508,114,-203,114,-82,876,775,1963,133,-158,2395,-82,698,476,292,31,235,114,190,2541,730,521,-2147,1080,1397,-241,82,-114,374,648,1061,1480,457,470,1251,57,50,-190,127,438,-25,-69,495,533,1010,-222,88,-362,44,146,216,1004,-425,1334,-1378,114,3113,203,-44,120,374,-349,292,44,95,349,50,-127,0,1461,-451,508,1950,152,2815,273,31,-10561,-88,44,-19,298,705,978,292,2675,50,781,88,-88,0,-1181,-6,-6,413,393,50,-12,-38,1035,1397,660,-584,63,120,762,-38,794,-44,165,-698,2446,1753,603,19,-25,190,63,489,1226,260,12,-355,654,260,-139,508,158,279,101,0,546,1982,1525,1760,571,184,6,393,686,-1340,120,-76,-76,158,-324,69,-692,165,-1709,-31,-718,660,-95,-413,-285,31,12,-101,279,95,-6,-139,-127,108,425,711,1880,1080,203,425,641,1772,254,-590,-444,1023,-413,-813,-108,578,1353,355,12,120,101,-546,552,-171,203,305,177,-31,69,673,19,-629,-762,1232,-298,-19,362,95,190,6,82,-616,31,324,317,-95,476,724,279,44,-31,438,571,-502,2726,76,222,-101,6,527,508,597,-285,-69,190,305,0,667,-266,-19,108,190,-3380,-177,-19,-196,50,832,1150,1156,724,-546,95,69,-88,-216,692,260,2490,597,57,584,76,57,298,-1588,171,-317,-25,2287,82,438,-794,114,19,648,324,-69,781,82,63,673,-184,152,-38,432,476,57,63,196,546,584,413,698,-120,-82,-88,673,457,1118,-1957,-63,1086,597,-514,2465,108,1957,317,38,209,-196,-88,108,-222,152,336,120,146,-63,171,355,1899,2624,1493,12,527,1531,11469,-165,2122,1131,-216,-768,228,76,6,50,-355,-50,-6,-76,718,44,0,622,4956,-711,-1747,88,-171,171,184,-413,3456,2618,908,69,711,-38,413,-76,-69,1493,527,196,-120,19,-114,-95,597,749,133,-381,1029,-69,521,88,1054,432,-31,330,571,-578,324,730,1880,-127,-336,57,95,4581,-101,-787,247,-247,-749,2395,2764,273,2103,-2637,743,1188,324,1213,101,311,552,254,-451,-292,108,-311,76,298,25,57,127,374,146,177,-2293,-343,-95,216,-3170,1785,603,-31,991,241,374,228,355,209,-209,368,330,88,158,343,-63,-285,679,1105,-19,31,514,127,7123,-305,133,362,222,4518,-63,-146,260,2287,-127,19,177,368,749,76,-165,69,-222,343,-19,584,12,-864,-279,387,-209,-25,-330,57,413,-190,978,-266,597,3520,-12,673,279,44,1277,1791,343,25,495,146,38,171,-400,25,1023,31,63,-718,88,-1550,241,127,95,133,285,457,177,38,590,190,1035,1779,-311,292,-3933,133,330,-826,63,616,57,-209,139,152,2173,1868,-1811,794,718,-406,-139,76,2116,171,-25,76,-355,279,438,-216,-31,19,-476,603,648,114,285,241,-76,38,641,400,-235,-209,2668,476,-305,400,241,101,-69,-578,108,-50,1347,292,641,705,870,1112,451,0,641,362,1150,-190,-692,216,25,444,25,-19,12,-95,355,-552,768,108,-311,413,889,101,203,374,559,400,425,343,146,667,-19,622,-146,6,502,203,-12,2808,158,127,-387,82,393,12,12,63,343,768,387,984,-177,463,381,311,19,-184,444,88,12,546,667,146,165,889,-114,108,-876,533,1296,870,-101,533,1162,762,-495,2224,324,-216,463,2808,-629,196,241,69,-25,527,514,2192,368,-152,12,222,4715,203,177,-133,88,57,2452,-1270,1162,6,279,50,247,1429,-88,279,57,-1201,-158,-266,641,654,629,381,2014,6,1461,343,44,-590,69,-165,82,260,31,63,514,813,1054,590,6716,152,711,-196,-393,-203,146,38,457,1525,44,-546,127,-88,171,108,-940,1251,635,25,-571,-19,273,343,635,3418,38,108,2770,-44,-57,1162,921,152,476,997,629,-114,-196,-12,-425,273,133,565,-101,-241,-108,317,5134,-254,108,82,2427,285,-50,-19,-69,590,-495,152,-209,-31,-63,-298,1696,-228,-38,0,-69,11488,177,-158,3685,527,-114,1569,1035,-1690,-120,-222,38,502,-76,69,972,-6,330,-279,1969,324,2090,57,1893,718,1436,-120,31,1289,108,279,-247,-69,-667,787,425,-88,-6,387,-622,946,-279,-190,190,12,7409,1607,57,-476,317,1499,101,-343,165,1061,667,-8629,158,4225,495,2465,438,7676,-120,158,6074,4867,-235,470,-19,190,1734,629,-603,12,616,-12,-285,-14469,-38,-152,228,-44,482,857,-260,20480,-120,101,1226,438,-19,-120,603,610,-571,108,5204,870,-387,-25,781,-31,-222,419,260,1067,-44,-57,476,-864,-133,108,-387,2020,-203,-495,-6,317,876,-2173,165,1137,285,1143,-216,-7771,1461,-425,10815,584,165,273,2675,1150,-1112,1067,146,-1226,-10453,1442,209,-10751,-419,-19,-57,-31,2300,330,158,425,838,108,76,330,635,38,-362,1499,254,406,768,-108,-419,-76,559,-762,3145,616,69,-285,508,-19,4835,-216,533,298,88,4384,3348,-184,184,-324,425,273,19,4816,3304,190,-260,-432,292,2637,2757,-139,578,-146,2344,-108,57,-1124,-171,196,108,406,-3209,-171,-57,-146,203,-209,-349,184,857,209,457,209,139,38,-533,266,216,241,3507,311,4981,-1023,679,374,38,1785,2675,635,1626,285,-851,235,-38,768,762,-95,82,-235,139,158,-152,101,108,76,82,171,-101,171,114,57,330,438,336,629,82,552,915,273,438,3018,2236,-254,311,-88,-57,311,1652,-343,-25,-266,76,203,6697,12,565,1023,-76,69,324,216,1226,927,279,-95,12,355,794,705,2738,1162,-807,-184,108,3342,-438,343,514,222,25,-349,533,463,-146,451,127,305,381,-165,-362,629,203,521,-3768,362,-44,-387,1448,355,-1175,946,127,2084,1004,50,-139,139,-82,-76,216,406,139,57,559,-165,196,533,5947,-57,-660,254,-44,-95,-63,425,-9588,978,-660,184,-57,31,953,260,959,-1334,832,139,1321,203,-31,127,-101,-444,177,146,4092,4657,-19,908,292,235,-196,-654,1442,590,527,1048,235,540,-1626,-927,305,355,444,38,902,209,406,864,108,-120,-31,-203,4823,660,-152,266,1296,-419,139,432,413,-31,876,-336,209,-235,940,235,622,3425,0,95,38,-463,1868,76,1035,718,1073,438,127,63,190,686,1359,2046,1264,17004,438,317,-355,-6,610,603,826,12,222,902,-254,1023,1156,-25,3653,-19,273,686,953,108,324,292,177,-38,235,419,514,285,311,482,705,12,-235,-279,349,660,120,813,38,565,-101,88,279,165,1328,-12,-470,114,1385,-571,152,76,-63,-336,165,38,5039,413,127,101,737,-31,311,807,-622,368,-2465,-222,-419,146,273,-38,-31,-3355,698,381,-69,648,2942,1023,2166,31,-216,1347,120,-127,165,-101,88,-343,470,800,216,432,171,2598,1830,12289,514,-3113,552,196,673,1391,673,1366,2243,984,2560,508,590,69,324,1391,196,463,-3107,-69,-317,-82,-317,807,476,413,343,-114,-38,-82,495,120,330,139,552,-457,-311,108,1092,2789,711,-63,88,-63,-19,-31,254,-6,508,-120,368,1035,171,266,38,470,63,0,336,406,-260,-44,756,521,-273,88,25,44,190,-724,317,654,6,57,-101,158,-139,-851,-305,88,114,-19,-482,419,63,552,508,-228,622,673,133,-165,-260,-114,298,1919,552,2637,857,9690,-444,934,171,190,-12,-120,679,-1226,50,-495,2058,120,-63,-108,368,571,654,298,285,3050,374,-1849,25,-921,832,0,203,190,247,-254,667,425,133,-50,196,-355,-209,552,-216,-921,-216,133,6,-88,-419,-285,857,127,1715,-451,1048,-216,114,1092,432,0,88,584,432,622,228,489,184,-451,76,-6,876,324,285,-146,-235,3647,648,400,-571,209,1626,343,12829,171,-654,419,521,50,-508,845,686,-6,463,50,-8597,0,-44,-12,-38,-127,13484,2096,1620,6,-12,114,-50,1855,6,3488,660,1283,171,540,101,-133,400,648,305,1315,1124,1207,63,-222,864,953,324,165,324,-82,1080,-184,-463,-76,152,146,50,-590,-165,50,222,-50,114,146,-50,610,171,749,1023,698,-158,190,-756,-177,184,381,1143,1931,-88,832,-88,-2490,489,254,864,622,2382,-425,-241,76,552,-88,6201,368,470,-571,-889,120,679,3806,762,-146,368,-12,57,-120,-76,108,171,44,260,3463,2116,-88,-76,12,2827,686,-88,44,-495,209,1023,-57,470,-2490,114,127,31,63,69,3291,216,-38,-165,-648,-171,-184,-1194,114,-1232,984,133,-209,-44,1506,101,514,-845,158,266,940,-292,216,-1652,1105,-184,-95,-127,-108,4664,82,228,-50,438,241,50,-133,25,222,324,108,2916,2236,95,-2598,-63,362,311,108,-6,152,254,432,-196,-616,-69,146,0,781,108,146,-222,-133,114,-381,101,12,-38,-177,76,-324,1791,654,139,101,305,108,50,1429,285,864,-362,146,616,-482,158,-12,-241,1048,927,-50,25,1010,152,-165,209,-158,489,177,209,-241,69,-800,336,-31,-349,203,10974,1804,-171,393,-470,235,527,1309,406,273,-616,6,-50,-31,368,-190,921,864,-101,216,152,1029,959,-819,88,165,82,127,235,298,1251,50,-247,254,654,2452,393,222,1766,438,-1734,1455,-57,152,13528,1124,120,3552,50,120,355,82,260,196,-158,571,1715,235,-44,826,177,-31,679,-222,1232,247,-1188,177,1162,-6,686,343,133,-387,362,25,-165,6,-406,-19,4117,292,349,-1537,-158,101,-203,-762,-127,196,578,6,457,2853,298,832,915,-1340,247,120,31,31,171,324,146,266,190,362,44,590,7491,235,266,50,-101,6,108,-686,-139,718,-19,1315,-108,-114,235,171,209,25,857,603,540,-95,603,-44,641,19,57,-165,57,63,108,68863,-260,2065,1429,-552,69,-298,146,521,-44,-209,-228,-203,-273,-279,-355,-381,-50,-6,-648,133,-38,-559,209,-63,133,-336,-108,-2008,895,7250,-514,311,76,139,241,305,521,7962,5223,355,-216,228,-368,5096,2510,-1861,660,1658,540,1626,298,31,177,171,768,-57,-127,584,406,387,266,-578,0,673,50,1112,571,69,374,-692,927,177,1645,-50,235,1321,108,6,1811,393,1785,374,127,146,1143,139,-44,743,-38,241,-6,50,692,-432,2363,1112,616,44,965,-184,-82,781,1334,578,559,-50,101,216,3583,-82,247,-7809,-489,-127,1347,298,-584,2484,184,6,2484,1499,-139,-152,-88,-241,1099,-139,298,222,-63,-209,1391,-311,-152,114,324,654,413,819,260,190,69,114,-285,44,-57,-44,44,266,438,463,4689,292,-889,514,-57,-6,921,571,63,1550,4829,63,292,177,552,285,171,241,114,1296,-76,88,0,120,152,305,82,298,-25,-108,171,50,57,686,-88,502,629,-292,438,-787,476,-139,-6,-69,57,-279,851,38,-38,-6,889,82,527,222,95,1239,1849,349,768,432,216,965,965,972,463,-25,355,247,-285,292,5375,50,-25,482,1556,82,171,-25,-114,2332,393,127,-146,3355,597,-12,-44,235,521,88,203,-317,63,2935,374,4613,12,-95,3380,406,-165,-203,6,108,101,972,590,-25,108,-565,1385,362,279,241,-241,158,400,25,-76,374,1029,495,330,2065,50,171,2573,781,1232,1391,6,-279,82,82,-19,1334,190,-177,-25,-406,222,76,-38,-114,654,241,3850,108,-285,2084,235,-177,-692,-139,3342,15047,19,171,-6,-165,25,6,-489,-247,-336,915,629,120,387,1556,838,9175,25,285,6494,165,88,0,165,2160,88,228,-1874,-69,514,330,-50,0,393,921,216,-44,-463,768,241,451,-1728,730,266,63,196,-368,0,-266,349,705,546,698,743,50,7568,1747,-31,292,1906,362,152,311,1677,-349,133,19,171,0,-235,-362,1201,1493,114,196,-305,101,171,1537,-368,-915,-311,146,146,6,444,349,69,95,38,139,-31,-63,597,-451,1353,-133,6,393,692,-114,-101,463,127,-190,177,-108,73890,-406,44,203,44,-146,-406,667,-133,152,69,616,660,317,-508,355,-38,-76,571,101,1334,749,2179,2999,-927,-540,-120,-165,12594,-177,209,152,336,-1988,5827,-876,508,-69,-406,101,762,368,-57,38,152,-19,266,165,476,171,1811,984,2039,1594,641,82,-6,260,152,368,-374,-101,1289,1321,-438,266,-38,-95,-324,616,355,-12,-832,190,133,101,451,-6,158,247,203,-114,-31,-177,1931,343,-1289,-88,-317,1232,2541,279,0,-425,1620,-165,11698,13312,-432,1207,368,610,14736,1506,-76,-1124,463,101,-502,324,-25,-705,476,997,5985,7688,-57,-95,400,-133,146,-266,-19,279,324,444,-19,2834,279,-1213,12,235,-1366,-292,826,-470,-228,177,-705,387,-2033,400,279,-3310,-184,-82,209,489,12,82,368,95,76,-1080,50,-146,-114,-540,-69,368,241,838,-324,4829,76,482,266,355,247,-177,285,-69,673,349,927,552,69,-190,-120,-25,1270,463,2338,1296,3183,8324,-292,-285,133,6,19,-12,521,1188,31,-349,-44,139,1919,184,425,-565,-25,279,6545,18358,749,3647,120,705,31,571,495,476,292,101,1048,69,-387,698,425,-1270,349,679,781,-114,-336,-146,108,1455,19,845,298,1048,432,508,419,114,4193,260,260,152,-95,-5172,-1086,965,184,6,-19,-1226,260,6,-228,1086,-959,-832,3062,807,1925,-241,-114,190,-457,88,-139,902,-266,-254,2770,330,95,457,1779,222,324,76,1442,311,273,31,-139,-139,120,-775,-133,1175,533,133,-158,260,-2249,266,-597,597,305,-737,-209,-82,-23962,-629,432,184,-851,3590,152,-273,-406,298,-133,21370,3151,69,11361,-184,76,6,-711,228,895,-1842,-13744,13280,-368,-25,24000,2160,2306,-203,2764,368,88,463,44,4537,444,184,-63,635,-1671,-432,819,590,6996,514,-305,1410,381,800,190,-203,-19,8699,120,-50,-12,-31,-184,31,-25,1766,406,158,-63,222,19,3520,-69,-24541,196,12,743,-1194,-38,648,-139,355,686,-63,622,0,2776,1607,11463,41761,17532,6,88,101,-622,190,247,1258,1353,444,-82,-196,330,190,406,324,-44,-1092,38,-374,-336,-165,362,127,69,216,336,228,2732,-444,-165,-203,-273,228,-1283,-158,-514,2967,273,158,-508,-222,857,2618,2598,845,1048,203,-216,2516,-711,-1251,260,235,-31,-82,-266,-2986,-285,279,705,222,-69,775,-6,-82,-95,355,-44,-114,254,50,171,362,864,-247,203,622,158,-12,-285,-95,876,-292,451,0,120,-108,254,209,-228,749,133,120,-82,-775,724,336,1143,-807,-832,-38,737,108,19,521,438,787,-19,1633,0,57,457,63,-146,-273,158,-25,95,254,-514,1658,1563,-95,279,521,1747,-228,19,1709,19,57,-38,-38,184,152,508,610,247,1912,-222,50,1696,571,1175,-76,25,177,-171,-749,-171,1925,343,686,69,336,-25,12,1232,222,-1029,2192,-921,1150,1213,-101,826,-222,1760,482,1474,2249,127,-114,343,508,-3539,-279,-425,-228,190,3170,38,6290,76,63,19959,374,-31,69,2344,241,1499,-25,2217,-76,-311,31,-114,2414,-50,-31,-305,387,419,-393,-355,-196,1207,-247,101,8419,-31,-374,775,362,25,610,1658,-177,108,-158,292,-57,451,25,-152,851,18428,-368,-927,-209,-6,190,571,724,355,-44,1245,463,-12,57,-476,-19,-6710,120,-12,-25,1315,260,-247,807,1092,-336,1550,686,-489,902,25,19,254,387,311,10395,870,1023,2211,-50,50,-146,482,1359,6,406,-57,108,889,1880,-95,-114,146,584,470,324,-76,-1626,482,-1563,-82,209,184,266,482,-6786,-184,146,-12,1334,133,114,-4301,2707,1880,216,-158,381,1073,5280,114,25,559,114,184,1480,-476,-50,1175,4359,235,146,718,-19,-88,-768,13223,-235,355,-114,76,-546,533,279,0,959,228,-266,946,-25,63,597,749,57,1188,730,667,-6,-31,-1042,603,298,76,-1506,177,-285,1042,-63,463,324,158,311,-762,584,698,393,69,44,-2008,-101,-25,-756,972,3494,2554,482,317,400,-165,216,127,857,381,482,247,57,1023,177,50,190,-57,-514,3583,-6,-19,2154,0,-235,743,406,-76,247,-57,1156,1677,406,-108,-6,1213,88,-76,-203,-25,915,-57,413,298,915,1023,3577,-76,63,216,-139,-184,349,1544,-158,1448,597,1728,-489,-908,679,63,362,260,-495,463,1016,31,965,69,-108,101,387,635,196,1067,597,25,-2268,-368,-76,-12,114,-88,679,-749,857,209,4371,6723,-120,0,-146,1232,44,24407,88,-4804,813,-25,-438,-146,209,368,63,381,406,489,584,82,-101,19,-190,-438,-25,88,-133,889,0,-1188,305,209,374,-6,336,527,171,1804,50,-69,114,794,266,-19,-101,-101,209,679,-146,6,362,279,-940,279,-165,165,-31,711,-171,12,19,-807,241,-38,343,273,508,-590,2611,2872,3005,1919,-559,-400,-190,-57,-184,-127,1804,152,870,139,-527,-184,-1372,152,254,-1467,1124,762,413,-254,1626,-1417,222,641,266,158,305,-6,-31,31,1658,1448,1181,482,57,76,432,870,-63,-1188,584,-597,533,3507,972,305,-82,44,343,-127,82,2745,2014,953,2268,1029,-82,787,266,1239,-12,622,254,-247,762,800,165,629,-235,108,158,31,-63,908,-95,-2732,-20467,-95,349,-616,495,1194,3514,82,-12,1798,-25,4448,165,292,521,-10624,521,-273,1201,63,1372,57,-235,158,-260,-1410,-711,-12,622,1931,-273,-82,-44,883,-1359,-413,165,-139,400,-184,-1112,-2948,857,-368,-190,-31,114,133,139,590,-387,139,266,190,-88,451,-324,-2484,1264,266,-851,-1785,438,13007,-190,-832,-133,1016,266,349,3317,2884,-108,-177,1201,50,196,-95,-1105,228,-196,679,629,-12,82,502,660,-349,-374,667,-889,749,-82,-133,-222,-2954,-222,921,19,120,-82,-38,1404,-88,387,-6093,-292,247,-578,-120,-190,2116,-324,502,241,203,-3742,540,406,660,521,0,1868,648,39188,209,-1016,216,12,571,-177,260,-6138,-730,-578,3170,-1969,-1283,-38,-1766,-10453,190,38,1747,-705,-489,-317,29885,-108,82,324,12,241,8445,1010,38,50689,590,-82,-6,11666,-6,-120,-851,4645,76,33488,-1004,-2681,-55360,-38686,-10624,44,514,-57,120,-216,-2948,-241,260,-673,1703,1588,2992,44,-101,-673,152,1391,-266,438,-127,152,-470,12,-749,1315,-101,-25,781,266,-260,-228,-184,292,-266,876,648,7199,76,673,44,-266,120,-82,571,482,-25,-552,6379,2255,-101,444,101,-12,-114,-254,451,502,603,571,311,2109,88,-451,343,-235,2535,-88,57,603,-158,120,692,-413,438,69,965,692,88,247,260,7682,216,101,31,165,69,-63,-184,196,-1004,-254,95,-82,908,50,101,419,-285,959,-133,23575,190,-203,-127,768,177,-76,1328,-25,203,-38,31,-57,-343,-177,502,432,-6,-69,-266,158,-190,-177,2268,101,546,6672,2757,-273,413,-82,343,171,12,-25,-82,15174,-50,1455,336,400,2554,-177,-6,158,95,305,502,46572,-114,139,-368,-419,711,-1105,235,610,247,19,-38,-165,1556,-171,-800,1016,-184,-127,-76,451,1372,4918,-12,216,-203,127,25,-44,-247,-108,-127,285,203,-190,-95,1309,12,-101,991,88,-19,-3120,209,50,1118,8769,171,95,44,-743,355,120,-1131,724,1086,266,-476,4905,1213,8222,895,317,-5941,2357,-69,1137,-101,266,-171,120,12,19,228,2459,1830,908,667,819,857,-1690,-44,457,-95,-3711,50,807,457,324,29694,216,381,648,-362,120,-3793,254,-2268,-12,-241,1506,-1054,-444,4060,597,527,1061,-76,-6,2293,2230,2262,-622,152,209,400,-158,-317,-711,38,101,292,235,216,1118,165,-44,374,1506,-152,698,838,368,-82,203,502,698,82,19,-101,108,-69,1239,38,355,-349,196,-260,-31,-69,-50,95,432,730,152,139,-177,-190,-305,120,425,31,921,0,222,641,-165,413,-133,30164,26218,1118,190,-311,2821,2618,4657,1220,-184,-222,705,44,374,133,158,0,349,273,336,279,-521,-495,972,470,2160,-120,-82,-25,3888,393,-38,190,38,1
-66,-123,57,-84,-129,-100,73,-147,27,10,73,-334,-84,86,121,118,-78,-79,25787,36,0,-55,50,36,27,-15,-50,-53,-43,-40,-34,42,-439,-245,-365,-92,50,349,-68,-343,-78,18371,20279,21164,23022,27319,17746,160,76,388,134,822,-43,337,-23,86,143,-40,139,43,36,-7,57,-118,78,36,698,50,173,-194,-713,785,320,-276,-14,-56,33,126,379,49,40,274,31,68,97,503,-117,250,516,168,166,198,149,89,262,-8,82,359,53,-14,120,-117,91,-13,133,50,997,194,-362,221,49,-168,82,334,-287,-60,-27,-36,-39,30,108,17,-18,18,11,-155,-17,-24,175,229,137,33,110,75,76,200,130,595,118,230,-121,39,115,66,15,60,307,417,-46,63,163,20,126,471,516,-159,352,149,256,-71,374,-130,804,134,-76,224,143,237,665,204,423,-72,147,42,1239,178,205,314,31,50,376,105,-2,-10,47,28,13,131,163,23,1097,68,-43,-71,882,1123,184,5,-69,713,95,472,181,131,20,401,-72,719,43,607,-17,263,-56,-85,3687,-158,88,1277,173,1041,229,-43,81,26,46,4558,84,207,456,-37,187,172,113,234,47,13,66,639,545,131,6479,243,2875,-7,28,94,382,14,363,285,15,165,171,213,510,217,210,40,872,-14,1905,227,-23,163,78,-95,26,-566,-57,84,-136,-49,-75,-108,852,375,198,-100,-220,-229,20,882,975,46,163,-71,102,742,526,-84,12508,859,1504,-30,-142,68,144,60,996,223,134,118,94,88,95,79,142,1274,36,2193,-195,150,-40,88,1232,166,40,53,-47,-1,187,819,2131,398,136,461,685,114,42,140,1149,337,375,107,21,198,95,231,1286,236,95,-59,432,169,85,14,448,43,156,568,314,137,3355,208,-7,121,20,118,31,36,-1154,358,239,271,13,105,0,645,848,433,301,-33,252,81,1454,495,217,271,732,60,79,-15,624,1503,822,1664,-136,95,11,-55,-7,-75,-15,-49,-10,117,340,14,289,345,408,233,517,111,310,256,89,289,-39,336,469,572,36,66,191,181,271,72,-57,79,-17,363,204,333,23,65,919,102,68,624,1642,69,34,-120,233,571,487,656,369,665,129,137,217,36,-240,-178,68,-7,133,704,136,85,607,269,-66,-288,1101,-44,117,258,43,868,737,6062,-143,53,-115,-15,107,308,-44,57,-15,-23,785,-163,13,44,34,704,173,129,363,305,-160,256,-2,15,57,-72,-91,137,76,-179,34,185,159,253,-20,-59,47,13,329,2002,593,471,155,185,1180,207,-205,27,231,-24,1300,62,793,340,68,478,-11,405,-4,-18,-288,197,527,488,146,47,1091,2116,146,131,98,2153,62,571,107,220,350,568,3794,347,136,78,287,-155,246,65,-10,6597,1374,758,1368,1397,114,-53,226,-59,-8,62,5350,127,82,342,2350,2385,224,-5,749,234,89,69,57,350,189,156,47,271,590,33,-81,445,184,751,149,339,185,374,169,81,-4,129,-156,469,-39,176,178,89,-46,-1,1973,1242,2338,202,1026,200,-524,233,213,113,71,-124,-42,98,36,545,18,188,449,208,1056,91,-11,216,463,175,472,-120,247,146,-24,-120,579,15,-274,-59,-173,1128,153,100,78,-231,-18,2224,345,89,1533,485,123,-10,42,391,-2,288,47,272,205,97,94,68,508,566,-36,608,317,169,-113,-72,205,43,152,127,162,27,200,433,247,-23,111,218,1457,-78,397,-27,17,-159,102,198,-130,107,371,304,-55,127,983,15,1014,95,100,146,165,-66,69,-231,53,24,95,682,471,85,849,-4,126,187,117,185,146,118,100,942,300,205,-385,176,59,4,104,1088,108,481,71,144,204,388,55,-53,356,247,474,105,89,258,63,5154,39,266,85,-108,336,-95,143,603,-4,-39,144,24,37,39,-43,24,158,-320,-11,156,127,195,-120,672,223,156,20,533,118,27,23,317,437,98,997,62,229,15,-37,-28,-7,55,1012,36,529,114,78,1544,179,-97,-155,1348,453,97,-56,321,-97,7304,260,455,-60,278,-37,55,-124,6862,111,281,997,607,481,366,332,166,508,-314,-1364,274,-144,-223,-118,-340,-149,160,-311,184,543,5070,446,168,-46,7,303,150,-160,147,62,27,121,5,308,60,-552,-49,31,-30,47,916,15,-78,66,-218,129,-292,184,275,-92,-169,42,85,-63,295,57,89,-81,-265,-13,224,100,55,368,1623,10597,97,60,53,1783,-169,10,-1448,2466,1,-86,-76,-37,-33,176,314,-30,9723,68,8,59,91,165,-72,-716,175,-105,5071,-89,-159,127,37,826,10262,-118,81,94,146,85,34,160,-240,701,266,-158,143,1665,774,140,107,-231,7633,487,2698,658,295,316,152,107,-69,275,247,-66,2912,-53,-171,-18,-53,68,-66,-18,-374,163,-98,21,98,-63,102,39,295,-230,333,144,-24,-168,97,1391,33,-144,23,136,372,943,14,305,134,153,-47,-37,-189,-7,28,147,449,44,-191,-168,142,-34,-5,31,-24,405,66,334,-95,-158,14425,-23,477,149,191,18,-129,-231,49,91,37,107,208,5084,27,439,585,3687,-5,85,593,-78,-43,23,47,255,-27,-1194,1893,81,57,-142,1632,-42,42,-85,6383,4,300,4,200,37,-20,-417,66,168,218,-198,352,-108,1341,295,76,152,118,-246,-76,1010,374,777,36,156,89,-210,73,152,2978,490,23,113,68,-20,1302,89,1199,121,372,10,2303,-62,204,1483,732,-216,60,95,6201,131,50,11,603,281,62,56,12054,121,391,-39,429,-11,144,17,36,-5,-71,55,1209,-334,-108,137,-28,104,178,419,2780,202,-127,184,171,259,82,234,237,1187,3331,62,14,50,-18,195,120,3678,-73,5,336,18,5128,266,73,395,-614,-56,5,91,49,-1,-105,5,1223,632,437,413,20,-36,69,-192,195,105,1452,92,194,-34,73,129,60,-66,28,-4,46,26,172,503,-10,197,159,507,100,507,494,224,2453,221,187,21,133,640,-7,-5,-136,2,-8,-31,716,7,160,-31,72,63,34,-1,-4,484,195,-572,260,88,211,363,-236,205,-140,82,-133,168,-13,-4,89,-50,11,-256,329,510,-89,-498,-73,-477,27700,10727,0,-282,-484,156,69,97,89,378,-243,150,197,294,-33,-27,-271,471,236,179,92,85,-63,91,1477,-44,184,707,115,-133,-18,1271,76,-4,395,382,146,216,78,-107,-37,57,8,84,1713,7,1114,78,294,21,27,-218,69,76,1338,987,-144,147,-37,21,1000,-346,-42,-43,485,10,822,10461,40,1217,79,49,1159,65,639,65,95,155,391,150,46,175,155,124,171,102,105,107,337,-8,114,47,-245,218,243,168,223,376,144,-27,86,-59,617,56,4,-214,-89,216,114,63,1760,432,234,72,227,81,-166,259,510,-1123,163,173,81,111,954,461,115,-20,185,160,4027,-24,-88,127,33,488,352,1200,192,-27,104,117,817,243,44,724,-47,494,3560,-11,223,4349,79,24,255,15,-7,-27,762,430,275,178,49,-75,-2,420,539,139,121,-11,129,169,2203,230,49,121,-27,329,52,57,685,706,108,-452,162,362,175,-56,33,172,-52,14,-153,37,-4,305,-549,221,759,1839,642,169,81,649,39,408,307,7,713,31,13,1547,197,-10,271,18,-72,-79,-160,50,85,107,13,313,545,-104,459,-237,102,165,92,574,-727,475,181,-101,-147,34,-24,-36,121,508,-5,59,30,-37,-21,102,113,842,-100,462,246,-187,-101,-276,-307,192,1232,218,102,71,130,30,-110,24,28,1,514,105,28,62,101,-346,39,66,55,266,337,14,100,195,27,-149,-56,-420,1181,318,202,169,23,768,310,120,198,102,101,85,97,2042,772,2322,28,26,220,-129,1277,92,462,1618,40,-11,256,-214,66,189,-63,78,314,387,263,806,95,33,155,627,24,104,4771,1489,120,-8,21,236,-28,30,2,-50,2,600,1149,30,217,-11,134,-8,188,123,194,46,458,404,27,-47,326,2,160,168,245,-137,-97,-34,294,97,33,253,-208,-150,97,69,158,-1,-50,-211,110,-181,173,-7,92,-237,-14,-365,-7,282,-39,23,-81,176,-27,37,30,-47,263,662,97,494,13,198,7,453,249,69,101,407,0,2,13,-27,1068,-23,587,1,1059,40,152,105,76,-11,200,477,361,323,76,37,-101,-1,555,301,-129,10,39,-133,356,18,-75,39,-1296,111,194,395,-10,33,443,28,42,-15,-204,13,92,-82,556,488,10897,191,-17,10002,685,-1,-13,-281,43,243,-124,-11,163,397,-229,-69,310,1847,-121,15,69,23,94,611,149,536,1209,131,-104,65,181,8,-124,8734,-36,-252,110,52,-27,30,59,46,-79,137,-4,648,-192,82,-60,-255,-11,21,-7,-127,1014,208,-175,210,498,236,81,-33,-101,575,-4,275,108,84,98,-404,256,181,900,204,-91,30,131,-368,271,-20,53,31,5,-13,-20,44,140,118,-40,15063,-23,22308,9733,10806,60,-108,40,17,-272,55,408,6449,-56,-57,3514,-36,361,-97,221,108,350,452,-31,78,1,-15,1525,-18,-69,300,-197,-398,572,-120,4,89,59,142,-28,-5,1206,202,36,17,79,92,136,-564,147,-149,155,-136,-65,-121,3188,-34,100,490,959,1681,-47,651,147,289,-75,289,72,57,355,91,4,508,-7,477,-311,4024,100,14580,362,33,-44,3110,194,376,44,247,23,-163,63,442,-7,126,185,-56,33,57,252,664,-288,-2,60,-82,68,680,-92,-11,49,178,1886,-34,13,179,-479,-100,149,-24,-111,66,1639,616,-121,201,149,-185,126,-30,4,420,-53,-59,-102,118,86,798,-71,76,-239,-47,-17,449,14,131,137,-81,143,259,237,175,115,-53,-129,-62,69,44,15,169,14,2340,334,-246,226,8,52,11,1868,295,3588,617,-108,184,147,36,1,-172,-317,194,-127,89,-40,127,223,214,-88,-11,-4,6633,89,-69,269,211,378,1045,-73,78,1332,1291,-52,28,4833,10165,-372,84,243,289,166,546,459,313,1391,176,49,28,110,285,678,260,658,34,88,26,-43,89,91,50,843,549,272,111,-59,645,72,349,278,-37,234,158,433,108,1025,218,-37,17,37,59,136,188,66,150,-230,63,43,15,231,552,143,47,147,13,-262,-60,579,-104,390,-107,-95,243,-8,-79,732,143,-81,140,-1,-7,856,34,-165,711,274,205,-136,-192,-65,-44,3049,397,-150,566,47,82,-105,-159,166,127,181,76,-62,555,727,-242,56,314,158,-260,-192,-78,-76,-104,-166,56,88,-124,855,-15,-91,-187,4,-1,192,21,102,-121,78,-353,57,-73,-86,-139,-98,14103,3924,694,-62,85,75,13,310,108,43,297,-36,50,-56,-40,95,117,-50,926,59,-173,44,163,-73,594,69,-95,260,1983,-34,662,184,282,27,217,6404,-162,1361,34,269,101,-37,62,17,-152,-23,-168,-211,384,-185,47,59,1083,-142,147,160,678,7,1475,33,601,-13,156,-21,359,117,9000,-1973,81,706,40,14,68,687,307,13,124,-479,414,284,31,134,-98,-39,73,84,304,-42,311,11,173,162,564,263,403,-20,-62,108,18,24,134,-13,-7,311,62,202,561,-55,92,10,43,59,24,34,-202,-62,-111,1863,146,66,-352,207,768,181,759,50,5,764,-21,-173,236,-223,-124,46,-15,78,55,115,-20,27,158,5073,-4,233,111,-189,656,47,326,126,102,76,97,-1043,126,-113,381,53,175,361,158,637,-18,677,27,11,9614,-24,84,-95,172,100,76,31,-26,-4,-71,68,37,1104,7,-37,169,533,-324,72,-221,0,-78,432,-66,-18,8,2127,114,-178,65,8023,766,92,123,-79,155,-24,179,79,72,5005,91,-43,101,801,1352,237,169,714,1451,-13,-546,4,95,-226,44,156,175,-30,408,46,-8,376,-153,1910,231,1302,-42,358,500,610,101,155,0,-353,-101,129,-40,162,258,253,33,49,-72,111,127,398,108,194,-56,124,332,284,720,31,169,-94,197,28,504,100,395,71,-53,136,297,-53,202,114,474,166,304,682,724,517,26,-163,292,245,10231,56,988,-210,492,3046,-68,395,5,-92,298,110,94,608,1061,191,272,66,27,-187,95,-233,-97,28,42,655,59,220,-207,1191,191,-163,153,878,593,76,-59,27,101,2476,722,102,-307,55,276,-191,171,640,205,15,-11,81,-75,233,-150,-49,230,33,240,1087,82,-84,198,214,57,-929,26,-28,-140,236,114,-101,18,242,363,1239,57,-39,400,-18,123,-14,-52,434,-102,36,37,387,43,36,21,-110,178,-82,31,675,1196,95,202,-5,13,117,-120,1387,39,239,194,752,-31,432,221,-153,79,4,1689,11,-66,282,-46,429,317,-185,375,2,26,98,-89,42,5,-173,131,317,440,149,3040,92,43,130,57,160,43,-26,4925,381,7,-107,-98,-137,231,214,824,108,-114,69,111,69,-57,-65,-28,92,-56,129,8296,-13,18,626,497,1412,-101,33,-263,-78,181,159,-201,23,34,-189,448,-172,-20,433,-739,-60,71,316,5,-33,147,220,-50,-129,36,126,-139,20,191,1373,-73,-105,153,381,21,82,352,-308,34,423,28,239,-73,49,73,202,881,84,-5,68,6704,194,446,-59,669,84,91,-166,-39,6939,-110,436,57,-520,129,392,-458,482,20,14,236,658,146,44,133,-37,100,224,-158,168,221,31,121,46,85,95,146,223,575,242,98,42,664,28,606,-114,37,-14,1663,-59,330,737,49,62,143,73,150,136,169,75,971,195,456,327,30,276,-68,84,-545,75,450,308,574,527,47,477,514,192,933,-34,192,13,-1,1620,18,23,-17,-17,42,97,-292,223,68,43,-260,-139,469,134,88,63,920,362,-84,-49,102,368,95,-27,13,179,97,114,-50,115,313,46,550,24,42,263,278,26,152,142,2546,424,363,120,-7,-213,3671,63,3065,893,-73,923,2,162,56,36,120,-4,33,-52,-355,153,598,179,36,111,381,5,221,1694,-23,73,68,53,218,510,6336,4822,86,21,726,36,107,42,85,30,2,173,114,-36,118,104,-82,249,134,211,-14,513,218,134,10,155,169,332,187,191,21,1087,144,0,28,330,236,651,166,11,6449,9928,10417,10004,7204,8816,3027,461,204,101,88,247,92,452,231,-117,47,-411,-466,336,63,-7,165,442,65,-66,-111,294,60,-101,-7,430,218,565,97,-56,3255,-31,85,-65,-24,-94,176,158,-49,95,69,-246,11,208,-63,200,555,-102,91,-108,581,63,289,-384,43,252,134,44,150,413,172,168,47,79,218,86,173,72,-43,108,211,14,-36,71,-17,57,140,81,-28,-59,5,198,318,469,5,276,171,47,-220,17,1149,30,7,26,-310,-13,18,143,363,-1,545,1090,59,574,320,-172,933,10,37,598,88,224,160,320,55,-68,798,-20,185,204,184,-21,-79,321,142,115,375,1,440,121,575,1597,737,875,133,-79,-7,111,-42,601,-13,-152,17,-284,369,204,124,-69,198,115,2669,-7,-236,1249,-60,-69,13,15,1,73,-18,326,294,52,24,52,-30,34,-46,208,236,147,166,-111,-56,346,-43,-66,104,-21,-30,13,-69,474,-65,929,158,169,33,-152,1238,297,75,417,-91,727,298,140,-57,5808,-71,208,89,202,259,165,-216,-18,149,1468,-123,3269,98,1792,137,453,443,227,207,60,260,13,-13,73,115,-85,49,472,508,127,126,-52,349,-171,-113,1222,278,511,211,69,11,52,37,50,171,533,-142,81,-182,65,303,129,62,1161,-30,-281,565,-39,62,49,1010,82,-181,-346,84,498,758,-71,17,86,-414,72,18,159,218,227,761,98,147,111,-2,110,-18,426,211,-5,530,-556,224,169,121,-110,1,574,-27,91,268,24,-156,-59,-46,-33,581,166,59,-85,848,221,585,194,39,-98,-298,-184,330,46,137,33,416,42,-43,133,52,95,91,806,929,155,374,60,-11,187,-143,124,3471,223,34,-57,66,897,102,-113,-52,677,977,356,82,66,-218,226,-316,-126,187,72,216,78,-47,131,390,226,231,31,86,-608,-329,678,10,88,-126,221,144,253,43,-2,546,452,-115,1710,129,162,1141,508,-105,73,-236,158,78,-31,144,-171,214,205,455,81,139,-2985,247,82,332,347,-124,751,-82,-14,101,136,166,5,201,15,26,84,-17,298,5,-36,126,89,23,165,694,1007,182,276,71,13,55,17,155,363,217,5022,121,134,178,-59,334,604,510,553,231,266,-14,129,42,2846,137,63,372,488,416,1268,130,194,1190,827,-55,-7,392,-8,53,104,47,374,213,282,176,-75,13252,159,548,-127,271,172,693,-472,-2,-47,501,233,236,173,579,2735,-182,582,-30,214,-69,871,-53,120,761,340,285,59,-17,204,57,123,-47,110,92,69,262,372,-226,329,182,91,178,13991,33,1061,-13,42,188,498,-44,24,-62,136,1004,56,24,240,202,-20,1503,75,-53,49,37,461,143,1838,10,101,500,2,416,142,133,332,311,804,440,371,1055,10,624,201,490,56,169,234,82,115,47,-78,-817,597,313,-185,-26,-49,-36,108,529,191,78,275,297,8,-69,-33,171,-198,8,479,94,130,590,62,487,-466,4,53,-2,294,-124,429,-11,108,1916,-8,-27,237,98,-56,126,92,39,49,53,94,-28,304,1357,220,1286,75,-100,281,-113,-394,27,191,34,75,279,336,-434,1837,-149,-166,7,437,-1,10,-55,37,506,221,-5,-20,-17,308,236,411,130,-46,55,47,63,485,81,50,353,4580,53,102,-147,98,-7,-76,89,292,382,191,-68,255,43,-59,511,42,21,60,-28,326,943,998,972,100,239,10,108,126,-263,43,134,40,62,101,1773,-94,136,66,-7,-182,446,343,-15,-81,27,31,-2,471,126,50,-56,144,-111,56,224,266,-320,-92,76,913,108,-4,120,-653,594,-88,-216,43,1448,-62,68,18,285,17,-247,-352,-124,298,153,165,-100,46,684,1,155,188,395,-129,-8,187,10,97,-278,221,-75,-1,20,374,136,766,173,10,-8,11,318,97,-400,1199,173,46,-131,28,62,-36,239,4,75,63,175,-42,585,-195,21,52,5,-182,71,118,-66,69,704,814,785,165,292,102,69,269,140,481,-52,785,46,66,163,36,142,120,-194,111,-262,33,298,23,88,2,-20,79,735,144,-20,646,98,60,958,23,117,-52,565,168,8,49,-2,95,27,108,278,55,201,20,213,439,793,-192,330,253,520,-239,465,-28,914,-13,134,-47,-144,20,129,-162,-23,443,8,139,276,53,249,806,288,297,-91,160,1890,427,-26,-20,566,56,-298,123,411,-271,-165,-65,-20,10,71,266,-20,46,216,2519,-102,-234,53,71,-17,117,-265,1355,8,107,153,153,-53,97,285,127,954,326,108,46,63,50,-56,436,371,127,-336,751,120,593,40,329,76,-8,398,385,-56,176,34,2438,-5,66,-221,173,4298,97,416,121,27,-108,11,739,1119,871,-453,213,414,224,704,82,155,-71,126,-376,-75,75,-50,-43,62,79,-2,162,255,95,275,450,130,62,137,391,1070,645,89,100,448,126,166,175,11,242,536,374,95,453,102,323,-78,2067,226,62,49,92,4,991,59,73,329,97,136,37,44,50,385,-24,-88,168,147,414,158,13,40,-26,243,-91,610,144,-236,-130,100,-34,17,-18,346,114,345,578,-118,810,611,133,342,308,81,430,376,474,43,100,123,-36,108,-20,47,472,-24,152,-205,-57,-695,75,34,7,-10,120,147,-5,-108,211,60,304,2215,42,36,-336,68,146,-533,292,959,20,2,33,188,220,88,47,155,231,-53,36,-18,120,95,189,89,88,282,114,466,34,-56,-23,146,259,139,379,356,-37,0,318,291,-33,-60,-30,600,426,149,-142,60,31,-14,68,-34,794,79,129,131,105,790,220,-285,100,113,875,102,-285,34,-40,71,28,-2,-4,226,294,2082,304,-37,-94,79,359,149,-8,178,758,308,124,205,52,819,-140,471,7,107,144,49,158,1620,37,13,155,479,1123,62,43,-42,92,819,250,749,835,204,179,79,17,8,115,-68,-23,1663,558,59,72,488,-75,-26,-321,626,1019,700,201,162,2387,153,52,4277,31,-20,100,516,-75,149,144,160,-34,352,614,142,144,379,-60,8,2398,162,-88,5,62,57,1912,-359,53,-130,120,-20,59,817,65,17,37,143,-39,-86,527,265,295,101,3378,-86,894,62,7,-213,481,49,149,114,-50,-1,176,162,275,-533,12129,334,624,-72,27,-37,165,-24,113,795,81,-137,71,-42,213,14,-84,85,1,371,82,53,14,-23,3057,1381,18,81,607,-26,46,1731,-674,326,395,677,1003,-137,-11,62,-65,246,95,279,44,-59,-82,392,14807,118,75,72,169,149,-55,57,111,363,-100,17,20,-115,-204,23,300,7,-20,57,147,2589,-47,105,4100,462,30,355,384,-65,-7,36,345,716,-49,136,343,-10,584,278,332,259,1573,-46,2972,171,-17,181,149,242,156,361,-69,34,176,488,346,42,107,5,178,1976,37,-18,55,7,8170,1074,-23,40,240,2227,-21,213,333,1577,333,-411,-55,1509,520,1225,568,13030,24,84,6949,2353,-210,336,-81,84,1012,1796,-139,137,156,114,20,-1026,263,-13,-60,439,490,-100,-13,23011,115,158,977,165,69,-57,162,594,-339,-162,9029,413,85,43,842,78,57,313,217,-95,-298,36,1130,-260,-40,-84,-108,-195,59,-345,234,37,-44,-819,147,91,108,118,72,-173,224,55,4467,751,-17,224,2074,330,269,649,115,-113,-636,4876,385,395,-72,50,4,-75,771,160,156,-127,253,34,172,124,104,-11,-13,411,343,956,535,-34,92,-26,305,-71,5731,1541,-21,-136,940,92,7664,1413,443,92,47,2279,1971,11,160,153,-43,71,56,13163,5679,65,-26,-139,188,1159,824,7,432,-56,2978,-56,60,-69,-166,134,-10,516,-178,8,-187,10,50,-114,158,-120,-30,85,413,510,27,150,-18,53,136,105,30,178,1056,149,680,1494,7,540,2827,388,1046,-28,-121,-33,292,1639,198,-13,210,-11,-165,33,-81,60,36,185,136,200,-39,324,-76,26,410,163,120,136,213,365,184,117,24,469,5619,115,63,-10,-78,62,411,-208,88,614,-4,168,10484,11,620,178,-37,-89,94,118,530,561,398,-10,194,150,429,188,1232,3653,-162,10,21,4369,-76,126,173,31,-31,-31,121,110,18,208,56,-30,118,242,-117,146,205,91,-237,-111,26,-184,1387,627,-65,606,81,255,288,245,66,104,34,-34,152,249,417,75,532,-24,113,197,10223,-76,-469,56,-108,-5,-89,468,-158,1828,-82,89,52,163,626,-211,311,127,420,195,572,55,121,40,-79,-434,684,191,14822,7069,84,968,1304,237,285,-137,490,113,2090,542,175,181,-656,-204,371,300,-33,376,452,349,2454,129,46,484,62,-156,3761,263,-124,28,2176,-72,85,68,42,-8,252,121,-143,84,693,165,378,15026,-94,229,1,139,798,4,764,791,421,107,94,57,343,216,484,37,368,1693,981,-73,13,101,202,671,347,-63,49,169,53,-72,564,136,693,40,97,274,1367,255,198,195,279,62,-62,198,-168,434,97,342,623,11,69,-133,216,337,84,846,162,448,24,-42,178,127,82,-28,472,184,1094,-165,147,76,884,100,30,-8,10028,-105,100,-359,39,-43,53,223,-21,123,-333,20,46,192,176,258,52,1387,220,330,114,105,5428,777,461,-223,46,-65,334,0,513,79,434,-295,117,265,-18,101,-20,504,1200,1064,214,-82,185,133,137,1257,536,608,15711,751,5216,131,84,155,394,323,42,117,-318,282,-97,13,56,888,57,97,57,43,-13,108,237,-33,-2,-50,318,127,57,426,868,865,133,23,140,4,31,50,226,-11,595,-88,-108,826,47,223,-15,326,111,162,8,-26,-214,-17,250,263,28,43,92,-5,139,-95,107,390,100,27,-14,11,-1,-88,86,568,430,300,-189,269,234,311,378,146,353,-26,-66,33,11,-21,-78,637,1016,292,549,1265,-78,23,163,391,310,558,114,-401,197,4,561,14,-57,-49,408,92,47,-104,46,1017,239,287,-43,1,410,69,142,34,28,56,149,118,-266,1,362,53,162,548,121,133,121,40,-73,-2,59,-43,795,69,2240,-137,1120,13,200,-84,82,82,276,469,111,84,173,-124,-72,85,30,-63,224,173,-11,311,46,-279,59,176,-55,50,-4,263,504,456,-133,46,50,15,57,707,288,171,36,76,-353,31,8,-44,10,79,7511,15,904,11,-33,-10,-13,-5,-49,37,401,443,113,72,5,-255,86,101,60,-355,748,285,56,1,179,506,227,88,153,98,79,47,466,89,249,66,47,-73,-55,-63,92,242,-21,68,42,867,15,310,169,220,28,107,163,10,201,347,954,2556,-214,420,30,-852,255,281,289,288,1570,69,-120,-57,911,5,1555,213,925,105,-245,220,136,793,-4,26,1020,-297,-134,7,-30,8,60,126,1744,765,1557,-39,14,68,1705,497,-62,47,-163,-2,642,105,632,36,0,21,63,59,-39,1710,263,69,-59,-62,73,-107,-139,168,-411,220,2,143,-15,833,-43,97,21,107,26,37,57,172,255,877,-4,98,153,566,1022,86,432,448,501,59,133,40,43,182,15,47,1062,4387,60,-308,66,111,69,33,-8,23,-36,28,-33,-334,-43,68,130,350,101,62,-14,-23,-62,-192,-86,72,-37,114,15,-97,549,372,159,-75,108,-14,726,-72,-5,237,-192,350,189,-97,73,353,110,375,607,-14,85,274,-10,214,291,69,220,-72,214,142,-7,-184,47,-163,82,117,19525,572,-102,398,-24,175,176,411,27,107,-397,47,24,226,-113,1,230,495,76,-216,73,272,181,1568,26,-202,39,68,11,575,3023,475,-105,195,79,210,37,62,4426,471,-343,249,55,14,11626,1132,-5,8248,242,95,-104,-7,234,65,31,175,1416,92,26,165,195,21,521,-39,536,24,-361,78,317,72,204,86,-28,-21,192,-57,169,120,285,113,3289,72,629,-378,201,153,-72,5,53,-110,272,40,453,1219,31,387,611,-917,120,-20,-37,17,-15,166,43,71,71,878,-137,223,4342,1303,158,-55,-34,-95,456,-236,778,184,-133,649,101,39,292,610,537,291,308,584,200,86,179,-168,535,-76,50,95,-182,-46,14,20990,192,787,429,-143,-11,-7,-30,46,18,-131,-18,-30,21,-37,-7,-152,-57,-24,-24,11,56,-192,-15,-86,39,-59,-42,50,247,3278,-198,256,169,-28,764,313,256,9122,198,-52,182,36,-179,495,491,642,239,11,459,-82,98,44,37,105,423,92,-42,14,-81,139,327,-142,-59,134,159,115,185,79,671,-353,124,53,459,63,340,276,-1,71,1765,-146,681,111,-39,102,817,-30,33,71,81,47,-14,-43,268,-308,347,0,49,-31,387,378,23,761,987,242,97,-75,31,121,477,-131,66,44,-101,-50,210,20,7,333,-100,-27,1729,477,84,65,-62,-142,-111,-59,2,101,56,-152,1238,-18,-60,-85,39,88,184,372,144,62,217,118,-243,350,46,-50,-15,-153,-100,265,1860,37,-349,332,57,131,191,307,230,1542,3037,39,131,42,323,113,105,140,89,165,194,-30,15,34,-24,911,-275,-11,7,-40,39,20,52,510,27,155,308,-62,149,-327,100,39,-53,31,44,176,558,137,120,53,761,34,179,169,-23,978,371,152,198,56,168,97,156,378,195,5,133,49,44,92,877,158,65,210,350,-28,156,24,89,217,47,53,-63,753,268,221,-21,140,269,98,133,37,15,1984,44,701,795,34,3456,197,37,-192,53,56,59,-73,14,-65,-92,-430,71,92,33,158,-24,111,134,42,47,282,925,107,81,1244,55,-28,426,8,477,-56,39,34,260,-13,11,606,143,353,8,-44,-33,65,-28,-11,758,-34,564,26,-113,698,-2,42,165,-200,730,15816,-101,-37,131,-62,81,-11,-182,102,8,549,330,113,33,574,202,1932,-13,113,271,-108,-62,27,156,1312,20,184,-429,-56,86,160,101,-66,111,274,155,165,603,236,-47,546,-774,187,72,-10,178,-100,66,40,2,84,243,94,503,5,9105,108,52,-65,643,39,-43,314,258,68,17,71,113,57,98,-259,894,1484,31,105,-234,-72,-5,423,63,-356,-43,46,10,89,36,2212,104,11,68,102,27,-28,477,-131,316,-11,-8,168,416,-71,88,127,88,5,124,5,1336,-118,147,307,130,-15,13,388,78,-81,37,537,588,-7,-133,694,121,33,200,-13,777,268,1009,1264,-713,2,75,76,6437,139,37,72,153,-517,1542,153,645,-88,105,136,300,66,36,384,218,-1,108,-15,182,-57,3756,390,2457,332,272,15,117,391,1071,246,0,153,42,445,-97,56,36,33,-226,56,255,234,7,-33,824,40,76,17,14,314,10,-82,139,-136,680,-127,-207,-201,-117,1125,1232,160,659,-198,2560,-89,4854,3660,-65,911,1816,378,6317,935,-44,-249,46,178,-334,185,53,82,224,730,12799,14351,66,34,1116,-37,188,-346,39,160,50,492,329,977,171,-211,47,43,-86,49,252,153,-108,18,-65,697,-214,394,11,79,-113,-100,121,1389,26,86,31,84,-39,-230,2,-166,-62,34,-62,-30,191,200,72,1249,115,601,-14,173,89,-55,28,14,368,202,110,97,388,155,-63,27,220,294,1712,1576,809,4777,-11,-59,62,50,176,143,233,-86,47,-156,-20,66,200,184,123,89,78,372,269,639,318,1513,-18,131,18,27,137,-14,68,30,2028,85,0,-398,282,-478,350,101,872,-31,-143,65,133,73,340,514,263,197,36,287,123,44,533,-91,15,24,-47,-964,85,124,-14,4,182,266,361,85,-102,23,-521,-173,111,195,527,459,-24,-18,-287,-13,-76,176,72,-43,2000,107,311,158,204,287,137,59,981,72,-66,100,81,40,100,139,34,498,156,-26,205,382,593,987,4,207,149,15,42,-102,76,-107,214,27,-311,813,7,-2,24,84,-146,12946,121,213,1518,939,0,-95,-240,52,-89,713,1410,14971,201,50,25966,1052,1085,-92,500,47,-15,245,-34,129,129,123,100,-105,-336,-220,-30,545,2675,188,86,710,446,65,88,-100,113,607,37,62,-46,-47,-66,94,92,420,28,240,28,88,105,1078,949,-301,137,-17,142,2763,-136,33,40,224,852,-86,-142,13,1357,926,5940,18534,14839,172,98,-10,-140,236,46,345,14,23,33,4,152,178,28,57,50,-217,162,-260,-28,13,188,285,342,65,-57,152,8006,-37,-5,-49,127,245,-36,102,-36,5956,288,-240,124,144,356,1130,1416,314,3473,-24,-92,1071,-34,-488,424,62,-84,28,-723,-105,227,-98,1199,97,85,877,-4,24,-245,240,53,47,-94,-86,-40,59,288,195,113,281,76,76,-105,134,362,-136,75,298,-75,11,39,281,-71,176,404,-37,-175,-158,371,162,2324,-134,-369,89,211,5,-17,726,-5,247,271,461,86,-11,318,76,153,-11,1,-56,179,101,-17,85,332,648,508,158,1029,13,462,716,-66,-43,65,365,66,-7,298,-126,882,350,511,478,716,616,961,28,314,84,-26,-47,-101,-57,-5,40,10,40,-201,75,153,-10,-237,455,-1329,874,806,107,15,-21,242,107,1352,1242,184,642,84,79,-665,-202,216,-100,73,4963,-89,16025,40,-43,8328,-59,76,378,3070,-11,746,-160,1245,-10,-324,-66,311,265,52,57,-55,142,73,-156,-182,62,379,47,-36,16372,23,127,536,147,36,284,378,378,69,-118,-100,-53,81,40,-142,208,17387,11,68,39,-63,-5,11,826,14,-31,394,758,17,317,-210,-26,2187,136,7,-55,376,1504,-159,350,243,4,2066,287,-137,-2,37,104,-18,752,347,121,1106,-187,398,24,-181,-57,1003,388,130,97,-43,36,1178,1819,-5,-65,85,450,466,710,-23,608,202,324,-46,184,194,146,91,-179,121,-243,62,710,89,88,-353,2254,803,124,-66,284,545,829,82,79,55,50,221,1922,840,39,-46,8096,185,14,4,36,100,-171,484,-39,95,102,66,181,359,94,5,197,392,168,1623,10,43,732,246,-11,168,18,-223,-28,63,-462,234,66,123,-387,-26,18,179,-8,224,-53,-17,172,-202,168,207,216,75,76,52,44,347,-57,398,695,187,92,-27,236,13,247,-102,1061,316,172,233,43,550,-7,-39,-350,100,-211,4024,115,40,224,-39,24,790,211,368,126,139,358,-440,988,31,126,-14,-66,-68,-33,-14,111,-57,86,140,97,429,1048,47,27,147,-30,-18,-57,223,-36,231,271,384,214,390,204,1,100,323,7,104,-82,-287,1394,76,56,1,171,329,13,1186,349,-43,159,-178,-1,27,89,136,226,-236,439,-81,8273,5956,-269,17,7,935,195,13678,91,-118,134,53,-100,-68,139,176,-13,646,113,195,340,72,-73,43,-59,-192,1,-4,187,363,-17,-44,-1,-421,362,-2,95,166,62,130,11,-150,-53,120,155,-1,46,37,-34,105,-52,-15,523,71,-359,967,76,121,216,359,-76,191,120,-288,242,-76,-24,413,381,-69,884,1241,97,149,-1072,21,98,1493,1867,-791,507,53,-40,168,-259,-14,282,95,398,1,217,684,417,-69,577,-688,105,297,231,147,127,839,76,152,749,782,-33,258,84,-10,100,173,23,-359,153,-188,49,7819,188,76,39,-23,214,-52,113,2080,671,737,610,843,-91,-23,201,288,65,469,130,56,320,762,149,469,758,-31,150,89,84,214,182,-291,-780,62,26,143,169,1755,6497,30,79,859,101,1855,-76,129,195,-1629,102,-129,1241,150,780,52,-172,-34,-143,-500,-381,57,246,690,4,24,191,-17,-69,-311,279,-259,247,-63,-684,-211,398,146,-63,-18,-123,-73,110,124,-5,237,187,79,-40,-150,-52,-136,842,124,-295,-640,442,6238,-95,205,-187,427,211,356,405,861,21,-11,558,391,42,37,453,131,36,139,179,-1,8,123,152,-246,89,-369,97,-23,-28,-284,78,-484,17,617,57,108,-1599,-98,346,608,588,-1815,-36,588,49,21,28,185,-34,89,79,63,-365,1594,234,303,189,147,2285,14,4720,-24,-626,124,-33,123,10,149,-382,-39,-906,-1757,-774,191,63,-648,3926,57,4,959,-150,-146,-347,2295,163,-105,365,166,-95,7027,1976,-95,-230,345,-111,305,5421,-56,-60,-1,919,60,12782,-1393,-2293,-6063,-8528,-1216,-195,57,530,60,-226,611,-37,285,-39,648,133,384,108,129,-385,-30,811,114,182,52,110,-26,53,-275,143,71,46,65,347,-1,-56,-21,28,919,594,-62,5647,171,233,5,-213,56,23,316,130,15,-213,5469,253,-21,149,123,-7,-73,-208,-369,152,491,287,-66,346,-65,-10,-176,-50,432,95,120,-59,-36,5,14,-355,158,118,133,482,574,146,-37,12994,-187,21,-59,71,-33,81,43,71,-95,185,60,-40,450,49,95,-78,-30,1458,-27,1126,20,-59,-76,53,113,-121,178,349,92,114,75,-2,-68,37,423,131,-52,-55,92,-30,110,-27,342,-15,-24,-2,49,-210,-100,57,110,17,-152,78,11,9991,49,92,33,140,218,-85,72,-78,-72,82,172,3439,-202,120,15,-158,337,-163,265,-162,-34,50,-105,250,44,-81,-31,385,-75,66,89,288,144,347,53,15,-13,49,-33,28,258,843,108,31,603,-142,36,131,123,-30,590,21,-188,-365,-872,115,72,2546,18,91,79,-287,-97,123,-113,7,387,176,-85,3378,1181,258,111,287,-952,1413,-24,278,30,52,-91,37,111,-63,-165,300,616,217,158,60,387,78,-69,27,-17,-620,-252,256,130,617,822,181,256,340,120,187,-510,163,-131,127,-39,585,-26,-5,368,114,217,1584,-34,-2,468,318,923,-611,76,37,407,-160,101,-733,40,13,121,107,559,73,-14,95,-294,-118,59,269,92,50,71,53,147,395,73,-92,-153,15,-53,166,263,346,36,218,-1,168,47,78,150,194,34,-2,24,-60,10,-26,-13,182,44,136,260,875,143,-10,256,-152,22875,17613,243,176,259,877,753,129,385,-249,17,97,53,31,15,30,92,126,13,134,73,-202,-559,896,229,732,88,49,-139,316,71,-28,95,-69,1
-28,-42,-142,113,-315,-399,352,-248,104,195,93,-397,-204,-24,84,-64,42,-179,39800,4,199,-44,51,91,-44,46,-24,-28,77,-11,-115,-53,-534,-279,-259,-159,19,184,-130,-366,-157,18678,26603,28443,24101,34839,25577,128,-75,128,-77,313,-68,233,-62,106,139,-122,68,142,99,133,202,-155,-26,137,1209,-35,295,-645,-357,466,-79,-481,-71,-28,86,206,530,84,99,381,-115,119,257,537,-186,372,466,539,139,91,521,197,182,-110,-66,410,44,-106,59,119,273,-39,-4,71,1971,428,-508,297,59,-128,19,732,-450,-82,22,135,55,-133,13,-388,184,-190,-71,-310,208,-13,124,621,197,450,48,110,-71,461,17,468,68,313,46,22,4,-39,-19,106,588,1081,86,241,195,51,-64,253,645,-273,537,-42,632,-248,1187,142,663,217,-39,-64,-11,315,974,270,266,162,79,293,1016,566,233,-15,-53,193,284,608,53,17,-106,-48,-4,239,697,-66,3070,75,-126,115,586,1824,221,113,-11,526,0,339,148,28,148,361,-75,6646,517,845,195,-330,15,-22,2195,-497,328,1180,392,788,-8,-4,2,-130,-13,4450,-84,424,428,64,-37,241,426,306,68,82,144,395,559,104,3580,304,3647,-13,-62,370,288,130,250,392,-150,126,281,264,288,75,115,68,677,-53,2033,821,79,1678,-35,-17,-39,-583,44,59,-239,137,313,255,1098,499,461,-199,-275,-28,24,1114,1909,19,119,4,177,377,1311,-79,10735,1405,1314,188,521,293,93,652,3551,199,71,15,22,328,110,153,188,1762,28,372,-177,228,-35,39,1360,13,75,-117,-33,11,-6,970,2548,608,86,748,1502,39,-28,4,1174,737,275,166,-8,321,64,-102,916,415,155,-55,497,250,42,31,759,64,-17,717,182,175,2688,130,-71,170,190,82,-79,157,-830,614,490,572,4,139,19,639,821,936,1838,-202,-39,82,863,996,179,217,526,-15,-91,46,168,3292,1183,1707,-603,166,153,-8,-71,-51,130,-153,59,275,264,46,543,364,399,304,486,177,293,457,22,113,-35,-57,481,326,51,-42,399,133,390,264,-48,119,44,135,239,337,110,48,3811,102,48,958,2204,133,6,55,8,244,714,710,492,452,168,15,224,22,-588,-432,208,-6,148,1578,319,35,326,617,6,-463,1189,-202,293,-39,150,1991,685,5811,-68,104,-104,106,337,1207,-82,-37,15,53,1263,153,75,-44,13,246,182,377,912,583,-99,199,-77,113,95,15,-139,495,57,-492,-4,150,4,17,64,108,233,55,308,1278,534,4206,361,110,1749,586,-210,130,301,68,2650,119,1438,492,19,452,44,503,97,-39,-219,273,439,697,57,128,2277,1991,310,384,106,2566,62,392,210,-44,386,579,2748,668,104,11,430,-377,5258,297,53,6901,4359,126,2157,1591,46,0,279,2,57,42,10413,68,-53,113,446,3562,173,-130,1356,346,239,22,139,563,326,190,175,-4,288,77,159,346,91,1134,204,1751,71,102,237,86,-4,199,-86,290,-102,153,153,64,266,-39,1329,1076,226,219,1041,253,-601,281,124,852,-77,-33,82,-13,350,-552,28,221,48,379,1926,6,-4,630,883,250,512,-202,39,153,421,31,1420,153,2,-48,-110,828,48,219,59,-93,-88,683,257,51,1775,122,195,2,495,581,77,182,37,-46,-19,35,26,-53,168,1174,-91,1016,552,173,-237,177,146,-11,421,443,8,13,195,990,506,84,179,266,1782,-51,530,-42,-31,-46,95,66,-308,162,-4,179,166,79,1465,-42,834,204,164,399,233,-313,-33,-210,148,206,164,1103,570,264,821,24,84,130,82,392,110,2,68,1969,1531,146,-113,237,-75,175,117,590,68,956,48,273,304,550,281,286,297,95,317,144,124,124,-26,5611,97,219,142,-175,357,-359,126,1276,-19,0,146,79,68,-6,39,62,384,-461,77,11,104,257,-24,1196,24,197,64,859,64,39,-68,319,574,6,1835,-53,93,26,-48,-17,-326,22,1758,-202,1227,135,-68,1418,608,-64,-135,2548,479,246,-62,346,-166,9683,210,992,42,217,6,-48,4,6237,426,142,843,810,44,128,208,31,510,-179,-719,59,-148,-617,79,-503,-408,215,-321,115,1074,5467,705,221,-175,-2,186,173,-257,233,-48,-110,88,-115,248,164,590,-4,170,22,22,978,159,-115,84,-215,284,-594,11,381,-33,-104,-179,15,-321,168,13,117,-113,-366,-15,255,239,108,412,1691,8273,335,2,-215,670,-366,13,-821,3613,-11,-53,115,-82,-113,79,657,182,6777,-91,0,-17,-39,326,239,204,75,-193,5161,-6,-182,135,-22,1152,10211,-86,-355,308,170,71,48,337,-199,741,175,-124,-206,319,1163,330,146,204,12518,1331,2044,344,592,59,62,199,-146,199,117,-91,2406,-66,-119,59,8,-51,432,-68,-186,-35,-359,91,157,-53,-182,55,-652,-273,501,-239,77,-610,157,1613,-150,-153,24,202,528,557,375,375,355,153,-197,-133,-182,-82,-8,1001,541,77,-248,-122,75,230,-13,-19,-68,446,75,412,-146,-150,9525,-57,781,115,164,228,-277,-288,-104,-184,-77,-217,255,2881,-88,237,190,2002,-173,124,6,-24,-62,124,-115,339,-51,-1456,2366,42,22,-375,2768,15,39,-133,5518,-99,572,17,264,-84,-119,-2211,110,441,424,-11,432,104,1691,841,-22,153,99,-659,-31,250,5640,745,-19,304,66,173,55,148,3776,708,162,99,8,-119,2080,113,972,73,634,4,1647,-106,466,1138,803,-290,37,230,9976,202,139,339,952,166,79,22,14154,95,19,11,299,91,182,62,-117,117,-6,321,958,-19,-226,137,-106,68,130,372,1112,119,-330,359,321,412,102,1032,270,1161,4022,-126,-37,-46,-137,299,486,3984,-22,-75,175,135,4195,412,-13,135,-277,-102,-6,51,91,-31,-71,-22,3178,1089,170,854,24,46,-33,59,157,119,1929,73,128,62,6,-31,-39,57,0,290,37,-35,506,48,2,190,2,295,119,128,68,510,1649,46,102,31,233,153,11,153,64,-46,148,64,1114,106,2,39,117,142,-93,-44,-155,1072,237,-830,890,-2,2,381,-432,126,-179,95,-557,150,-59,150,35,-33,37,-213,259,947,299,-570,-91,339,29453,8424,19,-523,-606,352,-57,-53,-44,281,-348,170,648,221,-246,53,-248,424,379,439,195,39,71,53,883,-84,406,739,19,115,15,1396,93,-8,182,466,370,119,-48,-46,-68,-133,8,115,1824,-33,2037,408,350,55,190,-15,148,173,1438,1347,-6,88,2,144,1176,-208,28,102,574,99,2022,13115,22,732,124,104,1065,73,477,48,193,756,392,137,195,543,2623,59,24,15,31,130,324,-86,239,8,-250,315,270,119,357,370,279,359,91,-159,550,-4,66,-246,-159,124,26,110,2737,470,515,157,-652,46,-421,-79,186,-1291,-22,586,95,259,1300,108,55,68,28,59,1778,6,86,28,-79,406,446,1505,390,-15,344,53,490,737,-55,59,-11,701,1884,26,375,4266,8,-6,315,99,-19,17,1349,170,206,175,35,-66,15,330,4479,204,110,0,344,82,1593,6,-48,142,157,295,86,-2,1101,1620,157,-217,137,264,104,-17,42,44,-110,-17,-190,24,51,177,-350,277,488,2421,530,603,-44,-37,24,599,190,135,293,3121,0,2264,106,-33,155,4,-6,-11,-224,91,135,219,64,306,599,637,794,-110,384,66,24,472,-517,463,488,-133,-157,113,55,13,166,304,-91,506,-64,-59,-37,110,37,-155,-37,492,779,-24,-2,-437,4,182,887,77,130,108,359,8,37,153,48,53,814,62,-11,22,106,-426,-11,179,206,102,224,-6,-57,332,197,55,-57,-368,1507,372,59,124,48,164,284,182,193,17,82,228,22,2488,563,4501,914,11,68,84,1518,71,828,350,654,-290,441,133,-17,68,-119,-73,175,392,182,958,8,57,250,697,35,213,3955,1471,108,153,4,410,-71,26,-84,15,110,566,1336,19,281,-31,88,-95,88,37,8,-51,406,368,53,-93,182,-55,64,35,308,-115,-6,-91,248,48,71,108,-237,-146,128,48,-2,46,179,-293,-31,-326,-77,-24,2,-190,31,-277,77,317,11,8,224,88,-15,71,66,-8,355,-366,86,308,-130,215,202,230,344,37,306,443,-117,-15,62,44,923,-37,24,-37,881,-13,117,-2,366,28,193,497,450,304,226,19,-44,73,566,270,-290,77,-15,11,341,-66,102,106,-941,8,71,250,-35,4,264,28,37,-93,-532,0,39,-79,93,823,6959,350,-62,8595,186,-17,106,-306,66,344,150,37,186,255,15,-366,490,1054,8,-19,-313,46,0,739,53,346,559,130,-130,110,246,-104,-128,7365,-93,-324,250,250,39,64,42,64,-264,128,-17,137,-315,22,-26,-35,124,-31,-28,-28,2936,66,-46,328,737,670,57,-22,-88,756,11,250,8,59,8,-375,268,99,446,-31,-37,-15,190,-341,186,6,48,-184,17,119,-115,95,142,13,250,14720,-64,18072,12913,8690,110,-13,170,-37,-366,199,170,4821,-64,35,5270,-77,204,-4,-88,-142,315,779,-144,26,42,-8,1664,-73,-44,6,-173,-297,694,0,-53,-93,99,210,-99,104,828,359,-15,-26,110,84,277,-519,110,-144,177,-175,-190,-410,1129,-130,-48,317,1283,470,-68,808,246,-17,326,372,130,33,470,6,22,768,150,326,-224,3043,-55,10102,528,62,11,11277,126,561,62,173,144,1045,6,364,-55,310,-11,15,-8,8,93,-24,381,39,177,-204,46,1089,64,2,11,244,2310,39,-139,168,-916,-57,55,-110,110,2,2191,335,-741,-177,186,-157,122,-46,73,455,-352,-4,-6,102,93,985,-53,295,-122,-15,-17,357,-66,-13,239,-168,144,266,255,62,144,-48,-55,-4,142,17,-8,79,59,1225,35,-226,475,-37,37,15,2874,852,3052,475,-424,228,239,-24,2,-68,-350,255,-137,148,17,-190,188,162,-33,73,-37,7299,86,6,395,126,266,1283,35,33,1442,1280,-139,15,5518,8808,-122,-73,77,-48,35,610,903,210,1662,11,79,173,308,324,648,401,339,173,224,64,68,57,-19,248,390,233,386,-164,33,1074,117,210,570,-66,155,281,66,204,1715,224,11,28,84,59,452,-57,-42,-17,-115,-6,-15,59,1913,259,157,-26,215,2,-257,106,668,-13,193,-159,-51,28,-79,-8,299,59,-68,68,-59,-2,437,13,-88,2142,399,71,82,-106,182,-35,3114,372,-26,743,810,148,-2,139,486,-48,73,-144,77,697,133,-290,35,197,95,-46,-159,-55,-93,-117,-261,228,79,31,688,-77,24,-286,-28,-75,73,-82,26,-221,86,-397,26,-159,22,-106,-46,11545,2199,357,-28,75,159,-37,170,28,321,277,-44,37,44,-66,162,197,-75,1567,-8,11,39,632,-202,683,55,-11,26,1751,-48,1172,137,204,-39,0,3416,150,1123,-22,785,106,97,122,62,-117,15,-202,-133,248,73,-28,130,499,-86,264,144,-37,113,372,-79,719,4,35,-264,188,-102,5665,-2175,157,226,46,39,162,170,-139,168,126,-588,379,188,0,19,-195,-53,215,483,159,-8,117,-250,182,166,135,717,51,164,-79,204,-42,73,130,-86,39,412,51,11,459,-48,213,-28,-250,117,179,102,-193,-39,-62,1942,534,11,-370,124,703,108,344,86,104,945,-71,-64,102,341,-59,126,-91,577,-95,217,-31,97,59,3150,-79,759,62,-102,1363,26,190,102,71,77,293,-1180,39,55,330,-257,230,408,297,475,-11,483,26,-42,9716,182,124,-75,266,241,912,-31,255,11,-8,177,64,279,304,-48,657,182,-586,22,-270,284,-35,364,-97,554,-13,3332,204,-299,93,4177,1320,-46,126,37,190,-22,370,166,-88,3010,142,-79,-37,321,1218,139,48,896,1025,51,-617,24,19,-206,53,55,226,73,739,53,-35,619,-33,2652,268,3101,-46,734,586,668,88,104,26,-315,8,-24,-135,210,75,210,-91,66,-146,48,-26,113,-253,228,22,108,142,130,3633,15,341,24,142,-31,350,441,523,-19,-122,190,1562,6,439,124,166,13,341,55,510,1016,157,-75,184,381,3613,-175,1456,-28,1012,1898,62,603,91,277,257,248,261,463,863,319,510,8,-108,541,33,-44,195,-126,99,619,452,62,-102,1129,2071,104,368,1074,776,113,15,44,95,475,914,133,-492,31,279,-55,452,954,184,64,26,-17,-62,275,75,-113,235,37,170,574,22,37,104,361,-2,-1163,97,-57,-57,-19,117,-24,93,330,348,2712,124,53,395,53,179,26,-4,805,-230,82,44,566,35,-37,19,-130,119,28,104,288,1114,255,248,26,193,417,68,2319,130,277,168,86,-4,184,248,-244,39,-44,1982,139,-91,268,-84,1307,337,-162,1698,-195,35,79,-46,235,-2,55,335,219,228,270,1374,-35,48,44,-59,142,104,48,2639,55,-268,-417,-35,-73,193,135,628,35,-213,-13,148,86,-28,148,-62,35,-75,-4,8622,-130,31,781,11,619,-44,75,-361,-93,22,297,-11,206,64,-324,341,66,190,224,-679,-15,71,-4,86,-64,197,184,-86,-55,-175,202,-213,-24,-4,1287,-48,-15,126,284,-8,59,337,-437,-186,830,-82,104,-275,64,124,133,679,24,31,37,6435,148,714,-368,1245,86,153,-35,-13,12118,-82,173,146,-390,304,73,-719,692,-17,119,-73,590,130,-22,468,-73,73,210,-233,102,257,237,-126,-33,11,84,8,375,404,195,150,13,475,53,443,84,492,-68,561,-150,677,883,6,17,86,-35,244,122,184,35,301,135,384,250,317,79,-15,57,-508,304,350,583,157,99,193,113,834,46,537,35,84,-26,-15,1429,110,73,24,24,15,-142,-204,95,137,115,-275,-319,619,146,179,166,783,213,11,-17,-22,297,130,53,66,210,197,86,8,195,244,-193,539,-190,57,204,195,-124,306,315,1640,754,1731,-95,6,-117,2519,31,3760,244,-8,1054,-31,315,59,11,315,-68,230,-57,-135,0,443,199,42,235,712,155,210,2837,37,164,-42,-31,261,408,5003,2814,168,53,597,146,146,-4,390,33,95,124,55,-28,86,-22,-237,153,82,88,4,335,228,217,-39,55,366,432,-53,246,31,1660,79,-28,8,370,328,1263,-8,-117,2783,13945,9194,3682,5281,10082,4692,386,170,35,82,273,57,124,606,-182,113,-379,-310,241,106,-17,66,579,157,-115,-33,537,8,-110,-95,228,441,170,386,39,4215,55,-11,-35,-51,46,377,46,-66,148,308,75,170,164,-166,219,668,-221,57,46,541,499,259,-257,4,317,-364,-15,26,153,277,71,-119,144,162,24,77,53,-13,117,472,39,24,-95,46,8,450,119,-53,-42,-11,350,91,404,104,204,184,122,-106,46,1931,235,106,110,-44,113,-88,31,566,-68,370,150,-26,463,304,-73,1023,159,-8,652,124,95,206,153,37,135,1538,66,153,-13,148,-261,233,31,184,-15,410,-15,1325,286,419,2017,612,630,443,-4,51,119,-62,690,-68,-57,15,-286,179,148,297,88,162,79,976,137,-117,628,-97,-24,28,-95,255,33,-295,244,237,-55,104,-79,119,55,26,508,168,226,2,-306,173,503,137,24,281,42,-19,-93,193,-39,230,721,11,299,42,-361,461,221,73,392,-135,1081,3194,19,19,6735,-24,455,122,481,330,150,-53,4,-97,1081,-115,6715,73,2082,-113,515,603,153,168,108,77,91,-48,-97,384,-108,182,594,359,66,102,-130,317,57,-51,743,64,637,93,57,93,-82,64,153,104,554,-173,91,-286,233,288,4,22,1869,-8,-324,590,22,133,0,612,106,-663,-388,75,239,1365,-119,-84,297,-197,155,51,-95,93,224,643,-297,142,59,95,-31,22,441,188,-24,248,-1187,772,4,126,-159,44,1780,51,86,126,-11,-319,-26,-42,-53,699,117,226,86,606,603,332,175,28,-19,-330,-22,221,24,155,157,648,28,-71,173,53,82,681,1023,1027,674,59,204,-44,230,-4,1607,1422,244,-894,537,44,1311,79,-26,-33,579,703,508,412,17,-197,-166,-173,-142,35,15,124,-11,-22,166,392,59,110,-13,-37,-617,-173,1154,64,110,415,33,-44,415,133,84,845,412,-28,1247,62,339,2350,492,35,372,-124,-543,68,-51,26,-148,210,137,37,-37,0,-275,197,215,812,275,-235,661,277,44,202,137,193,31,197,22,-235,97,-42,204,97,6,6,162,28,182,1025,-344,182,230,8,-4,173,-53,2,552,219,4852,159,208,33,-97,146,570,328,710,215,204,-11,135,-57,4919,33,250,221,64,441,1118,199,190,1007,1063,22,126,130,-11,-53,-8,-31,481,459,51,139,59,11044,230,947,-73,581,637,430,-601,-128,-8,155,359,255,335,470,4244,-113,-62,37,79,-86,785,-66,4,932,290,377,35,26,348,193,1946,51,84,190,24,284,215,6,359,195,86,104,6999,-35,654,-91,110,606,921,-257,-51,-22,95,774,26,-15,406,162,-28,2557,368,128,188,-53,306,139,2737,-126,68,390,102,24,-91,62,1034,839,1047,355,155,1298,-15,-137,406,310,68,113,104,73,79,22,130,-923,1458,583,-253,-8,-19,119,439,517,253,-31,277,388,-15,73,133,164,-632,-24,-82,-11,364,532,122,532,-44,57,24,17,-17,-53,73,-175,126,1025,62,28,177,-75,-75,-73,144,93,68,-11,-106,-64,241,1058,359,1180,42,128,275,-39,-1114,-117,221,-51,102,55,586,-115,2936,-48,-106,-6,64,91,137,11,11,628,137,53,-6,8,217,1562,310,88,-44,206,188,-51,750,0,144,1631,4826,532,277,48,59,75,-170,115,701,539,668,288,899,213,-137,754,-13,95,75,-24,266,628,428,916,248,122,104,71,126,48,-91,241,44,66,137,1487,-153,135,-470,-19,-237,379,725,428,-46,26,253,-17,421,110,37,-39,104,590,42,179,1207,-28,-53,-17,144,-55,53,284,665,921,-219,-46,79,561,257,290,73,341,142,-430,-428,-77,124,88,182,-64,-22,499,15,412,2299,541,84,-37,621,53,-4,-488,215,-115,-22,-6,1038,599,905,115,188,-84,-4,348,910,110,956,104,159,95,110,71,19,239,8,22,6,137,128,421,-148,15,24,22,-352,-22,233,46,-19,796,1289,934,164,1038,148,57,-28,179,641,22,1604,-33,53,221,11,126,264,348,26,-321,-51,439,-13,202,-139,-37,-4,592,86,-55,401,-8,-26,741,28,148,11,703,159,24,-46,97,128,46,346,457,-19,35,75,392,594,978,-792,288,386,859,-217,816,93,2341,113,437,-26,-193,-57,139,-139,24,193,-110,-19,86,42,279,1400,208,339,-155,310,2919,443,37,153,572,124,73,15,82,-133,-17,8,-51,8,53,257,-2,26,86,2457,-75,110,62,-31,33,59,-188,2401,-352,206,306,286,37,221,364,86,1172,424,159,73,219,108,2,177,497,59,-253,-48,-2,572,17,410,55,71,352,241,108,255,-37,2890,64,-102,-310,-2,3855,35,142,137,297,-193,-71,939,1229,1551,-435,237,670,155,792,99,452,48,199,-370,-48,17,-179,19,37,135,-28,-24,599,457,432,1327,28,2,119,2184,1036,1835,26,-8,492,91,308,357,2,59,528,321,-28,384,115,352,-99,4208,355,-33,55,304,15,630,122,95,215,685,628,53,44,175,306,-8,6,523,110,148,110,-77,46,77,130,-115,1067,279,-412,-95,119,113,-144,-11,248,146,-44,195,-266,734,612,273,459,130,135,619,68,521,84,264,99,-24,128,2,95,745,33,99,-330,-42,-894,42,-44,-206,-144,-66,91,17,-310,113,33,268,2179,148,24,-523,64,155,-348,-177,872,-24,75,59,148,821,57,-84,2905,432,64,110,86,237,-62,-97,68,106,308,217,628,153,17,102,88,355,55,834,179,-175,37,332,304,66,-51,443,64,148,308,115,-35,57,-177,310,66,2057,-124,153,297,550,1012,377,-122,233,419,1032,11,-226,281,64,46,11,130,-88,332,217,-275,614,31,-86,190,372,284,17,224,1198,370,381,241,68,1256,-175,352,53,126,226,-175,71,1003,-75,0,99,357,714,-64,-24,19,237,588,239,761,273,82,55,117,-62,317,-6,-53,13,377,650,-93,115,568,19,28,-210,788,1405,348,577,475,1183,705,-148,8486,-71,-44,281,987,-432,148,62,230,-11,250,510,44,51,248,-84,4,810,-24,24,-62,4,142,2299,-501,137,-110,239,-6,33,506,-13,337,-26,-44,24,97,235,401,794,190,3123,-128,1218,28,33,-321,122,26,244,55,-66,-44,297,350,237,-237,16464,97,1311,-24,377,110,250,113,42,2153,-75,-175,-64,-106,75,124,-31,199,-326,-24,-224,-84,-19,-55,1631,397,-153,97,401,-57,-99,1285,-881,468,153,399,79,-99,33,117,-166,182,-24,448,115,-19,24,93,16633,-2,139,-17,273,233,-164,113,1032,144,-153,-64,26,-24,-164,0,685,22,102,59,186,2277,-4,88,9414,346,119,523,754,-315,-91,2,279,781,-102,184,668,-168,381,-306,284,99,2461,-22,2537,415,33,685,286,364,17,279,-115,-31,-179,459,466,-46,108,-4,-82,1303,-31,-4,42,-37,4948,592,-93,166,82,4848,-4,2084,874,2230,279,-1485,-44,2648,470,1613,892,7714,-64,73,4095,1749,-150,426,-82,113,1198,1809,-42,95,62,-55,-199,-1875,51,73,-17,-86,-13,71,71,14356,26,48,3163,306,44,332,457,654,-412,44,7143,2799,-46,2,188,8,-113,35,619,0,-155,-153,2002,-255,-15,37,57,-46,51,-406,228,115,424,17,142,208,28,297,159,-137,424,-142,6970,865,186,84,1513,1556,432,512,22,-297,-650,2139,228,426,-348,-102,-15,-164,905,310,117,62,510,-39,162,206,4,4,-6,392,175,215,375,-97,215,28,71,-64,4668,1329,-24,-128,867,106,5480,102,528,102,166,2146,3201,51,634,124,93,217,135,10382,8602,22,-148,-117,104,1325,963,-44,488,-55,1718,-4,-148,-57,139,-84,93,925,-310,31,-437,8,102,-55,150,-4,261,71,617,621,77,381,-177,66,106,117,95,148,-146,170,641,11,-33,890,2659,290,1098,-86,-11,-255,310,1325,519,-173,95,-11,84,-13,-142,221,-73,48,108,515,22,828,-17,233,450,315,-46,190,-82,364,612,-128,130,916,3425,48,86,95,-17,128,190,-202,-6,1012,26,51,11732,150,852,288,37,-261,-2,153,668,672,279,-68,477,515,428,37,2810,3591,-97,-166,79,2541,53,-2,115,35,68,-53,250,186,-288,164,-4,104,186,155,-106,372,155,79,-814,-102,26,-86,1294,1358,26,799,104,230,426,-412,31,53,39,19,432,341,1320,117,-110,-26,244,17,7660,-157,-652,135,162,148,-53,97,-404,5676,-153,24,2,-2,896,-490,359,39,366,57,1134,-11,153,42,-44,-139,410,77,6593,6719,126,1400,3478,219,304,-64,996,259,1425,1092,71,346,-439,-321,599,443,-53,330,390,1869,8739,310,77,17,37,-124,4943,375,-119,102,2646,-37,22,450,228,97,217,106,-213,-86,681,24,417,12469,-110,48,19,13,1345,102,890,903,541,37,115,119,288,119,785,357,750,2060,992,122,-68,68,335,1327,577,91,-128,281,0,348,463,-24,1640,-150,31,337,867,128,233,124,-91,62,62,326,-2,337,270,648,424,11,91,-28,142,488,135,628,6,570,28,-51,59,-75,392,35,-71,142,701,-62,77,-19,166,57,237,-79,10400,59,57,-24,91,-11,406,230,-97,44,-68,-62,459,77,148,37,68,255,153,73,64,17,4639,1351,33,559,137,35,377,2,1036,177,663,-186,39,379,88,332,-35,579,1782,2086,208,255,297,53,31,923,443,665,16125,843,4777,73,182,42,217,359,48,213,-475,155,-48,42,179,1232,173,24,44,55,19,75,261,86,-64,-46,452,-95,66,106,976,1438,-146,15,71,-15,42,-46,110,37,965,-4,-115,1220,113,204,-22,324,15,-37,37,104,35,-37,308,335,179,19,91,-66,177,24,-44,128,97,8,290,144,82,-270,155,1034,452,725,-159,84,213,743,437,86,517,17,108,-28,-19,-24,31,84,2011,592,972,1276,-122,-79,-137,142,-93,399,348,-537,213,-13,368,86,110,-26,634,182,210,-35,179,1054,330,1294,11,-288,226,53,910,0,752,-110,266,166,-137,-115,390,-310,-135,290,-33,233,284,15,-108,57,-117,28,752,55,2115,-33,692,55,257,361,397,0,377,435,66,273,199,177,-66,246,-73,-55,259,-73,583,117,-55,-213,-11,182,-117,-24,57,182,1216,927,-139,162,117,-6,57,950,828,64,66,106,-723,-115,35,2,-133,-44,6781,-97,1236,-48,213,-39,33,1272,71,148,645,759,68,204,177,-182,157,46,395,-599,936,439,11,53,-97,819,266,170,268,33,390,102,28,168,377,91,4,-439,-110,-77,119,135,13,53,-77,714,-15,450,293,113,33,-15,75,39,153,173,603,1482,-295,328,33,-987,13,157,241,-97,2579,133,-99,-146,801,-75,970,150,1420,273,-432,894,344,1198,75,268,1025,-26,-168,-275,-82,28,177,994,15,934,961,-68,-75,17,2770,415,-6,-86,-206,-33,745,-179,348,46,0,113,99,28,71,1351,170,313,51,-71,-42,-86,-6,224,-250,233,13,237,15,1005,64,197,55,137,4,337,-48,144,-95,417,193,19,24,26,1624,119,1485,503,384,-26,-2,86,-15,126,-199,113,1260,4999,150,-752,-6,384,113,19,15,4,-53,-73,-93,-199,306,106,157,419,44,79,-4,95,-77,-104,4,42,102,142,-44,-115,574,162,93,-97,150,142,11,-162,153,350,-237,288,133,-317,164,339,-113,441,657,44,15,372,159,610,796,-117,250,-33,137,44,17,-79,-37,-73,-48,130,23142,665,-115,248,-472,113,-53,608,53,110,-15,53,75,-24,-66,816,226,-182,-13,-157,186,142,399,2446,126,77,11,51,-95,668,692,510,31,388,115,166,277,91,2111,594,-102,-73,-4,230,16438,2042,71,3463,86,130,-248,64,144,146,8,288,981,31,44,64,135,42,439,15,934,13,-175,-13,288,-59,361,142,71,15,332,42,142,93,108,466,3336,179,634,-745,-104,304,-19,-133,117,39,563,15,612,974,117,437,86,-1425,42,6,-4,-128,-62,741,46,28,135,934,4,190,9254,1731,-42,-2,-57,-142,281,-26,326,124,11,834,170,-84,128,617,756,-135,202,332,310,-8,193,-259,592,95,202,-4,-190,77,28,25826,-468,1265,617,253,-68,59,15,75,-82,-175,-17,13,-124,-59,-2,28,-68,-22,-297,-15,-39,-293,153,-99,-24,75,195,-581,190,4015,-35,221,184,-24,825,488,297,10975,872,157,39,-17,-210,781,597,577,119,-104,435,-42,-19,8,-17,15,703,177,19,275,175,193,135,-144,-15,91,1402,142,261,-17,701,-35,148,31,490,28,228,1742,73,-66,1505,91,1316,51,59,26,412,51,55,57,106,199,-17,-168,523,17,490,46,-48,195,204,-31,-62,739,1081,88,68,-106,288,0,657,-102,115,24,119,-159,350,-26,-48,281,164,26,2242,475,13,93,59,-255,99,-51,157,4,210,-230,677,-15,-64,19,-4,208,202,257,230,137,288,106,-113,53,-62,26,115,-357,-235,832,717,104,-348,4,35,64,313,186,170,1462,6775,53,17,-84,284,-57,8,91,-79,144,-137,-39,213,59,-6,1371,-13,17,-2,37,-57,24,230,681,77,142,-344,-155,59,-128,286,-13,-102,-53,-2,-139,443,44,97,-66,68,28,31,277,26,2905,2457,106,226,35,59,195,84,577,188,46,148,15,-42,195,628,104,-55,68,28,22,42,144,11,235,-28,51,28,761,221,472,19,146,248,46,97,-115,102,4208,24,1121,164,-68,3059,297,35,-6,-117,17,13,13,-19,-117,28,-297,332,170,-162,64,-86,2,102,48,4,-73,634,108,113,996,155,13,745,4,392,19,13,26,257,-4,79,714,259,2,8,-22,73,-59,-62,146,397,84,832,37,-210,1032,35,19,-2,-237,1687,27415,-144,-37,-6,-113,-35,53,-366,-99,-135,821,73,66,26,466,84,3649,-106,213,217,-102,-71,-13,208,1693,79,412,-601,59,301,188,11,-15,233,364,301,614,803,539,22,406,-978,346,-84,68,33,-217,8,117,124,286,344,270,550,-93,7201,26,-24,53,719,8,37,221,188,186,39,-11,93,122,8,-22,799,2124,15,277,-386,-119,-48,2490,62,-75,-195,6,-159,-71,-39,3534,124,139,-75,579,-28,8,357,-53,159,-4,51,48,326,84,68,346,-79,-2,146,-68,1973,-150,313,1929,-19,24,-115,690,-108,-168,35,692,284,57,-297,770,106,139,352,-270,1021,830,1367,1061,-497,-463,-128,113,5070,148,122,88,24,-772,528,-190,344,-15,399,412,46,59,15,719,166,-19,126,610,110,115,3918,552,1680,697,404,4459,-2,665,1858,206,-37,-110,304,488,-159,-13,-53,-55,155,-22,264,-48,24,86,1693,62,168,-39,84,-39,-19,-33,750,-8,845,-79,-443,-77,-97,921,3451,119,-144,-295,1642,53,6493,3589,-279,1891,-4,8,4046,881,-33,-408,159,42,-235,166,-179,117,1254,828,10045,11663,155,48,732,-195,190,-304,57,130,166,186,248,1469,337,-217,39,102,-270,-301,361,62,-193,-44,104,57,-455,430,104,-219,-175,-157,57,2570,17,37,-28,68,-55,-268,51,-175,24,37,39,157,355,470,-73,1602,-46,377,-372,37,93,-77,-82,-97,210,301,19,91,1340,808,86,17,723,384,1485,1467,1316,7560,-106,39,77,73,31,-15,321,117,53,-213,-19,106,1050,248,110,437,93,261,728,1613,250,1718,-6,213,-15,146,102,-28,62,73,1778,142,-64,-164,446,-541,213,-279,159,2,53,59,133,712,42,2,168,213,35,1105,586,26,932,144,71,31,-170,-1662,470,348,4,4,13,315,397,-17,-241,233,-417,-270,881,554,799,426,177,186,-419,102,110,430,355,-55,717,188,168,184,708,1127,-57,-15,848,42,-133,66,-55,-19,-62,-91,-71,626,82,4,313,62,486,1298,-279,66,19,-55,-28,-73,-257,-93,577,48,-677,672,164,-217,-66,48,137,18804,168,344,867,-71,-46,99,-139,-19,-44,788,-250,6240,437,275,20201,1493,1243,-153,1101,48,-71,286,-179,348,42,124,77,-184,-401,-210,-19,750,2006,264,13,568,446,417,-86,-224,55,652,102,0,86,-2,-99,35,122,335,210,552,-28,68,-37,765,-104,-437,97,-46,68,1012,-126,153,166,206,597,71,79,31,894,588,2661,18183,10773,202,124,24,-46,99,281,523,13,246,-24,-42,137,46,177,179,-150,-621,-102,53,-88,-99,135,130,614,193,-84,66,6564,33,8,-110,113,-11,-17,93,-146,326,459,-539,-392,-55,379,990,2603,381,2335,13,-48,1149,1183,-958,490,-17,-122,210,-339,-352,277,-93,1194,164,77,810,-91,-55,-142,113,0,-11,-164,17,-4,84,370,15,68,388,128,26,-124,1147,665,-135,77,1334,99,-35,-6,386,15,122,508,19,-48,-255,148,286,3314,-346,-215,57,612,26,86,1007,-286,470,-142,304,-133,55,293,168,182,24,-68,-153,44,130,-190,426,776,-175,637,495,848,26,33,634,-15,-8,35,452,113,193,477,-82,15,463,-77,39,483,961,1174,-48,137,255,-88,-219,-46,99,-26,213,-46,-135,13,148,401,93,-237,499,-839,892,86,128,93,-104,468,146,126,808,46,122,137,-53,-708,-153,-57,-259,184,2697,-6,23966,-31,-73,10886,19,66,1294,6468,17,2048,-26,1853,86,-281,-122,186,235,0,-75,93,91,119,-188,-412,-268,479,77,62,1795,39,62,803,91,-193,279,399,279,22,-31,-348,15,268,-4,106,424,14527,39,-59,4,-4,46,55,475,68,-99,417,1369,82,95,137,-57,2628,-15,13,-37,217,936,-188,381,446,-117,1327,506,-197,142,59,159,137,854,182,1560,1296,110,386,241,-235,-64,530,546,195,162,-26,19,1600,2637,-261,-84,51,299,321,1585,31,517,130,799,6,64,288,71,257,490,62,-459,-77,1618,-11,-17,-830,472,619,8,-57,210,455,601,-55,-79,15,-53,-197,4948,2361,19,-59,5156,-144,-17,346,-117,315,-304,8482,-308,106,79,-2,162,679,166,28,341,463,99,1480,8,46,379,230,-6,330,95,139,-55,-44,-532,221,73,62,-594,93,-95,204,-42,88,106,-26,77,-124,306,22,73,84,24,-39,-148,506,-477,1034,623,290,117,-22,133,62,297,19,654,168,53,510,88,741,44,-64,-290,153,-332,9587,31,99,417,182,-13,626,435,2623,99,293,990,-532,177,126,-51,228,-62,91,-51,-99,153,-182,-177,-179,308,561,1336,6,-184,19,-51,26,179,530,-170,215,133,863,119,24,44,-226,39,37,-177,42,-37,-259,792,264,2,82,-73,224,124,2088,386,335,424,-177,-24,361,208,155,239,486,512,-15,7070,4790,-57,-730,15,4422,-53,12293,-57,-377,39,159,95,-226,37,179,28,854,17,202,823,113,119,37,-62,-117,-31,11,257,104,-46,-213,273,-115,42,11,84,64,19,508,8,-33,-24,326,84,13,73,-153,44,13,-366,86,190,173,-193,16003,84,166,1116,832,24,195,481,-246,368,4,206,712,470,-130,1280,1602,392,139,-874,-197,-42,108,48,-44,1602,-44,253,193,-512,-11,415,17,319,157,443,670,384,-110,497,-770,-122,330,108,11,19,823,84,259,950,927,22,39,57,-57,241,364,51,-19,177,-384,270,10730,645,0,-26,-84,412,-8,82,2173,1247,670,501,508,313,-64,126,421,146,162,-93,-2,99,488,142,299,1036,84,44,99,6,315,694,-463,-887,33,182,446,110,914,3394,55,62,1440,-97,2275,164,-33,66,-2781,299,-372,925,117,761,24,-128,6,-82,-452,-475,33,144,814,-6,35,-13,-88,390,-195,168,-102,417,-66,-475,-574,788,-128,-2,59,170,-68,130,315,-48,284,144,-11,2,404,-55,-479,1451,33,-268,-832,743,5578,-95,317,71,1385,517,381,179,1749,162,-6,577,475,-104,-8,568,-142,-11,202,397,37,110,124,104,-426,-19,-148,386,62,37,-379,88,-455,46,619,-2,57,-1456,-31,497,947,941,-1818,-75,139,84,255,86,173,-133,6,31,-64,-366,417,1025,122,388,195,1531,246,2990,88,-632,-4,26,-75,-26,79,95,228,-1018,-1971,-279,210,102,-574,3742,62,-133,1172,-177,-299,-193,4055,-59,-53,-59,113,135,7176,3163,-79,732,590,17,-130,4917,-13,91,-206,894,-68,18707,-781,-2941,-5583,-12378,-395,-261,13,-17,-2,-59,577,-168,253,290,435,-82,392,-24,228,-337,-26,748,206,55,8,128,-68,115,-197,164,-66,-28,82,250,-64,-26,-24,-113,550,654,13,5760,-157,213,42,-368,11,-33,364,206,126,-26,3744,235,-86,372,51,113,6,-175,-306,139,523,344,150,446,-35,-237,-459,-42,588,82,155,175,-24,153,48,-206,155,210,399,512,803,-126,-8,8650,-319,133,-42,170,119,0,-122,95,-184,64,75,-33,554,57,832,286,-59,122,-8,1893,-88,-108,-35,-28,235,-157,233,204,133,11,-55,110,-82,75,321,175,-33,-17,95,-13,95,-75,250,-26,22,115,162,-155,99,-26,64,110,-168,4,-48,9765,24,115,119,71,108,-44,113,-159,-53,28,226,4985,-117,168,-159,-486,146,84,543,157,-57,-24,-255,659,670,-204,-115,284,48,-35,-164,326,84,519,-106,-133,15,8,57,31,435,341,-146,-44,519,-79,95,230,-77,-97,825,4,-6,-306,-594,-44,164,2213,62,175,113,-446,-48,-11,-48,110,428,159,230,15124,1234,970,91,816,-1436,2268,-93,11,59,53,-46,119,-11,11,-197,299,266,11,53,186,332,366,77,162,-35,66,-135,275,148,-142,952,-73,315,332,144,-130,-561,77,-79,124,-128,947,-146,-461,301,339,204,1913,-88,-17,295,84,930,-557,135,59,577,-173,-42,-978,113,26,270,79,46,-874,266,193,-197,-91,-95,261,284,173,26,142,264,761,273,-57,-62,-22,-135,137,255,148,157,59,8,148,-159,-48,146,-230,182,44,19,-84,-73,-110,-84,297,-66,364,155,8,135,-8,53,-217,26936,27244,26,133,157,266,677,202,370,-255,4,173,11,-53,-11,22,-199,124,73,59,71,-230,-907,1520,-4,410,193,11,35,477,195,-62,117,-6,1
[truncated: 1,542,874 more chars]
