# Supplementary material for: Efficient feature selection and classification for microarray data
Source: PLoS One. 2018 Aug 20;13(8):e0202167. doi: 10.1371/journal.pone.0202167 (PMC6101392; doi:10.1371/journal.pone.0202167)
Supplement: S14 File — (ARFF) [file pone.0202167.s014.arff]

@RELATION Leukemia

@ATTRIBUTE AFFX-BioB-5_at REAL
@ATTRIBUTE AFFX-BioB-M_at REAL
@ATTRIBUTE AFFX-BioB-3_at REAL
@ATTRIBUTE AFFX-BioC-5_at REAL
@ATTRIBUTE AFFX-BioC-3_at REAL
@ATTRIBUTE AFFX-BioDn-5_at REAL
@ATTRIBUTE AFFX-BioDn-3_at REAL
@ATTRIBUTE AFFX-CreX-5_at REAL
@ATTRIBUTE AFFX-CreX-3_at REAL
@ATTRIBUTE AFFX-BioB-5_st REAL
@ATTRIBUTE AFFX-BioB-M_st REAL
@ATTRIBUTE AFFX-BioB-3_st REAL
@ATTRIBUTE AFFX-BioC-5_st REAL
@ATTRIBUTE AFFX-BioC-3_st REAL
@ATTRIBUTE AFFX-BioDn-5_st REAL
@ATTRIBUTE AFFX-BioDn-3_st REAL
@ATTRIBUTE AFFX-CreX-5_st REAL
@ATTRIBUTE AFFX-CreX-3_st REAL
@ATTRIBUTE hum_alu_at REAL
@ATTRIBUTE AFFX-DapX-5_at REAL
@ATTRIBUTE AFFX-DapX-M_at REAL
@ATTRIBUTE AFFX-DapX-3_at REAL
@ATTRIBUTE AFFX-LysX-5_at REAL
@ATTRIBUTE AFFX-LysX-M_at REAL
@ATTRIBUTE AFFX-LysX-3_at REAL
@ATTRIBUTE AFFX-PheX-5_at REAL
@ATTRIBUTE AFFX-PheX-M_at REAL
@ATTRIBUTE AFFX-PheX-3_at REAL
@ATTRIBUTE AFFX-ThrX-5_at REAL
@ATTRIBUTE AFFX-ThrX-M_at REAL
@ATTRIBUTE AFFX-ThrX-3_at REAL
@ATTRIBUTE AFFX-TrpnX-5_at REAL
@ATTRIBUTE AFFX-TrpnX-M_at REAL
@ATTRIBUTE AFFX-TrpnX-3_at REAL
@ATTRIBUTE AFFX-HUMISGF3A/M97935_5_at REAL
@ATTRIBUTE AFFX-HUMISGF3A/M97935_MA_at REAL
@ATTRIBUTE AFFX-HUMISGF3A/M97935_MB_at REAL
@ATTRIBUTE AFFX-HUMISGF3A/M97935_3_at REAL
@ATTRIBUTE AFFX-HUMRGE/M10098_5_at REAL
@ATTRIBUTE AFFX-HUMRGE/M10098_M_at REAL
@ATTRIBUTE AFFX-HUMRGE/M10098_3_at REAL
@ATTRIBUTE AFFX-HUMGAPDH/M33197_5_at REAL
@ATTRIBUTE AFFX-HUMGAPDH/M33197_M_at REAL
@ATTRIBUTE AFFX-HUMGAPDH/M33197_3_at REAL
@ATTRIBUTE AFFX-HSAC07/X00351_5_at REAL
@ATTRIBUTE AFFX-HSAC07/X00351_M_at REAL
@ATTRIBUTE AFFX-HSAC07/X00351_3_at REAL
@ATTRIBUTE AFFX-HUMTFRR/M11507_5_at REAL
@ATTRIBUTE AFFX-HUMTFRR/M11507_M_at REAL
@ATTRIBUTE AFFX-HUMTFRR/M11507_3_at REAL
@ATTRIBUTE AFFX-M27830_5_at REAL
@ATTRIBUTE AFFX-M27830_M_at REAL
@ATTRIBUTE AFFX-M27830_3_at REAL
@ATTRIBUTE AFFX-HSAC07/X00351_3_st REAL
@ATTRIBUTE AFFX-HUMGAPDH/M33197_5_st REAL
@ATTRIBUTE AFFX-HUMGAPDH/M33197_M_st REAL
@ATTRIBUTE AFFX-HUMGAPDH/M33197_3_st REAL
@ATTRIBUTE AFFX-HSAC07/X00351_5_st REAL
@ATTRIBUTE AFFX-HSAC07/X00351_M_st REAL
@ATTRIBUTE A28102_at REAL
@ATTRIBUTE AB000114_at REAL
@ATTRIBUTE AB000115_at REAL
@ATTRIBUTE AB000220_at REAL
@ATTRIBUTE AB000409_at REAL
@ATTRIBUTE AB000449_at REAL
@ATTRIBUTE AB000450_at REAL
@ATTRIBUTE AB000460_at REAL
@ATTRIBUTE AB000462_at REAL
@ATTRIBUTE AB000464_at REAL
@ATTRIBUTE AB000466_at REAL
@ATTRIBUTE AB000467_at REAL
@ATTRIBUTE AB000468_at REAL
@ATTRIBUTE AB000584_at REAL
@ATTRIBUTE AB000895_at REAL
@ATTRIBUTE AB000896_at REAL
@ATTRIBUTE AB000897_at REAL
@ATTRIBUTE AB000905_at REAL
@ATTRIBUTE AB001106_at REAL
@ATTRIBUTE AB001325_at REAL
@ATTRIBUTE AB002314_at REAL
@ATTRIBUTE AB002315_at REAL
@ATTRIBUTE AB002318_at REAL
@ATTRIBUTE AB002365_at REAL
@ATTRIBUTE AB002366_at REAL
@ATTRIBUTE AB002380_at REAL
@ATTRIBUTE AB002382_at REAL
@ATTRIBUTE AB002409_at REAL
@ATTRIBUTE AB002559_at REAL
@ATTRIBUTE AB003102_at REAL
@ATTRIBUTE AB003103_at REAL
@ATTRIBUTE AB003177_at REAL
@ATTRIBUTE AB003698_at REAL
@ATTRIBUTE AB004884_at REAL
@ATTRIBUTE AB006190_at REAL
@ATTRIBUTE AC000061_cds2_at REAL
@ATTRIBUTE AC000061_cds3_at REAL
@ATTRIBUTE AC000062_at REAL
@ATTRIBUTE AC000064_cds1_at REAL
@ATTRIBUTE AC000064_cds2_at REAL
@ATTRIBUTE AC000066_at REAL
@ATTRIBUTE AC000099_at REAL
@ATTRIBUTE AC000115_cds1_at REAL
@ATTRIBUTE AC002045_xpt1_at REAL
@ATTRIBUTE AC002073_cds1_at REAL
@ATTRIBUTE AC002077_at REAL
@ATTRIBUTE AC002086_at REAL
@ATTRIBUTE AC002115_cds1_at REAL
@ATTRIBUTE AC002115_cds3_at REAL
@ATTRIBUTE AC002115_cds4_at REAL
@ATTRIBUTE AC002115_rna2_at REAL
@ATTRIBUTE AC002450_at REAL
@ATTRIBUTE AC002464_at REAL
@ATTRIBUTE AC002486_at REAL
@ATTRIBUTE AD000092_cds1_at REAL
@ATTRIBUTE AD000092_cds2_at REAL
@ATTRIBUTE AD000684_cds1_at REAL
@ATTRIBUTE AD001527_cds1_at REAL
@ATTRIBUTE AF000177_at REAL
@ATTRIBUTE AF000231_at REAL
@ATTRIBUTE AF000234_at REAL
@ATTRIBUTE AF000430_at REAL
@ATTRIBUTE AF000545_at REAL
@ATTRIBUTE AF000560_at REAL
@ATTRIBUTE AF000562_at REAL
@ATTRIBUTE AF000573_rna1_at REAL
@ATTRIBUTE AF000959_at REAL
@ATTRIBUTE AF001294_at REAL
@ATTRIBUTE AF001620_at REAL
@ATTRIBUTE AF002020_at REAL
@ATTRIBUTE AF002224_at REAL
@ATTRIBUTE AF002700_at REAL
@ATTRIBUTE AF003743_at REAL
@ATTRIBUTE AF005037_at REAL
@ATTRIBUTE AF005043_at REAL
@ATTRIBUTE AF005361_at REAL
@ATTRIBUTE AF005775_at REAL
@ATTRIBUTE AF005887_at REAL
@ATTRIBUTE AF006041_at REAL
@ATTRIBUTE AF006084_at REAL
@ATTRIBUTE AF006087_at REAL
@ATTRIBUTE AF006609_at REAL
@ATTRIBUTE AF007111_at REAL
@ATTRIBUTE AF007551_at REAL
@ATTRIBUTE AF007875_at REAL
@ATTRIBUTE AF008445_at REAL
@ATTRIBUTE AF008937_at REAL
@ATTRIBUTE AF009301_at REAL
@ATTRIBUTE AF009368_at REAL
@ATTRIBUTE AF009426_at REAL
@ATTRIBUTE AF009674_at REAL
@ATTRIBUTE AF010193_at REAL
@ATTRIBUTE AF012270_at REAL
@ATTRIBUTE AF014958_at REAL
@ATTRIBUTE AF015910_at REAL
@ATTRIBUTE AF015913_at REAL
@ATTRIBUTE AF015950_at REAL
@ATTRIBUTE AJ000480_at REAL
@ATTRIBUTE AJ001047_at REAL
@ATTRIBUTE AJ001421_at REAL
@ATTRIBUTE AJ001487_at REAL
@ATTRIBUTE D00017_at REAL
@ATTRIBUTE D00591_at REAL
@ATTRIBUTE D00596_at REAL
@ATTRIBUTE D00632_at REAL
@ATTRIBUTE D00654_at REAL
@ATTRIBUTE D00723_at REAL
@ATTRIBUTE D00726_at REAL
@ATTRIBUTE D00760_at REAL
@ATTRIBUTE D00761_at REAL
@ATTRIBUTE D00762_at REAL
@ATTRIBUTE D00763_at REAL
@ATTRIBUTE D10202_at REAL
@ATTRIBUTE D10495_at REAL
@ATTRIBUTE D10511_at REAL
@ATTRIBUTE D10522_at REAL
@ATTRIBUTE D10523_at REAL
@ATTRIBUTE D10656_at REAL
@ATTRIBUTE D10704_at REAL
@ATTRIBUTE D10923_at REAL
@ATTRIBUTE D10995_at REAL
@ATTRIBUTE D11086_at REAL
@ATTRIBUTE D11094_at REAL
@ATTRIBUTE D11139_at REAL
@ATTRIBUTE D11151_at REAL
@ATTRIBUTE D11428_at REAL
@ATTRIBUTE D12485_at REAL
@ATTRIBUTE D12625_at REAL
@ATTRIBUTE D12676_at REAL
@ATTRIBUTE D12686_at REAL
@ATTRIBUTE D12763_at REAL
@ATTRIBUTE D13118_at REAL
@ATTRIBUTE D13168_at REAL
@ATTRIBUTE D13264_at REAL
@ATTRIBUTE D13305_at REAL
@ATTRIBUTE D13315_at REAL
@ATTRIBUTE D13370_at REAL
@ATTRIBUTE D13435_at REAL
@ATTRIBUTE D13540_at REAL
@ATTRIBUTE D13626_at REAL
@ATTRIBUTE D13627_at REAL
@ATTRIBUTE D13628_at REAL
@ATTRIBUTE D13630_at REAL
@ATTRIBUTE D13633_at REAL
@ATTRIBUTE D13634_at REAL
@ATTRIBUTE D13635_at REAL
@ATTRIBUTE D13636_at REAL
@ATTRIBUTE D13637_at REAL
@ATTRIBUTE D13639_at REAL
@ATTRIBUTE D13640_at REAL
@ATTRIBUTE D13641_at REAL
@ATTRIBUTE D13642_at REAL
@ATTRIBUTE D13643_at REAL
@ATTRIBUTE D13644_at REAL
@ATTRIBUTE D13645_at REAL
@ATTRIBUTE D13748_at REAL
@ATTRIBUTE D13789_at REAL
@ATTRIBUTE D13897_rna2_at REAL
@ATTRIBUTE D13900_at REAL
@ATTRIBUTE D13969_at REAL
@ATTRIBUTE D13988_at REAL
@ATTRIBUTE D14043_at REAL
@ATTRIBUTE D14134_at REAL
@ATTRIBUTE D14446_at REAL
@ATTRIBUTE D14497_at REAL
@ATTRIBUTE D14520_at REAL
@ATTRIBUTE D14530_at REAL
@ATTRIBUTE D14533_at REAL
@ATTRIBUTE D14657_at REAL
@ATTRIBUTE D14658_at REAL
@ATTRIBUTE D14659_at REAL
@ATTRIBUTE D14660_at REAL
@ATTRIBUTE D14661_at REAL
@ATTRIBUTE D14662_at REAL
@ATTRIBUTE D14663_at REAL
@ATTRIBUTE D14664_at REAL
@ATTRIBUTE D14678_at REAL
@ATTRIBUTE D14686_at REAL
@ATTRIBUTE D14689_at REAL
@ATTRIBUTE D14694_at REAL
@ATTRIBUTE D14695_at REAL
@ATTRIBUTE D14710_at REAL
@ATTRIBUTE D14811_at REAL
@ATTRIBUTE D14812_at REAL
@ATTRIBUTE D14822_at REAL
@ATTRIBUTE D14823_at REAL
@ATTRIBUTE D14827_at REAL
@ATTRIBUTE D14838_at REAL
@ATTRIBUTE D14874_at REAL
@ATTRIBUTE D14878_at REAL
@ATTRIBUTE D14889_at REAL
@ATTRIBUTE D15049_at REAL
@ATTRIBUTE D15050_at REAL
@ATTRIBUTE D15057_at REAL
@ATTRIBUTE D16181_at REAL
@ATTRIBUTE D16217_at REAL
@ATTRIBUTE D16227_at REAL
@ATTRIBUTE D16294_at REAL
@ATTRIBUTE D16350_at REAL
@ATTRIBUTE D16469_at REAL
@ATTRIBUTE D16532_at REAL
@ATTRIBUTE D16562_at REAL
@ATTRIBUTE D16581_at REAL
@ATTRIBUTE D16583_at REAL
@ATTRIBUTE D16593_at REAL
@ATTRIBUTE D16626_at REAL
@ATTRIBUTE D16815_at REAL
@ATTRIBUTE D17357_at REAL
@ATTRIBUTE D17390_at REAL
@ATTRIBUTE D17391_at REAL
@ATTRIBUTE D17400_at REAL
@ATTRIBUTE D17461_at REAL
@ATTRIBUTE D17516_at REAL
@ATTRIBUTE D17525_at REAL
@ATTRIBUTE D17716_at REAL
@ATTRIBUTE D21063_at REAL
@ATTRIBUTE D21089_at REAL
@ATTRIBUTE D21090_at REAL
@ATTRIBUTE D21163_at REAL
@ATTRIBUTE D21205_at REAL
@ATTRIBUTE D21239_at REAL
@ATTRIBUTE D21255_at REAL
@ATTRIBUTE D21260_at REAL
@ATTRIBUTE D21261_at REAL
@ATTRIBUTE D21262_at REAL
@ATTRIBUTE D21267_at REAL
@ATTRIBUTE D21337_at REAL
@ATTRIBUTE D21851_at REAL
@ATTRIBUTE D21852_at REAL
@ATTRIBUTE D21853_at REAL
@ATTRIBUTE D21878_at REAL
@ATTRIBUTE D23660_at REAL
@ATTRIBUTE D23662_at REAL
@ATTRIBUTE D23673_at REAL
@ATTRIBUTE D25215_at REAL
@ATTRIBUTE D25216_at REAL
@ATTRIBUTE D25217_at REAL
@ATTRIBUTE D25218_at REAL
@ATTRIBUTE D25248_at REAL
@ATTRIBUTE D25274_at REAL
@ATTRIBUTE D25278_at REAL
@ATTRIBUTE D25303_at REAL
@ATTRIBUTE D25328_at REAL
@ATTRIBUTE D25538_at REAL
@ATTRIBUTE D25539_at REAL
@ATTRIBUTE D25547_at REAL
@ATTRIBUTE D26018_at REAL
@ATTRIBUTE D26067_at REAL
@ATTRIBUTE D26068_at REAL
@ATTRIBUTE D26069_at REAL
@ATTRIBUTE D26129_at REAL
@ATTRIBUTE D26135_at REAL
@ATTRIBUTE D26308_at REAL
@ATTRIBUTE D26350_at REAL
@ATTRIBUTE D26361_at REAL
@ATTRIBUTE D26362_at REAL
@ATTRIBUTE D26443_at REAL
@ATTRIBUTE D26528_at REAL
@ATTRIBUTE D26561_cds1_at REAL
@ATTRIBUTE D26561_cds2_at REAL
@ATTRIBUTE D26561_cds3_at REAL
@ATTRIBUTE D26579_at REAL
@ATTRIBUTE D26598_at REAL
@ATTRIBUTE D26599_at REAL
@ATTRIBUTE D26600_at REAL
@ATTRIBUTE D28114_at REAL
@ATTRIBUTE D28118_at REAL
@ATTRIBUTE D28124_at REAL
@ATTRIBUTE D28137_at REAL
@ATTRIBUTE D28364_at REAL
@ATTRIBUTE D28383_at REAL
@ATTRIBUTE D28416_at REAL
@ATTRIBUTE D28423_at REAL
@ATTRIBUTE D28476_at REAL
@ATTRIBUTE D28483_at REAL
@ATTRIBUTE D28532_at REAL
@ATTRIBUTE D28588_at REAL
@ATTRIBUTE D28589_at REAL
@ATTRIBUTE D28915_at REAL
@ATTRIBUTE D29012_at REAL
@ATTRIBUTE D29013_at REAL
@ATTRIBUTE D29641_at REAL
@ATTRIBUTE D29642_at REAL
@ATTRIBUTE D29643_at REAL
@ATTRIBUTE D29677_at REAL
@ATTRIBUTE D29810_at REAL
@ATTRIBUTE D29833_at REAL
@ATTRIBUTE D29954_at REAL
@ATTRIBUTE D29956_at REAL
@ATTRIBUTE D29958_at REAL
@ATTRIBUTE D29963_at REAL
@ATTRIBUTE D30036_at REAL
@ATTRIBUTE D30037_at REAL
@ATTRIBUTE D30655_at REAL
@ATTRIBUTE D30742_at REAL
@ATTRIBUTE D30755_at REAL
@ATTRIBUTE D30756_at REAL
@ATTRIBUTE D30758_at REAL
@ATTRIBUTE D31716_at REAL
@ATTRIBUTE D31762_at REAL
@ATTRIBUTE D31763_at REAL
@ATTRIBUTE D31764_at REAL
@ATTRIBUTE D31765_at REAL
@ATTRIBUTE D31766_at REAL
@ATTRIBUTE D31767_at REAL
@ATTRIBUTE D31784_at REAL
@ATTRIBUTE D31797_at REAL
@ATTRIBUTE D31815_at REAL
@ATTRIBUTE D31846_at REAL
@ATTRIBUTE D31883_at REAL
@ATTRIBUTE D31884_at REAL
@ATTRIBUTE D31885_at REAL
@ATTRIBUTE D31886_at REAL
@ATTRIBUTE D31887_at REAL
@ATTRIBUTE D31888_at REAL
@ATTRIBUTE D31890_at REAL
@ATTRIBUTE D31891_at REAL
@ATTRIBUTE D31897_at REAL
@ATTRIBUTE D32001_at REAL
@ATTRIBUTE D32050_at REAL
@ATTRIBUTE D32202_at REAL
@ATTRIBUTE D37931_at REAL
@ATTRIBUTE D37965_at REAL
@ATTRIBUTE D38037_at REAL
@ATTRIBUTE D38047_at REAL
@ATTRIBUTE D38048_at REAL
@ATTRIBUTE D38076_at REAL
@ATTRIBUTE D38128_at REAL
@ATTRIBUTE D38145_at REAL
@ATTRIBUTE D38293_at REAL
@ATTRIBUTE D38305_at REAL
@ATTRIBUTE D38449_at REAL
@ATTRIBUTE D38462_at REAL
@ATTRIBUTE D38491_at REAL
@ATTRIBUTE D38500_at REAL
@ATTRIBUTE D38503_at REAL
@ATTRIBUTE D38521_at REAL
@ATTRIBUTE D38522_at REAL
@ATTRIBUTE D38524_at REAL
@ATTRIBUTE D38535_at REAL
@ATTRIBUTE D38548_at REAL
@ATTRIBUTE D38549_at REAL
@ATTRIBUTE D38550_at REAL
@ATTRIBUTE D38551_at REAL
@ATTRIBUTE D38552_at REAL
@ATTRIBUTE D38553_at REAL
@ATTRIBUTE D38555_at REAL
@ATTRIBUTE D38583_at REAL
@ATTRIBUTE D38751_at REAL
@ATTRIBUTE D42038_at REAL
@ATTRIBUTE D42039_at REAL
@ATTRIBUTE D42041_at REAL
@ATTRIBUTE D42043_at REAL
@ATTRIBUTE D42044_at REAL
@ATTRIBUTE D42045_at REAL
@ATTRIBUTE D42046_at REAL
@ATTRIBUTE D42047_at REAL
@ATTRIBUTE D42053_at REAL
@ATTRIBUTE D42054_at REAL
@ATTRIBUTE D42055_at REAL
@ATTRIBUTE D42063_at REAL
@ATTRIBUTE D42072_at REAL
@ATTRIBUTE D42073_at REAL
@ATTRIBUTE D42084_at REAL
@ATTRIBUTE D42085_at REAL
@ATTRIBUTE D42087_at REAL
@ATTRIBUTE D42108_at REAL
@ATTRIBUTE D42123_at REAL
@ATTRIBUTE D42138_at REAL
@ATTRIBUTE D43636_at REAL
@ATTRIBUTE D43638_at REAL
@ATTRIBUTE D43642_at REAL
@ATTRIBUTE D43767_at REAL
@ATTRIBUTE D43768_at REAL
@ATTRIBUTE D43772_at REAL
@ATTRIBUTE D43947_at REAL
@ATTRIBUTE D43948_at REAL
@ATTRIBUTE D43949_at REAL
@ATTRIBUTE D43950_at REAL
@ATTRIBUTE D43951_at REAL
@ATTRIBUTE D44466_at REAL
@ATTRIBUTE D45248_at REAL
@ATTRIBUTE D45370_at REAL
@ATTRIBUTE D45371_at REAL
@ATTRIBUTE D45399_at REAL
@ATTRIBUTE D45906_at REAL
@ATTRIBUTE D49357_at REAL
@ATTRIBUTE D49387_at REAL
@ATTRIBUTE D49394_at REAL
@ATTRIBUTE D49396_at REAL
@ATTRIBUTE D49400_at REAL
@ATTRIBUTE D49410_at REAL
@ATTRIBUTE D49488_at REAL
@ATTRIBUTE D49489_at REAL
@ATTRIBUTE D49490_at REAL
@ATTRIBUTE D49493_at REAL
@ATTRIBUTE D49677_at REAL
@ATTRIBUTE D49738_at REAL
@ATTRIBUTE D49742_at REAL
@ATTRIBUTE D49817_at REAL
@ATTRIBUTE D49818_at REAL
@ATTRIBUTE D49950_at REAL
@ATTRIBUTE D49958_at REAL
@ATTRIBUTE D50063_at REAL
@ATTRIBUTE D50310_at REAL
@ATTRIBUTE D50312_at REAL
@ATTRIBUTE D50370_at REAL
@ATTRIBUTE D50402_at REAL
@ATTRIBUTE D50487_at REAL
@ATTRIBUTE D50495_at REAL
@ATTRIBUTE D50525_at REAL
@ATTRIBUTE D50532_at REAL
@ATTRIBUTE D50582_at REAL
@ATTRIBUTE D50640_at REAL
@ATTRIBUTE D50645_at REAL
@ATTRIBUTE D50663_at REAL
@ATTRIBUTE D50678_at REAL
@ATTRIBUTE D50683_at REAL
@ATTRIBUTE D50692_at REAL
@ATTRIBUTE D50810_at REAL
@ATTRIBUTE D50840_at REAL
@ATTRIBUTE D50857_at REAL
@ATTRIBUTE D50863_at REAL
@ATTRIBUTE D50911_at REAL
@ATTRIBUTE D50912_at REAL
@ATTRIBUTE D50913_at REAL
@ATTRIBUTE D50914_at REAL
@ATTRIBUTE D50915_at REAL
@ATTRIBUTE D50916_at REAL
@ATTRIBUTE D50917_at REAL
@ATTRIBUTE D50918_at REAL
@ATTRIBUTE D50919_at REAL
@ATTRIBUTE D50920_at REAL
@ATTRIBUTE D50922_at REAL
@ATTRIBUTE D50923_at REAL
@ATTRIBUTE D50924_at REAL
@ATTRIBUTE D50925_at REAL
@ATTRIBUTE D50926_at REAL
@ATTRIBUTE D50927_at REAL
@ATTRIBUTE D50928_at REAL
@ATTRIBUTE D50930_at REAL
@ATTRIBUTE D50931_at REAL
@ATTRIBUTE D55638_at REAL
@ATTRIBUTE D55640_at REAL
@ATTRIBUTE D55654_at REAL
@ATTRIBUTE D55696_at REAL
@ATTRIBUTE D55716_at REAL
@ATTRIBUTE D56495_at REAL
@ATTRIBUTE D59253_at REAL
@ATTRIBUTE D61380_at REAL
@ATTRIBUTE D61391_at REAL
@ATTRIBUTE D63134_at REAL
@ATTRIBUTE D63135_at REAL
@ATTRIBUTE D63160_at REAL
@ATTRIBUTE D63390_at REAL
@ATTRIBUTE D63391_at REAL
@ATTRIBUTE D63412_at REAL
@ATTRIBUTE D63475_at REAL
@ATTRIBUTE D63476_at REAL
@ATTRIBUTE D63477_at REAL
@ATTRIBUTE D63478_at REAL
@ATTRIBUTE D63480_at REAL
@ATTRIBUTE D63481_at REAL
@ATTRIBUTE D63482_at REAL
@ATTRIBUTE D63483_at REAL
@ATTRIBUTE D63484_at REAL
@ATTRIBUTE D63485_at REAL
@ATTRIBUTE D63486_at REAL
@ATTRIBUTE D63487_at REAL
@ATTRIBUTE D63506_at REAL
@ATTRIBUTE D63813_at REAL
@ATTRIBUTE D63851_at REAL
@ATTRIBUTE D63874_at REAL
@ATTRIBUTE D63875_at REAL
@ATTRIBUTE D63876_at REAL
@ATTRIBUTE D63877_at REAL
@ATTRIBUTE D63878_at REAL
@ATTRIBUTE D63879_at REAL
@ATTRIBUTE D63880_at REAL
@ATTRIBUTE D63881_at REAL
@ATTRIBUTE D63998_at REAL
@ATTRIBUTE D64109_at REAL
@ATTRIBUTE D64110_at REAL
@ATTRIBUTE D64142_at REAL
@ATTRIBUTE D64154_at REAL
@ATTRIBUTE D64158_at REAL
@ATTRIBUTE D64159_at REAL
@ATTRIBUTE D67029_at REAL
@ATTRIBUTE D70830_at REAL
@ATTRIBUTE D76435_at REAL
@ATTRIBUTE D76444_at REAL
@ATTRIBUTE D78011_at REAL
@ATTRIBUTE D78012_at REAL
@ATTRIBUTE D78014_at REAL
@ATTRIBUTE D78129_at REAL
@ATTRIBUTE D78134_at REAL
@ATTRIBUTE D78151_at REAL
@ATTRIBUTE D78156_at REAL
@ATTRIBUTE D78261_at REAL
@ATTRIBUTE D78275_at REAL
@ATTRIBUTE D78333_at REAL
@ATTRIBUTE D78334_at REAL
@ATTRIBUTE D78335_at REAL
@ATTRIBUTE D78361_at REAL
@ATTRIBUTE D78367_at REAL
@ATTRIBUTE D78514_at REAL
@ATTRIBUTE D78586_at REAL
@ATTRIBUTE D78611_at REAL
@ATTRIBUTE D79205_at REAL
@ATTRIBUTE D79983_at REAL
@ATTRIBUTE D79985_at REAL
@ATTRIBUTE D79986_at REAL
@ATTRIBUTE D79987_at REAL
@ATTRIBUTE D79988_at REAL
@ATTRIBUTE D79989_at REAL
@ATTRIBUTE D79990_at REAL
@ATTRIBUTE D79991_at REAL
@ATTRIBUTE D79992_at REAL
@ATTRIBUTE D79993_at REAL
@ATTRIBUTE D79994_at REAL
@ATTRIBUTE D79995_at REAL
@ATTRIBUTE D79996_at REAL
@ATTRIBUTE D79997_at REAL
@ATTRIBUTE D79998_at REAL
@ATTRIBUTE D79999_at REAL
@ATTRIBUTE D80001_at REAL
@ATTRIBUTE D80002_at REAL
@ATTRIBUTE D80003_at REAL
@ATTRIBUTE D80004_at REAL
@ATTRIBUTE D80005_at REAL
@ATTRIBUTE D80006_at REAL
@ATTRIBUTE D80007_at REAL
@ATTRIBUTE D80008_at REAL
@ATTRIBUTE D80009_at REAL
@ATTRIBUTE D80010_at REAL
@ATTRIBUTE D80011_at REAL
@ATTRIBUTE D80012_at REAL
@ATTRIBUTE D82060_at REAL
@ATTRIBUTE D82061_at REAL
@ATTRIBUTE D82070_at REAL
@ATTRIBUTE D82326_at REAL
@ATTRIBUTE D82343_at REAL
@ATTRIBUTE D82344_at REAL
@ATTRIBUTE D82345_at REAL
@ATTRIBUTE D82346_at REAL
@ATTRIBUTE D82348_at REAL
@ATTRIBUTE D83004_at REAL
@ATTRIBUTE D83018_at REAL
@ATTRIBUTE D83032_at REAL
@ATTRIBUTE D83195_at REAL
@ATTRIBUTE D83243_at REAL
@ATTRIBUTE D83407_at REAL
@ATTRIBUTE D83542_at REAL
@ATTRIBUTE D83597_at REAL
@ATTRIBUTE D83657_at REAL
@ATTRIBUTE D83699_at REAL
@ATTRIBUTE D83702_at REAL
@ATTRIBUTE D83703_at REAL
@ATTRIBUTE D83735_at REAL
@ATTRIBUTE D83767_at REAL
@ATTRIBUTE D83776_at REAL
@ATTRIBUTE D83777_at REAL
@ATTRIBUTE D83778_at REAL
@ATTRIBUTE D83779_at REAL
@ATTRIBUTE D83780_at REAL
@ATTRIBUTE D83781_at REAL
@ATTRIBUTE D83782_at REAL
@ATTRIBUTE D83783_at REAL
@ATTRIBUTE D83784_at REAL
@ATTRIBUTE D83785_at REAL
@ATTRIBUTE D83920_at REAL
@ATTRIBUTE D84110_at REAL
@ATTRIBUTE D84145_at REAL
@ATTRIBUTE D84239_at REAL
@ATTRIBUTE D84276_at REAL
@ATTRIBUTE D84294_at REAL
@ATTRIBUTE D84307_at REAL
@ATTRIBUTE D84361_at REAL
@ATTRIBUTE D84424_at REAL
@ATTRIBUTE D84454_at REAL
@ATTRIBUTE D84557_at REAL
@ATTRIBUTE D85181_at REAL
@ATTRIBUTE D85245_at REAL
@ATTRIBUTE D85376_at REAL
@ATTRIBUTE D85418_at REAL
@ATTRIBUTE D85423_at REAL
@ATTRIBUTE D85429_at REAL
@ATTRIBUTE D85433_at REAL
@ATTRIBUTE D85527_at REAL
@ATTRIBUTE D85758_at REAL
@ATTRIBUTE D85815_at REAL
@ATTRIBUTE D85939_at REAL
@ATTRIBUTE D86096_cds3_at REAL
@ATTRIBUTE D86425_at REAL
@ATTRIBUTE D86479_at REAL
@ATTRIBUTE D86519_at REAL
@ATTRIBUTE D86549_at REAL
@ATTRIBUTE D86640_at REAL
@ATTRIBUTE D86956_at REAL
@ATTRIBUTE D86957_at REAL
@ATTRIBUTE D86959_at REAL
@ATTRIBUTE D86960_at REAL
@ATTRIBUTE D86961_at REAL
@ATTRIBUTE D86962_at REAL
@ATTRIBUTE D86963_at REAL
@ATTRIBUTE D86964_at REAL
@ATTRIBUTE D86965_at REAL
@ATTRIBUTE D86966_at REAL
@ATTRIBUTE D86967_at REAL
@ATTRIBUTE D86968_at REAL
@ATTRIBUTE D86969_at REAL
@ATTRIBUTE D86970_at REAL
@ATTRIBUTE D86971_at REAL
@ATTRIBUTE D86972_at REAL
@ATTRIBUTE D86973_at REAL
@ATTRIBUTE D86975_at REAL
@ATTRIBUTE D86976_at REAL
@ATTRIBUTE D86977_at REAL
@ATTRIBUTE D86978_at REAL
@ATTRIBUTE D86979_at REAL
@ATTRIBUTE D86980_at REAL
@ATTRIBUTE D86981_at REAL
@ATTRIBUTE D86982_at REAL
@ATTRIBUTE D86983_at REAL
@ATTRIBUTE D86984_at REAL
@ATTRIBUTE D86985_at REAL
@ATTRIBUTE D87009_cds3_at REAL
@ATTRIBUTE D87011_at REAL
@ATTRIBUTE D87012_at REAL
@ATTRIBUTE D87023_cds2_at REAL
@ATTRIBUTE D87024_at REAL
@ATTRIBUTE D87071_at REAL
@ATTRIBUTE D87073_at REAL
@ATTRIBUTE D87074_at REAL
@ATTRIBUTE D87075_at REAL
@ATTRIBUTE D87076_at REAL
@ATTRIBUTE D87077_at REAL
@ATTRIBUTE D87078_at REAL
@ATTRIBUTE D87116_at REAL
@ATTRIBUTE D87119_at REAL
@ATTRIBUTE D87120_at REAL
@ATTRIBUTE D87127_at REAL
@ATTRIBUTE D87258_at REAL
@ATTRIBUTE D87292_at REAL
@ATTRIBUTE D87328_at REAL
@ATTRIBUTE D87432_at REAL
@ATTRIBUTE D87433_at REAL
@ATTRIBUTE D87434_at REAL
@ATTRIBUTE D87435_at REAL
@ATTRIBUTE D87436_at REAL
@ATTRIBUTE D87437_at REAL
@ATTRIBUTE D87438_at REAL
@ATTRIBUTE D87440_at REAL
@ATTRIBUTE D87442_at REAL
@ATTRIBUTE D87443_at REAL
@ATTRIBUTE D87444_at REAL
@ATTRIBUTE D87445_at REAL
@ATTRIBUTE D87446_at REAL
@ATTRIBUTE D87447_at REAL
@ATTRIBUTE D87448_at REAL
@ATTRIBUTE D87449_at REAL
@ATTRIBUTE D87450_at REAL
@ATTRIBUTE D87451_at REAL
@ATTRIBUTE D87452_at REAL
@ATTRIBUTE D87453_at REAL
@ATTRIBUTE D87454_at REAL
@ATTRIBUTE D87455_at REAL
@ATTRIBUTE D87457_at REAL
@ATTRIBUTE D87458_at REAL
@ATTRIBUTE D87459_at REAL
@ATTRIBUTE D87460_at REAL
@ATTRIBUTE D87461_at REAL
@ATTRIBUTE D87462_at REAL
@ATTRIBUTE D87463_at REAL
@ATTRIBUTE D87464_at REAL
@ATTRIBUTE D87465_at REAL
@ATTRIBUTE D87466_at REAL
@ATTRIBUTE D87467_at REAL
@ATTRIBUTE D87468_at REAL
@ATTRIBUTE D87469_at REAL
@ATTRIBUTE D87470_at REAL
@ATTRIBUTE D87673_at REAL
@ATTRIBUTE D87682_at REAL
@ATTRIBUTE D87683_at REAL
@ATTRIBUTE D87684_at REAL
@ATTRIBUTE D87685_at REAL
@ATTRIBUTE D87735_at REAL
@ATTRIBUTE D87742_at REAL
@ATTRIBUTE D87743_at REAL
@ATTRIBUTE D87845_at REAL
@ATTRIBUTE D87937_at REAL
@ATTRIBUTE D87953_at REAL
@ATTRIBUTE D87957_at REAL
@ATTRIBUTE D87969_at REAL
@ATTRIBUTE D87989_at REAL
@ATTRIBUTE D88146_at REAL
@ATTRIBUTE D88152_at REAL
@ATTRIBUTE D88213_at REAL
@ATTRIBUTE D88270_at REAL
@ATTRIBUTE D88378_at REAL
@ATTRIBUTE D88422_at REAL
@ATTRIBUTE D88460_at REAL
@ATTRIBUTE D88532_at REAL
@ATTRIBUTE D88613_at REAL
@ATTRIBUTE D88667_at REAL
@ATTRIBUTE D88795_at REAL
@ATTRIBUTE D88797_at REAL
@ATTRIBUTE D88799_at REAL
@ATTRIBUTE D89016_at REAL
@ATTRIBUTE D89050_at REAL
@ATTRIBUTE D89052_at REAL
@ATTRIBUTE D89077_at REAL
@ATTRIBUTE D89289_at REAL
@ATTRIBUTE D89501_at REAL
@ATTRIBUTE D89667_at REAL
@ATTRIBUTE D89858_at REAL
@ATTRIBUTE D89859_at REAL
@ATTRIBUTE D90064_at REAL
@ATTRIBUTE D90084_at REAL
@ATTRIBUTE D90086_at REAL
@ATTRIBUTE D90097_at REAL
@ATTRIBUTE D90209_at REAL
@ATTRIBUTE D90224_at REAL
@ATTRIBUTE D90276_at REAL
@ATTRIBUTE D90282_at REAL
@ATTRIBUTE D90359_at REAL
@ATTRIBUTE H46990_at REAL
@ATTRIBUTE HG1019-HT1019_at REAL
@ATTRIBUTE HG1071-HT1071_at REAL
@ATTRIBUTE HG1078-HT1078_at REAL
@ATTRIBUTE HG1098-HT1098_at REAL
@ATTRIBUTE HG1102-HT1102_at REAL
@ATTRIBUTE HG1103-HT1103_at REAL
@ATTRIBUTE HG1111-HT1111_at REAL
@ATTRIBUTE HG1112-HT1112_at REAL
@ATTRIBUTE HG1116-HT1116_at REAL
@ATTRIBUTE HG1139-HT4910_at REAL
@ATTRIBUTE HG1148-HT1148_at REAL
@ATTRIBUTE HG1153-HT1153_at REAL
@ATTRIBUTE HG1155-HT4822_at REAL
@ATTRIBUTE HG1205-HT1205_at REAL
@ATTRIBUTE HG142-HT142_at REAL
@ATTRIBUTE HG1602-HT1602_at REAL
@ATTRIBUTE HG1604-HT1604_at REAL
@ATTRIBUTE HG1612-HT1612_at REAL
@ATTRIBUTE HG1614-HT1614_at REAL
@ATTRIBUTE HG1649-HT1652_at REAL
@ATTRIBUTE HG172-HT3924_at REAL
@ATTRIBUTE HG1723-HT1729_at REAL
@ATTRIBUTE HG1733-HT1748_at REAL
@ATTRIBUTE HG174-HT174_at REAL
@ATTRIBUTE HG180-HT180_at REAL
@ATTRIBUTE HG1800-HT1823_at REAL
@ATTRIBUTE HG1804-HT1829_at REAL
@ATTRIBUTE HG1828-HT1857_at REAL
@ATTRIBUTE HG1862-HT1897_at REAL
@ATTRIBUTE HG1869-HT1904_at REAL
@ATTRIBUTE HG1872-HT1907_at REAL
@ATTRIBUTE HG1879-HT1919_at REAL
@ATTRIBUTE HG2028-HT2082_at REAL
@ATTRIBUTE HG2036-HT2090_at REAL
@ATTRIBUTE HG2059-HT2114_at REAL
@ATTRIBUTE HG2152-HT2222_at REAL
@ATTRIBUTE HG2161-HT2231_at REAL
@ATTRIBUTE HG2167-HT2237_at REAL
@ATTRIBUTE HG2188-HT2258_at REAL
@ATTRIBUTE HG2190-HT2260_at REAL
@ATTRIBUTE HG2191-HT2261_at REAL
@ATTRIBUTE HG2228-HT2305_at REAL
@ATTRIBUTE HG2229-HT2306_at REAL
@ATTRIBUTE HG2247-HT2332_at REAL
@ATTRIBUTE HG2261-HT2352_at REAL
@ATTRIBUTE HG2264-HT2360_at REAL
@ATTRIBUTE HG2274-HT2370_at REAL
@ATTRIBUTE HG2279-HT2375_at REAL
@ATTRIBUTE HG2280-HT2376_at REAL
@ATTRIBUTE HG2290-HT2386_at REAL
@ATTRIBUTE HG2309-HT2405_at REAL
@ATTRIBUTE HG2314-HT2410_at REAL
@ATTRIBUTE HG2320-HT2416_at REAL
@ATTRIBUTE HG2325-HT2421_at REAL
@ATTRIBUTE HG2339-HT2435_at REAL
@ATTRIBUTE HG2415-HT2511_at REAL
@ATTRIBUTE HG2416-HT2512_at REAL
@ATTRIBUTE HG2417-HT2513_at REAL
@ATTRIBUTE HG2442-HT2538_at REAL
@ATTRIBUTE HG2460-HT2556_at REAL
@ATTRIBUTE HG2463-HT2559_at REAL
@ATTRIBUTE HG2480-HT2576_at REAL
@ATTRIBUTE HG2492-HT2588_at REAL
@ATTRIBUTE HG2507-HT2603_at REAL
@ATTRIBUTE HG2525-HT2621_at REAL
@ATTRIBUTE HG2530-HT2626_at REAL
@ATTRIBUTE HG2538-HT2634_at REAL
@ATTRIBUTE HG2566-HT4867_at REAL
@ATTRIBUTE HG2573-HT2669_at REAL
@ATTRIBUTE HG25930-HT26386_at REAL
@ATTRIBUTE HG2602-HT2698_at REAL
@ATTRIBUTE HG2604-HT2700_at REAL
@ATTRIBUTE HG2614-HT2710_at REAL
@ATTRIBUTE HG2662-HT2758_at REAL
@ATTRIBUTE HG2663-HT2759_at REAL
@ATTRIBUTE HG2668-HT2764_at REAL
@ATTRIBUTE HG2686-HT2782_at REAL
@ATTRIBUTE HG2689-HT2785_at REAL
@ATTRIBUTE HG270-HT270_at REAL
@ATTRIBUTE HG2706-HT2802_at REAL
@ATTRIBUTE HG2707-HT2803_at REAL
@ATTRIBUTE HG2709-HT2805_at REAL
@ATTRIBUTE HG2714-HT2810_at REAL
@ATTRIBUTE HG2715-HT2811_at REAL
@ATTRIBUTE HG2723-HT2819_at REAL
@ATTRIBUTE HG2724-HT2820_at REAL
@ATTRIBUTE HG2755-HT2862_at REAL
@ATTRIBUTE HG2788-HT2896_at REAL
@ATTRIBUTE HG2796-HT2904_at REAL
@ATTRIBUTE HG2810-HT2921_at REAL
@ATTRIBUTE HG2825-HT2949_at REAL
@ATTRIBUTE HG2855-HT2995_at REAL
@ATTRIBUTE HG2873-HT3017_at REAL
@ATTRIBUTE HG2874-HT3018_at REAL
@ATTRIBUTE HG2936-HT3080_at REAL
@ATTRIBUTE HG2992-HT5186_at REAL
@ATTRIBUTE HG3039-HT3200_at REAL
@ATTRIBUTE HG3063-HT3224_at REAL
@ATTRIBUTE HG3088-HT3263_at REAL
@ATTRIBUTE HG3104-HT3280_at REAL
@ATTRIBUTE HG311-HT311_at REAL
@ATTRIBUTE HG3111-HT3287_at REAL
@ATTRIBUTE HG3117-HT3293_at REAL
@ATTRIBUTE HG3123-HT3299_at REAL
@ATTRIBUTE HG3132-HT3308_at REAL
@ATTRIBUTE HG3137-HT3313_at REAL
@ATTRIBUTE HG315-HT315_at REAL
@ATTRIBUTE HG3162-HT3339_at REAL
@ATTRIBUTE HG3175-HT3352_at REAL
@ATTRIBUTE HG3214-HT3391_at REAL
@ATTRIBUTE HG3227-HT3404_at REAL
@ATTRIBUTE HG3231-HT3408_at REAL
@ATTRIBUTE HG3248-HT3425_at REAL
@ATTRIBUTE HG3254-HT3431_at REAL
@ATTRIBUTE HG3255-HT3432_at REAL
@ATTRIBUTE HG3264-HT3441_at REAL
@ATTRIBUTE HG3286-HT3463_at REAL
@ATTRIBUTE HG3288-HT3465_at REAL
@ATTRIBUTE HG3299-HT3476_at REAL
@ATTRIBUTE HG33-HT33_at REAL
@ATTRIBUTE HG331-HT331_at REAL
@ATTRIBUTE HG3313-HT3490_at REAL
@ATTRIBUTE HG3344-HT3521_at REAL
@ATTRIBUTE HG3345-HT3522_at REAL
@ATTRIBUTE HG3355-HT3532_at REAL
@ATTRIBUTE HG3364-HT3541_at REAL
@ATTRIBUTE HG3369-HT3546_at REAL
@ATTRIBUTE HG3400-HT3579_at REAL
@ATTRIBUTE HG3405-HT3586_at REAL
@ATTRIBUTE HG3415-HT3598_at REAL
@ATTRIBUTE HG3432-HT3618_at REAL
@ATTRIBUTE HG3432-HT3621_at REAL
@ATTRIBUTE HG3454-HT3647_at REAL
@ATTRIBUTE HG3477-HT3670_at REAL
@ATTRIBUTE HG3492-HT3686_at REAL
@ATTRIBUTE HG3494-HT3688_at REAL
@ATTRIBUTE HG3495-HT3689_at REAL
@ATTRIBUTE HG3502-HT3696_at REAL
@ATTRIBUTE HG3510-HT3704_at REAL
@ATTRIBUTE HG3514-HT3708_at REAL
@ATTRIBUTE HG3517-HT3711_at REAL
@ATTRIBUTE HG3521-HT3715_at REAL
@ATTRIBUTE HG3548-HT3749_at REAL
@ATTRIBUTE HG3549-HT3751_at REAL
@ATTRIBUTE HG3566-HT3769_at REAL
@ATTRIBUTE HG3570-HT3773_at REAL
@ATTRIBUTE HG3578-HT3781_at REAL
@ATTRIBUTE HG358-HT358_at REAL
@ATTRIBUTE HG3627-HT3836_at REAL
@ATTRIBUTE HG363-HT363_at REAL
@ATTRIBUTE HG37-HT37_at REAL
@ATTRIBUTE HG3733-HT4003_at REAL
@ATTRIBUTE HG3740-HT4010_at REAL
@ATTRIBUTE HG3748-HT4018_at REAL
@ATTRIBUTE HG3790-HT4060_at REAL
@ATTRIBUTE HG384-HT384_at REAL
@ATTRIBUTE HG3872-HT4142_at REAL
@ATTRIBUTE HG3884-HT4154_at REAL
@ATTRIBUTE HG3893-HT4163_at REAL
@ATTRIBUTE HG3897-HT4167_at REAL
@ATTRIBUTE HG3930-HT4200_at REAL
@ATTRIBUTE HG3934-HT4204_at REAL
@ATTRIBUTE HG3936-HT4206_at REAL
@ATTRIBUTE HG3942-HT4212_at REAL
@ATTRIBUTE HG3945-HT4215_at REAL
@ATTRIBUTE HG3962-HT4232_at REAL
@ATTRIBUTE HG3971-HT4241_at REAL
@ATTRIBUTE HG3976-HT4246_at REAL
@ATTRIBUTE HG3985-HT4255_at REAL
@ATTRIBUTE HG3987-HT4257_at REAL
@ATTRIBUTE HG3989-HT4259_at REAL
@ATTRIBUTE HG3992-HT4262_at REAL
@ATTRIBUTE HG3993-HT4263_at REAL
@ATTRIBUTE HG3994-HT4264_at REAL
@ATTRIBUTE HG3995-HT4265_at REAL
@ATTRIBUTE HG3998-HT4268_at REAL
@ATTRIBUTE HG3999-HT4269_at REAL
@ATTRIBUTE HG4018-HT4288_at REAL
@ATTRIBUTE HG4036-HT4306_at REAL
@ATTRIBUTE HG4051-HT4321_at REAL
@ATTRIBUTE HG4052-HT4322_at REAL
@ATTRIBUTE HG4058-HT4328_at REAL
@ATTRIBUTE HG406-HT406_at REAL
@ATTRIBUTE HG4068-HT4338_at REAL
@ATTRIBUTE HG4073-HT4343_at REAL
@ATTRIBUTE HG4074-HT4344_at REAL
@ATTRIBUTE HG4102-HT4372_at REAL
@ATTRIBUTE HG4114-HT4384_at REAL
@ATTRIBUTE HG4126-HT4396_at REAL
@ATTRIBUTE HG4128-HT4398_at REAL
@ATTRIBUTE HG4144-HT4414_at REAL
@ATTRIBUTE HG415-HT415_at REAL
@ATTRIBUTE HG4157-HT4427_at REAL
@ATTRIBUTE HG4165-HT4435_at REAL
@ATTRIBUTE HG4167-HT4437_at REAL
@ATTRIBUTE HG4178-HT4448_at REAL
@ATTRIBUTE HG4185-HT4455_at REAL
@ATTRIBUTE HG4188-HT4458_at REAL
@ATTRIBUTE HG4194-HT4464_at REAL
@ATTRIBUTE HG4234-HT4504_at REAL
@ATTRIBUTE HG4243-HT4513_at REAL
@ATTRIBUTE HG4245-HT4515_at REAL
@ATTRIBUTE HG4258-HT4528_at REAL
@ATTRIBUTE HG4263-HT4533_at REAL
@ATTRIBUTE HG4272-HT4542_at REAL
@ATTRIBUTE HG429-HT429_at REAL
@ATTRIBUTE HG4297-HT4567_at REAL
@ATTRIBUTE HG4310-HT4580_at REAL
@ATTRIBUTE HG4316-HT4586_at REAL
@ATTRIBUTE HG4319-HT4589_at REAL
@ATTRIBUTE HG4321-HT4591_at REAL
@ATTRIBUTE HG4332-HT4602_at REAL
@ATTRIBUTE HG4333-HT4603_at REAL
@ATTRIBUTE HG4336-HT4606_at REAL
@ATTRIBUTE HG4390-HT4660_at REAL
@ATTRIBUTE HG4411-HT4681_at REAL
@ATTRIBUTE HG4433-HT4703_at REAL
@ATTRIBUTE HG4458-HT4727_at REAL
@ATTRIBUTE HG4460-HT4729_at REAL
@ATTRIBUTE HG4462-HT4731_at REAL
@ATTRIBUTE HG4480-HT4833_at REAL
@ATTRIBUTE HG4533-HT4938_at REAL
@ATTRIBUTE HG4542-HT4947_at REAL
@ATTRIBUTE HG4582-HT4987_at REAL
@ATTRIBUTE HG4606-HT5011_at REAL
@ATTRIBUTE HG4638-HT5050_at REAL
@ATTRIBUTE HG4660-HT5073_at REAL
@ATTRIBUTE HG4662-HT5075_at REAL
@ATTRIBUTE HG4704-HT5146_at REAL
@ATTRIBUTE HG4716-HT5158_at REAL
@ATTRIBUTE HG4724-HT5166_at REAL
@ATTRIBUTE HG4740-HT5187_at REAL
@ATTRIBUTE HG4747-HT5195_at REAL
@ATTRIBUTE HG4749-HT5197_at REAL
@ATTRIBUTE HG511-HT511_at REAL
@ATTRIBUTE HG537-HT537_at REAL
@ATTRIBUTE HG544-HT544_at REAL
@ATTRIBUTE HG613-HT613_at REAL
@ATTRIBUTE HG620-HT620_at REAL
@ATTRIBUTE HG64-HT64_at REAL
@ATTRIBUTE HG644-HT644_at REAL
@ATTRIBUTE HG662-HT662_at REAL
@ATTRIBUTE HG668-HT4793_at REAL
@ATTRIBUTE HG732-HT732_at REAL
@ATTRIBUTE HG742-HT742_at REAL
@ATTRIBUTE HG821-HT821_at REAL
@ATTRIBUTE HG825-HT825_at REAL
@ATTRIBUTE HG830-HT830_at REAL
@ATTRIBUTE HG831-HT831_at REAL
@ATTRIBUTE HG846-HT846_at REAL
@ATTRIBUTE HG870-HT870_at REAL
@ATTRIBUTE HG896-HT896_at REAL
@ATTRIBUTE HG907-HT907_at REAL
@ATTRIBUTE HG908-HT908_at REAL
@ATTRIBUTE HG909-HT909_at REAL
@ATTRIBUTE HG919-HT919_at REAL
@ATTRIBUTE HG921-HT3995_at REAL
@ATTRIBUTE HG960-HT960_at REAL
@ATTRIBUTE HG961-HT961_at REAL
@ATTRIBUTE HG987-HT987_at REAL
@ATTRIBUTE J00073_at REAL
@ATTRIBUTE J00123_at REAL
@ATTRIBUTE J00124_at REAL
@ATTRIBUTE J00129_at REAL
@ATTRIBUTE J00287_at REAL
@ATTRIBUTE J00301_at REAL
@ATTRIBUTE J00306_at REAL
@ATTRIBUTE J02611_at REAL
@ATTRIBUTE J02645_at REAL
@ATTRIBUTE J02843_at REAL
@ATTRIBUTE J02854_at REAL
@ATTRIBUTE J02874_at REAL
@ATTRIBUTE J02876_at REAL
@ATTRIBUTE J02883_at REAL
@ATTRIBUTE J02888_at REAL
@ATTRIBUTE J02902_at REAL
@ATTRIBUTE J02906_at REAL
@ATTRIBUTE J02923_at REAL
@ATTRIBUTE J02943_at REAL
@ATTRIBUTE J02963_at REAL
@ATTRIBUTE J02973_rna1_at REAL
@ATTRIBUTE J03040_at REAL
@ATTRIBUTE J03068_at REAL
@ATTRIBUTE J03069_rna1_at REAL
@ATTRIBUTE J03133_at REAL
@ATTRIBUTE J03161_at REAL
@ATTRIBUTE J03171_at REAL
@ATTRIBUTE J03191_at REAL
@ATTRIBUTE J03258_at REAL
@ATTRIBUTE J03278_at REAL
@ATTRIBUTE J03459_at REAL
@ATTRIBUTE J03473_at REAL
@ATTRIBUTE J03474_at REAL
@ATTRIBUTE J03507_at REAL
@ATTRIBUTE J03589_at REAL
@ATTRIBUTE J03592_at REAL
@ATTRIBUTE J03600_at REAL
@ATTRIBUTE J03756_at REAL
@ATTRIBUTE J03764_at REAL
@ATTRIBUTE J03779_at REAL
@ATTRIBUTE J03798_at REAL
@ATTRIBUTE J03810_at REAL
@ATTRIBUTE J03824_at REAL
@ATTRIBUTE J03827_at REAL
@ATTRIBUTE J03890_rna1_at REAL
@ATTRIBUTE J03909_at REAL
@ATTRIBUTE J03925_at REAL
@ATTRIBUTE J03930_at REAL
@ATTRIBUTE J04027_at REAL
@ATTRIBUTE J04031_at REAL
@ATTRIBUTE J04040_at REAL
@ATTRIBUTE J04056_at REAL
@ATTRIBUTE J04058_at REAL
@ATTRIBUTE J04076_at REAL
@ATTRIBUTE J04080_at REAL
@ATTRIBUTE J04088_at REAL
@ATTRIBUTE J04101_at REAL
@ATTRIBUTE J04102_at REAL
@ATTRIBUTE J04111_at REAL
@ATTRIBUTE J04132_at REAL
@ATTRIBUTE J04156_at REAL
@ATTRIBUTE J04162_at REAL
@ATTRIBUTE J04164_at REAL
@ATTRIBUTE J04173_at REAL
@ATTRIBUTE J04177_at REAL
@ATTRIBUTE J04444_at REAL
@ATTRIBUTE J04456_at REAL
@ATTRIBUTE J04469_at REAL
@ATTRIBUTE J04501_at REAL
@ATTRIBUTE J04543_at REAL
@ATTRIBUTE J04599_at REAL
@ATTRIBUTE J04605_at REAL
@ATTRIBUTE J04611_at REAL
@ATTRIBUTE J04615_at REAL
@ATTRIBUTE J04621_at REAL
@ATTRIBUTE J04739_at REAL
@ATTRIBUTE J04742_at REAL
@ATTRIBUTE J04760_at REAL
@ATTRIBUTE J04794_at REAL
@ATTRIBUTE J04809_rna1_at REAL
@ATTRIBUTE J04823_rna1_at REAL
@ATTRIBUTE J04948_at REAL
@ATTRIBUTE J04970_at REAL
@ATTRIBUTE J04973_at REAL
@ATTRIBUTE J04982_at REAL
@ATTRIBUTE J04988_at REAL
@ATTRIBUTE J04990_at REAL
@ATTRIBUTE J05008_at REAL
@ATTRIBUTE J05032_at REAL
@ATTRIBUTE J05037_at REAL
@ATTRIBUTE J05068_at REAL
@ATTRIBUTE J05070_at REAL
@ATTRIBUTE J05073_at REAL
@ATTRIBUTE J05096_rna1_at REAL
@ATTRIBUTE J05125_at REAL
@ATTRIBUTE J05158_at REAL
@ATTRIBUTE J05213_at REAL
@ATTRIBUTE J05243_at REAL
@ATTRIBUTE J05249_at REAL
@ATTRIBUTE J05257_at REAL
@ATTRIBUTE J05272_at REAL
@ATTRIBUTE J05401_at REAL
@ATTRIBUTE J05428_at REAL
@ATTRIBUTE J05448_at REAL
@ATTRIBUTE J05459_at REAL
@ATTRIBUTE J05500_at REAL
@ATTRIBUTE J05556_at REAL
@ATTRIBUTE J05614_at REAL
@ATTRIBUTE J05682_at REAL
@ATTRIBUTE K01383_at REAL
@ATTRIBUTE K01396_at REAL
@ATTRIBUTE K01884_at REAL
@ATTRIBUTE K01911_at REAL
@ATTRIBUTE K02054_at REAL
@ATTRIBUTE K02100_at REAL
@ATTRIBUTE K02215_at REAL
@ATTRIBUTE K02268_at REAL
@ATTRIBUTE K02402_at REAL
@ATTRIBUTE K02545_cds2_at REAL
@ATTRIBUTE K02574_at REAL
@ATTRIBUTE K02765_at REAL
@ATTRIBUTE K03008_cds1_at REAL
@ATTRIBUTE K03008_cds2_at REAL
@ATTRIBUTE K03021_at REAL
@ATTRIBUTE K03195_at REAL
@ATTRIBUTE K03218_at REAL
@ATTRIBUTE K03430_at REAL
@ATTRIBUTE K03460_at REAL
@ATTRIBUTE K03474_at REAL
@ATTRIBUTE K03515_at REAL
@ATTRIBUTE L00137_cds1_at REAL
@ATTRIBUTE L00352_at REAL
@ATTRIBUTE L00354_at REAL
@ATTRIBUTE L00635_at REAL
@ATTRIBUTE L00972_at REAL
@ATTRIBUTE L01042_at REAL
@ATTRIBUTE L01087_at REAL
@ATTRIBUTE L01406_at REAL
@ATTRIBUTE L01664_at REAL
@ATTRIBUTE L02320_at REAL
@ATTRIBUTE L02321_at REAL
@ATTRIBUTE L02426_at REAL
@ATTRIBUTE L02547_at REAL
@ATTRIBUTE L02648_at REAL
@ATTRIBUTE L02785_at REAL
@ATTRIBUTE L02840_at REAL
@ATTRIBUTE L02867_at REAL
@ATTRIBUTE L02932_at REAL
@ATTRIBUTE L02950_at REAL
@ATTRIBUTE L03427_at REAL
@ATTRIBUTE L03532_at REAL
@ATTRIBUTE L03785_at REAL
@ATTRIBUTE L04270_at REAL
@ATTRIBUTE L04490_at REAL
@ATTRIBUTE L04510_at REAL
@ATTRIBUTE L04656_at REAL
@ATTRIBUTE L04733_at REAL
@ATTRIBUTE L04947_at REAL
@ATTRIBUTE L04953_at REAL
@ATTRIBUTE L05147_at REAL
@ATTRIBUTE L05148_at REAL
@ATTRIBUTE L05424_cds2_at REAL
@ATTRIBUTE L05425_at REAL
@ATTRIBUTE L05500_at REAL
@ATTRIBUTE L05512_at REAL
@ATTRIBUTE L05515_at REAL
@ATTRIBUTE L05568_at REAL
@ATTRIBUTE L05597_at REAL
@ATTRIBUTE L05606_at REAL
@ATTRIBUTE L05779_at REAL
@ATTRIBUTE L06132_at REAL
@ATTRIBUTE L06139_at REAL
@ATTRIBUTE L06147_at REAL
@ATTRIBUTE L06175_at REAL
@ATTRIBUTE L06419_at REAL
@ATTRIBUTE L06499_at REAL
@ATTRIBUTE L06505_at REAL
@ATTRIBUTE L06633_at REAL
@ATTRIBUTE L06845_at REAL
@ATTRIBUTE L06895_at REAL
@ATTRIBUTE L07033_at REAL
@ATTRIBUTE L07044_at REAL
@ATTRIBUTE L07077_at REAL
@ATTRIBUTE L07493_at REAL
@ATTRIBUTE L07515_at REAL
@ATTRIBUTE L07540_at REAL
@ATTRIBUTE L07541_at REAL
@ATTRIBUTE L07548_at REAL
@ATTRIBUTE L07590_at REAL
@ATTRIBUTE L07592_at REAL
@ATTRIBUTE L07594_at REAL
@ATTRIBUTE L07597_at REAL
@ATTRIBUTE L07633_at REAL
@ATTRIBUTE L07738_at REAL
@ATTRIBUTE L07758_at REAL
@ATTRIBUTE L07765_at REAL
@ATTRIBUTE L07868_at REAL
@ATTRIBUTE L07949_at REAL
@ATTRIBUTE L07956_at REAL
@ATTRIBUTE L08069_at REAL
@ATTRIBUTE L08177_at REAL
@ATTRIBUTE L08187_at REAL
@ATTRIBUTE L08246_at REAL
@ATTRIBUTE L08424_at REAL
@ATTRIBUTE L08485_at REAL
@ATTRIBUTE L08488_at REAL
@ATTRIBUTE L08666_at REAL
@ATTRIBUTE L09190_rna1_at REAL
@ATTRIBUTE L09234_at REAL
@ATTRIBUTE L09235_at REAL
@ATTRIBUTE L09260_at REAL
@ATTRIBUTE L09604_at REAL
@ATTRIBUTE L09708_at REAL
@ATTRIBUTE L09717_at REAL
@ATTRIBUTE L09749_at REAL
@ATTRIBUTE L09753_at REAL
@ATTRIBUTE L10035_at REAL
@ATTRIBUTE L10102_rna1_at REAL
@ATTRIBUTE L10123_at REAL
@ATTRIBUTE L10284_at REAL
@ATTRIBUTE L10343_at REAL
@ATTRIBUTE L10373_at REAL
@ATTRIBUTE L10374_at REAL
@ATTRIBUTE L10378_at REAL
@ATTRIBUTE L10381_at REAL
@ATTRIBUTE L10386_at REAL
@ATTRIBUTE L10403_at REAL
@ATTRIBUTE L10405_at REAL
@ATTRIBUTE L10665_at REAL
@ATTRIBUTE L10678_at REAL
@ATTRIBUTE L10838_at REAL
@ATTRIBUTE L10844_at REAL
@ATTRIBUTE L10910_at REAL
@ATTRIBUTE L11005_at REAL
@ATTRIBUTE L11239_at REAL
@ATTRIBUTE L11285_at REAL
@ATTRIBUTE L11329_at REAL
@ATTRIBUTE L11353_at REAL
@ATTRIBUTE L11369_at REAL
@ATTRIBUTE L11370_at REAL
@ATTRIBUTE L11372_at REAL
@ATTRIBUTE L11373_at REAL
@ATTRIBUTE L11566_at REAL
@ATTRIBUTE L11573_at REAL
@ATTRIBUTE L11669_at REAL
@ATTRIBUTE L11695_at REAL
@ATTRIBUTE L11708_at REAL
@ATTRIBUTE L12168_at REAL
@ATTRIBUTE L12350_at REAL
@ATTRIBUTE L12392_at REAL
@ATTRIBUTE L12468_at REAL
@ATTRIBUTE L12535_at REAL
@ATTRIBUTE L12701_cds2_at REAL
@ATTRIBUTE L12723_at REAL
@ATTRIBUTE L13042_at REAL
@ATTRIBUTE L13197_at REAL
@ATTRIBUTE L13203_at REAL
@ATTRIBUTE L13210_at REAL
@ATTRIBUTE L13258_at REAL
@ATTRIBUTE L13278_at REAL
@ATTRIBUTE L13286_at REAL
@ATTRIBUTE L13329_at REAL
@ATTRIBUTE L13391_at REAL
@ATTRIBUTE L13434_at REAL
@ATTRIBUTE L13436_at REAL
@ATTRIBUTE L13689_at REAL
@ATTRIBUTE L13698_at REAL
@ATTRIBUTE L13720_at REAL
@ATTRIBUTE L13738_at REAL
@ATTRIBUTE L13761_rna1_at REAL
@ATTRIBUTE L13800_at REAL
@ATTRIBUTE L13848_at REAL
@ATTRIBUTE L13852_at REAL
@ATTRIBUTE L13923_at REAL
@ATTRIBUTE L13972_at REAL
@ATTRIBUTE L13977_at REAL
@ATTRIBUTE L13994_at REAL
@ATTRIBUTE L14076_at REAL
@ATTRIBUTE L14269_at REAL
@ATTRIBUTE L14542_at REAL
@ATTRIBUTE L14565_at REAL
@ATTRIBUTE L14595_at REAL
@ATTRIBUTE L14754_at REAL
@ATTRIBUTE L14787_at REAL
@ATTRIBUTE L14812_at REAL
@ATTRIBUTE L14813_at REAL
@ATTRIBUTE L14837_at REAL
@ATTRIBUTE L14856_at REAL
@ATTRIBUTE L14922_at REAL
@ATTRIBUTE L14927_at REAL
@ATTRIBUTE L15309_at REAL
@ATTRIBUTE L15344_at REAL
@ATTRIBUTE L15388_at REAL
@ATTRIBUTE L15409_at REAL
@ATTRIBUTE L15440_at REAL
@ATTRIBUTE L15533_rna1_at REAL
@ATTRIBUTE L15702_at REAL
@ATTRIBUTE L16464_at REAL
@ATTRIBUTE L16782_at REAL
@ATTRIBUTE L16842_at REAL
@ATTRIBUTE L16862_at REAL
@ATTRIBUTE L16895_at REAL
@ATTRIBUTE L16896_at REAL
@ATTRIBUTE L16991_at REAL
@ATTRIBUTE L17128_at REAL
@ATTRIBUTE L17131_rna1_at REAL
@ATTRIBUTE L17325_at REAL
@ATTRIBUTE L17327_at REAL
@ATTRIBUTE L17328_at REAL
@ATTRIBUTE L17330_at REAL
@ATTRIBUTE L18960_at REAL
@ATTRIBUTE L18972_at REAL
@ATTRIBUTE L18983_at REAL
@ATTRIBUTE L19058_at REAL
@ATTRIBUTE L19063_at REAL
@ATTRIBUTE L19067_at REAL
@ATTRIBUTE L19161_at REAL
@ATTRIBUTE L19183_at REAL
@ATTRIBUTE L19267_at REAL
@ATTRIBUTE L19297_at REAL
@ATTRIBUTE L19314_at REAL
@ATTRIBUTE L19401_at REAL
@ATTRIBUTE L19437_at REAL
@ATTRIBUTE L19527_at REAL
@ATTRIBUTE L19593_at REAL
@ATTRIBUTE L19605_at REAL
@ATTRIBUTE L19686_rna1_at REAL
@ATTRIBUTE L19711_at REAL
@ATTRIBUTE L19778_at REAL
@ATTRIBUTE L19779_at REAL
@ATTRIBUTE L19783_at REAL
@ATTRIBUTE L19871_at REAL
@ATTRIBUTE L19872_at REAL
@ATTRIBUTE L20010_at REAL
@ATTRIBUTE L20298_at REAL
@ATTRIBUTE L20316_at REAL
@ATTRIBUTE L20320_at REAL
@ATTRIBUTE L20321_at REAL
@ATTRIBUTE L20348_at REAL
@ATTRIBUTE L20591_at REAL
@ATTRIBUTE L20773_at REAL
@ATTRIBUTE L20814_at REAL
@ATTRIBUTE L20815_at REAL
@ATTRIBUTE L20826_at REAL
@ATTRIBUTE L20852_at REAL
@ATTRIBUTE L20859_at REAL
@ATTRIBUTE L20861_at REAL
@ATTRIBUTE L20941_at REAL
@ATTRIBUTE L20971_at REAL
@ATTRIBUTE L21715_at REAL
@ATTRIBUTE L21893_at REAL
@ATTRIBUTE L21934_at REAL
@ATTRIBUTE L21936_at REAL
@ATTRIBUTE L21954_at REAL
@ATTRIBUTE L21993_at REAL
@ATTRIBUTE L22005_at REAL
@ATTRIBUTE L22009_at REAL
@ATTRIBUTE L22075_at REAL
@ATTRIBUTE L22206_at REAL
@ATTRIBUTE L22214_at REAL
@ATTRIBUTE L22342_at REAL
@ATTRIBUTE L22343_at REAL
@ATTRIBUTE L22548_at REAL
@ATTRIBUTE L22650_at REAL
@ATTRIBUTE L23116_at REAL
@ATTRIBUTE L23808_at REAL
@ATTRIBUTE L23852_at REAL
@ATTRIBUTE L23959_at REAL
@ATTRIBUTE L24203_at REAL
@ATTRIBUTE L24470_at REAL
@ATTRIBUTE L24559_at REAL
@ATTRIBUTE L24564_at REAL
@ATTRIBUTE L24783_at REAL
@ATTRIBUTE L24804_at REAL
@ATTRIBUTE L25080_at REAL
@ATTRIBUTE L25081_at REAL
@ATTRIBUTE L25085_at REAL
@ATTRIBUTE L25119_at REAL
@ATTRIBUTE L25270_at REAL
@ATTRIBUTE L25441_at REAL
@ATTRIBUTE L25444_at REAL
@ATTRIBUTE L25798_at REAL
@ATTRIBUTE L25851_at REAL
@ATTRIBUTE L25876_at REAL
@ATTRIBUTE L26081_at REAL
@ATTRIBUTE L26234_at REAL
@ATTRIBUTE L26247_at REAL
@ATTRIBUTE L26336_at REAL
@ATTRIBUTE L26339_at REAL
@ATTRIBUTE L26494_at REAL
@ATTRIBUTE L26953_at REAL
@ATTRIBUTE L27050_at REAL
@ATTRIBUTE L27071_at REAL
@ATTRIBUTE L27080_at REAL
@ATTRIBUTE L27476_at REAL
@ATTRIBUTE L27479_at REAL
@ATTRIBUTE L27560_at REAL
@ATTRIBUTE L27586_at REAL
@ATTRIBUTE L27706_at REAL
@ATTRIBUTE L27841_at REAL
@ATTRIBUTE L27943_at REAL
@ATTRIBUTE L28010_at REAL
@ATTRIBUTE L28175_at REAL
@ATTRIBUTE L28821_at REAL
@ATTRIBUTE L28957_at REAL
@ATTRIBUTE L28997_at REAL
@ATTRIBUTE L29008_at REAL
@ATTRIBUTE L29217_at REAL
@ATTRIBUTE L29218_at REAL
@ATTRIBUTE L29277_at REAL
@ATTRIBUTE L29339_at REAL
@ATTRIBUTE L29376_at REAL
@ATTRIBUTE L29433_at REAL
@ATTRIBUTE L31529_at REAL
@ATTRIBUTE L31573_at REAL
@ATTRIBUTE L31584_at REAL
@ATTRIBUTE L31801_at REAL
@ATTRIBUTE L31860_at REAL
@ATTRIBUTE L31881_at REAL
@ATTRIBUTE L32137_at REAL
@ATTRIBUTE L32140_at REAL
@ATTRIBUTE L32163_at REAL
@ATTRIBUTE L32164_at REAL
@ATTRIBUTE L32179_at REAL
@ATTRIBUTE L32866_at REAL
@ATTRIBUTE L32976_at REAL
@ATTRIBUTE L32977_at REAL
@ATTRIBUTE L33243_at REAL
@ATTRIBUTE L33404_at REAL
@ATTRIBUTE L33477_at REAL
@ATTRIBUTE L33798_at REAL
@ATTRIBUTE L33799_at REAL
@ATTRIBUTE L33801_at REAL
@ATTRIBUTE L33842_rna1_at REAL
@ATTRIBUTE L33881_at REAL
@ATTRIBUTE L34059_at REAL
@ATTRIBUTE L34060_at REAL
@ATTRIBUTE L34075_at REAL
@ATTRIBUTE L34081_at REAL
@ATTRIBUTE L34155_at REAL
@ATTRIBUTE L34219_at REAL
@ATTRIBUTE L34357_at REAL
@ATTRIBUTE L34409_at REAL
@ATTRIBUTE L34587_at REAL
@ATTRIBUTE L34600_at REAL
@ATTRIBUTE L34657_at REAL
@ATTRIBUTE L34673_at REAL
@ATTRIBUTE L34820_at REAL
@ATTRIBUTE L34838_at REAL
@ATTRIBUTE L35035_at REAL
@ATTRIBUTE L35240_at REAL
@ATTRIBUTE L35251_rna1_at REAL
@ATTRIBUTE L35269_at REAL
@ATTRIBUTE L35475_at REAL
@ATTRIBUTE L35545_at REAL
@ATTRIBUTE L35546_at REAL
@ATTRIBUTE L35592_at REAL
@ATTRIBUTE L35854_at REAL
@ATTRIBUTE L36033_at REAL
@ATTRIBUTE L36051_at REAL
@ATTRIBUTE L36069_at REAL
@ATTRIBUTE L36151_at REAL
@ATTRIBUTE L36463_at REAL
@ATTRIBUTE L36529_at REAL
@ATTRIBUTE L36531_at REAL
@ATTRIBUTE L36642_at REAL
@ATTRIBUTE L36645_at REAL
@ATTRIBUTE L36720_at REAL
@ATTRIBUTE L36818_at REAL
@ATTRIBUTE L36844_at REAL
@ATTRIBUTE L36847_at REAL
@ATTRIBUTE L36861_at REAL
@ATTRIBUTE L36922_at REAL
@ATTRIBUTE L36983_at REAL
@ATTRIBUTE L37033_at REAL
@ATTRIBUTE L37042_at REAL
@ATTRIBUTE L37043_at REAL
@ATTRIBUTE L37127_at REAL
@ATTRIBUTE L37199_at REAL
@ATTRIBUTE L37347_at REAL
@ATTRIBUTE L37362_at REAL
@ATTRIBUTE L37368_at REAL
@ATTRIBUTE L37378_at REAL
@ATTRIBUTE L37792_at REAL
@ATTRIBUTE L37882_at REAL
@ATTRIBUTE L37936_at REAL
@ATTRIBUTE L38025_at REAL
@ATTRIBUTE L38486_at REAL
@ATTRIBUTE L38487_at REAL
@ATTRIBUTE L38500_at REAL
@ATTRIBUTE L38503_at REAL
@ATTRIBUTE L38517_at REAL
@ATTRIBUTE L38608_at REAL
@ATTRIBUTE L38616_at REAL
@ATTRIBUTE L38696_at REAL
@ATTRIBUTE L38707_at REAL
@ATTRIBUTE L38810_at REAL
@ATTRIBUTE L38820_at REAL
@ATTRIBUTE L38928_at REAL
@ATTRIBUTE L38929_at REAL
@ATTRIBUTE L38932_at REAL
@ATTRIBUTE L38933_rna1_at REAL
@ATTRIBUTE L38935_at REAL
@ATTRIBUTE L38941_at REAL
@ATTRIBUTE L38951_at REAL
@ATTRIBUTE L38961_at REAL
@ATTRIBUTE L38969_at REAL
@ATTRIBUTE L39009_at REAL
@ATTRIBUTE L39059_at REAL
@ATTRIBUTE L39060_at REAL
@ATTRIBUTE L39061_at REAL
@ATTRIBUTE L39064_rna1_at REAL
@ATTRIBUTE L39211_at REAL
@ATTRIBUTE L39833_at REAL
@ATTRIBUTE L39874_at REAL
@ATTRIBUTE L40027_at REAL
@ATTRIBUTE L40157_at REAL
@ATTRIBUTE L40357_at REAL
@ATTRIBUTE L40366_at REAL
@ATTRIBUTE L40371_at REAL
@ATTRIBUTE L40377_at REAL
@ATTRIBUTE L40379_at REAL
@ATTRIBUTE L40380_at REAL
@ATTRIBUTE L40387_at REAL
@ATTRIBUTE L40388_at REAL
@ATTRIBUTE L40391_at REAL
@ATTRIBUTE L40392_at REAL
@ATTRIBUTE L40393_at REAL
@ATTRIBUTE L40394_at REAL
@ATTRIBUTE L40395_at REAL
@ATTRIBUTE L40396_at REAL
@ATTRIBUTE L40399_at REAL
@ATTRIBUTE L40400_at REAL
@ATTRIBUTE L40401_at REAL
@ATTRIBUTE L40402_at REAL
@ATTRIBUTE L40403_at REAL
@ATTRIBUTE L40407_at REAL
@ATTRIBUTE L40410_at REAL
@ATTRIBUTE L40411_at REAL
@ATTRIBUTE L40586_at REAL
@ATTRIBUTE L40636_at REAL
@ATTRIBUTE L40904_at REAL
@ATTRIBUTE L40933_at REAL
@ATTRIBUTE L40992_at REAL
@ATTRIBUTE L41066_at REAL
@ATTRIBUTE L41067_at REAL
@ATTRIBUTE L41143_at REAL
@ATTRIBUTE L41147_at REAL
@ATTRIBUTE L41162_at REAL
@ATTRIBUTE L41349_at REAL
@ATTRIBUTE L41351_at REAL
@ATTRIBUTE L41559_at REAL
@ATTRIBUTE L41607_at REAL
@ATTRIBUTE L41668_rna1_at REAL
@ATTRIBUTE L41680_at REAL
@ATTRIBUTE L41690_at REAL
@ATTRIBUTE L41816_at REAL
@ATTRIBUTE L41870_at REAL
@ATTRIBUTE L41887_rna1_at REAL
@ATTRIBUTE L41913_at REAL
@ATTRIBUTE L41919_rna1_at REAL
@ATTRIBUTE L41939_at REAL
@ATTRIBUTE L42025_rna1_at REAL
@ATTRIBUTE L42176_at REAL
@ATTRIBUTE L42243_cds1_at REAL
@ATTRIBUTE L42324_at REAL
@ATTRIBUTE L42354_at REAL
@ATTRIBUTE L42373_at REAL
@ATTRIBUTE L42379_at REAL
@ATTRIBUTE L42450_at REAL
@ATTRIBUTE L42451_at REAL
@ATTRIBUTE L42452_at REAL
@ATTRIBUTE L42542_at REAL
@ATTRIBUTE L42563_at REAL
@ATTRIBUTE L42572_at REAL
@ATTRIBUTE L42621_at REAL
@ATTRIBUTE L43338_at REAL
@ATTRIBUTE L43366_at REAL
@ATTRIBUTE L43631_at REAL
@ATTRIBUTE L43821_at REAL
@ATTRIBUTE L43964_at REAL
@ATTRIBUTE L47345_at REAL
@ATTRIBUTE L47726_at REAL
@ATTRIBUTE L47738_at REAL
@ATTRIBUTE L48211_at REAL
@ATTRIBUTE L48513_at REAL
@ATTRIBUTE L48516_at REAL
@ATTRIBUTE L48546_at REAL
@ATTRIBUTE L48692_at REAL
@ATTRIBUTE L48728_cds1_at REAL
@ATTRIBUTE L49054_at REAL
@ATTRIBUTE L49169_at REAL
@ATTRIBUTE L75847_at REAL
@ATTRIBUTE L76159_at REAL
@ATTRIBUTE L76191_at REAL
@ATTRIBUTE L76200_at REAL
@ATTRIBUTE L76224_at REAL
@ATTRIBUTE L76380_at REAL
@ATTRIBUTE L76465_at REAL
@ATTRIBUTE L76571_at REAL
@ATTRIBUTE L76687_at REAL
@ATTRIBUTE L76702_at REAL
@ATTRIBUTE L76703_at REAL
@ATTRIBUTE L76927_rna1_at REAL
@ATTRIBUTE L76937_rna1_at REAL
@ATTRIBUTE L77213_at REAL
@ATTRIBUTE L77559_at REAL
@ATTRIBUTE L77561_at REAL
@ATTRIBUTE L77563_at REAL
@ATTRIBUTE L77566_at REAL
@ATTRIBUTE L77571_at REAL
@ATTRIBUTE L77701_at REAL
@ATTRIBUTE L77730_at REAL
@ATTRIBUTE L77864_at REAL
@ATTRIBUTE L77886_at REAL
@ATTRIBUTE L78132_at REAL
@ATTRIBUTE L78267_at REAL
@ATTRIBUTE L78440_at REAL
@ATTRIBUTE L78833_cds2_at REAL
@ATTRIBUTE M10014_cds1_at REAL
@ATTRIBUTE M10050_at REAL
@ATTRIBUTE M10058_at REAL
@ATTRIBUTE M10612_at REAL
@ATTRIBUTE M10901_at REAL
@ATTRIBUTE M10950_cds2_at REAL
@ATTRIBUTE M11058_at REAL
@ATTRIBUTE M11119_at REAL
@ATTRIBUTE M11147_at REAL
@ATTRIBUTE M11186_at REAL
@ATTRIBUTE M11321_at REAL
@ATTRIBUTE M11353_at REAL
@ATTRIBUTE M11433_at REAL
@ATTRIBUTE M11437_cds1_at REAL
@ATTRIBUTE M11437_cds2_at REAL
@ATTRIBUTE M11567_rna1_at REAL
@ATTRIBUTE M11591_at REAL
@ATTRIBUTE M11717_rna1_at REAL
@ATTRIBUTE M11718_at REAL
@ATTRIBUTE M11722_at REAL
@ATTRIBUTE M11726_at REAL
@ATTRIBUTE M11749_at REAL
@ATTRIBUTE M11973_cds1_at REAL
@ATTRIBUTE M12036_at REAL
@ATTRIBUTE M12174_at REAL
@ATTRIBUTE M12529_at REAL
@ATTRIBUTE M12625_at REAL
@ATTRIBUTE M12759_at REAL
@ATTRIBUTE M12886_at REAL
@ATTRIBUTE M13143_at REAL
@ATTRIBUTE M13149_at REAL
@ATTRIBUTE M13194_at REAL
@ATTRIBUTE M13207_at REAL
@ATTRIBUTE M13241_at REAL
@ATTRIBUTE M13450_at REAL
@ATTRIBUTE M13666_at REAL
@ATTRIBUTE M13699_at REAL
@ATTRIBUTE M13755_at REAL
@ATTRIBUTE M13792_at REAL
@ATTRIBUTE M13903_at REAL
@ATTRIBUTE M13934_cds1_at REAL
@ATTRIBUTE M13934_cds2_at REAL
@ATTRIBUTE M13955_at REAL
@ATTRIBUTE M13982_at REAL
@ATTRIBUTE M14016_at REAL
@ATTRIBUTE M14058_at REAL
@ATTRIBUTE M14091_at REAL
@ATTRIBUTE M14113_at REAL
@ATTRIBUTE M14123_xpt2_at REAL
@ATTRIBUTE M14123_xpt3_at REAL
@ATTRIBUTE M14123_xpt4_at REAL
@ATTRIBUTE M14158_cds4_at REAL
@ATTRIBUTE M14159_cds2_at REAL
@ATTRIBUTE M14200_rna1_at REAL
@ATTRIBUTE M14218_at REAL
@ATTRIBUTE M14219_at REAL
@ATTRIBUTE M14338_at REAL
@ATTRIBUTE M14539_at REAL
@ATTRIBUTE M14565_at REAL
@ATTRIBUTE M14636_at REAL
@ATTRIBUTE M14648_at REAL
@ATTRIBUTE M14660_at REAL
@ATTRIBUTE M14676_at REAL
@ATTRIBUTE M14764_at REAL
@ATTRIBUTE M14949_at REAL
@ATTRIBUTE M15059_at REAL
@ATTRIBUTE M15182_at REAL
@ATTRIBUTE M15205_at REAL
@ATTRIBUTE M15353_at REAL
@ATTRIBUTE M15517_cds5_at REAL
@ATTRIBUTE M15656_at REAL
@ATTRIBUTE M15661_at REAL
@ATTRIBUTE M15780_at REAL
@ATTRIBUTE M15796_at REAL
@ATTRIBUTE M15841_at REAL
@ATTRIBUTE M15856_at REAL
@ATTRIBUTE M15881_at REAL
@ATTRIBUTE M15958_at REAL
@ATTRIBUTE M15990_at REAL
@ATTRIBUTE M16038_at REAL
@ATTRIBUTE M16279_at REAL
@ATTRIBUTE M16282_at REAL
@ATTRIBUTE M16404_at REAL
@ATTRIBUTE M16405_at REAL
@ATTRIBUTE M16424_at REAL
@ATTRIBUTE M16441_cds1_at REAL
@ATTRIBUTE M16447_at REAL
@ATTRIBUTE M16505_at REAL
@ATTRIBUTE M16801_at REAL
@ATTRIBUTE M16937_at REAL
@ATTRIBUTE M16961_at REAL
@ATTRIBUTE M16967_at REAL
@ATTRIBUTE M16973_at REAL
@ATTRIBUTE M17219_at REAL
@ATTRIBUTE M17262_at REAL
@ATTRIBUTE M17316_at REAL
@ATTRIBUTE M17466_at REAL
@ATTRIBUTE M17733_at REAL
@ATTRIBUTE M17754_at REAL
@ATTRIBUTE M17885_at REAL
@ATTRIBUTE M17886_at REAL
@ATTRIBUTE M18000_at REAL
@ATTRIBUTE M18079_at REAL
@ATTRIBUTE M18185_at REAL
@ATTRIBUTE M18533_at REAL
@ATTRIBUTE M18728_at REAL
@ATTRIBUTE M18731_at REAL
@ATTRIBUTE M18737_rna1_at REAL
@ATTRIBUTE M19159_at REAL
@ATTRIBUTE M19283_at REAL
@ATTRIBUTE M19301_at REAL
@ATTRIBUTE M19481_at REAL
@ATTRIBUTE M19483_at REAL
@ATTRIBUTE M19507_at REAL
@ATTRIBUTE M19645_at REAL
@ATTRIBUTE M19684_at REAL
@ATTRIBUTE M19720_rna1_at REAL
@ATTRIBUTE M19720_rna2_at REAL
@ATTRIBUTE M19722_at REAL
@ATTRIBUTE M19961_at REAL
@ATTRIBUTE M19989_cds1_at REAL
@ATTRIBUTE M19989_cds2_at REAL
@ATTRIBUTE M20137_at REAL
@ATTRIBUTE M20218_at REAL
@ATTRIBUTE M20471_at REAL
@ATTRIBUTE M20530_at REAL
@ATTRIBUTE M20543_at REAL
@ATTRIBUTE M20681_at REAL
@ATTRIBUTE M20777_at REAL
@ATTRIBUTE M20786_at REAL
@ATTRIBUTE M20902_at REAL
@ATTRIBUTE M20919_at REAL
@ATTRIBUTE M21005_at REAL
@ATTRIBUTE M21056_at REAL
@ATTRIBUTE M21121_at REAL
@ATTRIBUTE M21154_at REAL
@ATTRIBUTE M21186_at REAL
@ATTRIBUTE M21188_at REAL
@ATTRIBUTE M21259_at REAL
@ATTRIBUTE M21389_at REAL
@ATTRIBUTE M21494_at REAL
@ATTRIBUTE M21551_rna1_at REAL
@ATTRIBUTE M21574_at REAL
@ATTRIBUTE M21624_at REAL
@ATTRIBUTE M21812_at REAL
@ATTRIBUTE M21904_at REAL
@ATTRIBUTE M21934_at REAL
@ATTRIBUTE M21984_at REAL
@ATTRIBUTE M21985_at REAL
@ATTRIBUTE M22005_at REAL
@ATTRIBUTE M22092_at REAL
@ATTRIBUTE M22324_at REAL
@ATTRIBUTE M22382_at REAL
@ATTRIBUTE M22430_at REAL
@ATTRIBUTE M22489_at REAL
@ATTRIBUTE M22490_at REAL
@ATTRIBUTE M22538_at REAL
@ATTRIBUTE M22632_at REAL
@ATTRIBUTE M22638_at REAL
@ATTRIBUTE M22760_at REAL
@ATTRIBUTE M22877_at REAL
@ATTRIBUTE M22898_at REAL
@ATTRIBUTE M22919_rna2_at REAL
@ATTRIBUTE M22960_at REAL
@ATTRIBUTE M22976_at REAL
@ATTRIBUTE M22995_at REAL
@ATTRIBUTE M23114_at REAL
@ATTRIBUTE M23161_at REAL
@ATTRIBUTE M23197_at REAL
@ATTRIBUTE M23254_at REAL
@ATTRIBUTE M23294_at REAL
@ATTRIBUTE M23379_at REAL
@ATTRIBUTE M23533_at REAL
@ATTRIBUTE M23613_at REAL
@ATTRIBUTE M23668_at REAL
@ATTRIBUTE M24194_at REAL
@ATTRIBUTE M24248_at REAL
@ATTRIBUTE M24351_cds2_at REAL
@ATTRIBUTE M24364_at REAL
@ATTRIBUTE M24398_at REAL
@ATTRIBUTE M24400_at REAL
@ATTRIBUTE M24439_at REAL
@ATTRIBUTE M24461_at REAL
@ATTRIBUTE M24470_at REAL
@ATTRIBUTE M24594_at REAL
@ATTRIBUTE M24899_at REAL
@ATTRIBUTE M24902_at REAL
@ATTRIBUTE M25077_at REAL
@ATTRIBUTE M25164_at REAL
@ATTRIBUTE M25269_at REAL
@ATTRIBUTE M25280_at REAL
@ATTRIBUTE M25322_at REAL
@ATTRIBUTE M25393_at REAL
@ATTRIBUTE M25629_at REAL
@ATTRIBUTE M25753_at REAL
@ATTRIBUTE M25756_at REAL
@ATTRIBUTE M25809_at REAL
@ATTRIBUTE M25897_at REAL
@ATTRIBUTE M26061_at REAL
@ATTRIBUTE M26062_at REAL
@ATTRIBUTE M26167_rna1_at REAL
@ATTRIBUTE M26576_cds2_at REAL
@ATTRIBUTE M26602_at REAL
@ATTRIBUTE M26679_at REAL
@ATTRIBUTE M26682_at REAL
@ATTRIBUTE M26683_at REAL
@ATTRIBUTE M26880_at REAL
@ATTRIBUTE M27160_at REAL
@ATTRIBUTE M27161_at REAL
@ATTRIBUTE M27281_at REAL
@ATTRIBUTE M27288_at REAL
@ATTRIBUTE M27492_at REAL
@ATTRIBUTE M27543_at REAL
@ATTRIBUTE M27819_at REAL
@ATTRIBUTE M27826_at REAL
@ATTRIBUTE M27878_at REAL
@ATTRIBUTE M27891_at REAL
@ATTRIBUTE M28209_at REAL
@ATTRIBUTE M28210_at REAL
@ATTRIBUTE M28211_at REAL
@ATTRIBUTE M28212_at REAL
@ATTRIBUTE M28214_at REAL
@ATTRIBUTE M28215_at REAL
@ATTRIBUTE M28219_at REAL
@ATTRIBUTE M28249_at REAL
@ATTRIBUTE M28713_at REAL
@ATTRIBUTE M28825_at REAL
@ATTRIBUTE M28826_at REAL
@ATTRIBUTE M28827_at REAL
@ATTRIBUTE M28879_at REAL
@ATTRIBUTE M28983_at REAL
@ATTRIBUTE M29064_at REAL
@ATTRIBUTE M29194_at REAL
@ATTRIBUTE M29204_at REAL
@ATTRIBUTE M29273_at REAL
@ATTRIBUTE M29458_at REAL
@ATTRIBUTE M29474_at REAL
@ATTRIBUTE M29536_at REAL
@ATTRIBUTE M29540_at REAL
@ATTRIBUTE M29550_at REAL
@ATTRIBUTE M29551_at REAL
@ATTRIBUTE M29580_at REAL
@ATTRIBUTE M29581_at REAL
@ATTRIBUTE M29696_at REAL
@ATTRIBUTE M29877_at REAL
@ATTRIBUTE M29927_at REAL
@ATTRIBUTE M29960_at REAL
@ATTRIBUTE M29971_at REAL
@ATTRIBUTE M30135_at REAL
@ATTRIBUTE M30185_at REAL
@ATTRIBUTE M30269_at REAL
@ATTRIBUTE M30496_at REAL
@ATTRIBUTE M30773_at REAL
@ATTRIBUTE M30818_at REAL
@ATTRIBUTE M30894_at REAL
@ATTRIBUTE M30938_at REAL
@ATTRIBUTE M31013_at REAL
@ATTRIBUTE M31153_at REAL
@ATTRIBUTE M31158_at REAL
@ATTRIBUTE M31165_at REAL
@ATTRIBUTE M31166_at REAL
@ATTRIBUTE M31210_at REAL
@ATTRIBUTE M31303_rna1_at REAL
@ATTRIBUTE M31328_at REAL
@ATTRIBUTE M31520_at REAL
@ATTRIBUTE M31525_at REAL
@ATTRIBUTE M31606_at REAL
@ATTRIBUTE M31627_at REAL
@ATTRIBUTE M31642_at REAL
@ATTRIBUTE M31651_at REAL
@ATTRIBUTE M31659_at REAL
@ATTRIBUTE M31661_at REAL
@ATTRIBUTE M31682_at REAL
@ATTRIBUTE M31899_at REAL
@ATTRIBUTE M31951_at REAL
@ATTRIBUTE M31994_at REAL
@ATTRIBUTE M32011_at REAL
@ATTRIBUTE M32053_at REAL
@ATTRIBUTE M32313_at REAL
@ATTRIBUTE M32315_at REAL
@ATTRIBUTE M32334_at REAL
@ATTRIBUTE M32373_at REAL
@ATTRIBUTE M32402_at REAL
@ATTRIBUTE M32405_at REAL
@ATTRIBUTE M32598_at REAL
@ATTRIBUTE M32639_at REAL
@ATTRIBUTE M32886_at REAL
@ATTRIBUTE M33195_at REAL
@ATTRIBUTE M33308_at REAL
@ATTRIBUTE M33336_at REAL
@ATTRIBUTE M33374_at REAL
@ATTRIBUTE M33478_at REAL
@ATTRIBUTE M33518_at REAL
@ATTRIBUTE M33521_at REAL
@ATTRIBUTE M33552_at REAL
@ATTRIBUTE M33653_at REAL
@ATTRIBUTE M33680_at REAL
@ATTRIBUTE M33764_at REAL
@ATTRIBUTE M33882_at REAL
@ATTRIBUTE M33987_at REAL
@ATTRIBUTE M34041_at REAL
@ATTRIBUTE M34057_at REAL
@ATTRIBUTE M34065_at REAL
@ATTRIBUTE M34079_at REAL
@ATTRIBUTE M34175_at REAL
@ATTRIBUTE M34181_at REAL
@ATTRIBUTE M34182_at REAL
@ATTRIBUTE M34192_at REAL
@ATTRIBUTE M34309_at REAL
@ATTRIBUTE M34344_at REAL
@ATTRIBUTE M34423_at REAL
@ATTRIBUTE M34455_at REAL
@ATTRIBUTE M34539_at REAL
@ATTRIBUTE M34667_at REAL
@ATTRIBUTE M34668_at REAL
@ATTRIBUTE M34677_at REAL
@ATTRIBUTE M35128_at REAL
@ATTRIBUTE M35198_at REAL
@ATTRIBUTE M35252_at REAL
@ATTRIBUTE M35296_at REAL
@ATTRIBUTE M35416_at REAL
@ATTRIBUTE M35531_at REAL
@ATTRIBUTE M35878_at REAL
@ATTRIBUTE M36067_at REAL
@ATTRIBUTE M36089_at REAL
@ATTRIBUTE M36200_at REAL
@ATTRIBUTE M36205_at REAL
@ATTRIBUTE M36341_at REAL
@ATTRIBUTE M36803_at REAL
@ATTRIBUTE M37033_at REAL
@ATTRIBUTE M37104_at REAL
@ATTRIBUTE M37190_at REAL
@ATTRIBUTE M37197_at REAL
@ATTRIBUTE M37245_at REAL
@ATTRIBUTE M37400_at REAL
@ATTRIBUTE M37435_at REAL
@ATTRIBUTE M37583_at REAL
@ATTRIBUTE M37721_at REAL
@ATTRIBUTE M37763_at REAL
@ATTRIBUTE M37766_at REAL
@ATTRIBUTE M37815_cds1_at REAL
@ATTRIBUTE M37825_at REAL
@ATTRIBUTE M37984_rna1_at REAL
@ATTRIBUTE M38591_at REAL
@ATTRIBUTE M38690_at REAL
@ATTRIBUTE M54927_at REAL
@ATTRIBUTE M54951_at REAL
@ATTRIBUTE M54968_at REAL
@ATTRIBUTE M54992_at REAL
@ATTRIBUTE M54995_at REAL
@ATTRIBUTE M55040_at REAL
@ATTRIBUTE M55047_at REAL
@ATTRIBUTE M55067_at REAL
@ATTRIBUTE M55131_at REAL
@ATTRIBUTE M55150_at REAL
@ATTRIBUTE M55153_at REAL
@ATTRIBUTE M55172_at REAL
@ATTRIBUTE M55210_at REAL
@ATTRIBUTE M55265_at REAL
@ATTRIBUTE M55267_at REAL
@ATTRIBUTE M55268_at REAL
@ATTRIBUTE M55284_at REAL
@ATTRIBUTE M55420_at REAL
@ATTRIBUTE M55531_at REAL
@ATTRIBUTE M55542_at REAL
@ATTRIBUTE M55543_at REAL
@ATTRIBUTE M55593_at REAL
@ATTRIBUTE M55621_at REAL
@ATTRIBUTE M55671_at REAL
@ATTRIBUTE M55905_at REAL
@ATTRIBUTE M57230_at REAL
@ATTRIBUTE M57293_at REAL
@ATTRIBUTE M57399_at REAL
@ATTRIBUTE M57471_at REAL
@ATTRIBUTE M57506_rna1_at REAL
@ATTRIBUTE M57567_at REAL
@ATTRIBUTE M57609_at REAL
@ATTRIBUTE M57710_at REAL
@ATTRIBUTE M57730_at REAL
@ATTRIBUTE M57732_at REAL
@ATTRIBUTE M57763_at REAL
@ATTRIBUTE M57892_at REAL
@ATTRIBUTE M58028_at REAL
@ATTRIBUTE M58285_at REAL
@ATTRIBUTE M58297_at REAL
@ATTRIBUTE M58378_cds1_at REAL
@ATTRIBUTE M58459_at REAL
@ATTRIBUTE M58583_at REAL
@ATTRIBUTE M58597_at REAL
@ATTRIBUTE M58600_rna1_at REAL
@ATTRIBUTE M58603_at REAL
@ATTRIBUTE M59371_at REAL
@ATTRIBUTE M59465_at REAL
@ATTRIBUTE M59488_at REAL
@ATTRIBUTE M59499_at REAL
@ATTRIBUTE M59807_at REAL
@ATTRIBUTE M59815_at REAL
@ATTRIBUTE M59820_at REAL
@ATTRIBUTE M59829_at REAL
@ATTRIBUTE M59830_at REAL
@ATTRIBUTE M59911_at REAL
@ATTRIBUTE M59916_at REAL
@ATTRIBUTE M59941_at REAL
@ATTRIBUTE M59964_at REAL
@ATTRIBUTE M59979_at REAL
@ATTRIBUTE M60047_at REAL
@ATTRIBUTE M60052_at REAL
@ATTRIBUTE M60091_at REAL
@ATTRIBUTE M60092_at REAL
@ATTRIBUTE M60094_rna1_at REAL
@ATTRIBUTE M60165_cds1_at REAL
@ATTRIBUTE M60278_at REAL
@ATTRIBUTE M60298_at REAL
@ATTRIBUTE M60299_at REAL
@ATTRIBUTE M60314_at REAL
@ATTRIBUTE M60315_at REAL
@ATTRIBUTE M60331_at REAL
@ATTRIBUTE M60459_at REAL
@ATTRIBUTE M60527_at REAL
@ATTRIBUTE M60556_rna2_at REAL
@ATTRIBUTE M60626_at REAL
@ATTRIBUTE M60721_at REAL
@ATTRIBUTE M60724_at REAL
@ATTRIBUTE M60748_at REAL
@ATTRIBUTE M60749_at REAL
@ATTRIBUTE M60752_at REAL
@ATTRIBUTE M60830_at REAL
@ATTRIBUTE M60854_at REAL
@ATTRIBUTE M60858_rna1_at REAL
@ATTRIBUTE M60922_at REAL
@ATTRIBUTE M61156_at REAL
@ATTRIBUTE M61176_at REAL
@ATTRIBUTE M61199_at REAL
@ATTRIBUTE M61733_at REAL
@ATTRIBUTE M61764_at REAL
@ATTRIBUTE M61906_at REAL
@ATTRIBUTE M61916_at REAL
@ATTRIBUTE M62302_at REAL
@ATTRIBUTE M62324_at REAL
@ATTRIBUTE M62397_at REAL
@ATTRIBUTE M62400_at REAL
@ATTRIBUTE M62402_at REAL
@ATTRIBUTE M62424_at REAL
@ATTRIBUTE M62486_at REAL
@ATTRIBUTE M62505_at REAL
@ATTRIBUTE M62762_at REAL
@ATTRIBUTE M62783_at REAL
@ATTRIBUTE M62800_at REAL
@ATTRIBUTE M62810_at REAL
@ATTRIBUTE M62831_at REAL
@ATTRIBUTE M62840_at REAL
@ATTRIBUTE M62843_at REAL
@ATTRIBUTE M62958_at REAL
@ATTRIBUTE M62982_at REAL
@ATTRIBUTE M62994_at REAL
@ATTRIBUTE M63138_at REAL
@ATTRIBUTE M63154_at REAL
@ATTRIBUTE M63167_at REAL
@ATTRIBUTE M63175_at REAL
@ATTRIBUTE M63180_at REAL
@ATTRIBUTE M63256_at REAL
@ATTRIBUTE M63262_at REAL
@ATTRIBUTE M63379_at REAL
@ATTRIBUTE M63391_rna1_at REAL
@ATTRIBUTE M63483_at REAL
@ATTRIBUTE M63488_at REAL
@ATTRIBUTE M63573_at REAL
@ATTRIBUTE M63582_at REAL
@ATTRIBUTE M63589_at REAL
@ATTRIBUTE M63603_at REAL
@ATTRIBUTE M63623_at REAL
@ATTRIBUTE M63835_at REAL
@ATTRIBUTE M63896_at REAL
@ATTRIBUTE M63904_at REAL
@ATTRIBUTE M63928_at REAL
@ATTRIBUTE M63959_at REAL
@ATTRIBUTE M63962_rna1_at REAL
@ATTRIBUTE M63967_at REAL
@ATTRIBUTE M64082_at REAL
@ATTRIBUTE M64098_at REAL
@ATTRIBUTE M64099_at REAL
@ATTRIBUTE M64108_at REAL
@ATTRIBUTE M64174_at REAL
@ATTRIBUTE M64347_at REAL
@ATTRIBUTE M64358_at REAL
@ATTRIBUTE M64497_at REAL
@ATTRIBUTE M64554_rna1_at REAL
@ATTRIBUTE M64571_at REAL
@ATTRIBUTE M64572_at REAL
@ATTRIBUTE M64590_at REAL
@ATTRIBUTE M64595_at REAL
@ATTRIBUTE M64673_at REAL
@ATTRIBUTE M64676_at REAL
@ATTRIBUTE M64716_at REAL
@ATTRIBUTE M64788_at REAL
@ATTRIBUTE M64925_at REAL
@ATTRIBUTE M64929_at REAL
@ATTRIBUTE M64930_at REAL
@ATTRIBUTE M64934_at REAL
@ATTRIBUTE M64936_at REAL
@ATTRIBUTE M64992_at REAL
@ATTRIBUTE M65066_at REAL
@ATTRIBUTE M65085_at REAL
@ATTRIBUTE M65131_rna1_at REAL
@ATTRIBUTE M65199_at REAL
@ATTRIBUTE M65217_at REAL
@ATTRIBUTE M65254_at REAL
@ATTRIBUTE M65290_at REAL
@ATTRIBUTE M65291_at REAL
@ATTRIBUTE M67439_at REAL
@ATTRIBUTE M68516_rna1_at REAL
@ATTRIBUTE M68520_at REAL
@ATTRIBUTE M68840_at REAL
@ATTRIBUTE M68864_at REAL
@ATTRIBUTE M68874_at REAL
@ATTRIBUTE M68891_at REAL
@ATTRIBUTE M68895_rna1_at REAL
@ATTRIBUTE M68941_at REAL
@ATTRIBUTE M69023_at REAL
@ATTRIBUTE M69039_at REAL
@ATTRIBUTE M69043_at REAL
@ATTRIBUTE M69066_at REAL
@ATTRIBUTE M69177_at REAL
@ATTRIBUTE M69225_at REAL
@ATTRIBUTE M69238_at REAL
@ATTRIBUTE M73047_at REAL
@ATTRIBUTE M73077_at REAL
@ATTRIBUTE M73481_at REAL
@ATTRIBUTE M73482_at REAL
@ATTRIBUTE M73489_at REAL
@ATTRIBUTE M73547_at REAL
@ATTRIBUTE M73720_at REAL
@ATTRIBUTE M73780_at REAL
@ATTRIBUTE M74002_at REAL
@ATTRIBUTE M74047_at REAL
@ATTRIBUTE M74089_at REAL
@ATTRIBUTE M74091_at REAL
@ATTRIBUTE M74093_at REAL
@ATTRIBUTE M74096_at REAL
@ATTRIBUTE M74099_at REAL
@ATTRIBUTE M74161_at REAL
@ATTRIBUTE M74290_at REAL
@ATTRIBUTE M74297_at REAL
@ATTRIBUTE M74447_at REAL
@ATTRIBUTE M74491_at REAL
@ATTRIBUTE M74524_at REAL
@ATTRIBUTE M74525_at REAL
@ATTRIBUTE M74542_at REAL
@ATTRIBUTE M74558_at REAL
@ATTRIBUTE M74719_at REAL
@ATTRIBUTE M74826_at REAL
@ATTRIBUTE M75099_at REAL
@ATTRIBUTE M75106_at REAL
@ATTRIBUTE M75110_at REAL
@ATTRIBUTE M75126_at REAL
@ATTRIBUTE M76180_at REAL
@ATTRIBUTE M76231_at REAL
@ATTRIBUTE M76378_at REAL
@ATTRIBUTE M76424_at REAL
@ATTRIBUTE M76446_at REAL
@ATTRIBUTE M76482_at REAL
@ATTRIBUTE M76558_at REAL
@ATTRIBUTE M76559_at REAL
@ATTRIBUTE M76665_at REAL
@ATTRIBUTE M76766_at REAL
@ATTRIBUTE M77016_at REAL
@ATTRIBUTE M77140_at REAL
@ATTRIBUTE M77142_at REAL
@ATTRIBUTE M77232_rna1_at REAL
@ATTRIBUTE M77235_at REAL
@ATTRIBUTE M77349_at REAL
@ATTRIBUTE M77698_at REAL
@ATTRIBUTE M77810_at REAL
@ATTRIBUTE M77836_at REAL
@ATTRIBUTE M79462_at REAL
@ATTRIBUTE M80244_at REAL
@ATTRIBUTE M80254_at REAL
@ATTRIBUTE M80333_at REAL
@ATTRIBUTE M80335_at REAL
@ATTRIBUTE M80359_at REAL
@ATTRIBUTE M80478_at REAL
@ATTRIBUTE M80482_at REAL
@ATTRIBUTE M80563_at REAL
@ATTRIBUTE M80629_at REAL
@ATTRIBUTE M80647_at REAL
@ATTRIBUTE M80783_at REAL
@ATTRIBUTE M80899_at REAL
@ATTRIBUTE M81057_at REAL
@ATTRIBUTE M81118_at REAL
@ATTRIBUTE M81379_at REAL
@ATTRIBUTE M81601_at REAL
@ATTRIBUTE M81637_at REAL
@ATTRIBUTE M81750_at REAL
@ATTRIBUTE M81757_at REAL
@ATTRIBUTE M81758_at REAL
@ATTRIBUTE M81780_cds3_at REAL
@ATTRIBUTE M81780_cds4_at REAL
@ATTRIBUTE M81780_cds5_at REAL
@ATTRIBUTE M81829_at REAL
@ATTRIBUTE M81830_at REAL
@ATTRIBUTE M81882_at REAL
@ATTRIBUTE M81933_at REAL
@ATTRIBUTE M82809_at REAL
@ATTRIBUTE M82882_at REAL
@ATTRIBUTE M82919_at REAL
@ATTRIBUTE M82962_at REAL
@ATTRIBUTE M83088_at REAL
@ATTRIBUTE M83181_at REAL
@ATTRIBUTE M83186_at REAL
@ATTRIBUTE M83221_at REAL
@ATTRIBUTE M83233_at REAL
@ATTRIBUTE M83308_at REAL
@ATTRIBUTE M83363_at REAL
@ATTRIBUTE M83554_at REAL
@ATTRIBUTE M83651_at REAL
@ATTRIBUTE M83738_at REAL
@ATTRIBUTE M83751_at REAL
@ATTRIBUTE M83772_at REAL
@ATTRIBUTE M83822_at REAL
@ATTRIBUTE M83941_at REAL
@ATTRIBUTE M84332_at REAL
@ATTRIBUTE M84349_at REAL
@ATTRIBUTE M84526_at REAL
@ATTRIBUTE M84605_at REAL
@ATTRIBUTE M84711_at REAL
@ATTRIBUTE M84739_at REAL
@ATTRIBUTE M85085_at REAL
@ATTRIBUTE M85164_at REAL
@ATTRIBUTE M85165_at REAL
@ATTRIBUTE M85169_at REAL
@ATTRIBUTE M85217_at REAL
@ATTRIBUTE M85220_at REAL
@ATTRIBUTE M85247_at REAL
@ATTRIBUTE M85276_at REAL
@ATTRIBUTE M86400_at REAL
@ATTRIBUTE M86406_at REAL
@ATTRIBUTE M86407_at REAL
@ATTRIBUTE M86528_at REAL
@ATTRIBUTE M86546_at REAL
@ATTRIBUTE M86667_at REAL
@ATTRIBUTE M86699_at REAL
@ATTRIBUTE M86707_at REAL
@ATTRIBUTE M86737_at REAL
@ATTRIBUTE M86752_at REAL
@ATTRIBUTE M86808_at REAL
@ATTRIBUTE M86826_at REAL
@ATTRIBUTE M86849_at REAL
@ATTRIBUTE M86852_at REAL
@ATTRIBUTE M86868_at REAL
@ATTRIBUTE M86917_at REAL
@ATTRIBUTE M86934_at REAL
@ATTRIBUTE M87284_at REAL
@ATTRIBUTE M87338_at REAL
@ATTRIBUTE M87339_at REAL
@ATTRIBUTE M87434_at REAL
@ATTRIBUTE M87499_at REAL
@ATTRIBUTE M87503_at REAL
@ATTRIBUTE M87860_at REAL
@ATTRIBUTE M88108_at REAL
@ATTRIBUTE M88163_at REAL
@ATTRIBUTE M88279_at REAL
@ATTRIBUTE M88282_at REAL
@ATTRIBUTE M88338_at REAL
@ATTRIBUTE M88458_at REAL
@ATTRIBUTE M88468_at REAL
@ATTRIBUTE M88579_at REAL
@ATTRIBUTE M89473_at REAL
@ATTRIBUTE M89796_rna1_at REAL
@ATTRIBUTE M89955_at REAL
@ATTRIBUTE M89957_at REAL
@ATTRIBUTE M90299_at REAL
@ATTRIBUTE M90359_at REAL
@ATTRIBUTE M90366_at REAL
@ATTRIBUTE M90516_at REAL
@ATTRIBUTE M90656_at REAL
@ATTRIBUTE M90657_at REAL
@ATTRIBUTE M90696_at REAL
@ATTRIBUTE M90820_at REAL
@ATTRIBUTE M91029_cds2_at REAL
@ATTRIBUTE M91036_rna1_at REAL
@ATTRIBUTE M91083_at REAL
@ATTRIBUTE M91196_at REAL
@ATTRIBUTE M91432_at REAL
@ATTRIBUTE M91438_at REAL
@ATTRIBUTE M91467_at REAL
@ATTRIBUTE M91585_at REAL
@ATTRIBUTE M91592_at REAL
@ATTRIBUTE M91670_at REAL
@ATTRIBUTE M92287_at REAL
@ATTRIBUTE M92303_at REAL
@ATTRIBUTE M92357_at REAL
@ATTRIBUTE M92424_at REAL
@ATTRIBUTE M92432_at REAL
@ATTRIBUTE M92439_at REAL
@ATTRIBUTE M92449_at REAL
@ATTRIBUTE M92934_at REAL
@ATTRIBUTE M93036_at REAL
@ATTRIBUTE M93056_at REAL
@ATTRIBUTE M93107_at REAL
@ATTRIBUTE M93119_at REAL
@ATTRIBUTE M93221_at REAL
@ATTRIBUTE M93283_at REAL
@ATTRIBUTE M93284_at REAL
@ATTRIBUTE M93405_at REAL
@ATTRIBUTE M93415_at REAL
@ATTRIBUTE M93425_at REAL
@ATTRIBUTE M93426_at REAL
@ATTRIBUTE M93650_at REAL
@ATTRIBUTE M93718_at REAL
@ATTRIBUTE M94065_at REAL
@ATTRIBUTE M94077_at REAL
@ATTRIBUTE M94151_at REAL
@ATTRIBUTE M94167_at REAL
@ATTRIBUTE M94250_at REAL
@ATTRIBUTE M94345_at REAL
@ATTRIBUTE M94362_at REAL
@ATTRIBUTE M94547_at REAL
@ATTRIBUTE M94556_at REAL
@ATTRIBUTE M94630_at REAL
@ATTRIBUTE M94633_at REAL
@ATTRIBUTE M94856_at REAL
@ATTRIBUTE M94893_at REAL
@ATTRIBUTE M95167_at REAL
@ATTRIBUTE M95178_at REAL
@ATTRIBUTE M95549_at REAL
@ATTRIBUTE M95610_at REAL
@ATTRIBUTE M95623_cds1_at REAL
@ATTRIBUTE M95627_at REAL
@ATTRIBUTE M95678_at REAL
@ATTRIBUTE M95712_at REAL
@ATTRIBUTE M95724_at REAL
@ATTRIBUTE M95767_at REAL
@ATTRIBUTE M95787_at REAL
@ATTRIBUTE M95809_at REAL
@ATTRIBUTE M95925_at REAL
@ATTRIBUTE M95929_at REAL
@ATTRIBUTE M96326_rna1_at REAL
@ATTRIBUTE M96684_at REAL
@ATTRIBUTE M96739_at REAL
@ATTRIBUTE M96740_at REAL
@ATTRIBUTE M96759_rna1_at REAL
@ATTRIBUTE M96789_at REAL
@ATTRIBUTE M96803_at REAL
@ATTRIBUTE M96859_at REAL
@ATTRIBUTE M96944_at REAL
@ATTRIBUTE M96980_at REAL
@ATTRIBUTE M96982_at REAL
@ATTRIBUTE M97287_at REAL
@ATTRIBUTE M97388_at REAL
@ATTRIBUTE M97496_at REAL
@ATTRIBUTE M97639_at REAL
@ATTRIBUTE M97675_at REAL
@ATTRIBUTE M97815_at REAL
@ATTRIBUTE M97856_at REAL
@ATTRIBUTE M97925_rna1_at REAL
@ATTRIBUTE M97936_at REAL
@ATTRIBUTE M98045_at REAL
@ATTRIBUTE M98343_at REAL
@ATTRIBUTE M98447_rna1_at REAL
@ATTRIBUTE M98528_at REAL
@ATTRIBUTE M98539_at REAL
@ATTRIBUTE M98776_rna1_at REAL
@ATTRIBUTE M98833_at REAL
@ATTRIBUTE M99063_at REAL
@ATTRIBUTE M99487_at REAL
@ATTRIBUTE M99564_at REAL
@ATTRIBUTE M99701_at REAL
@ATTRIBUTE S34389_at REAL
@ATTRIBUTE S39329_at REAL
@ATTRIBUTE S42303_at REAL
@ATTRIBUTE S42457_at REAL
@ATTRIBUTE S43646_at REAL
@ATTRIBUTE S45630_at REAL
@ATTRIBUTE S46622_at REAL
@ATTRIBUTE S48983_at REAL
@ATTRIBUTE S50223_at REAL
@ATTRIBUTE S53911_at REAL
@ATTRIBUTE S55606_at REAL
@ATTRIBUTE S57235_at REAL
@ATTRIBUTE S57887_at REAL
@ATTRIBUTE S58544_at REAL
@ATTRIBUTE S58733_at REAL
@ATTRIBUTE S59049_at REAL
@ATTRIBUTE S59184_at REAL
@ATTRIBUTE S61953_at REAL
@ATTRIBUTE S62539_at REAL
@ATTRIBUTE S63912_at REAL
@ATTRIBUTE S65583_rna1_at REAL
@ATTRIBUTE S65738_at REAL
@ATTRIBUTE S66431_at REAL
@ATTRIBUTE S66793_at REAL
@ATTRIBUTE S67070_at REAL
@ATTRIBUTE S67156_at REAL
@ATTRIBUTE S67325_at REAL
@ATTRIBUTE S67798_at REAL
@ATTRIBUTE S67970_at REAL
@ATTRIBUTE S68616_at REAL
@ATTRIBUTE S69115_at REAL
@ATTRIBUTE S69189_at REAL
@ATTRIBUTE S69232_at REAL
@ATTRIBUTE S69790_at REAL
@ATTRIBUTE S69965_at REAL
@ATTRIBUTE S70004_at REAL
@ATTRIBUTE S70348_at REAL
@ATTRIBUTE S70585_rna1_at REAL
@ATTRIBUTE S70609_at REAL
@ATTRIBUTE S71018_at REAL
@ATTRIBUTE S71129_at REAL
@ATTRIBUTE S71824_at REAL
@ATTRIBUTE S72008_at REAL
@ATTRIBUTE S72370_at REAL
@ATTRIBUTE S72487_at REAL
@ATTRIBUTE S72869_at REAL
@ATTRIBUTE S72904_at REAL
@ATTRIBUTE S73149_at REAL
@ATTRIBUTE S73205_at REAL
@ATTRIBUTE S73591_at REAL
@ATTRIBUTE S73813_at REAL
@ATTRIBUTE S74017_at REAL
@ATTRIBUTE S74221_at REAL
@ATTRIBUTE S74445_at REAL
@ATTRIBUTE S74683_at REAL
@ATTRIBUTE S74728_at REAL
@ATTRIBUTE S75168_rna1_at REAL
@ATTRIBUTE S75174_at REAL
@ATTRIBUTE S75295_at REAL
@ATTRIBUTE S75313_at REAL
@ATTRIBUTE S75463_at REAL
@ATTRIBUTE S75989_at REAL
@ATTRIBUTE S76067_at REAL
@ATTRIBUTE S76475_at REAL
@ATTRIBUTE S76617_at REAL
@ATTRIBUTE S76965_at REAL
@ATTRIBUTE S76992_at REAL
@ATTRIBUTE S77094_at REAL
@ATTRIBUTE S77356_at REAL
@ATTRIBUTE S77361_at REAL
@ATTRIBUTE S77393_at REAL
@ATTRIBUTE S77415_at REAL
@ATTRIBUTE S77575_at REAL
@ATTRIBUTE S77576_at REAL
@ATTRIBUTE S77583_at REAL
@ATTRIBUTE S77763_at REAL
@ATTRIBUTE S77812_at REAL
@ATTRIBUTE S78085_at REAL
@ATTRIBUTE S78187_at REAL
@ATTRIBUTE S78203_at REAL
@ATTRIBUTE S78296_at REAL
@ATTRIBUTE S78432_xpt1_at REAL
@ATTRIBUTE S78569_at REAL
@ATTRIBUTE S78653_at REAL
@ATTRIBUTE S78723_rna2_at REAL
@ATTRIBUTE S79048_at REAL
@ATTRIBUTE S79267_at REAL
@ATTRIBUTE S79281_at REAL
@ATTRIBUTE S79522_at REAL
@ATTRIBUTE S79639_at REAL
@ATTRIBUTE S79781_at REAL
@ATTRIBUTE S79854_at REAL
@ATTRIBUTE S80050_at REAL
@ATTRIBUTE S80335_at REAL
@ATTRIBUTE S80343_at REAL
@ATTRIBUTE S80562_at REAL
@ATTRIBUTE S81003_at REAL
@ATTRIBUTE S81083_cds1_at REAL
@ATTRIBUTE S81221_at REAL
@ATTRIBUTE S81294_at REAL
@ATTRIBUTE S81419_at REAL
@ATTRIBUTE S81439_at REAL
@ATTRIBUTE S81578_at REAL
@ATTRIBUTE S81893_at REAL
@ATTRIBUTE S81914_at REAL
@ATTRIBUTE S81916_at REAL
@ATTRIBUTE S81944_at REAL
@ATTRIBUTE S81957_at REAL
@ATTRIBUTE S82024_at REAL
@ATTRIBUTE S82075_at REAL
@ATTRIBUTE S82185_at REAL
@ATTRIBUTE S82198_at REAL
@ATTRIBUTE S82240_at REAL
@ATTRIBUTE S82470_at REAL
@ATTRIBUTE S82472_at REAL
@ATTRIBUTE S82592_at REAL
@ATTRIBUTE S83198_at REAL
@ATTRIBUTE S83249_at REAL
@ATTRIBUTE S83308_at REAL
@ATTRIBUTE S83364_at REAL
@ATTRIBUTE S83365_at REAL
@ATTRIBUTE S83366_cds1_at REAL
@ATTRIBUTE S83366_cds3_at REAL
@ATTRIBUTE S83549_at REAL
@ATTRIBUTE S85655_at REAL
@ATTRIBUTE S85963_at REAL
@ATTRIBUTE S87759_at REAL
@ATTRIBUTE S90469_at REAL
@ATTRIBUTE S94421_at REAL
@ATTRIBUTE S95936_at REAL
@ATTRIBUTE U00115_at REAL
@ATTRIBUTE U00238_rna1_at REAL
@ATTRIBUTE U00672_at REAL
@ATTRIBUTE U00921_at REAL
@ATTRIBUTE U00930_at REAL
@ATTRIBUTE U00943_at REAL
@ATTRIBUTE U00944_at REAL
@ATTRIBUTE U00946_at REAL
@ATTRIBUTE U00951_at REAL
@ATTRIBUTE U00952_at REAL
@ATTRIBUTE U00954_at REAL
@ATTRIBUTE U00957_at REAL
@ATTRIBUTE U00968_at REAL
@ATTRIBUTE U01038_at REAL
@ATTRIBUTE U01062_at REAL
@ATTRIBUTE U01102_at REAL
@ATTRIBUTE U01120_at REAL
@ATTRIBUTE U01147_at REAL
@ATTRIBUTE U01157_at REAL
@ATTRIBUTE U01160_at REAL
@ATTRIBUTE U01212_at REAL
@ATTRIBUTE U01317_cds1_at REAL
@ATTRIBUTE U01317_cds6_at REAL
@ATTRIBUTE U01824_at REAL
@ATTRIBUTE U01833_at REAL
@ATTRIBUTE U01877_at REAL
@ATTRIBUTE U01922_at REAL
@ATTRIBUTE U01923_at REAL
@ATTRIBUTE U02019_at REAL
@ATTRIBUTE U02020_at REAL
@ATTRIBUTE U02031_at REAL
@ATTRIBUTE U02081_at REAL
@ATTRIBUTE U02082_at REAL
@ATTRIBUTE U02310_at REAL
@ATTRIBUTE U02493_at REAL
@ATTRIBUTE U02556_at REAL
@ATTRIBUTE U02570_at REAL
@ATTRIBUTE U02609_at REAL
@ATTRIBUTE U02619_at REAL
@ATTRIBUTE U02632_at REAL
@ATTRIBUTE U02680_at REAL
@ATTRIBUTE U02687_at REAL
@ATTRIBUTE U03056_at REAL
@ATTRIBUTE U03057_at REAL
@ATTRIBUTE U03090_at REAL
@ATTRIBUTE U03100_at REAL
@ATTRIBUTE U03105_at REAL
@ATTRIBUTE U03187_at REAL
@ATTRIBUTE U03270_at REAL
@ATTRIBUTE U03272_at REAL
@ATTRIBUTE U03274_at REAL
@ATTRIBUTE U03398_at REAL
@ATTRIBUTE U03399_at REAL
@ATTRIBUTE U03486_at REAL
@ATTRIBUTE U03634_at REAL
@ATTRIBUTE U03642_at REAL
@ATTRIBUTE U03644_at REAL
@ATTRIBUTE U03688_at REAL
@ATTRIBUTE U03851_at REAL
@ATTRIBUTE U03877_at REAL
@ATTRIBUTE U03886_at REAL
@ATTRIBUTE U03891_at REAL
@ATTRIBUTE U03905_at REAL
@ATTRIBUTE U03911_at REAL
@ATTRIBUTE U04209_at REAL
@ATTRIBUTE U04270_at REAL
@ATTRIBUTE U04313_at REAL
@ATTRIBUTE U04325_cds3_at REAL
@ATTRIBUTE U04343_at REAL
@ATTRIBUTE U04520_at REAL
@ATTRIBUTE U04735_at REAL
@ATTRIBUTE U04810_at REAL
@ATTRIBUTE U04811_at REAL
@ATTRIBUTE U04840_at REAL
@ATTRIBUTE U04847_at REAL
@ATTRIBUTE U04898_at REAL
@ATTRIBUTE U05040_at REAL
@ATTRIBUTE U05227_at REAL
@ATTRIBUTE U05237_at REAL
@ATTRIBUTE U05259_rna1_at REAL
@ATTRIBUTE U05291_at REAL
@ATTRIBUTE U05321_at REAL
@ATTRIBUTE U05340_at REAL
@ATTRIBUTE U05589_at REAL
@ATTRIBUTE U05659_at REAL
@ATTRIBUTE U05875_at REAL
@ATTRIBUTE U06088_at REAL
@ATTRIBUTE U06233_at REAL
@ATTRIBUTE U06452_at REAL
@ATTRIBUTE U06454_at REAL
@ATTRIBUTE U06631_at REAL
@ATTRIBUTE U06632_at REAL
@ATTRIBUTE U06681_at REAL
@ATTRIBUTE U06698_at REAL
@ATTRIBUTE U06863_at REAL
@ATTRIBUTE U07000_cds4_at REAL
@ATTRIBUTE U07132_at REAL
@ATTRIBUTE U07151_at REAL
@ATTRIBUTE U07158_at REAL
@ATTRIBUTE U07223_at REAL
@ATTRIBUTE U07225_at REAL
@ATTRIBUTE U07231_at REAL
@ATTRIBUTE U07349_at REAL
@ATTRIBUTE U07358_at REAL
@ATTRIBUTE U07418_at REAL
@ATTRIBUTE U07424_at REAL
@ATTRIBUTE U07550_at REAL
@ATTRIBUTE U07559_at REAL
@ATTRIBUTE U07563_cds1_at REAL
@ATTRIBUTE U07620_at REAL
@ATTRIBUTE U07664_at REAL
@ATTRIBUTE U07681_at REAL
@ATTRIBUTE U07695_at REAL
@ATTRIBUTE U07794_cds2_at REAL
@ATTRIBUTE U07802_at REAL
@ATTRIBUTE U07807_at REAL
@ATTRIBUTE U07856_at REAL
@ATTRIBUTE U07857_at REAL
@ATTRIBUTE U07882_at REAL
@ATTRIBUTE U07919_at REAL
@ATTRIBUTE U08015_at REAL
@ATTRIBUTE U08023_at REAL
@ATTRIBUTE U08049_at REAL
@ATTRIBUTE U08096_at REAL
@ATTRIBUTE U08198_rna1_at REAL
@ATTRIBUTE U08316_at REAL
@ATTRIBUTE U08336_at REAL
@ATTRIBUTE U08377_at REAL
@ATTRIBUTE U08438_at REAL
@ATTRIBUTE U08471_at REAL
@ATTRIBUTE U08815_at REAL
@ATTRIBUTE U08989_at REAL
@ATTRIBUTE U08998_at REAL
@ATTRIBUTE U09002_at REAL
@ATTRIBUTE U09117_at REAL
@ATTRIBUTE U09196_at REAL
@ATTRIBUTE U09210_at REAL
@ATTRIBUTE U09278_at REAL
@ATTRIBUTE U09284_at REAL
@ATTRIBUTE U09303_at REAL
@ATTRIBUTE U09366_at REAL
@ATTRIBUTE U09367_at REAL
@ATTRIBUTE U09368_at REAL
@ATTRIBUTE U09410_at REAL
@ATTRIBUTE U09411_at REAL
@ATTRIBUTE U09412_at REAL
@ATTRIBUTE U09413_at REAL
@ATTRIBUTE U09414_at REAL
@ATTRIBUTE U09477_at REAL
@ATTRIBUTE U09550_at REAL
@ATTRIBUTE U09564_at REAL
@ATTRIBUTE U09578_at REAL
@ATTRIBUTE U09579_at REAL
@ATTRIBUTE U09584_at REAL
@ATTRIBUTE U09607_at REAL
@ATTRIBUTE U09646_at REAL
@ATTRIBUTE U09759_at REAL
@ATTRIBUTE U09770_at REAL
@ATTRIBUTE U09813_at REAL
@ATTRIBUTE U09825_at REAL
@ATTRIBUTE U09848_at REAL
@ATTRIBUTE U09850_at REAL
@ATTRIBUTE U09860_at REAL
@ATTRIBUTE U09877_at REAL
@ATTRIBUTE U09953_at REAL
@ATTRIBUTE U10117_at REAL
@ATTRIBUTE U10323_at REAL
@ATTRIBUTE U10324_at REAL
@ATTRIBUTE U10362_at REAL
@ATTRIBUTE U10439_at REAL
@ATTRIBUTE U10485_at REAL
@ATTRIBUTE U10492_at REAL
@ATTRIBUTE U10550_at REAL
@ATTRIBUTE U10685_at REAL
@ATTRIBUTE U10686_at REAL
@ATTRIBUTE U10693_at REAL
@ATTRIBUTE U10868_at REAL
@ATTRIBUTE U10991_at REAL
@ATTRIBUTE U11036_at REAL
@ATTRIBUTE U11037_at REAL
@ATTRIBUTE U11090_at REAL
@ATTRIBUTE U11292_at REAL
@ATTRIBUTE U11313_at REAL
@ATTRIBUTE U11690_at REAL
@ATTRIBUTE U11701_at REAL
@ATTRIBUTE U11732_at REAL
@ATTRIBUTE U11791_at REAL
@ATTRIBUTE U11861_at REAL
@ATTRIBUTE U11870_rna1_at REAL
@ATTRIBUTE U11872_at REAL
@ATTRIBUTE U11877_at REAL
@ATTRIBUTE U11878_at REAL
@ATTRIBUTE U12139_at REAL
@ATTRIBUTE U12255_at REAL
@ATTRIBUTE U12404_at REAL
@ATTRIBUTE U12465_at REAL
@ATTRIBUTE U12471_cds1_at REAL
@ATTRIBUTE U12535_at REAL
@ATTRIBUTE U12595_at REAL
@ATTRIBUTE U12622_at REAL
@ATTRIBUTE U12775_at REAL
@ATTRIBUTE U12778_at REAL
@ATTRIBUTE U12779_at REAL
@ATTRIBUTE U12897_at REAL
@ATTRIBUTE U12978_at REAL
@ATTRIBUTE U13044_at REAL
@ATTRIBUTE U13045_at REAL
@ATTRIBUTE U13061_rna1_at REAL
@ATTRIBUTE U13219_at REAL
@ATTRIBUTE U13220_at REAL
@ATTRIBUTE U13369_at REAL
@ATTRIBUTE U13395_at REAL
@ATTRIBUTE U13616_at REAL
@ATTRIBUTE U13666_at REAL
@ATTRIBUTE U13680_at REAL
@ATTRIBUTE U13695_at REAL
@ATTRIBUTE U13706_at REAL
@ATTRIBUTE U13737_at REAL
@ATTRIBUTE U13896_at REAL
@ATTRIBUTE U13948_at REAL
@ATTRIBUTE U13991_at REAL
@ATTRIBUTE U14193_at REAL
@ATTRIBUTE U14383_at REAL
@ATTRIBUTE U14391_at REAL
@ATTRIBUTE U14407_at REAL
@ATTRIBUTE U14417_at REAL
@ATTRIBUTE U14518_at REAL
@ATTRIBUTE U14528_at REAL
@ATTRIBUTE U14550_at REAL
@ATTRIBUTE U14575_at REAL
@ATTRIBUTE U14588_at REAL
@ATTRIBUTE U14603_at REAL
@ATTRIBUTE U14747_at REAL
@ATTRIBUTE U14910_at REAL
@ATTRIBUTE U14968_at REAL
@ATTRIBUTE U14969_at REAL
@ATTRIBUTE U14970_at REAL
@ATTRIBUTE U14971_at REAL
@ATTRIBUTE U14972_at REAL
@ATTRIBUTE U14973_at REAL
@ATTRIBUTE U15008_at REAL
@ATTRIBUTE U15009_at REAL
@ATTRIBUTE U15085_at REAL
@ATTRIBUTE U15128_at REAL
@ATTRIBUTE U15131_at REAL
@ATTRIBUTE U15172_at REAL
@ATTRIBUTE U15173_at REAL
@ATTRIBUTE U15174_at REAL
@ATTRIBUTE U15177_at REAL
@ATTRIBUTE U15197_at REAL
@ATTRIBUTE U15306_at REAL
@ATTRIBUTE U15422_cds2_at REAL
@ATTRIBUTE U15460_at REAL
@ATTRIBUTE U15552_at REAL
@ATTRIBUTE U15555_at REAL
@ATTRIBUTE U15590_at REAL
@ATTRIBUTE U15655_at REAL
@ATTRIBUTE U15782_at REAL
@ATTRIBUTE U15932_at REAL
@ATTRIBUTE U16031_at REAL
@ATTRIBUTE U16126_at REAL
@ATTRIBUTE U16127_at REAL
@ATTRIBUTE U16129_at REAL
@ATTRIBUTE U16258_at REAL
@ATTRIBUTE U16261_at REAL
@ATTRIBUTE U16282_at REAL
@ATTRIBUTE U16296_at REAL
@ATTRIBUTE U16306_at REAL
@ATTRIBUTE U16660_at REAL
@ATTRIBUTE U16861_at REAL
@ATTRIBUTE U16954_at REAL
@ATTRIBUTE U16997_at REAL
@ATTRIBUTE U17032_at REAL
@ATTRIBUTE U17033_at REAL
@ATTRIBUTE U17034_at REAL
@ATTRIBUTE U17077_at REAL
@ATTRIBUTE U17163_at REAL
@ATTRIBUTE U17195_at REAL
@ATTRIBUTE U17280_at REAL
@ATTRIBUTE U17327_at REAL
@ATTRIBUTE U17418_at REAL
@ATTRIBUTE U17566_at REAL
@ATTRIBUTE U17579_rna1_at REAL
@ATTRIBUTE U17714_at REAL
@ATTRIBUTE U17760_rna1_at REAL
@ATTRIBUTE U17886_at REAL
@ATTRIBUTE U17894_at REAL
@ATTRIBUTE U17977_at REAL
@ATTRIBUTE U17989_at REAL
@ATTRIBUTE U18004_at REAL
@ATTRIBUTE U18009_at REAL
@ATTRIBUTE U18018_at REAL
@ATTRIBUTE U18062_at REAL
@ATTRIBUTE U18235_at REAL
@ATTRIBUTE U18237_at REAL
@ATTRIBUTE U18242_at REAL
@ATTRIBUTE U18244_at REAL
@ATTRIBUTE U18271_cds1_at REAL
@ATTRIBUTE U18288_at REAL
@ATTRIBUTE U18291_at REAL
@ATTRIBUTE U18300_at REAL
@ATTRIBUTE U18321_at REAL
@ATTRIBUTE U18467_at REAL
@ATTRIBUTE U18543_at REAL
@ATTRIBUTE U18548_at REAL
@ATTRIBUTE U18549_at REAL
@ATTRIBUTE U18671_rna1_at REAL
@ATTRIBUTE U18914_at REAL
@ATTRIBUTE U18919_at REAL
@ATTRIBUTE U18932_at REAL
@ATTRIBUTE U18937_at REAL
@ATTRIBUTE U18985_at REAL
@ATTRIBUTE U18991_at REAL
@ATTRIBUTE U19107_rna1_at REAL
@ATTRIBUTE U19142_at REAL
@ATTRIBUTE U19180_at REAL
@ATTRIBUTE U19261_at REAL
@ATTRIBUTE U19345_at REAL
@ATTRIBUTE U19487_at REAL
@ATTRIBUTE U19517_at REAL
@ATTRIBUTE U19523_at REAL
@ATTRIBUTE U19718_at REAL
@ATTRIBUTE U19796_at REAL
@ATTRIBUTE U19878_at REAL
@ATTRIBUTE U19906_at REAL
@ATTRIBUTE U19948_at REAL
@ATTRIBUTE U19977_at REAL
@ATTRIBUTE U20158_at REAL
@ATTRIBUTE U20230_at REAL
@ATTRIBUTE U20240_at REAL
@ATTRIBUTE U20285_at REAL
@ATTRIBUTE U20325_at REAL
@ATTRIBUTE U20350_at REAL
@ATTRIBUTE U20362_at REAL
@ATTRIBUTE U20391_rna6_at REAL
@ATTRIBUTE U20428_at REAL
@ATTRIBUTE U20530_at REAL
@ATTRIBUTE U20582_at REAL
@ATTRIBUTE U20647_at REAL
@ATTRIBUTE U20648_at REAL
@ATTRIBUTE U20657_at REAL
@ATTRIBUTE U20758_rna1_at REAL
@ATTRIBUTE U20860_at REAL
@ATTRIBUTE U20908_at REAL
@ATTRIBUTE U20979_at REAL
@ATTRIBUTE U20980_at REAL
@ATTRIBUTE U20998_at REAL
@ATTRIBUTE U21049_at REAL
@ATTRIBUTE U21051_rna1_at REAL
@ATTRIBUTE U21090_at REAL
@ATTRIBUTE U21128_at REAL
@ATTRIBUTE U21551_at REAL
@ATTRIBUTE U21858_at REAL
@ATTRIBUTE U21931_at REAL
@ATTRIBUTE U21936_at REAL
@ATTRIBUTE U21943_at REAL
@ATTRIBUTE U22055_at REAL
@ATTRIBUTE U22233_at REAL
@ATTRIBUTE U22377_at REAL
@ATTRIBUTE U22398_at REAL
@ATTRIBUTE U22526_at REAL
@ATTRIBUTE U22662_at REAL
@ATTRIBUTE U22897_at REAL
@ATTRIBUTE U22963_at REAL
@ATTRIBUTE U23028_at REAL
@ATTRIBUTE U23070_at REAL
@ATTRIBUTE U23143_at REAL
@ATTRIBUTE U23752_at REAL
@ATTRIBUTE U23803_at REAL
@ATTRIBUTE U23942_at REAL
@ATTRIBUTE U23946_at REAL
@ATTRIBUTE U24105_at REAL
@ATTRIBUTE U24152_at REAL
@ATTRIBUTE U24166_at REAL
@ATTRIBUTE U24169_at REAL
@ATTRIBUTE U24186_at REAL
@ATTRIBUTE U24266_at REAL
@ATTRIBUTE U24576_at REAL
@ATTRIBUTE U24577_at REAL
@ATTRIBUTE U24704_at REAL
@ATTRIBUTE U25029_at REAL
@ATTRIBUTE U25041_at REAL
@ATTRIBUTE U25128_at REAL
@ATTRIBUTE U25138_at REAL
@ATTRIBUTE U25165_at REAL
@ATTRIBUTE U25182_at REAL
@ATTRIBUTE U25265_at REAL
@ATTRIBUTE U25433_at REAL
@ATTRIBUTE U25435_at REAL
@ATTRIBUTE U25750_at REAL
@ATTRIBUTE U25789_at REAL
@ATTRIBUTE U25801_at REAL
@ATTRIBUTE U25826_at REAL
@ATTRIBUTE U25849_at REAL
@ATTRIBUTE U25956_at REAL
@ATTRIBUTE U25997_at REAL
@ATTRIBUTE U26032_at REAL
@ATTRIBUTE U26174_at REAL
@ATTRIBUTE U26398_at REAL
@ATTRIBUTE U26403_at REAL
@ATTRIBUTE U26591_at REAL
@ATTRIBUTE U26648_at REAL
@ATTRIBUTE U26710_at REAL
@ATTRIBUTE U26712_at REAL
@ATTRIBUTE U26726_at REAL
@ATTRIBUTE U26727_at REAL
@ATTRIBUTE U26914_at REAL
@ATTRIBUTE U27109_at REAL
@ATTRIBUTE U27185_at REAL
@ATTRIBUTE U27193_at REAL
@ATTRIBUTE U27330_at REAL
@ATTRIBUTE U27459_at REAL
@ATTRIBUTE U27655_at REAL
@ATTRIBUTE U27699_at REAL
@ATTRIBUTE U27768_at REAL
@ATTRIBUTE U27831_at REAL
@ATTRIBUTE U28042_at REAL
@ATTRIBUTE U28043_at REAL
@ATTRIBUTE U28131_at REAL
@ATTRIBUTE U28150_at REAL
@ATTRIBUTE U28249_at REAL
@ATTRIBUTE U28251_cds2_at REAL
@ATTRIBUTE U28281_at REAL
@ATTRIBUTE U28368_at REAL
@ATTRIBUTE U28369_at REAL
@ATTRIBUTE U28386_at REAL
@ATTRIBUTE U28413_at REAL
@ATTRIBUTE U28686_at REAL
@ATTRIBUTE U28687_at REAL
@ATTRIBUTE U28727_at REAL
@ATTRIBUTE U28811_at REAL
@ATTRIBUTE U28831_at REAL
@ATTRIBUTE U28833_at REAL
@ATTRIBUTE U28963_at REAL
@ATTRIBUTE U29091_at REAL
@ATTRIBUTE U29171_at REAL
@ATTRIBUTE U29195_at REAL
@ATTRIBUTE U29343_at REAL
@ATTRIBUTE U29589_at REAL
@ATTRIBUTE U29607_at REAL
@ATTRIBUTE U29615_at REAL
@ATTRIBUTE U29656_at REAL
@ATTRIBUTE U29680_at REAL
@ATTRIBUTE U29700_at REAL
@ATTRIBUTE U29725_at REAL
@ATTRIBUTE U29953_rna1_at REAL
@ATTRIBUTE U30185_at REAL
@ATTRIBUTE U30245_at REAL
@ATTRIBUTE U30246_at REAL
@ATTRIBUTE U30255_at REAL
@ATTRIBUTE U30313_at REAL
@ATTRIBUTE U30521_at REAL
@ATTRIBUTE U30610_at REAL
@ATTRIBUTE U30825_at REAL
@ATTRIBUTE U30828_at REAL
@ATTRIBUTE U30872_at REAL
@ATTRIBUTE U30888_at REAL
@ATTRIBUTE U30894_at REAL
@ATTRIBUTE U30930_at REAL
@ATTRIBUTE U30998_at REAL
@ATTRIBUTE U30999_at REAL
@ATTRIBUTE U31099_at REAL
@ATTRIBUTE U31116_at REAL
@ATTRIBUTE U31120_rna1_at REAL
@ATTRIBUTE U31176_at REAL
@ATTRIBUTE U31201_cds1_at REAL
@ATTRIBUTE U31248_at REAL
@ATTRIBUTE U31342_at REAL
@ATTRIBUTE U31382_at REAL
@ATTRIBUTE U31383_at REAL
@ATTRIBUTE U31384_at REAL
@ATTRIBUTE U31449_at REAL
@ATTRIBUTE U31501_at REAL
@ATTRIBUTE U31628_at REAL
@ATTRIBUTE U31799_at REAL
@ATTRIBUTE U31814_at REAL
@ATTRIBUTE U31875_at REAL
@ATTRIBUTE U31930_at REAL
@ATTRIBUTE U31986_at REAL
@ATTRIBUTE U32114_at REAL
@ATTRIBUTE U32315_at REAL
@ATTRIBUTE U32324_at REAL
@ATTRIBUTE U32331_at REAL
@ATTRIBUTE U32376_at REAL
@ATTRIBUTE U32439_at REAL
@ATTRIBUTE U32519_at REAL
@ATTRIBUTE U32576_rna1_at REAL
@ATTRIBUTE U32581_at REAL
@ATTRIBUTE U32645_at REAL
@ATTRIBUTE U32659_at REAL
@ATTRIBUTE U32680_at REAL
@ATTRIBUTE U32849_at REAL
@ATTRIBUTE U32907_at REAL
@ATTRIBUTE U32944_at REAL
@ATTRIBUTE U32989_at REAL
@ATTRIBUTE U33017_at REAL
@ATTRIBUTE U33053_at REAL
@ATTRIBUTE U33054_at REAL
@ATTRIBUTE U33147_at REAL
@ATTRIBUTE U33267_at REAL
@ATTRIBUTE U33286_at REAL
@ATTRIBUTE U33317_rna1_at REAL
@ATTRIBUTE U33429_at REAL
@ATTRIBUTE U33447_at REAL
@ATTRIBUTE U33761_at REAL
@ATTRIBUTE U33818_at REAL
@ATTRIBUTE U33821_at REAL
@ATTRIBUTE U33822_at REAL
@ATTRIBUTE U33837_at REAL
@ATTRIBUTE U33839_at REAL
@ATTRIBUTE U33849_at REAL
@ATTRIBUTE U33920_at REAL
@ATTRIBUTE U33921_at REAL
@ATTRIBUTE U34038_at REAL
@ATTRIBUTE U34044_at REAL
@ATTRIBUTE U34252_at REAL
@ATTRIBUTE U34343_at REAL
@ATTRIBUTE U34360_at REAL
@ATTRIBUTE U34605_at REAL
@ATTRIBUTE U34683_at REAL
@ATTRIBUTE U34844_at REAL
@ATTRIBUTE U34877_at REAL
@ATTRIBUTE U34879_rna1_at REAL
@ATTRIBUTE U34880_at REAL
@ATTRIBUTE U34962_at REAL
@ATTRIBUTE U34976_at REAL
@ATTRIBUTE U35048_at REAL
@ATTRIBUTE U35100_at REAL
@ATTRIBUTE U35113_at REAL
@ATTRIBUTE U35139_at REAL
@ATTRIBUTE U35246_at REAL
@ATTRIBUTE U35340_at REAL
@ATTRIBUTE U35407_at REAL
@ATTRIBUTE U35451_at REAL
@ATTRIBUTE U35459_at REAL
@ATTRIBUTE U35735_at REAL
@ATTRIBUTE U36221_at REAL
@ATTRIBUTE U36448_at REAL
@ATTRIBUTE U36500_at REAL
@ATTRIBUTE U36501_at REAL
@ATTRIBUTE U36601_at REAL
@ATTRIBUTE U36621_cds2_at REAL
@ATTRIBUTE U36764_at REAL
@ATTRIBUTE U36787_at REAL
@ATTRIBUTE U36798_at REAL
@ATTRIBUTE U36922_at REAL
@ATTRIBUTE U37012_at REAL
@ATTRIBUTE U37022_rna1_at REAL
@ATTRIBUTE U37122_at REAL
@ATTRIBUTE U37139_at REAL
@ATTRIBUTE U37143_at REAL
@ATTRIBUTE U37219_at REAL
@ATTRIBUTE U37221_at REAL
@ATTRIBUTE U37248_at REAL
@ATTRIBUTE U37251_at REAL
@ATTRIBUTE U37283_at REAL
@ATTRIBUTE U37352_at REAL
@ATTRIBUTE U37359_at REAL
@ATTRIBUTE U37408_at REAL
@ATTRIBUTE U37431_at REAL
@ATTRIBUTE U37518_at REAL
@ATTRIBUTE U37519_at REAL
@ATTRIBUTE U37529_at REAL
@ATTRIBUTE U37547_at REAL
@ATTRIBUTE U37673_at REAL
@ATTRIBUTE U37689_at REAL
@ATTRIBUTE U37690_at REAL
@ATTRIBUTE U37707_at REAL
@ATTRIBUTE U38175_at REAL
@ATTRIBUTE U38268_at REAL
@ATTRIBUTE U38372_at REAL
@ATTRIBUTE U38480_at REAL
@ATTRIBUTE U38545_at REAL
@ATTRIBUTE U38810_at REAL
@ATTRIBUTE U38846_at REAL
@ATTRIBUTE U38847_at REAL
@ATTRIBUTE U38864_at REAL
@ATTRIBUTE U38896_at REAL
@ATTRIBUTE U38904_at REAL
@ATTRIBUTE U38980_at REAL
@ATTRIBUTE U39196_at REAL
@ATTRIBUTE U39226_at REAL
@ATTRIBUTE U39231_at REAL
@ATTRIBUTE U39317_at REAL
@ATTRIBUTE U39318_at REAL
@ATTRIBUTE U39400_at REAL
@ATTRIBUTE U39412_at REAL
@ATTRIBUTE U39447_at REAL
@ATTRIBUTE U39487_at REAL
@ATTRIBUTE U39573_at REAL
@ATTRIBUTE U39576_at REAL
@ATTRIBUTE U39657_at REAL
@ATTRIBUTE U39817_at REAL
@ATTRIBUTE U39840_at REAL
@ATTRIBUTE U39905_at REAL
@ATTRIBUTE U40038_at REAL
@ATTRIBUTE U40215_at REAL
@ATTRIBUTE U40223_at REAL
@ATTRIBUTE U40282_at REAL
@ATTRIBUTE U40343_at REAL
@ATTRIBUTE U40369_rna1_at REAL
@ATTRIBUTE U40370_at REAL
@ATTRIBUTE U40371_at REAL
@ATTRIBUTE U40372_at REAL
@ATTRIBUTE U40380_at REAL
@ATTRIBUTE U40391_rna1_at REAL
@ATTRIBUTE U40434_at REAL
@ATTRIBUTE U40462_at REAL
@ATTRIBUTE U40490_at REAL
@ATTRIBUTE U40572_at REAL
@ATTRIBUTE U40622_at REAL
@ATTRIBUTE U40714_at REAL
@ATTRIBUTE U40990_at REAL
@ATTRIBUTE U40992_at REAL
@ATTRIBUTE U40998_at REAL
@ATTRIBUTE U41060_at REAL
@ATTRIBUTE U41344_at REAL
@ATTRIBUTE U41371_at REAL
@ATTRIBUTE U41387_at REAL
@ATTRIBUTE U41515_at REAL
@ATTRIBUTE U41635_at REAL
@ATTRIBUTE U41668_at REAL
@ATTRIBUTE U41737_at REAL
@ATTRIBUTE U41745_at REAL
@ATTRIBUTE U41763_at REAL
@ATTRIBUTE U41804_at REAL
@ATTRIBUTE U41813_at REAL
@ATTRIBUTE U41815_at REAL
@ATTRIBUTE U41816_at REAL
@ATTRIBUTE U41898_at REAL
@ATTRIBUTE U42031_at REAL
@ATTRIBUTE U42359_at REAL
@ATTRIBUTE U42360_cds2_at REAL
@ATTRIBUTE U42387_at REAL
@ATTRIBUTE U42390_at REAL
@ATTRIBUTE U42408_at REAL
@ATTRIBUTE U42412_at REAL
@ATTRIBUTE U43030_at REAL
@ATTRIBUTE U43077_at REAL
@ATTRIBUTE U43083_at REAL
@ATTRIBUTE U43142_at REAL
@ATTRIBUTE U43148_at REAL
@ATTRIBUTE U43177_at REAL
@ATTRIBUTE U43279_at REAL
@ATTRIBUTE U43286_at REAL
@ATTRIBUTE U43292_at REAL
@ATTRIBUTE U43318_at REAL
@ATTRIBUTE U43328_at REAL
@ATTRIBUTE U43374_at REAL
@ATTRIBUTE U43408_at REAL
@ATTRIBUTE U43431_at REAL
@ATTRIBUTE U43519_at REAL
@ATTRIBUTE U43522_at REAL
@ATTRIBUTE U43527_at REAL
@ATTRIBUTE U43586_at REAL
@ATTRIBUTE U43672_at REAL
@ATTRIBUTE U43753_cds2_at REAL
@ATTRIBUTE U43843_at REAL
@ATTRIBUTE U43885_at REAL
@ATTRIBUTE U43899_at REAL
@ATTRIBUTE U43923_at REAL
@ATTRIBUTE U43959_at REAL
@ATTRIBUTE U43965_at REAL
@ATTRIBUTE U44059_at REAL
@ATTRIBUTE U44060_at REAL
@ATTRIBUTE U44111_at REAL
@ATTRIBUTE U44378_at REAL
@ATTRIBUTE U44429_at REAL
@ATTRIBUTE U44754_at REAL
@ATTRIBUTE U44755_at REAL
@ATTRIBUTE U44772_at REAL
@ATTRIBUTE U44839_at REAL
@ATTRIBUTE U44848_at REAL
@ATTRIBUTE U44975_at REAL
@ATTRIBUTE U45285_at REAL
@ATTRIBUTE U45880_at REAL
@ATTRIBUTE U45955_at REAL
@ATTRIBUTE U45973_at REAL
@ATTRIBUTE U45974_at REAL
@ATTRIBUTE U45975_at REAL
@ATTRIBUTE U45976_at REAL
@ATTRIBUTE U45982_at REAL
@ATTRIBUTE U45983_at REAL
@ATTRIBUTE U46023_at REAL
@ATTRIBUTE U46024_at REAL
@ATTRIBUTE U46025_at REAL
@ATTRIBUTE U46116_at REAL
@ATTRIBUTE U46194_at REAL
@ATTRIBUTE U46461_at REAL
@ATTRIBUTE U46499_at REAL
@ATTRIBUTE U46569_at REAL
@ATTRIBUTE U46570_at REAL
@ATTRIBUTE U46571_at REAL
@ATTRIBUTE U46689_at REAL
@ATTRIBUTE U46692_rna1_at REAL
@ATTRIBUTE U46751_at REAL
@ATTRIBUTE U46752_at REAL
@ATTRIBUTE U46767_at REAL
@ATTRIBUTE U46901_at REAL
@ATTRIBUTE U47007_at REAL
@ATTRIBUTE U47011_cds1_at REAL
@ATTRIBUTE U47050_at REAL
@ATTRIBUTE U47054_at REAL
@ATTRIBUTE U47101_at REAL
@ATTRIBUTE U47105_at REAL
@ATTRIBUTE U47334_at REAL
@ATTRIBUTE U47414_at REAL
@ATTRIBUTE U47621_at REAL
@ATTRIBUTE U47634_at REAL
@ATTRIBUTE U47635_at REAL
@ATTRIBUTE U47742_at REAL
@ATTRIBUTE U47926_at REAL
@ATTRIBUTE U47927_at REAL
@ATTRIBUTE U47928_at REAL
@ATTRIBUTE U47931_at REAL
@ATTRIBUTE U48213_at REAL
@ATTRIBUTE U48231_at REAL
@ATTRIBUTE U48250_at REAL
@ATTRIBUTE U48251_at REAL
@ATTRIBUTE U48263_at REAL
@ATTRIBUTE U48296_at REAL
@ATTRIBUTE U48405_at REAL
@ATTRIBUTE U48408_at REAL
@ATTRIBUTE U48437_at REAL
@ATTRIBUTE U48697_at REAL
@ATTRIBUTE U48707_at REAL
@ATTRIBUTE U48736_at REAL
@ATTRIBUTE U48807_at REAL
@ATTRIBUTE U48861_at REAL
@ATTRIBUTE U48936_at REAL
@ATTRIBUTE U48959_at REAL
@ATTRIBUTE U49065_at REAL
@ATTRIBUTE U49070_at REAL
@ATTRIBUTE U49082_at REAL
@ATTRIBUTE U49089_at REAL
@ATTRIBUTE U49114_at REAL
@ATTRIBUTE U49187_at REAL
@ATTRIBUTE U49188_at REAL
@ATTRIBUTE U49248_at REAL
@ATTRIBUTE U49250_at REAL
@ATTRIBUTE U49260_at REAL
@ATTRIBUTE U49278_at REAL
@ATTRIBUTE U49352_at REAL
@ATTRIBUTE U49379_at REAL
@ATTRIBUTE U49395_at REAL
@ATTRIBUTE U49436_at REAL
@ATTRIBUTE U49742_at REAL
@ATTRIBUTE U49785_at REAL
@ATTRIBUTE U49837_at REAL
@ATTRIBUTE U49844_at REAL
@ATTRIBUTE U49857_at REAL
@ATTRIBUTE U49869_rna1_at REAL
@ATTRIBUTE U49928_at REAL
@ATTRIBUTE U49973_xpt1_at REAL
@ATTRIBUTE U49973_xpt2_at REAL
@ATTRIBUTE U50062_at REAL
@ATTRIBUTE U50078_at REAL
@ATTRIBUTE U50136_rna1_at REAL
@ATTRIBUTE U50146_at REAL
@ATTRIBUTE U50315_at REAL
@ATTRIBUTE U50330_at REAL
@ATTRIBUTE U50383_at REAL
@ATTRIBUTE U50523_at REAL
@ATTRIBUTE U50531_at REAL
@ATTRIBUTE U50534_at REAL
@ATTRIBUTE U50535_at REAL
@ATTRIBUTE U50553_at REAL
@ATTRIBUTE U50708_at REAL
@ATTRIBUTE U50733_at REAL
@ATTRIBUTE U50743_at REAL
@ATTRIBUTE U50839_at REAL
@ATTRIBUTE U50928_at REAL
@ATTRIBUTE U50929_at REAL
@ATTRIBUTE U50939_at REAL
@ATTRIBUTE U50950_at REAL
@ATTRIBUTE U51004_at REAL
@ATTRIBUTE U51095_at REAL
@ATTRIBUTE U51096_at REAL
@ATTRIBUTE U51127_at REAL
@ATTRIBUTE U51166_at REAL
@ATTRIBUTE U51205_at REAL
@ATTRIBUTE U51240_at REAL
@ATTRIBUTE U51241_at REAL
@ATTRIBUTE U51269_at REAL
@ATTRIBUTE U51334_at REAL
@ATTRIBUTE U51336_at REAL
@ATTRIBUTE U51432_at REAL
@ATTRIBUTE U51477_at REAL
@ATTRIBUTE U51478_at REAL
@ATTRIBUTE U51561_at REAL
@ATTRIBUTE U51586_at REAL
@ATTRIBUTE U51587_at REAL
@ATTRIBUTE U51678_at REAL
@ATTRIBUTE U51711_at REAL
@ATTRIBUTE U51903_at REAL
@ATTRIBUTE U51920_at REAL
@ATTRIBUTE U51990_at REAL
@ATTRIBUTE U52100_at REAL
@ATTRIBUTE U52101_at REAL
@ATTRIBUTE U52111_rna3_at REAL
@ATTRIBUTE U52111_rna4_at REAL
@ATTRIBUTE U52112_rna1_at REAL
@ATTRIBUTE U52112_rna5_at REAL
@ATTRIBUTE U52152_at REAL
@ATTRIBUTE U52153_at REAL
@ATTRIBUTE U52154_at REAL
@ATTRIBUTE U52155_at REAL
@ATTRIBUTE U52426_at REAL
@ATTRIBUTE U52427_rna1_at REAL
@ATTRIBUTE U52513_at REAL
@ATTRIBUTE U52518_at REAL
@ATTRIBUTE U52521_at REAL
@ATTRIBUTE U52522_at REAL
@ATTRIBUTE U52682_at REAL
@ATTRIBUTE U52700_at REAL
@ATTRIBUTE U52827_at REAL
@ATTRIBUTE U52830_at REAL
@ATTRIBUTE U52840_at REAL
@ATTRIBUTE U52960_at REAL
@ATTRIBUTE U52969_at REAL
@ATTRIBUTE U53003_at REAL
@ATTRIBUTE U53174_at REAL
@ATTRIBUTE U53209_at REAL
@ATTRIBUTE U53225_at REAL
@ATTRIBUTE U53347_at REAL
@ATTRIBUTE U53442_at REAL
@ATTRIBUTE U53445_at REAL
@ATTRIBUTE U53446_at REAL
@ATTRIBUTE U53468_at REAL
@ATTRIBUTE U53476_at REAL
@ATTRIBUTE U53506_at REAL
@ATTRIBUTE U53786_at REAL
@ATTRIBUTE U53830_at REAL
@ATTRIBUTE U54617_at REAL
@ATTRIBUTE U54778_at REAL
@ATTRIBUTE U54804_at REAL
@ATTRIBUTE U54999_at REAL
@ATTRIBUTE U55054_at REAL
@ATTRIBUTE U55206_at REAL
@ATTRIBUTE U55209_at REAL
@ATTRIBUTE U55258_at REAL
@ATTRIBUTE U55764_at REAL
@ATTRIBUTE U55766_at REAL
@ATTRIBUTE U55853_at REAL
@ATTRIBUTE U55936_at REAL
@ATTRIBUTE U56085_at REAL
@ATTRIBUTE U56102_at REAL
@ATTRIBUTE U56244_at REAL
@ATTRIBUTE U56417_at REAL
@ATTRIBUTE U56418_at REAL
@ATTRIBUTE U56637_at REAL
@ATTRIBUTE U56814_at REAL
@ATTRIBUTE U56816_at REAL
@ATTRIBUTE U56833_at REAL
@ATTRIBUTE U56976_at REAL
@ATTRIBUTE U56998_at REAL
@ATTRIBUTE U57057_at REAL
@ATTRIBUTE U57092_at REAL
@ATTRIBUTE U57093_at REAL
@ATTRIBUTE U57094_at REAL
@ATTRIBUTE U57099_at REAL
@ATTRIBUTE U57316_at REAL
@ATTRIBUTE U57317_at REAL
@ATTRIBUTE U57342_at REAL
@ATTRIBUTE U57352_at REAL
@ATTRIBUTE U57450_at REAL
@ATTRIBUTE U57452_at REAL
@ATTRIBUTE U57592_at REAL
@ATTRIBUTE U57629_at REAL
@ATTRIBUTE U57650_at REAL
@ATTRIBUTE U57721_at REAL
@ATTRIBUTE U57796_at REAL
@ATTRIBUTE U57877_at REAL
@ATTRIBUTE U57911_at REAL
@ATTRIBUTE U58032_at REAL
@ATTRIBUTE U58033_at REAL
@ATTRIBUTE U58034_at REAL
@ATTRIBUTE U58048_at REAL
@ATTRIBUTE U58087_at REAL
@ATTRIBUTE U58089_at REAL
@ATTRIBUTE U58090_at REAL
@ATTRIBUTE U58091_at REAL
@ATTRIBUTE U58096_at REAL
@ATTRIBUTE U58130_at REAL
@ATTRIBUTE U58331_at REAL
@ATTRIBUTE U58334_at REAL
@ATTRIBUTE U58522_at REAL
@ATTRIBUTE U58658_at REAL
@ATTRIBUTE U58681_at REAL
@ATTRIBUTE U58682_at REAL
@ATTRIBUTE U58766_at REAL
@ATTRIBUTE U58970_at REAL
@ATTRIBUTE U59057_at REAL
@ATTRIBUTE U59111_at REAL
@ATTRIBUTE U59228_at REAL
@ATTRIBUTE U59286_at REAL
@ATTRIBUTE U59289_at REAL
@ATTRIBUTE U59302_at REAL
@ATTRIBUTE U59309_at REAL
@ATTRIBUTE U59321_at REAL
@ATTRIBUTE U59325_at REAL
@ATTRIBUTE U59423_at REAL
@ATTRIBUTE U59736_at REAL
@ATTRIBUTE U59748_at REAL
@ATTRIBUTE U59752_at REAL
@ATTRIBUTE U59863_at REAL
@ATTRIBUTE U59878_at REAL
@ATTRIBUTE U59913_at REAL
@ATTRIBUTE U59914_at REAL
@ATTRIBUTE U59919_at REAL
@ATTRIBUTE U60060_at REAL
@ATTRIBUTE U60062_at REAL
@ATTRIBUTE U60115_at REAL
@ATTRIBUTE U60116_at REAL
@ATTRIBUTE U60205_at REAL
@ATTRIBUTE U60269_cds1_at REAL
@ATTRIBUTE U60269_cds2_at REAL
@ATTRIBUTE U60269_cds3_at REAL
@ATTRIBUTE U60276_at REAL
@ATTRIBUTE U60319_at REAL
@ATTRIBUTE U60325_at REAL
@ATTRIBUTE U60415_at REAL
@ATTRIBUTE U60519_at REAL
@ATTRIBUTE U60521_at REAL
@ATTRIBUTE U60644_at REAL
@ATTRIBUTE U60665_at REAL
@ATTRIBUTE U60666_at REAL
@ATTRIBUTE U60800_at REAL
@ATTRIBUTE U60805_at REAL
@ATTRIBUTE U60873_at REAL
@ATTRIBUTE U60975_at REAL
@ATTRIBUTE U61145_at REAL
@ATTRIBUTE U61166_at REAL
@ATTRIBUTE U61167_at REAL
@ATTRIBUTE U61232_at REAL
@ATTRIBUTE U61234_at REAL
@ATTRIBUTE U61262_at REAL
@ATTRIBUTE U61263_at REAL
@ATTRIBUTE U61374_at REAL
@ATTRIBUTE U61538_at REAL
@ATTRIBUTE U61741_at REAL
@ATTRIBUTE U61836_at REAL
@ATTRIBUTE U61849_at REAL
@ATTRIBUTE U62015_at REAL
@ATTRIBUTE U62136_at REAL
@ATTRIBUTE U62317_rna3_at REAL
@ATTRIBUTE U62317_rna6_at REAL
@ATTRIBUTE U62317_rna7_at REAL
@ATTRIBUTE U62325_at REAL
@ATTRIBUTE U62389_at REAL
@ATTRIBUTE U62431_at REAL
@ATTRIBUTE U62433_at REAL
@ATTRIBUTE U62437_at REAL
@ATTRIBUTE U62531_at REAL
@ATTRIBUTE U62739_at REAL
@ATTRIBUTE U62800_at REAL
@ATTRIBUTE U62801_at REAL
@ATTRIBUTE U62961_at REAL
@ATTRIBUTE U62962_at REAL
@ATTRIBUTE U62966_at REAL
@ATTRIBUTE U63090_at REAL
@ATTRIBUTE U63139_at REAL
@ATTRIBUTE U63289_at REAL
@ATTRIBUTE U63295_at REAL
@ATTRIBUTE U63312_at REAL
@ATTRIBUTE U63329_at REAL
@ATTRIBUTE U63332_at REAL
@ATTRIBUTE U63336_at REAL
@ATTRIBUTE U63455_at REAL
@ATTRIBUTE U63541_at REAL
@ATTRIBUTE U63542_at REAL
@ATTRIBUTE U63717_at REAL
@ATTRIBUTE U63743_at REAL
@ATTRIBUTE U63824_at REAL
@ATTRIBUTE U63825_at REAL
@ATTRIBUTE U63842_at REAL
@ATTRIBUTE U64105_at REAL
@ATTRIBUTE U64197_at REAL
@ATTRIBUTE U64198_at REAL
@ATTRIBUTE U64444_at REAL
@ATTRIBUTE U64520_at REAL
@ATTRIBUTE U64675_at REAL
@ATTRIBUTE U64863_at REAL
@ATTRIBUTE U64871_at REAL
@ATTRIBUTE U64998_at REAL
@ATTRIBUTE U65002_at REAL
@ATTRIBUTE U65011_at REAL
@ATTRIBUTE U65092_at REAL
@ATTRIBUTE U65093_at REAL
@ATTRIBUTE U65402_at REAL
@ATTRIBUTE U65404_at REAL
@ATTRIBUTE U65406_rna4_at REAL
@ATTRIBUTE U65410_at REAL
@ATTRIBUTE U65437_rna1_at REAL
@ATTRIBUTE U65579_at REAL
@ATTRIBUTE U65581_at REAL
@ATTRIBUTE U65676_at REAL
@ATTRIBUTE U65785_at REAL
@ATTRIBUTE U65928_at REAL
@ATTRIBUTE U65932_at REAL
@ATTRIBUTE U66033_at REAL
@ATTRIBUTE U66036_at REAL
@ATTRIBUTE U66048_at REAL
@ATTRIBUTE U66052_at REAL
@ATTRIBUTE U66059_cds7_at REAL
@ATTRIBUTE U66075_at REAL
@ATTRIBUTE U66083_at REAL
@ATTRIBUTE U66088_at REAL
@ATTRIBUTE U66198_at REAL
@ATTRIBUTE U66359_at REAL
@ATTRIBUTE U66406_at REAL
@ATTRIBUTE U66464_at REAL
@ATTRIBUTE U66468_at REAL
@ATTRIBUTE U66469_at REAL
@ATTRIBUTE U66497_at REAL
@ATTRIBUTE U66559_at REAL
@ATTRIBUTE U66561_at REAL
@ATTRIBUTE U66578_at REAL
@ATTRIBUTE U66580_at REAL
@ATTRIBUTE U66581_at REAL
@ATTRIBUTE U66615_at REAL
@ATTRIBUTE U66616_at REAL
@ATTRIBUTE U66617_at REAL
@ATTRIBUTE U66618_at REAL
@ATTRIBUTE U66619_at REAL
@ATTRIBUTE U66661_at REAL
@ATTRIBUTE U66669_at REAL
@ATTRIBUTE U66702_at REAL
@ATTRIBUTE U66838_at REAL
@ATTRIBUTE U66879_at REAL
@ATTRIBUTE U67156_at REAL
@ATTRIBUTE U67171_at REAL
@ATTRIBUTE U67191_at REAL
@ATTRIBUTE U67319_at REAL
@ATTRIBUTE U67369_at REAL
@ATTRIBUTE U67611_at REAL
@ATTRIBUTE U67614_at REAL
@ATTRIBUTE U67674_at REAL
@ATTRIBUTE U67733_at REAL
@ATTRIBUTE U67784_at REAL
@ATTRIBUTE U67849_at REAL
@ATTRIBUTE U67934_at REAL
@ATTRIBUTE U67963_at REAL
@ATTRIBUTE U67988_at REAL
@ATTRIBUTE U68018_at REAL
@ATTRIBUTE U68019_at REAL
@ATTRIBUTE U68030_at REAL
@ATTRIBUTE U68031_at REAL
@ATTRIBUTE U68063_at REAL
@ATTRIBUTE U68111_at REAL
@ATTRIBUTE U68133_at REAL
@ATTRIBUTE U68142_at REAL
@ATTRIBUTE U68233_at REAL
@ATTRIBUTE U68385_at REAL
@ATTRIBUTE U68485_at REAL
@ATTRIBUTE U68488_at REAL
@ATTRIBUTE U68494_at REAL
@ATTRIBUTE U68536_at REAL
@ATTRIBUTE U68566_at REAL
@ATTRIBUTE U68723_at REAL
@ATTRIBUTE U68727_at REAL
@ATTRIBUTE U69108_at REAL
@ATTRIBUTE U69127_at REAL
@ATTRIBUTE U69141_at REAL
@ATTRIBUTE U69263_at REAL
@ATTRIBUTE U69546_at REAL
@ATTRIBUTE U69645_at REAL
@ATTRIBUTE U69961_at REAL
@ATTRIBUTE U70063_at REAL
@ATTRIBUTE U70136_at REAL
@ATTRIBUTE U70321_at REAL
@ATTRIBUTE U70322_at REAL
@ATTRIBUTE U70323_at REAL
@ATTRIBUTE U70370_at REAL
@ATTRIBUTE U70426_at REAL
@ATTRIBUTE U70451_at REAL
@ATTRIBUTE U70660_at REAL
@ATTRIBUTE U70663_at REAL
@ATTRIBUTE U70671_at REAL
@ATTRIBUTE U70732_rna1_at REAL
@ATTRIBUTE U70735_at REAL
@ATTRIBUTE U70862_at REAL
@ATTRIBUTE U70867_at REAL
@ATTRIBUTE U70981_at REAL
@ATTRIBUTE U70987_at REAL
@ATTRIBUTE U71087_at REAL
@ATTRIBUTE U71088_at REAL
@ATTRIBUTE U71092_at REAL
@ATTRIBUTE U71207_at REAL
@ATTRIBUTE U71300_at REAL
@ATTRIBUTE U71364_at REAL
@ATTRIBUTE U71374_at REAL
@ATTRIBUTE U71598_at REAL
@ATTRIBUTE U71601_at REAL
@ATTRIBUTE U72066_at REAL
@ATTRIBUTE U72206_at REAL
@ATTRIBUTE U72209_at REAL
@ATTRIBUTE U72342_at REAL
@ATTRIBUTE U72507_at REAL
@ATTRIBUTE U72508_at REAL
@ATTRIBUTE U72511_at REAL
@ATTRIBUTE U72512_at REAL
@ATTRIBUTE U72514_at REAL
@ATTRIBUTE U72515_at REAL
@ATTRIBUTE U72517_at REAL
@ATTRIBUTE U72621_at REAL
@ATTRIBUTE U72661_at REAL
@ATTRIBUTE U72671_at REAL
@ATTRIBUTE U72761_at REAL
@ATTRIBUTE U73167_cds3_at REAL
@ATTRIBUTE U73167_cds4_at REAL
@ATTRIBUTE U73167_cds5_at REAL
@ATTRIBUTE U73167_cds7_at REAL
@ATTRIBUTE U73191_at REAL
@ATTRIBUTE U73304_rna1_at REAL
@ATTRIBUTE U73328_at REAL
@ATTRIBUTE U73330_at REAL
@ATTRIBUTE U73338_at REAL
@ATTRIBUTE U73377_at REAL
@ATTRIBUTE U73379_at REAL
@ATTRIBUTE U73499_at REAL
@ATTRIBUTE U73514_at REAL
@ATTRIBUTE U73524_at REAL
@ATTRIBUTE U73682_at REAL
@ATTRIBUTE U73704_at REAL
@ATTRIBUTE U73737_at REAL
@ATTRIBUTE U73799_at REAL
@ATTRIBUTE U73824_at REAL
@ATTRIBUTE U73843_at REAL
@ATTRIBUTE U73960_at REAL
@ATTRIBUTE U74612_at REAL
@ATTRIBUTE U74667_at REAL
@ATTRIBUTE U75308_at REAL
@ATTRIBUTE U75362_at REAL
@ATTRIBUTE U75370_at REAL
@ATTRIBUTE U75679_at REAL
@ATTRIBUTE U75968_at REAL
@ATTRIBUTE U76010_at REAL
@ATTRIBUTE U76189_at REAL
@ATTRIBUTE U76272_at REAL
@ATTRIBUTE U76369_at REAL
@ATTRIBUTE U76421_at REAL
@ATTRIBUTE U76456_at REAL
@ATTRIBUTE U76638_at REAL
@ATTRIBUTE U76992_at REAL
@ATTRIBUTE U77129_at REAL
@ATTRIBUTE U77180_at REAL
@ATTRIBUTE U77396_at REAL
@ATTRIBUTE U77413_at REAL
@ATTRIBUTE U77456_at REAL
@ATTRIBUTE U77594_at REAL
@ATTRIBUTE U77604_at REAL
@ATTRIBUTE U77643_at REAL
@ATTRIBUTE U77664_at REAL
@ATTRIBUTE U77665_at REAL
@ATTRIBUTE U77718_at REAL
@ATTRIBUTE U77735_at REAL
@ATTRIBUTE U77827_at REAL
@ATTRIBUTE U77845_at REAL
@ATTRIBUTE U77948_at REAL
@ATTRIBUTE U77949_at REAL
@ATTRIBUTE U77968_at REAL
@ATTRIBUTE U77970_at REAL
@ATTRIBUTE U77975_at REAL
@ATTRIBUTE U78027_rna3_at REAL
@ATTRIBUTE U78027_rna4_at REAL
@ATTRIBUTE U78095_at REAL
@ATTRIBUTE U78107_at REAL
@ATTRIBUTE U78180_at REAL
@ATTRIBUTE U78190_rna1_at REAL
@ATTRIBUTE U78313_at REAL
@ATTRIBUTE U78521_at REAL
@ATTRIBUTE U78524_at REAL
@ATTRIBUTE U78525_at REAL
@ATTRIBUTE U78551_at REAL
@ATTRIBUTE U78556_at REAL
@ATTRIBUTE U78575_at REAL
@ATTRIBUTE U78628_at REAL
@ATTRIBUTE U78678_at REAL
@ATTRIBUTE U78722_at REAL
@ATTRIBUTE U78735_at REAL
@ATTRIBUTE U78793_at REAL
@ATTRIBUTE U78798_at REAL
@ATTRIBUTE U78876_at REAL
@ATTRIBUTE U79241_at REAL
@ATTRIBUTE U79242_at REAL
@ATTRIBUTE U79245_at REAL
@ATTRIBUTE U79246_at REAL
@ATTRIBUTE U79247_at REAL
@ATTRIBUTE U79248_at REAL
@ATTRIBUTE U79249_at REAL
@ATTRIBUTE U79251_at REAL
@ATTRIBUTE U79252_at REAL
@ATTRIBUTE U79253_at REAL
@ATTRIBUTE U79254_at REAL
@ATTRIBUTE U79255_at REAL
@ATTRIBUTE U79256_at REAL
@ATTRIBUTE U79257_at REAL
@ATTRIBUTE U79258_at REAL
@ATTRIBUTE U79259_at REAL
@ATTRIBUTE U79260_at REAL
@ATTRIBUTE U79262_at REAL
@ATTRIBUTE U79263_at REAL
@ATTRIBUTE U79265_at REAL
@ATTRIBUTE U79266_at REAL
@ATTRIBUTE U79267_at REAL
@ATTRIBUTE U79270_at REAL
@ATTRIBUTE U79271_at REAL
@ATTRIBUTE U79272_at REAL
@ATTRIBUTE U79273_at REAL
@ATTRIBUTE U79274_at REAL
@ATTRIBUTE U79275_at REAL
@ATTRIBUTE U79277_at REAL
@ATTRIBUTE U79280_at REAL
@ATTRIBUTE U79282_at REAL
@ATTRIBUTE U79285_at REAL
@ATTRIBUTE U79286_at REAL
@ATTRIBUTE U79287_at REAL
@ATTRIBUTE U79288_at REAL
@ATTRIBUTE U79289_at REAL
@ATTRIBUTE U79290_at REAL
@ATTRIBUTE U79291_at REAL
@ATTRIBUTE U79293_at REAL
@ATTRIBUTE U79294_at REAL
@ATTRIBUTE U79295_at REAL
@ATTRIBUTE U79296_at REAL
@ATTRIBUTE U79297_at REAL
@ATTRIBUTE U79298_at REAL
@ATTRIBUTE U79299_at REAL
@ATTRIBUTE U79300_at REAL
@ATTRIBUTE U79301_at REAL
@ATTRIBUTE U79302_at REAL
@ATTRIBUTE U79303_at REAL
@ATTRIBUTE U79304_at REAL
@ATTRIBUTE U79526_at REAL
@ATTRIBUTE U79716_at REAL
@ATTRIBUTE U79718_at REAL
@ATTRIBUTE U79725_at REAL
@ATTRIBUTE U79734_at REAL
@ATTRIBUTE U79751_at REAL
@ATTRIBUTE U80017_rna1_at REAL
@ATTRIBUTE U80017_rna2_at REAL
@ATTRIBUTE U80017_rna3_at REAL
@ATTRIBUTE U80034_at REAL
@ATTRIBUTE U80040_at REAL
@ATTRIBUTE U80073_at REAL
@ATTRIBUTE U80184_rna1_at REAL
@ATTRIBUTE U80456_at REAL
@ATTRIBUTE U80457_at REAL
@ATTRIBUTE U80628_at REAL
@ATTRIBUTE U80669_at REAL
@ATTRIBUTE U80811_at REAL
@ATTRIBUTE U81001_at REAL
@ATTRIBUTE U81006_at REAL
@ATTRIBUTE U81262_at REAL
@ATTRIBUTE U81375_at REAL
@ATTRIBUTE U81523_at REAL
@ATTRIBUTE U81554_at REAL
@ATTRIBUTE U81556_at REAL
@ATTRIBUTE U81599_at REAL
@ATTRIBUTE U81600_at REAL
@ATTRIBUTE U81607_at REAL
@ATTRIBUTE U81787_at REAL
@ATTRIBUTE U81802_at REAL
@ATTRIBUTE U81984_at REAL
@ATTRIBUTE U82010_rna1_at REAL
@ATTRIBUTE U82130_at REAL
@ATTRIBUTE U82169_at REAL
@ATTRIBUTE U82256_at REAL
@ATTRIBUTE U82275_at REAL
@ATTRIBUTE U82303_at REAL
@ATTRIBUTE U82306_at REAL
@ATTRIBUTE U82310_at REAL
@ATTRIBUTE U82311_at REAL
@ATTRIBUTE U82313_at REAL
@ATTRIBUTE U82319_at REAL
@ATTRIBUTE U82320_at REAL
@ATTRIBUTE U82321_at REAL
@ATTRIBUTE U82468_at REAL
@ATTRIBUTE U82532_at REAL
@ATTRIBUTE U82535_at REAL
@ATTRIBUTE U82613_at REAL
@ATTRIBUTE U82668_rna1_at REAL
@ATTRIBUTE U82671_cds2_at REAL
@ATTRIBUTE U82759_at REAL
@ATTRIBUTE U82818_at REAL
@ATTRIBUTE U82970_at REAL
@ATTRIBUTE U82987_at REAL
@ATTRIBUTE U83115_at REAL
@ATTRIBUTE U83192_at REAL
@ATTRIBUTE U83246_at REAL
@ATTRIBUTE U83303_cds2_at REAL
@ATTRIBUTE U83410_at REAL
@ATTRIBUTE U83411_at REAL
@ATTRIBUTE U83461_at REAL
@ATTRIBUTE U83463_at REAL
@ATTRIBUTE U83600_at REAL
@ATTRIBUTE U83601_at REAL
@ATTRIBUTE U83843_at REAL
@ATTRIBUTE U83908_at REAL
@ATTRIBUTE U84487_at REAL
@ATTRIBUTE U84540_at REAL
@ATTRIBUTE U84551_cds2_at REAL
@ATTRIBUTE U84569_at REAL
@ATTRIBUTE U84573_at REAL
@ATTRIBUTE U84720_at REAL
@ATTRIBUTE U85193_at REAL
@ATTRIBUTE U85245_at REAL
@ATTRIBUTE U85265_at REAL
@ATTRIBUTE U85267_at REAL
@ATTRIBUTE U85430_at REAL
@ATTRIBUTE U85611_at REAL
@ATTRIBUTE U85658_at REAL
@ATTRIBUTE U85707_at REAL
@ATTRIBUTE U85767_at REAL
@ATTRIBUTE U85943_at REAL
@ATTRIBUTE U85946_at REAL
@ATTRIBUTE U85992_at REAL
@ATTRIBUTE U86070_at REAL
@ATTRIBUTE U86136_at REAL
@ATTRIBUTE U86214_at REAL
@ATTRIBUTE U86358_at REAL
@ATTRIBUTE U86409_at REAL
@ATTRIBUTE U86529_at REAL
@ATTRIBUTE U86602_at REAL
@ATTRIBUTE U86782_at REAL
@ATTRIBUTE U87223_at REAL
@ATTRIBUTE U87269_at REAL
@ATTRIBUTE U87309_at REAL
@ATTRIBUTE U87408_at REAL
@ATTRIBUTE U87459_at REAL
@ATTRIBUTE U87460_at REAL
@ATTRIBUTE U87964_at REAL
@ATTRIBUTE U87972_at REAL
@ATTRIBUTE U88047_at REAL
@ATTRIBUTE U88629_at REAL
@ATTRIBUTE U88666_at REAL
@ATTRIBUTE U88667_at REAL
@ATTRIBUTE U88726_at REAL
@ATTRIBUTE U88871_at REAL
@ATTRIBUTE U88892_at REAL
@ATTRIBUTE U88964_at REAL
@ATTRIBUTE U89012_at REAL
@ATTRIBUTE U89278_at REAL
@ATTRIBUTE U89326_at REAL
@ATTRIBUTE U89335_cds2_at REAL
@ATTRIBUTE U89336_cds1_at REAL
@ATTRIBUTE U89336_cds3_at REAL
@ATTRIBUTE U89336_cds4_at REAL
@ATTRIBUTE U89336_cds6_at REAL
@ATTRIBUTE U89336_cds7_at REAL
@ATTRIBUTE U89336_cds8_at REAL
@ATTRIBUTE U89355_at REAL
@ATTRIBUTE U89505_at REAL
@ATTRIBUTE U89606_at REAL
@ATTRIBUTE U89717_at REAL
@ATTRIBUTE U89896_at REAL
@ATTRIBUTE U89916_at REAL
@ATTRIBUTE U89942_at REAL
@ATTRIBUTE U89995_at REAL
@ATTRIBUTE U90268_at REAL
@ATTRIBUTE U90304_at REAL
@ATTRIBUTE U90306_at REAL
@ATTRIBUTE U90313_at REAL
@ATTRIBUTE U90336_at REAL
@ATTRIBUTE U90426_at REAL
@ATTRIBUTE U90437_at REAL
@ATTRIBUTE U90544_at REAL
@ATTRIBUTE U90547_at REAL
@ATTRIBUTE U90549_at REAL
@ATTRIBUTE U90550_at REAL
@ATTRIBUTE U90551_at REAL
@ATTRIBUTE U90651_at REAL
@ATTRIBUTE U90716_at REAL
@ATTRIBUTE U90878_at REAL
@ATTRIBUTE U90902_at REAL
@ATTRIBUTE U90904_at REAL
@ATTRIBUTE U90905_at REAL
@ATTRIBUTE U90907_at REAL
@ATTRIBUTE U90908_at REAL
@ATTRIBUTE U90909_at REAL
@ATTRIBUTE U90910_at REAL
@ATTRIBUTE U90911_at REAL
@ATTRIBUTE U90912_at REAL
@ATTRIBUTE U90913_at REAL
@ATTRIBUTE U90914_at REAL
@ATTRIBUTE U90915_at REAL
@ATTRIBUTE U90916_at REAL
@ATTRIBUTE U90918_at REAL
@ATTRIBUTE U90919_at REAL
@ATTRIBUTE U91316_at REAL
@ATTRIBUTE U91327_at REAL
@ATTRIBUTE U91521_at REAL
@ATTRIBUTE U91616_at REAL
@ATTRIBUTE U91618_at REAL
@ATTRIBUTE U91903_at REAL
@ATTRIBUTE U91930_at REAL
@ATTRIBUTE U91931_at REAL
@ATTRIBUTE U91932_at REAL
@ATTRIBUTE U91985_at REAL
@ATTRIBUTE U92014_at REAL
@ATTRIBUTE U92015_at REAL
@ATTRIBUTE U92436_at REAL
@ATTRIBUTE U92458_at REAL
@ATTRIBUTE U92459_at REAL
@ATTRIBUTE U92971_at REAL
@ATTRIBUTE U93049_at REAL
@ATTRIBUTE U93091_at REAL
@ATTRIBUTE U93205_at REAL
@ATTRIBUTE U93237_rna2_at REAL
@ATTRIBUTE U93553_at REAL
@ATTRIBUTE U93867_at REAL
@ATTRIBUTE U94319_at REAL
@ATTRIBUTE U94320_at REAL
@ATTRIBUTE U94332_at REAL
@ATTRIBUTE U94333_at REAL
@ATTRIBUTE U94585_at REAL
@ATTRIBUTE U94586_at REAL
@ATTRIBUTE U94592_at REAL
@ATTRIBUTE U94747_at REAL
@ATTRIBUTE U94831_at REAL
@ATTRIBUTE U94855_at REAL
@ATTRIBUTE U95006_at REAL
@ATTRIBUTE U95020_at REAL
@ATTRIBUTE U95040_at REAL
@ATTRIBUTE U95090_at REAL
@ATTRIBUTE U95626_rna1_at REAL
@ATTRIBUTE U95740_rna1_at REAL
@ATTRIBUTE U95740_rna2_at REAL
@ATTRIBUTE U96094_at REAL
@ATTRIBUTE U96113_at REAL
@ATTRIBUTE U96114_at REAL
@ATTRIBUTE U96115_at REAL
@ATTRIBUTE U96191_at REAL
@ATTRIBUTE U96629_rna1_at REAL
@ATTRIBUTE U96629_rna2_at REAL
@ATTRIBUTE U96769_rna1_at REAL
@ATTRIBUTE U96781_cds1_at REAL
@ATTRIBUTE U96915_at REAL
@ATTRIBUTE U96922_at REAL
@ATTRIBUTE U97018_at REAL
@ATTRIBUTE U97105_at REAL
@ATTRIBUTE U97188_at REAL
@ATTRIBUTE U97502_rna1_at REAL
@ATTRIBUTE V00503_at REAL
@ATTRIBUTE V00563_at REAL
@ATTRIBUTE V00571_rna1_at REAL
@ATTRIBUTE V00572_at REAL
@ATTRIBUTE V01510_rna1_at REAL
@ATTRIBUTE V01512_rna1_at REAL
@ATTRIBUTE V01514_at REAL
@ATTRIBUTE V01515_cds1_at REAL
@ATTRIBUTE X00129_at REAL
@ATTRIBUTE X00237_at REAL
@ATTRIBUTE X00274_at REAL
@ATTRIBUTE X00368_xpt2_at REAL
@ATTRIBUTE X00371_rna1_at REAL
@ATTRIBUTE X00588_at REAL
@ATTRIBUTE X00734_at REAL
@ATTRIBUTE X01057_at REAL
@ATTRIBUTE X01059_at REAL
@ATTRIBUTE X01060_at REAL
@ATTRIBUTE X01388_at REAL
@ATTRIBUTE X01630_at REAL
@ATTRIBUTE X01715_at REAL
@ATTRIBUTE X02152_at REAL
@ATTRIBUTE X02158_rna1_at REAL
@ATTRIBUTE X02317_at REAL
@ATTRIBUTE X02404_at REAL
@ATTRIBUTE X02530_at REAL
@ATTRIBUTE X02544_at REAL
@ATTRIBUTE X02596_at REAL
@ATTRIBUTE X02612_at REAL
@ATTRIBUTE X02750_at REAL
@ATTRIBUTE X02751_at REAL
@ATTRIBUTE X02874_at REAL
@ATTRIBUTE X02910_at REAL
@ATTRIBUTE X03066_at REAL
@ATTRIBUTE X03072_at REAL
@ATTRIBUTE X03100_cds2_at REAL
@ATTRIBUTE X03168_at REAL
@ATTRIBUTE X03342_at REAL
@ATTRIBUTE X03473_at REAL
@ATTRIBUTE X03484_at REAL
@ATTRIBUTE X03635_at REAL
@ATTRIBUTE X03656_rna1_at REAL
@ATTRIBUTE X03663_at REAL
@ATTRIBUTE X03934_at REAL
@ATTRIBUTE X04011_at REAL
@ATTRIBUTE X04085_rna1_at REAL
@ATTRIBUTE X04106_at REAL
@ATTRIBUTE X04143_at REAL
@ATTRIBUTE X04145_at REAL
@ATTRIBUTE X04201_at REAL
@ATTRIBUTE X04297_at REAL
@ATTRIBUTE X04325_at REAL
@ATTRIBUTE X04327_at REAL
@ATTRIBUTE X04366_at REAL
@ATTRIBUTE X04391_at REAL
@ATTRIBUTE X04412_at REAL
@ATTRIBUTE X04434_at REAL
@ATTRIBUTE X04500_at REAL
@ATTRIBUTE X04571_at REAL
@ATTRIBUTE X04688_at REAL
@ATTRIBUTE X04707_at REAL
@ATTRIBUTE X04741_at REAL
@ATTRIBUTE X04828_at REAL
@ATTRIBUTE X04898_rna1_at REAL
@ATTRIBUTE X05153_rna1_at REAL
@ATTRIBUTE X05196_at REAL
@ATTRIBUTE X05232_at REAL
@ATTRIBUTE X05246_at REAL
@ATTRIBUTE X05276_at REAL
@ATTRIBUTE X05299_at REAL
@ATTRIBUTE X05323_at REAL
@ATTRIBUTE X05360_at REAL
@ATTRIBUTE X05409_at REAL
@ATTRIBUTE X05608_at REAL
@ATTRIBUTE X05615_at REAL
@ATTRIBUTE X05908_at REAL
@ATTRIBUTE X05997_at REAL
@ATTRIBUTE X06256_at REAL
@ATTRIBUTE X06272_at REAL
@ATTRIBUTE X06290_at REAL
@ATTRIBUTE X06323_at REAL
@ATTRIBUTE X06389_at REAL
@ATTRIBUTE X06482_at REAL
@ATTRIBUTE X06562_at REAL
@ATTRIBUTE X06614_at REAL
@ATTRIBUTE X06617_at REAL
@ATTRIBUTE X06661_at REAL
@ATTRIBUTE X06745_at REAL
@ATTRIBUTE X06948_at REAL
@ATTRIBUTE X06985_at REAL
@ATTRIBUTE X07024_at REAL
@ATTRIBUTE X07109_at REAL
@ATTRIBUTE X07173_at REAL
@ATTRIBUTE X07290_at REAL
@ATTRIBUTE X07315_at REAL
@ATTRIBUTE X07384_at REAL
@ATTRIBUTE X07495_at REAL
@ATTRIBUTE X07695_at REAL
@ATTRIBUTE X07696_at REAL
@ATTRIBUTE X07732_at REAL
@ATTRIBUTE X07743_at REAL
@ATTRIBUTE X07767_at REAL
@ATTRIBUTE X07820_at REAL
@ATTRIBUTE X07834_at REAL
@ATTRIBUTE X07876_at REAL
@ATTRIBUTE X07948_at REAL
@ATTRIBUTE X07979_at REAL
@ATTRIBUTE X07994_at REAL
@ATTRIBUTE X12433_at REAL
@ATTRIBUTE X12447_at REAL
@ATTRIBUTE X12451_at REAL
@ATTRIBUTE X12453_at REAL
@ATTRIBUTE X12458_rna1_at REAL
@ATTRIBUTE X12492_at REAL
@ATTRIBUTE X12517_at REAL
@ATTRIBUTE X12556_at REAL
@ATTRIBUTE X12662_rna1_at REAL
@ATTRIBUTE X12791_at REAL
@ATTRIBUTE X12794_at REAL
@ATTRIBUTE X12901_at REAL
@ATTRIBUTE X13227_at REAL
@ATTRIBUTE X13238_at REAL
@ATTRIBUTE X13255_at REAL
@ATTRIBUTE X13293_at REAL
@ATTRIBUTE X13334_at REAL
@ATTRIBUTE X13444_at REAL
@ATTRIBUTE X13482_at REAL
@ATTRIBUTE X13546_rna1_at REAL
@ATTRIBUTE X13589_at REAL
@ATTRIBUTE X13794_rna1_at REAL
@ATTRIBUTE X13839_at REAL
@ATTRIBUTE X13916_at REAL
@ATTRIBUTE X13956_at REAL
@ATTRIBUTE X13967_at REAL
@ATTRIBUTE X13973_at REAL
@ATTRIBUTE X14046_at REAL
@ATTRIBUTE X14329_at REAL
@ATTRIBUTE X14346_at REAL
@ATTRIBUTE X14362_at REAL
@ATTRIBUTE X14445_at REAL
@ATTRIBUTE X14448_at REAL
@ATTRIBUTE X14675_at REAL
@ATTRIBUTE X14787_at REAL
@ATTRIBUTE X14789_at REAL
@ATTRIBUTE X14813_at REAL
@ATTRIBUTE X14830_at REAL
@ATTRIBUTE X14850_at REAL
@ATTRIBUTE X14894_at REAL
@ATTRIBUTE X14968_at REAL
@ATTRIBUTE X14975_at REAL
@ATTRIBUTE X15088_at REAL
@ATTRIBUTE X15183_at REAL
@ATTRIBUTE X15187_at REAL
@ATTRIBUTE X15217_at REAL
@ATTRIBUTE X15218_at REAL
@ATTRIBUTE X15306_rna1_at REAL
@ATTRIBUTE X15341_at REAL
@ATTRIBUTE X15357_at REAL
@ATTRIBUTE X15376_at REAL
@ATTRIBUTE X15393_rna1_at REAL
@ATTRIBUTE X15414_at REAL
@ATTRIBUTE X15525_rna1_at REAL
@ATTRIBUTE X15573_at REAL
@ATTRIBUTE X15722_at REAL
@ATTRIBUTE X15822_at REAL
@ATTRIBUTE X15875_at REAL
@ATTRIBUTE X15880_at REAL
@ATTRIBUTE X15882_at REAL
@ATTRIBUTE X15940_at REAL
@ATTRIBUTE X15943_at REAL
@ATTRIBUTE X15949_at REAL
@ATTRIBUTE X16064_at REAL
@ATTRIBUTE X16135_at REAL
@ATTRIBUTE X16282_at REAL
@ATTRIBUTE X16316_at REAL
@ATTRIBUTE X16354_at REAL
@ATTRIBUTE X16396_at REAL
@ATTRIBUTE X16416_at REAL
@ATTRIBUTE X16560_at REAL
@ATTRIBUTE X16662_at REAL
@ATTRIBUTE X16663_at REAL
@ATTRIBUTE X16665_at REAL
@ATTRIBUTE X16667_at REAL
@ATTRIBUTE X16706_at REAL
@ATTRIBUTE X16707_at REAL
@ATTRIBUTE X16832_at REAL
@ATTRIBUTE X16901_at REAL
@ATTRIBUTE X16983_at REAL
@ATTRIBUTE X17025_at REAL
@ATTRIBUTE X17042_at REAL
@ATTRIBUTE X17094_at REAL
@ATTRIBUTE X17098_at REAL
@ATTRIBUTE X17206_at REAL
@ATTRIBUTE X17254_at REAL
@ATTRIBUTE X17576_at REAL
@ATTRIBUTE X17620_at REAL
@ATTRIBUTE X17622_at REAL
@ATTRIBUTE X17648_at REAL
@ATTRIBUTE X17651_at REAL
@ATTRIBUTE X51405_at REAL
@ATTRIBUTE X51408_at REAL
@ATTRIBUTE X51417_at REAL
@ATTRIBUTE X51420_at REAL
@ATTRIBUTE X51466_at REAL
@ATTRIBUTE X51521_at REAL
@ATTRIBUTE X51602_at REAL
@ATTRIBUTE X51630_at REAL
@ATTRIBUTE X51688_at REAL
@ATTRIBUTE X51730_at REAL
@ATTRIBUTE X51757_at REAL
@ATTRIBUTE X51801_at REAL
@ATTRIBUTE X51804_at REAL
@ATTRIBUTE X51952_xpt1_at REAL
@ATTRIBUTE X51953_at REAL
@ATTRIBUTE X51954_at REAL
@ATTRIBUTE X51956_rna1_at REAL
@ATTRIBUTE X51985_at REAL
@ATTRIBUTE X52001_at REAL
@ATTRIBUTE X52003_at REAL
@ATTRIBUTE X52005_at REAL
@ATTRIBUTE X52008_at REAL
@ATTRIBUTE X52011_at REAL
@ATTRIBUTE X52056_at REAL
@ATTRIBUTE X52142_at REAL
@ATTRIBUTE X52151_at REAL
@ATTRIBUTE X52192_at REAL
@ATTRIBUTE X52221_at REAL
@ATTRIBUTE X52425_at REAL
@ATTRIBUTE X52479_at REAL
@ATTRIBUTE X52520_at REAL
@ATTRIBUTE X52541_at REAL
@ATTRIBUTE X52599_at REAL
@ATTRIBUTE X52638_at REAL
@ATTRIBUTE X52730_rna1_at REAL
@ATTRIBUTE X52773_at REAL
@ATTRIBUTE X52851_rna1_at REAL
@ATTRIBUTE X52882_at REAL
@ATTRIBUTE X52943_at REAL
@ATTRIBUTE X52947_at REAL
@ATTRIBUTE X52966_at REAL
@ATTRIBUTE X53331_at REAL
@ATTRIBUTE X53414_at REAL
@ATTRIBUTE X53416_at REAL
@ATTRIBUTE X53586_rna1_at REAL
@ATTRIBUTE X53587_at REAL
@ATTRIBUTE X53742_at REAL
@ATTRIBUTE X53777_at REAL
@ATTRIBUTE X53793_at REAL
@ATTRIBUTE X53795_at REAL
@ATTRIBUTE X53961_at REAL
@ATTRIBUTE X54131_at REAL
@ATTRIBUTE X54150_at REAL
@ATTRIBUTE X54162_at REAL
@ATTRIBUTE X54232_at REAL
@ATTRIBUTE X54304_at REAL
@ATTRIBUTE X54326_at REAL
@ATTRIBUTE X54380_at REAL
@ATTRIBUTE X54637_at REAL
@ATTRIBUTE X54673_at REAL
@ATTRIBUTE X54816_at REAL
@ATTRIBUTE X54870_at REAL
@ATTRIBUTE X54871_at REAL
@ATTRIBUTE X54925_at REAL
@ATTRIBUTE X54936_at REAL
@ATTRIBUTE X54938_at REAL
@ATTRIBUTE X54941_at REAL
@ATTRIBUTE X54942_at REAL
@ATTRIBUTE X55079_rna1_at REAL
@ATTRIBUTE X55330_at REAL
@ATTRIBUTE X55448_cds2_at REAL
@ATTRIBUTE X55544_at REAL
@ATTRIBUTE X55666_at REAL
@ATTRIBUTE X55668_at REAL
@ATTRIBUTE X55715_at REAL
@ATTRIBUTE X55733_at REAL
@ATTRIBUTE X55740_at REAL
@ATTRIBUTE X55777_cds2_at REAL
@ATTRIBUTE X55885_at REAL
@ATTRIBUTE X55889_at REAL
@ATTRIBUTE X55954_at REAL
@ATTRIBUTE X56199_at REAL
@ATTRIBUTE X56253_rna1_at REAL
@ATTRIBUTE X56411_rna1_at REAL
@ATTRIBUTE X56465_at REAL
@ATTRIBUTE X56468_at REAL
@ATTRIBUTE X56494_at REAL
@ATTRIBUTE X56654_at REAL
@ATTRIBUTE X56667_at REAL
@ATTRIBUTE X56677_at REAL
@ATTRIBUTE X56692_at REAL
@ATTRIBUTE X56741_at REAL
@ATTRIBUTE X56807_at REAL
@ATTRIBUTE X56932_at REAL
@ATTRIBUTE X56997_rna1_at REAL
@ATTRIBUTE X57025_at REAL
@ATTRIBUTE X57129_at REAL
@ATTRIBUTE X57206_at REAL
@ATTRIBUTE X57303_at REAL
@ATTRIBUTE X57346_at REAL
@ATTRIBUTE X57398_at REAL
@ATTRIBUTE X57522_at REAL
@ATTRIBUTE X57766_at REAL
@ATTRIBUTE X57830_at REAL
@ATTRIBUTE X57959_at REAL
@ATTRIBUTE X58022_at REAL
@ATTRIBUTE X58079_at REAL
@ATTRIBUTE X58234_at REAL
@ATTRIBUTE X58255_at REAL
@ATTRIBUTE X58288_at REAL
@ATTRIBUTE X58377_at REAL
@ATTRIBUTE X58521_at REAL
@ATTRIBUTE X58529_at REAL
@ATTRIBUTE X58723_at REAL
@ATTRIBUTE X58964_at REAL
@ATTRIBUTE X58987_at REAL
@ATTRIBUTE X59065_at REAL
@ATTRIBUTE X59131_at REAL
@ATTRIBUTE X59350_at REAL
@ATTRIBUTE X59372_at REAL
@ATTRIBUTE X59373_at REAL
@ATTRIBUTE X59405_at REAL
@ATTRIBUTE X59417_at REAL
@ATTRIBUTE X59434_at REAL
@ATTRIBUTE X59543_at REAL
@ATTRIBUTE X59618_at REAL
@ATTRIBUTE X59656_at REAL
@ATTRIBUTE X59710_at REAL
@ATTRIBUTE X59711_at REAL
@ATTRIBUTE X59727_at REAL
@ATTRIBUTE X59766_at REAL
@ATTRIBUTE X59770_at REAL
@ATTRIBUTE X59798_at REAL
@ATTRIBUTE X59812_at REAL
@ATTRIBUTE X59834_at REAL
@ATTRIBUTE X59841_at REAL
@ATTRIBUTE X59871_at REAL
@ATTRIBUTE X59892_at REAL
@ATTRIBUTE X60036_at REAL
@ATTRIBUTE X60188_at REAL
@ATTRIBUTE X60221_at REAL
@ATTRIBUTE X60382_rna1_at REAL
@ATTRIBUTE X60483_at REAL
@ATTRIBUTE X60484_at REAL
@ATTRIBUTE X60486_at REAL
@ATTRIBUTE X60489_at REAL
@ATTRIBUTE X60592_at REAL
@ATTRIBUTE X60655_at REAL
@ATTRIBUTE X60673_rna1_at REAL
@ATTRIBUTE X60708_at REAL
@ATTRIBUTE X60957_at REAL
@ATTRIBUTE X60992_at REAL
@ATTRIBUTE X61070_at REAL
@ATTRIBUTE X61072_at REAL
@ATTRIBUTE X61079_at REAL
@ATTRIBUTE X61100_rna1_at REAL
@ATTRIBUTE X61118_rna1_at REAL
@ATTRIBUTE X61123_at REAL
@ATTRIBUTE X61177_at REAL
@ATTRIBUTE X61373_at REAL
@ATTRIBUTE X61587_at REAL
@ATTRIBUTE X61615_at REAL
@ATTRIBUTE X61970_at REAL
@ATTRIBUTE X62025_rna1_at REAL
@ATTRIBUTE X62048_at REAL
@ATTRIBUTE X62055_at REAL
@ATTRIBUTE X62078_at REAL
@ATTRIBUTE X62320_at REAL
@ATTRIBUTE X62466_at REAL
@ATTRIBUTE X62535_at REAL
@ATTRIBUTE X62573_at REAL
@ATTRIBUTE X62654_rna1_at REAL
@ATTRIBUTE X62691_at REAL
@ATTRIBUTE X62744_at REAL
@ATTRIBUTE X62822_at REAL
@ATTRIBUTE X63097_at REAL
@ATTRIBUTE X63187_at REAL
@ATTRIBUTE X63337_at REAL
@ATTRIBUTE X63359_at REAL
@ATTRIBUTE X63380_at REAL
@ATTRIBUTE X63417_at REAL
@ATTRIBUTE X63422_at REAL
@ATTRIBUTE X63454_at REAL
@ATTRIBUTE X63469_at REAL
@ATTRIBUTE X63527_at REAL
@ATTRIBUTE X63546_at REAL
@ATTRIBUTE X63563_at REAL
@ATTRIBUTE X63578_rna1_at REAL
@ATTRIBUTE X63597_at REAL
@ATTRIBUTE X63629_at REAL
@ATTRIBUTE X63657_at REAL
@ATTRIBUTE X63679_at REAL
@ATTRIBUTE X63692_at REAL
@ATTRIBUTE X63753_at REAL
@ATTRIBUTE X63755_at REAL
@ATTRIBUTE X63759_at REAL
@ATTRIBUTE X64037_at REAL
@ATTRIBUTE X64044_at REAL
@ATTRIBUTE X64229_at REAL
@ATTRIBUTE X64269_at REAL
@ATTRIBUTE X64330_at REAL
@ATTRIBUTE X64364_at REAL
@ATTRIBUTE X64559_at REAL
@ATTRIBUTE X64594_at REAL
@ATTRIBUTE X64643_at REAL
@ATTRIBUTE X64707_at REAL
@ATTRIBUTE X64728_at REAL
@ATTRIBUTE X64810_at REAL
@ATTRIBUTE X64838_at REAL
@ATTRIBUTE X64878_at REAL
@ATTRIBUTE X65233_at REAL
@ATTRIBUTE X65293_at REAL
@ATTRIBUTE X65550_at REAL
@ATTRIBUTE X65614_at REAL
@ATTRIBUTE X65633_at REAL
@ATTRIBUTE X65644_at REAL
@ATTRIBUTE X65663_at REAL
@ATTRIBUTE X65724_at REAL
@ATTRIBUTE X65867_at REAL
@ATTRIBUTE X65873_at REAL
@ATTRIBUTE X65977_at REAL
@ATTRIBUTE X66079_at REAL
@ATTRIBUTE X66114_rna1_at REAL
@ATTRIBUTE X66141_at REAL
@ATTRIBUTE X66171_at REAL
@ATTRIBUTE X66358_at REAL
@ATTRIBUTE X66360_at REAL
@ATTRIBUTE X66362_at REAL
@ATTRIBUTE X66363_at REAL
@ATTRIBUTE X66364_at REAL
@ATTRIBUTE X66365_at REAL
@ATTRIBUTE X66397_at REAL
@ATTRIBUTE X66401_cds1_at REAL
@ATTRIBUTE X66403_at REAL
@ATTRIBUTE X66417_at REAL
@ATTRIBUTE X66436_at REAL
@ATTRIBUTE X66503_at REAL
@ATTRIBUTE X66533_at REAL
@ATTRIBUTE X66534_at REAL
@ATTRIBUTE X66610_at REAL
@ATTRIBUTE X66839_at REAL
@ATTRIBUTE X66867_cds1_at REAL
@ATTRIBUTE X66899_at REAL
@ATTRIBUTE X66922_at REAL
@ATTRIBUTE X66945_at REAL
@ATTRIBUTE X67081_at REAL
@ATTRIBUTE X67098_at REAL
@ATTRIBUTE X67155_at REAL
@ATTRIBUTE X67247_rna1_at REAL
@ATTRIBUTE X67318_at REAL
@ATTRIBUTE X67325_at REAL
@ATTRIBUTE X67337_at REAL
@ATTRIBUTE X67594_at REAL
@ATTRIBUTE X67683_at REAL
@ATTRIBUTE X67697_at REAL
@ATTRIBUTE X67698_at REAL
@ATTRIBUTE X67734_at REAL
@ATTRIBUTE X67951_at REAL
@ATTRIBUTE X68149_at REAL
@ATTRIBUTE X68194_at REAL
@ATTRIBUTE X68242_at REAL
@ATTRIBUTE X68264_rna1_at REAL
@ATTRIBUTE X68277_at REAL
@ATTRIBUTE X68314_at REAL
@ATTRIBUTE X68486_at REAL
@ATTRIBUTE X68487_at REAL
@ATTRIBUTE X68560_at REAL
@ATTRIBUTE X68561_at REAL
@ATTRIBUTE X68733_rna1_at REAL
@ATTRIBUTE X68742_at REAL
@ATTRIBUTE X68836_at REAL
@ATTRIBUTE X68994_at REAL
@ATTRIBUTE X69089_at REAL
@ATTRIBUTE X69090_at REAL
@ATTRIBUTE X69111_at REAL
@ATTRIBUTE X69141_at REAL
@ATTRIBUTE X69150_at REAL
@ATTRIBUTE X69391_at REAL
@ATTRIBUTE X69398_at REAL
@ATTRIBUTE X69433_at REAL
@ATTRIBUTE X69550_at REAL
@ATTRIBUTE X69636_at REAL
@ATTRIBUTE X69699_at REAL
@ATTRIBUTE X69819_at REAL
@ATTRIBUTE X69838_at REAL
@ATTRIBUTE X69878_at REAL
@ATTRIBUTE X69908_rna1_at REAL
@ATTRIBUTE X69910_at REAL
@ATTRIBUTE X69978_at REAL
@ATTRIBUTE X70040_at REAL
@ATTRIBUTE X70070_at REAL
@ATTRIBUTE X70083_at REAL
@ATTRIBUTE X70218_at REAL
@ATTRIBUTE X70297_at REAL
@ATTRIBUTE X70340_at REAL
@ATTRIBUTE X70394_at REAL
@ATTRIBUTE X70476_at REAL
@ATTRIBUTE X70649_at REAL
@ATTRIBUTE X70683_at REAL
@ATTRIBUTE X70991_at REAL
@ATTRIBUTE X71125_at REAL
@ATTRIBUTE X71129_at REAL
@ATTRIBUTE X71135_at REAL
@ATTRIBUTE X71348_at REAL
@ATTRIBUTE X71428_at REAL
@ATTRIBUTE X71490_at REAL
@ATTRIBUTE X71874_cds1_at REAL
@ATTRIBUTE X71877_at REAL
@ATTRIBUTE X71973_at REAL
@ATTRIBUTE X72012_at REAL
@ATTRIBUTE X72177_rna1_at REAL
@ATTRIBUTE X72308_at REAL
@ATTRIBUTE X72755_at REAL
@ATTRIBUTE X72790_at REAL
@ATTRIBUTE X72841_at REAL
@ATTRIBUTE X72879_at REAL
@ATTRIBUTE X72882_at REAL
@ATTRIBUTE X72925_at REAL
@ATTRIBUTE X72964_at REAL
@ATTRIBUTE X73079_at REAL
@ATTRIBUTE X73113_at REAL
@ATTRIBUTE X73460_at REAL
@ATTRIBUTE X73501_at REAL
@ATTRIBUTE X73608_at REAL
@ATTRIBUTE X73874_at REAL
@ATTRIBUTE X73882_at REAL
@ATTRIBUTE X74008_at REAL
@ATTRIBUTE X74039_at REAL
@ATTRIBUTE X74104_at REAL
@ATTRIBUTE X74262_at REAL
@ATTRIBUTE X74295_at REAL
@ATTRIBUTE X74328_rna1_at REAL
@ATTRIBUTE X74330_at REAL
@ATTRIBUTE X74331_at REAL
@ATTRIBUTE X74496_at REAL
@ATTRIBUTE X74570_at REAL
@ATTRIBUTE X74614_at REAL
@ATTRIBUTE X74764_at REAL
@ATTRIBUTE X74794_at REAL
@ATTRIBUTE X74795_at REAL
@ATTRIBUTE X74801_at REAL
@ATTRIBUTE X74819_at REAL
@ATTRIBUTE X74837_at REAL
@ATTRIBUTE X75042_at REAL
@ATTRIBUTE X75208_at REAL
@ATTRIBUTE X75252_at REAL
@ATTRIBUTE X75304_at REAL
@ATTRIBUTE X75308_at REAL
@ATTRIBUTE X75315_at REAL
@ATTRIBUTE X75342_at REAL
@ATTRIBUTE X75535_at REAL
@ATTRIBUTE X75546_at REAL
@ATTRIBUTE X75593_at REAL
@ATTRIBUTE X75756_at REAL
@ATTRIBUTE X75861_at REAL
@ATTRIBUTE X75917_at REAL
@ATTRIBUTE X75958_at REAL
@ATTRIBUTE X75962_at REAL
@ATTRIBUTE X76013_at REAL
@ATTRIBUTE X76029_at REAL
@ATTRIBUTE X76040_at REAL
@ATTRIBUTE X76057_at REAL
@ATTRIBUTE X76059_at REAL
@ATTRIBUTE X76061_at REAL
@ATTRIBUTE X76092_at REAL
@ATTRIBUTE X76104_at REAL
@ATTRIBUTE X76105_at REAL
@ATTRIBUTE X76132_at REAL
@ATTRIBUTE X76180_at REAL
@ATTRIBUTE X76228_at REAL
@ATTRIBUTE X76302_at REAL
@ATTRIBUTE X76342_at REAL
@ATTRIBUTE X76383_at REAL
@ATTRIBUTE X76498_at REAL
@ATTRIBUTE X76534_at REAL
@ATTRIBUTE X76538_at REAL
@ATTRIBUTE X76648_at REAL
@ATTRIBUTE X76717_at REAL
@ATTRIBUTE X76732_at REAL
@ATTRIBUTE X76770_at REAL
@ATTRIBUTE X77094_at REAL
@ATTRIBUTE X77166_at REAL
@ATTRIBUTE X77197_at REAL
@ATTRIBUTE X77307_at REAL
@ATTRIBUTE X77366_at REAL
@ATTRIBUTE X77383_at REAL
@ATTRIBUTE X77533_at REAL
@ATTRIBUTE X77548_at REAL
@ATTRIBUTE X77584_at REAL
@ATTRIBUTE X77737_at REAL
@ATTRIBUTE X77744_at REAL
@ATTRIBUTE X77748_at REAL
@ATTRIBUTE X77794_at REAL
@ATTRIBUTE X77909_at REAL
@ATTRIBUTE X78031_at REAL
@ATTRIBUTE X78121_at REAL
@ATTRIBUTE X78136_at REAL
@ATTRIBUTE X78342_at REAL
@ATTRIBUTE X78520_at REAL
@ATTRIBUTE X78549_at REAL
@ATTRIBUTE X78565_at REAL
@ATTRIBUTE X78578_at REAL
@ATTRIBUTE X78627_at REAL
@ATTRIBUTE X78669_at REAL
@ATTRIBUTE X78678_at REAL
@ATTRIBUTE X78687_at REAL
@ATTRIBUTE X78706_at REAL
@ATTRIBUTE X78710_at REAL
@ATTRIBUTE X78817_at REAL
@ATTRIBUTE X78924_at REAL
@ATTRIBUTE X78925_at REAL
@ATTRIBUTE X78926_at REAL
@ATTRIBUTE X78933_at REAL
@ATTRIBUTE X78992_at REAL
@ATTRIBUTE X79066_at REAL
@ATTRIBUTE X79067_at REAL
@ATTRIBUTE X79201_at REAL
@ATTRIBUTE X79204_at REAL
@ATTRIBUTE X79234_at REAL
@ATTRIBUTE X79353_at REAL
@ATTRIBUTE X79439_at REAL
@ATTRIBUTE X79440_at REAL
@ATTRIBUTE X79483_at REAL
@ATTRIBUTE X79510_at REAL
@ATTRIBUTE X79536_at REAL
@ATTRIBUTE X79568_at REAL
@ATTRIBUTE X79780_at REAL
@ATTRIBUTE X79781_at REAL
@ATTRIBUTE X79865_at REAL
@ATTRIBUTE X79882_at REAL
@ATTRIBUTE X79888_at REAL
@ATTRIBUTE X79981_at REAL
@ATTRIBUTE X79984_at REAL
@ATTRIBUTE X80026_at REAL
@ATTRIBUTE X80062_at REAL
@ATTRIBUTE X80198_at REAL
@ATTRIBUTE X80199_at REAL
@ATTRIBUTE X80200_at REAL
@ATTRIBUTE X80230_at REAL
@ATTRIBUTE X80343_at REAL
@ATTRIBUTE X80497_at REAL
@ATTRIBUTE X80507_at REAL
@ATTRIBUTE X80590_at REAL
@ATTRIBUTE X80692_at REAL
@ATTRIBUTE X80695_at REAL
@ATTRIBUTE X80754_at REAL
@ATTRIBUTE X80822_at REAL
@ATTRIBUTE X80907_at REAL
@ATTRIBUTE X80909_at REAL
@ATTRIBUTE X80910_at REAL
@ATTRIBUTE X80915_rna1_at REAL
@ATTRIBUTE X80923_at REAL
@ATTRIBUTE X81003_at REAL
@ATTRIBUTE X81198_at REAL
@ATTRIBUTE X81333_at REAL
@ATTRIBUTE X81372_at REAL
@ATTRIBUTE X81420_at REAL
@ATTRIBUTE X81438_at REAL
@ATTRIBUTE X81479_at REAL
@ATTRIBUTE X81636_at REAL
@ATTRIBUTE X81788_at REAL
@ATTRIBUTE X81817_at REAL
@ATTRIBUTE X81882_at REAL
@ATTRIBUTE X81889_at REAL
@ATTRIBUTE X81892_at REAL
@ATTRIBUTE X81895_at REAL
@ATTRIBUTE X82018_at REAL
@ATTRIBUTE X82068_at REAL
@ATTRIBUTE X82103_at REAL
@ATTRIBUTE X82125_at REAL
@ATTRIBUTE X82153_at REAL
@ATTRIBUTE X82200_at REAL
@ATTRIBUTE X82207_at REAL
@ATTRIBUTE X82224_at REAL
@ATTRIBUTE X82240_rna1_at REAL
@ATTRIBUTE X82324_at REAL
@ATTRIBUTE X82434_at REAL
@ATTRIBUTE X82456_at REAL
@ATTRIBUTE X82494_at REAL
@ATTRIBUTE X82539_at REAL
@ATTRIBUTE X82554_rna1_at REAL
@ATTRIBUTE X82629_at REAL
@ATTRIBUTE X82634_at REAL
@ATTRIBUTE X82676_at REAL
@ATTRIBUTE X82693_at REAL
@ATTRIBUTE X82877_at REAL
@ATTRIBUTE X82895_at REAL
@ATTRIBUTE X83107_at REAL
@ATTRIBUTE X83127_at REAL
@ATTRIBUTE X83218_at REAL
@ATTRIBUTE X83368_at REAL
@ATTRIBUTE X83378_at REAL
@ATTRIBUTE X83412_at REAL
@ATTRIBUTE X83425_at REAL
@ATTRIBUTE X83441_at REAL
@ATTRIBUTE X83543_at REAL
@ATTRIBUTE X83572_at REAL
@ATTRIBUTE X83573_at REAL
@ATTRIBUTE X83618_at REAL
@ATTRIBUTE X83703_at REAL
@ATTRIBUTE X83928_at REAL
@ATTRIBUTE X83973_at REAL
@ATTRIBUTE X84002_at REAL
@ATTRIBUTE X84003_at REAL
@ATTRIBUTE X84194_at REAL
@ATTRIBUTE X84195_at REAL
@ATTRIBUTE X84373_at REAL
@ATTRIBUTE X84707_rna1_at REAL
@ATTRIBUTE X84709_at REAL
@ATTRIBUTE X84740_at REAL
@ATTRIBUTE X84746_at REAL
@ATTRIBUTE X84908_at REAL
@ATTRIBUTE X85106_at REAL
@ATTRIBUTE X85133_at REAL
@ATTRIBUTE X85134_rna1_at REAL
@ATTRIBUTE X85178_at REAL
@ATTRIBUTE X85237_at REAL
@ATTRIBUTE X85372_at REAL
@ATTRIBUTE X85373_at REAL
@ATTRIBUTE X85545_at REAL
@ATTRIBUTE X85740_at REAL
@ATTRIBUTE X85750_at REAL
@ATTRIBUTE X85753_at REAL
@ATTRIBUTE X85785_rna1_at REAL
@ATTRIBUTE X85786_at REAL
@ATTRIBUTE X86012_at REAL
@ATTRIBUTE X86018_at REAL
@ATTRIBUTE X86019_at REAL
@ATTRIBUTE X86098_at REAL
@ATTRIBUTE X86163_at REAL
@ATTRIBUTE X86400_at REAL
@ATTRIBUTE X86564_at REAL
@ATTRIBUTE X86570_at REAL
@ATTRIBUTE X86681_at REAL
@ATTRIBUTE X86691_at REAL
@ATTRIBUTE X86693_at REAL
@ATTRIBUTE X86779_at REAL
@ATTRIBUTE X86809_at REAL
@ATTRIBUTE X86816_at REAL
@ATTRIBUTE X87159_at REAL
@ATTRIBUTE X87160_at REAL
@ATTRIBUTE X87176_at REAL
@ATTRIBUTE X87212_at REAL
@ATTRIBUTE X87237_at REAL
@ATTRIBUTE X87241_at REAL
@ATTRIBUTE X87342_at REAL
@ATTRIBUTE X87613_at REAL
@ATTRIBUTE X87767_at REAL
@ATTRIBUTE X87838_at REAL
@ATTRIBUTE X87843_at REAL
@ATTRIBUTE X87852_at REAL
@ATTRIBUTE X87870_at REAL
@ATTRIBUTE X87904_at REAL
@ATTRIBUTE X89059_at REAL
@ATTRIBUTE X89066_at REAL
@ATTRIBUTE X89067_at REAL
@ATTRIBUTE X89211_at REAL
@ATTRIBUTE X89267_at REAL
@ATTRIBUTE X89398_cds2_at REAL
@ATTRIBUTE X89416_at REAL
@ATTRIBUTE X89426_at REAL
@ATTRIBUTE X89576_at REAL
@ATTRIBUTE X89750_at REAL
@ATTRIBUTE X89894_at REAL
@ATTRIBUTE X89960_at REAL
@ATTRIBUTE X89984_at REAL
@ATTRIBUTE X89985_at REAL
@ATTRIBUTE X90568_at REAL
@ATTRIBUTE X90761_at REAL
@ATTRIBUTE X90763_at REAL
@ATTRIBUTE X90780_rna1_at REAL
@ATTRIBUTE X90828_at REAL
@ATTRIBUTE X90840_at REAL
@ATTRIBUTE X90857_at REAL
@ATTRIBUTE X90858_at REAL
@ATTRIBUTE X90872_at REAL
@ATTRIBUTE X90908_at REAL
@ATTRIBUTE X90978_at REAL
@ATTRIBUTE X90999_at REAL
@ATTRIBUTE X91103_at REAL
@ATTRIBUTE X91117_rna1_at REAL
@ATTRIBUTE X91141_at REAL
@ATTRIBUTE X91148_at REAL
@ATTRIBUTE X91220_at REAL
@ATTRIBUTE X91247_at REAL
@ATTRIBUTE X91249_at REAL
@ATTRIBUTE X91257_at REAL
@ATTRIBUTE X91348_at REAL
@ATTRIBUTE X91504_at REAL
@ATTRIBUTE X91648_at REAL
@ATTRIBUTE X91788_at REAL
@ATTRIBUTE X91809_at REAL
@ATTRIBUTE X91868_at REAL
@ATTRIBUTE X91992_at REAL
@ATTRIBUTE X92098_at REAL
@ATTRIBUTE X92106_at REAL
@ATTRIBUTE X92110_at REAL
@ATTRIBUTE X92396_at REAL
@ATTRIBUTE X92475_at REAL
@ATTRIBUTE X92521_at REAL
@ATTRIBUTE X92689_at REAL
@ATTRIBUTE X92715_at REAL
@ATTRIBUTE X92720_at REAL
@ATTRIBUTE X92744_at REAL
@ATTRIBUTE X92762_at REAL
@ATTRIBUTE X92814_at REAL
@ATTRIBUTE X92896_at REAL
@ATTRIBUTE X92972_at REAL
@ATTRIBUTE X93017_at REAL
@ATTRIBUTE X93036_at REAL
@ATTRIBUTE X93498_at REAL
@ATTRIBUTE X93499_at REAL
@ATTRIBUTE X93510_at REAL
@ATTRIBUTE X93512_at REAL
@ATTRIBUTE X93920_at REAL
@ATTRIBUTE X93921_at REAL
@ATTRIBUTE X93996_rna1_at REAL
@ATTRIBUTE X94232_at REAL
@ATTRIBUTE X94333_at REAL
@ATTRIBUTE X94453_at REAL
@ATTRIBUTE X94612_at REAL
@ATTRIBUTE X94629_at REAL
@ATTRIBUTE X94703_at REAL
@ATTRIBUTE X94754_at REAL
@ATTRIBUTE X94910_at REAL
@ATTRIBUTE X95073_at REAL
@ATTRIBUTE X95095_at REAL
@ATTRIBUTE X95152_rna1_at REAL
@ATTRIBUTE X95190_at REAL
@ATTRIBUTE X95191_at REAL
@ATTRIBUTE X95237_at REAL
@ATTRIBUTE X95239_at REAL
@ATTRIBUTE X95289_at REAL
@ATTRIBUTE X95384_at REAL
@ATTRIBUTE X95404_at REAL
@ATTRIBUTE X95406_at REAL
@ATTRIBUTE X95586_at REAL
@ATTRIBUTE X95592_at REAL
@ATTRIBUTE X95648_at REAL
@ATTRIBUTE X95654_at REAL
@ATTRIBUTE X95715_at REAL
@ATTRIBUTE X95735_at REAL
@ATTRIBUTE X95826_at REAL
@ATTRIBUTE X96381_rna1_at REAL
@ATTRIBUTE X96401_at REAL
@ATTRIBUTE X96484_at REAL
@ATTRIBUTE X96584_at REAL
@ATTRIBUTE X96586_at REAL
@ATTRIBUTE X96698_at REAL
@ATTRIBUTE X96719_at REAL
@ATTRIBUTE X96752_at REAL
@ATTRIBUTE X96753_at REAL
@ATTRIBUTE X96783_rna1_at REAL
@ATTRIBUTE X96849_at REAL
@ATTRIBUTE X96924_rna1_at REAL
@ATTRIBUTE X96969_at REAL
@ATTRIBUTE X97058_at REAL
@ATTRIBUTE X97064_at REAL
@ATTRIBUTE X97065_at REAL
@ATTRIBUTE X97074_at REAL
@ATTRIBUTE X97160_rna1_at REAL
@ATTRIBUTE X97198_at REAL
@ATTRIBUTE X97249_at REAL
@ATTRIBUTE X97301_at REAL
@ATTRIBUTE X97302_at REAL
@ATTRIBUTE X97303_at REAL
@ATTRIBUTE X97324_at REAL
@ATTRIBUTE X97335_at REAL
@ATTRIBUTE X97544_at REAL
@ATTRIBUTE X97630_at REAL
@ATTRIBUTE X97671_at REAL
@ATTRIBUTE X97674_at REAL
@ATTRIBUTE X97675_rna1_at REAL
@ATTRIBUTE X97795_at REAL
@ATTRIBUTE X98001_at REAL
@ATTRIBUTE X98085_at REAL
@ATTRIBUTE X98172_at REAL
@ATTRIBUTE X98176_at REAL
@ATTRIBUTE X98206_at REAL
@ATTRIBUTE X98248_rna1_at REAL
@ATTRIBUTE X98258_at REAL
@ATTRIBUTE X98260_at REAL
@ATTRIBUTE X98261_at REAL
@ATTRIBUTE X98263_at REAL
@ATTRIBUTE X98266_cds2_at REAL
@ATTRIBUTE X98307_at REAL
@ATTRIBUTE X98311_at REAL
@ATTRIBUTE X98330_at REAL
@ATTRIBUTE X98411_at REAL
@ATTRIBUTE X98507_at REAL
@ATTRIBUTE X98743_at REAL
@ATTRIBUTE X98801_at REAL
@ATTRIBUTE X98833_rna1_at REAL
@ATTRIBUTE X98834_rna1_at REAL
@ATTRIBUTE X99050_rna1_at REAL
@ATTRIBUTE X99076_rna1_at REAL
@ATTRIBUTE X99101_at REAL
@ATTRIBUTE X99140_at REAL
@ATTRIBUTE X99141_at REAL
@ATTRIBUTE X99142_at REAL
@ATTRIBUTE X99209_at REAL
@ATTRIBUTE X99226_at REAL
@ATTRIBUTE X99268_at REAL
@ATTRIBUTE X99296_xpt1_at REAL
@ATTRIBUTE X99325_at REAL
@ATTRIBUTE X99350_rna1_at REAL
@ATTRIBUTE X99459_at REAL
@ATTRIBUTE X99584_at REAL
@ATTRIBUTE X99585_at REAL
@ATTRIBUTE X99656_at REAL
@ATTRIBUTE X99657_at REAL
@ATTRIBUTE X99664_at REAL
@ATTRIBUTE X99687_at REAL
@ATTRIBUTE X99688_at REAL
@ATTRIBUTE X99699_at REAL
@ATTRIBUTE X99720_rna1_at REAL
@ATTRIBUTE X99728_at REAL
@ATTRIBUTE X99802_at REAL
@ATTRIBUTE X99894_at REAL
@ATTRIBUTE X99920_at REAL
@ATTRIBUTE X99947_at REAL
@ATTRIBUTE X99961_at REAL
@ATTRIBUTE Y00062_at REAL
@ATTRIBUTE Y00064_at REAL
@ATTRIBUTE Y00067_rna1_at REAL
@ATTRIBUTE Y00281_at REAL
@ATTRIBUTE Y00282_at REAL
@ATTRIBUTE Y00291_at REAL
@ATTRIBUTE Y00317_at REAL
@ATTRIBUTE Y00318_at REAL
@ATTRIBUTE Y00433_at REAL
@ATTRIBUTE Y00486_rna1_at REAL
@ATTRIBUTE Y00503_at REAL
@ATTRIBUTE Y00636_at REAL
@ATTRIBUTE Y00705_at REAL
@ATTRIBUTE Y00757_at REAL
@ATTRIBUTE Y00764_at REAL
@ATTRIBUTE Y00796_at REAL
@ATTRIBUTE Y00815_at REAL
@ATTRIBUTE Y00970_at REAL
@ATTRIBUTE Y00971_at REAL
@ATTRIBUTE Y00978_at REAL
@ATTRIBUTE Y07512_at REAL
@ATTRIBUTE Y07595_at REAL
@ATTRIBUTE Y07596_at REAL
@ATTRIBUTE Y07604_at REAL
@ATTRIBUTE Y07683_at REAL
@ATTRIBUTE Y07701_at REAL
@ATTRIBUTE Y07707_at REAL
@ATTRIBUTE Y07755_at REAL
@ATTRIBUTE Y07759_at REAL
@ATTRIBUTE Y07828_at REAL
@ATTRIBUTE Y07829_xpt3_at REAL
@ATTRIBUTE Y07829_xpt4_at REAL
@ATTRIBUTE Y07846_at REAL
@ATTRIBUTE Y07847_at REAL
@ATTRIBUTE Y07867_at REAL
@ATTRIBUTE Y08134_at REAL
@ATTRIBUTE Y08136_at REAL
@ATTRIBUTE Y08200_at REAL
@ATTRIBUTE Y08223_at REAL
@ATTRIBUTE Y08263_at REAL
@ATTRIBUTE Y08302_at REAL
@ATTRIBUTE Y08319_at REAL
@ATTRIBUTE Y08374_rna1_at REAL
@ATTRIBUTE Y08409_at REAL
@ATTRIBUTE Y08564_at REAL
@ATTRIBUTE Y08612_at REAL
@ATTRIBUTE Y08613_at REAL
@ATTRIBUTE Y08614_at REAL
@ATTRIBUTE Y08639_at REAL
@ATTRIBUTE Y08836_at REAL
@ATTRIBUTE Y08837_at REAL
@ATTRIBUTE Y08915_at REAL
@ATTRIBUTE Y08976_at REAL
@ATTRIBUTE Y08991_at REAL
@ATTRIBUTE Y08999_at REAL
@ATTRIBUTE Y09022_at REAL
@ATTRIBUTE Y09216_at REAL
@ATTRIBUTE Y09267_at REAL
@ATTRIBUTE Y09305_at REAL
@ATTRIBUTE Y09306_at REAL
@ATTRIBUTE Y09321_at REAL
@ATTRIBUTE Y09443_at REAL
@ATTRIBUTE Y09561_at REAL
@ATTRIBUTE Y09615_at REAL
@ATTRIBUTE Y09616_at REAL
@ATTRIBUTE Y09836_at REAL
@ATTRIBUTE Y09858_at REAL
@ATTRIBUTE Y09912_rna1_at REAL
@ATTRIBUTE Y09980_rna4_at REAL
@ATTRIBUTE Y10032_at REAL
@ATTRIBUTE Y10055_at REAL
@ATTRIBUTE Y10202_at REAL
@ATTRIBUTE Y10204_at REAL
@ATTRIBUTE Y10205_at REAL
@ATTRIBUTE Y10207_at REAL
@ATTRIBUTE Y10209_at REAL
@ATTRIBUTE Y10210_at REAL
@ATTRIBUTE Y10256_at REAL
@ATTRIBUTE Y10260_at REAL
@ATTRIBUTE Y10275_at REAL
@ATTRIBUTE Y10313_at REAL
@ATTRIBUTE Y10376_at REAL
@ATTRIBUTE Y10505_at REAL
@ATTRIBUTE Y10506_at REAL
@ATTRIBUTE Y10510_at REAL
@ATTRIBUTE Y10511_at REAL
@ATTRIBUTE Y10512_at REAL
@ATTRIBUTE Y10515_at REAL
@ATTRIBUTE Y10517_at REAL
@ATTRIBUTE Y10518_at REAL
@ATTRIBUTE Y10571_at REAL
@ATTRIBUTE Y10615_at REAL
@ATTRIBUTE Y10659_at REAL
@ATTRIBUTE Y10812_at REAL
@ATTRIBUTE Y10871_at REAL
@ATTRIBUTE Y10936_at REAL
@ATTRIBUTE Y11174_at REAL
@ATTRIBUTE Y11180_at REAL
@ATTRIBUTE Y11215_at REAL
@ATTRIBUTE Y11251_at REAL
@ATTRIBUTE Y11306_rna1_at REAL
@ATTRIBUTE Y11416_at REAL
@ATTRIBUTE Y11651_at REAL
@ATTRIBUTE Y11681_at REAL
@ATTRIBUTE Y11709_at REAL
@ATTRIBUTE Y11710_rna1_at REAL
@ATTRIBUTE Y11897_at REAL
@ATTRIBUTE Y11999_at REAL
@ATTRIBUTE Y12394_at REAL
@ATTRIBUTE Y12478_at REAL
@ATTRIBUTE Y12556_at REAL
@ATTRIBUTE Y12670_at REAL
@ATTRIBUTE Y12711_at REAL
@ATTRIBUTE Y12812_at REAL
@ATTRIBUTE Y12856_at REAL
@ATTRIBUTE Y13115_at REAL
@ATTRIBUTE Y13153_at REAL
@ATTRIBUTE Y13247_at REAL
@ATTRIBUTE Y13620_at REAL
@ATTRIBUTE Y13896_at REAL
@ATTRIBUTE Y14140_at REAL
@ATTRIBUTE Z11502_at REAL
@ATTRIBUTE Z11559_at REAL
@ATTRIBUTE Z11695_at REAL
@ATTRIBUTE Z11697_at REAL
@ATTRIBUTE Z11737_at REAL
@ATTRIBUTE Z11793_at REAL
@ATTRIBUTE Z11850_at REAL
@ATTRIBUTE Z12173_at REAL
@ATTRIBUTE Z12830_at REAL
@ATTRIBUTE Z12962_at REAL
@ATTRIBUTE Z14000_at REAL
@ATTRIBUTE Z14093_at REAL
@ATTRIBUTE Z14244_at REAL
@ATTRIBUTE Z14982_rna1_at REAL
@ATTRIBUTE Z15005_at REAL
@ATTRIBUTE Z15108_at REAL
@ATTRIBUTE Z15114_at REAL
@ATTRIBUTE Z17227_at REAL
@ATTRIBUTE Z18859_rna1_at REAL
@ATTRIBUTE Z18948_at REAL
@ATTRIBUTE Z18951_at REAL
@ATTRIBUTE Z18954_at REAL
@ATTRIBUTE Z19002_at REAL
@ATTRIBUTE Z19574_rna1_at REAL
@ATTRIBUTE Z19585_at REAL
@ATTRIBUTE Z21488_at REAL
@ATTRIBUTE Z21507_at REAL
@ATTRIBUTE Z21707_at REAL
@ATTRIBUTE Z21966_at REAL
@ATTRIBUTE Z22534_at REAL
@ATTRIBUTE Z22535_at REAL
@ATTRIBUTE Z22536_at REAL
@ATTRIBUTE Z22548_at REAL
@ATTRIBUTE Z22551_at REAL
@ATTRIBUTE Z22555_at REAL
@ATTRIBUTE Z22780_at REAL
@ATTRIBUTE Z22865_at REAL
@ATTRIBUTE Z22970_at REAL
@ATTRIBUTE Z23064_at REAL
@ATTRIBUTE Z23090_at REAL
@ATTRIBUTE Z23115_at REAL
@ATTRIBUTE Z24459_xpt5_at REAL
@ATTRIBUTE Z24680_at REAL
@ATTRIBUTE Z24724_at REAL
@ATTRIBUTE Z24725_at REAL
@ATTRIBUTE Z24727_at REAL
@ATTRIBUTE Z25535_at REAL
@ATTRIBUTE Z25749_rna1_at REAL
@ATTRIBUTE Z25884_at REAL
@ATTRIBUTE Z26256_at REAL
@ATTRIBUTE Z26317_at REAL
@ATTRIBUTE Z26634_at REAL
@ATTRIBUTE Z26653_at REAL
@ATTRIBUTE Z26876_at REAL
@ATTRIBUTE Z27113_at REAL
@ATTRIBUTE Z28339_at REAL
@ATTRIBUTE Z28407_at REAL
@ATTRIBUTE Z29064_at REAL
@ATTRIBUTE Z29067_at REAL
@ATTRIBUTE Z29074_at REAL
@ATTRIBUTE Z29077_xpt1_at REAL
@ATTRIBUTE Z29083_at REAL
@ATTRIBUTE Z29090_at REAL
@ATTRIBUTE Z29331_at REAL
@ATTRIBUTE Z29481_at REAL
@ATTRIBUTE Z29505_at REAL
@ATTRIBUTE Z29572_at REAL
@ATTRIBUTE Z29574_at REAL
@ATTRIBUTE Z29678_at REAL
@ATTRIBUTE Z30425_at REAL
@ATTRIBUTE Z30426_at REAL
@ATTRIBUTE Z31357_at REAL
@ATTRIBUTE Z32684_at REAL
@ATTRIBUTE Z32765_at REAL
@ATTRIBUTE Z33642_at REAL
@ATTRIBUTE Z33905_at REAL
@ATTRIBUTE Z34897_at REAL
@ATTRIBUTE Z34918_at REAL
@ATTRIBUTE Z34975_at REAL
@ATTRIBUTE Z35093_at REAL
@ATTRIBUTE Z35102_at REAL
@ATTRIBUTE Z35227_at REAL
@ATTRIBUTE Z35278_at REAL
@ATTRIBUTE Z35307_at REAL
@ATTRIBUTE Z35309_at REAL
@ATTRIBUTE Z35491_at REAL
@ATTRIBUTE Z36531_at REAL
@ATTRIBUTE Z36714_at REAL
@ATTRIBUTE Z36715_at REAL
@ATTRIBUTE Z37166_at REAL
@ATTRIBUTE Z37976_at REAL
@ATTRIBUTE Z37986_at REAL
@ATTRIBUTE Z38026_at REAL
@ATTRIBUTE Z46376_rna1_at REAL
@ATTRIBUTE Z46629_at REAL
@ATTRIBUTE Z46788_at REAL
@ATTRIBUTE Z46967_at REAL
@ATTRIBUTE Z46973_at REAL
@ATTRIBUTE Z47043_at REAL
@ATTRIBUTE Z47087_at REAL
@ATTRIBUTE Z47553_at REAL
@ATTRIBUTE Z47727_at REAL
@ATTRIBUTE Z48042_at REAL
@ATTRIBUTE Z48051_rna1_at REAL
@ATTRIBUTE Z48054_at REAL
@ATTRIBUTE Z48199_at REAL
@ATTRIBUTE Z48475_at REAL
@ATTRIBUTE Z48481_at REAL
@ATTRIBUTE Z48510_at REAL
@ATTRIBUTE Z48511_at REAL
@ATTRIBUTE Z48512_at REAL
@ATTRIBUTE Z48520_at REAL
@ATTRIBUTE Z48541_at REAL
@ATTRIBUTE Z48570_at REAL
@ATTRIBUTE Z48579_at REAL
@ATTRIBUTE Z48605_at REAL
@ATTRIBUTE Z48633_at REAL
@ATTRIBUTE Z48804_at REAL
@ATTRIBUTE Z48923_at REAL
@ATTRIBUTE Z48950_at REAL
@ATTRIBUTE Z49099_at REAL
@ATTRIBUTE Z49155_at REAL
@ATTRIBUTE Z49194_at REAL
@ATTRIBUTE Z49205_at REAL
@ATTRIBUTE Z49208_at REAL
@ATTRIBUTE Z49254_at REAL
@ATTRIBUTE Z49269_at REAL
@ATTRIBUTE Z49878_at REAL
@ATTRIBUTE Z49989_at REAL
@ATTRIBUTE Z49995_at REAL
@ATTRIBUTE Z50022_at REAL
@ATTRIBUTE Z50053_at REAL
@ATTRIBUTE Z50194_at REAL
@ATTRIBUTE Z50749_at REAL
@ATTRIBUTE Z50781_at REAL
@ATTRIBUTE Z50853_at REAL
@ATTRIBUTE Z56281_at REAL
@ATTRIBUTE Z67743_at REAL
@ATTRIBUTE Z68129_cds1_at REAL
@ATTRIBUTE Z68204_at REAL
@ATTRIBUTE Z68747_at REAL
@ATTRIBUTE Z69720_at REAL
@ATTRIBUTE Z69881_at REAL
@ATTRIBUTE Z69915_at REAL
@ATTRIBUTE Z69923_at REAL
@ATTRIBUTE Z70219_at REAL
@ATTRIBUTE Z70220_at REAL
@ATTRIBUTE Z70222_at REAL
@ATTRIBUTE Z70295_at REAL
@ATTRIBUTE Z70723_at REAL
@ATTRIBUTE Z70759_at REAL
@ATTRIBUTE Z71389_at REAL
@ATTRIBUTE Z71460_at REAL
@ATTRIBUTE Z72499_at REAL
@ATTRIBUTE Z73497_at REAL
@ATTRIBUTE Z73677_at REAL
@ATTRIBUTE Z73903_at REAL
@ATTRIBUTE Z75330_at REAL
@ATTRIBUTE Z78289_at REAL
@ATTRIBUTE Z78290_at REAL
@ATTRIBUTE Z78291_at REAL
@ATTRIBUTE Z79581_at REAL
@ATTRIBUTE Z80776_at REAL
@ATTRIBUTE Z80777_at REAL
@ATTRIBUTE Z80788_at REAL
@ATTRIBUTE Z81326_at REAL
@ATTRIBUTE Z83741_at REAL
@ATTRIBUTE Z83742_at REAL
@ATTRIBUTE Z83745_at REAL
@ATTRIBUTE Z83799_at REAL
@ATTRIBUTE Z83800_at REAL
@ATTRIBUTE Z83802_at REAL
@ATTRIBUTE Z83803_at REAL
@ATTRIBUTE Z83804_at REAL
@ATTRIBUTE Z83805_at REAL
@ATTRIBUTE Z83806_at REAL
@ATTRIBUTE Z83821_cds2_at REAL
@ATTRIBUTE Z84483_at REAL
@ATTRIBUTE Z84718_cds1_at REAL
@ATTRIBUTE Z84721_cds1_at REAL
@ATTRIBUTE Z84721_cds2_at REAL
@ATTRIBUTE Z84722_at REAL
@ATTRIBUTE Z93784_at REAL
@ATTRIBUTE Z95624_at REAL
@ATTRIBUTE Z96810_at REAL
@ATTRIBUTE Z97054_xpt2_at REAL
@ATTRIBUTE Z97074_at REAL
@ATTRIBUTE AB002332_at REAL
@ATTRIBUTE AB002533_at REAL
@ATTRIBUTE AB006782_at REAL
@ATTRIBUTE AF001548_rna1_at REAL
@ATTRIBUTE D00860_at REAL
@ATTRIBUTE D10040_at REAL
@ATTRIBUTE D10925_at REAL
@ATTRIBUTE D13146_cds1_at REAL
@ATTRIBUTE D16105_at REAL
@ATTRIBUTE D16480_at REAL
@ATTRIBUTE D16481_at REAL
@ATTRIBUTE D17532_at REAL
@ATTRIBUTE D21235_at REAL
@ATTRIBUTE D25304_at REAL
@ATTRIBUTE D26070_at REAL
@ATTRIBUTE D28791_at REAL
@ATTRIBUTE D29805_at REAL
@ATTRIBUTE D31889_at REAL
@ATTRIBUTE D38073_at REAL
@ATTRIBUTE D38081_at REAL
@ATTRIBUTE D38122_at REAL
@ATTRIBUTE D38502_at REAL
@ATTRIBUTE D43968_at REAL
@ATTRIBUTE D45132_at REAL
@ATTRIBUTE D50405_at REAL
@ATTRIBUTE D50550_at REAL
@ATTRIBUTE D64108_at REAL
@ATTRIBUTE D80000_at REAL
@ATTRIBUTE D82347_at REAL
@ATTRIBUTE D83646_at REAL
@ATTRIBUTE D86550_at REAL
@ATTRIBUTE D86958_at REAL
@ATTRIBUTE D86988_at REAL
@ATTRIBUTE D87002_cds2_at REAL
@ATTRIBUTE HG162-HT3165_at REAL
@ATTRIBUTE HG2465-HT4871_at REAL
@ATTRIBUTE HG2743-HT2845_at REAL
@ATTRIBUTE HG2841-HT2970_at REAL
@ATTRIBUTE HG2846-HT2983_at REAL
@ATTRIBUTE HG3543-HT3739_at REAL
@ATTRIBUTE HG3859-HT4129_at REAL
@ATTRIBUTE HG4679-HT5104_at REAL
@ATTRIBUTE HG651-HT4201_at REAL
@ATTRIBUTE J00220_cds4_at REAL
@ATTRIBUTE J02783_at REAL
@ATTRIBUTE J02986_cds1_at REAL
@ATTRIBUTE J03027_at REAL
@ATTRIBUTE J04168_at REAL
@ATTRIBUTE J04182_at REAL
@ATTRIBUTE J04449_at REAL
@ATTRIBUTE J04513_at REAL
@ATTRIBUTE J05633_at REAL
@ATTRIBUTE K01900_at REAL
@ATTRIBUTE K02766_at REAL
@ATTRIBUTE L00058_at REAL
@ATTRIBUTE L00205_at REAL
@ATTRIBUTE L04282_at REAL
@ATTRIBUTE L04569_at REAL
@ATTRIBUTE L04731_at REAL
@ATTRIBUTE L04751_at REAL
@ATTRIBUTE L06133_at REAL
@ATTRIBUTE L07615_at REAL
@ATTRIBUTE L07648_at REAL
@ATTRIBUTE L07919_at REAL
@ATTRIBUTE L08895_at REAL
@ATTRIBUTE L10413_at REAL
@ATTRIBUTE L11066_at REAL
@ATTRIBUTE L11284_at REAL
@ATTRIBUTE L11702_at REAL
@ATTRIBUTE L12052_at REAL
@ATTRIBUTE L13744_at REAL
@ATTRIBUTE L13773_at REAL
@ATTRIBUTE L20688_at REAL
@ATTRIBUTE L20860_at REAL
@ATTRIBUTE L20965_at REAL
@ATTRIBUTE L21998_at REAL
@ATTRIBUTE L22454_at REAL
@ATTRIBUTE L22569_at REAL
@ATTRIBUTE L33075_at REAL
@ATTRIBUTE L35263_at REAL
@ATTRIBUTE L36870_at REAL
@ATTRIBUTE L40397_at REAL
@ATTRIBUTE L43576_at REAL
@ATTRIBUTE L46353_at REAL
@ATTRIBUTE L49380_at REAL
@ATTRIBUTE L76517_at REAL
@ATTRIBUTE L76569_at REAL
@ATTRIBUTE L76627_at REAL
@ATTRIBUTE L78833_cds1_at REAL
@ATTRIBUTE M12783_at REAL
@ATTRIBUTE M13577_at REAL
@ATTRIBUTE M14123_xpt1_at REAL
@ATTRIBUTE M14745_at REAL
@ATTRIBUTE M14758_at REAL
@ATTRIBUTE M15169_at REAL
@ATTRIBUTE M16276_at REAL
@ATTRIBUTE M16342_at REAL
@ATTRIBUTE M19154_at REAL
@ATTRIBUTE M20566_at REAL
@ATTRIBUTE M21535_at REAL
@ATTRIBUTE M24283_at REAL
@ATTRIBUTE M24900_at REAL
@ATTRIBUTE M27691_at REAL
@ATTRIBUTE M31724_at REAL
@ATTRIBUTE M34276_at REAL
@ATTRIBUTE M34715_at REAL
@ATTRIBUTE M37712_at REAL
@ATTRIBUTE M38258_at REAL
@ATTRIBUTE M55683_at REAL
@ATTRIBUTE M58026_at REAL
@ATTRIBUTE M60503_at REAL
@ATTRIBUTE M60828_at REAL
@ATTRIBUTE M61853_at REAL
@ATTRIBUTE M64231_rna1_at REAL
@ATTRIBUTE M65062_at REAL
@ATTRIBUTE M69013_at REAL
@ATTRIBUTE M69181_at REAL
@ATTRIBUTE M73548_at REAL
@ATTRIBUTE M76729_at REAL
@ATTRIBUTE M81883_at REAL
@ATTRIBUTE M83664_at REAL
@ATTRIBUTE M84424_at REAL
@ATTRIBUTE M85289_at REAL
@ATTRIBUTE M87770_at REAL
@ATTRIBUTE M91463_rna1_at REAL
@ATTRIBUTE M93651_at REAL
@ATTRIBUTE M94046_at REAL
@ATTRIBUTE M94055_at REAL
@ATTRIBUTE M96843_at REAL
@ATTRIBUTE M97252_at REAL
@ATTRIBUTE M97676_at REAL
@ATTRIBUTE S41458_at REAL
@ATTRIBUTE S60415_at REAL
@ATTRIBUTE S66427_at REAL
@ATTRIBUTE S66896_at REAL
@ATTRIBUTE S68805_at REAL
@ATTRIBUTE S69369_at REAL
@ATTRIBUTE S76638_at REAL
@ATTRIBUTE S77410_at REAL
@ATTRIBUTE S78234_at REAL
@ATTRIBUTE U04636_rna1_at REAL
@ATTRIBUTE U07139_at REAL
@ATTRIBUTE U08021_at REAL
@ATTRIBUTE U09279_at REAL
@ATTRIBUTE U09609_at REAL
@ATTRIBUTE U10886_at REAL
@ATTRIBUTE U11287_at REAL
@ATTRIBUTE U12767_at REAL
@ATTRIBUTE U13022_at REAL
@ATTRIBUTE U14394_at REAL
@ATTRIBUTE U16307_at REAL
@ATTRIBUTE U17838_at REAL
@ATTRIBUTE U17969_at REAL
@ATTRIBUTE U18259_at REAL
@ATTRIBUTE U18422_at REAL
@ATTRIBUTE U18550_at REAL
@ATTRIBUTE U20760_at REAL
@ATTRIBUTE U20938_at REAL
@ATTRIBUTE U22680_at REAL
@ATTRIBUTE U22815_at REAL
@ATTRIBUTE U22816_at REAL
@ATTRIBUTE U25771_at REAL
@ATTRIBUTE U25988_at REAL
@ATTRIBUTE U26424_at REAL
@ATTRIBUTE U28049_at REAL
@ATTRIBUTE U28055_at REAL
@ATTRIBUTE U31556_at REAL
@ATTRIBUTE U33632_at REAL
@ATTRIBUTE U33841_at REAL
@ATTRIBUTE U34587_at REAL
@ATTRIBUTE U35376_at REAL
@ATTRIBUTE U36341_rna1_at REAL
@ATTRIBUTE U37146_at REAL
@ATTRIBUTE U37426_at REAL
@ATTRIBUTE U38276_at REAL
@ATTRIBUTE U38291_rna1_at REAL
@ATTRIBUTE U40571_at REAL
@ATTRIBUTE U40705_at REAL
@ATTRIBUTE U41518_at REAL
@ATTRIBUTE U41654_at REAL
@ATTRIBUTE U41740_at REAL
@ATTRIBUTE U43653_at REAL
@ATTRIBUTE U47077_at REAL
@ATTRIBUTE U47292_at REAL
@ATTRIBUTE U49516_at REAL
@ATTRIBUTE U50196_at REAL
@ATTRIBUTE U53204_at REAL
@ATTRIBUTE U57627_at REAL
@ATTRIBUTE U58675_cds1_at REAL
@ATTRIBUTE U58675_cds2_at REAL
@ATTRIBUTE U60061_at REAL
@ATTRIBUTE U61500_at REAL
@ATTRIBUTE U61981_at REAL
@ATTRIBUTE U62438_at REAL
@ATTRIBUTE U67615_at REAL
@ATTRIBUTE U72649_at REAL
@ATTRIBUTE U73936_at REAL
@ATTRIBUTE U74324_at REAL
@ATTRIBUTE U82467_at REAL
@ATTRIBUTE U83171_at REAL
@ATTRIBUTE U94832_at REAL
@ATTRIBUTE U94836_at REAL
@ATTRIBUTE U95626_rna3_at REAL
@ATTRIBUTE U96131_at REAL
@ATTRIBUTE U96136_at REAL
@ATTRIBUTE V00536_rna1_at REAL
@ATTRIBUTE X02160_at REAL
@ATTRIBUTE X02883_at REAL
@ATTRIBUTE X03350_at REAL
@ATTRIBUTE X04526_at REAL
@ATTRIBUTE X05309_at REAL
@ATTRIBUTE X05610_at REAL
@ATTRIBUTE X06268_at REAL
@ATTRIBUTE X07203_at REAL
@ATTRIBUTE X12671_rna1_at REAL
@ATTRIBUTE X14766_at REAL
@ATTRIBUTE X15422_at REAL
@ATTRIBUTE X15675_at REAL
@ATTRIBUTE X16281_at REAL
@ATTRIBUTE X16323_at REAL
@ATTRIBUTE X16866_at REAL
@ATTRIBUTE X17360_rna1_at REAL
@ATTRIBUTE X52022_at REAL
@ATTRIBUTE X52075_rna1_at REAL
@ATTRIBUTE X52228_at REAL
@ATTRIBUTE X54741_at REAL
@ATTRIBUTE X55005_rna1_at REAL
@ATTRIBUTE X55990_rna1_at REAL
@ATTRIBUTE X56841_at REAL
@ATTRIBUTE X57985_rna2_at REAL
@ATTRIBUTE X58072_at REAL
@ATTRIBUTE X59739_at REAL
@ATTRIBUTE X63468_at REAL
@ATTRIBUTE X63717_at REAL
@ATTRIBUTE X64994_at REAL
@ATTRIBUTE X65463_at REAL
@ATTRIBUTE X65488_at REAL
@ATTRIBUTE X65857_at REAL
@ATTRIBUTE X66087_at REAL
@ATTRIBUTE X66785_at REAL
@ATTRIBUTE X70811_at REAL
@ATTRIBUTE X71661_at REAL
@ATTRIBUTE X72727_at REAL
@ATTRIBUTE X72889_at REAL
@ATTRIBUTE X73478_at REAL
@ATTRIBUTE X74142_at REAL
@ATTRIBUTE X75918_at REAL
@ATTRIBUTE X77753_at REAL
@ATTRIBUTE X78338_at REAL
@ATTRIBUTE X78686_at REAL
@ATTRIBUTE X78932_at REAL
@ATTRIBUTE X80818_at REAL
@ATTRIBUTE X81625_at REAL
@ATTRIBUTE X82209_at REAL
@ATTRIBUTE X82835_at REAL
@ATTRIBUTE X83228_at REAL
@ATTRIBUTE X89430_at REAL
@ATTRIBUTE X90392_at REAL
@ATTRIBUTE X92368_at REAL
@ATTRIBUTE X95525_at REAL
@ATTRIBUTE X95677_at REAL
@ATTRIBUTE X99975_at REAL
@ATTRIBUTE Y00264_at REAL
@ATTRIBUTE Y07909_at REAL
@ATTRIBUTE Y09445_at REAL
@ATTRIBUTE Z15115_at REAL
@ATTRIBUTE Z18956_at REAL
@ATTRIBUTE Z23091_rna1_at REAL
@ATTRIBUTE Z31695_at REAL
@ATTRIBUTE Z48482_at REAL
@ATTRIBUTE Z74615_at REAL
@ATTRIBUTE D86974_at REAL
@ATTRIBUTE HG2157-HT2227_at REAL
@ATTRIBUTE J03060_at REAL
@ATTRIBUTE L41390_at REAL
@ATTRIBUTE M37485_cds1_at REAL
@ATTRIBUTE S62907_s_at REAL
@ATTRIBUTE AB000381_s_at REAL
@ATTRIBUTE AB000410_s_at REAL
@ATTRIBUTE AB000816_s_at REAL
@ATTRIBUTE AB005535_s_at REAL
@ATTRIBUTE AB002356_s_at REAL
@ATTRIBUTE X95808_s_at REAL
@ATTRIBUTE Y12393_s_at REAL
@ATTRIBUTE AB006781_s_at REAL
@ATTRIBUTE Z49107_s_at REAL
@ATTRIBUTE AC000063_s_at REAL
@ATTRIBUTE AC002045_xpt2_s_at REAL
@ATTRIBUTE S62027_s_at REAL
@ATTRIBUTE AC002477_s_at REAL
@ATTRIBUTE AD000092_cds7_s_at REAL
@ATTRIBUTE D10667_s_at REAL
@ATTRIBUTE AF001787_s_at REAL
@ATTRIBUTE S76853_s_at REAL
@ATTRIBUTE AF012024_s_at REAL
@ATTRIBUTE AJ000099_s_at REAL
@ATTRIBUTE D00408_at REAL
@ATTRIBUTE D00408_s_at REAL
@ATTRIBUTE D00003_at REAL
@ATTRIBUTE D00003_s_at REAL
@ATTRIBUTE X83416_s_at REAL
@ATTRIBUTE M23178_s_at REAL
@ATTRIBUTE D00097_s_at REAL
@ATTRIBUTE X02419_rna1_s_at REAL
@ATTRIBUTE M18700_s_at REAL
@ATTRIBUTE Y00097_s_at REAL
@ATTRIBUTE M37271_s_at REAL
@ATTRIBUTE D00749_s_at REAL
@ATTRIBUTE X15331_s_at REAL
@ATTRIBUTE L09229_s_at REAL
@ATTRIBUTE X62429_s_at REAL
@ATTRIBUTE L32832_s_at REAL
@ATTRIBUTE D10326_s_at REAL
@ATTRIBUTE D10537_s_at REAL
@ATTRIBUTE L24893_s_at REAL
@ATTRIBUTE D10922_s_at REAL
@ATTRIBUTE L06797_s_at REAL
@ATTRIBUTE L09230_s_at REAL
@ATTRIBUTE D11327_s_at REAL
@ATTRIBUTE D12620_s_at REAL
@ATTRIBUTE D12775_s_at REAL
@ATTRIBUTE M19650_s_at REAL
@ATTRIBUTE S50017_s_at REAL
@ATTRIBUTE M15465_s_at REAL
@ATTRIBUTE D79206_s_at REAL
@ATTRIBUTE HG1686-HT4572_s_at REAL
@ATTRIBUTE D13413_rna1_s_at REAL
@ATTRIBUTE D13631_s_at REAL
@ATTRIBUTE D13638_s_at REAL
@ATTRIBUTE D13666_s_at REAL
@ATTRIBUTE D13705_s_at REAL
@ATTRIBUTE D13720_s_at REAL
@ATTRIBUTE D13814_s_at REAL
@ATTRIBUTE HG1400-HT1400_s_at REAL
@ATTRIBUTE HG2348-HT2444_s_at REAL
@ATTRIBUTE HG3362-HT3539_s_at REAL
@ATTRIBUTE HG1699-HT1704_s_at REAL
@ATTRIBUTE U41766_s_at REAL
@ATTRIBUTE D14826_s_at REAL
@ATTRIBUTE S68271_s_at REAL
@ATTRIBUTE HG2075-HT2137_s_at REAL
@ATTRIBUTE X52213_s_at REAL
@ATTRIBUTE Z49835_s_at REAL
@ATTRIBUTE HG4541-HT4946_s_at REAL
@ATTRIBUTE D16611_s_at REAL
@ATTRIBUTE D16688_s_at REAL
@ATTRIBUTE D16827_s_at REAL
@ATTRIBUTE D17408_s_at REAL
@ATTRIBUTE X83929_s_at REAL
@ATTRIBUTE U00802_s_at REAL
@ATTRIBUTE Z11685_s_at REAL
@ATTRIBUTE S69231_s_at REAL
@ATTRIBUTE D17570_s_at REAL
@ATTRIBUTE X91653_s_at REAL
@ATTRIBUTE D21241_xpt1_s_at REAL
@ATTRIBUTE U23850_s_at REAL
@ATTRIBUTE D26155_s_at REAL
@ATTRIBUTE D26156_s_at REAL
@ATTRIBUTE U62293_rna1_s_at REAL
@ATTRIBUTE X77922_s_at REAL
@ATTRIBUTE D87716_s_at REAL
@ATTRIBUTE D26535_s_at REAL
@ATTRIBUTE L15326_s_at REAL
@ATTRIBUTE D28235_s_at REAL
@ATTRIBUTE D28473_s_at REAL
@ATTRIBUTE D28539_s_at REAL
@ATTRIBUTE X59842_rna1_s_at REAL
@ATTRIBUTE S78467_s_at REAL
@ATTRIBUTE D29640_s_at REAL
@ATTRIBUTE D29675_at REAL
@ATTRIBUTE D29675_s_at REAL
@ATTRIBUTE U34380_rna1_s_at REAL
@ATTRIBUTE U10473_s_at REAL
@ATTRIBUTE X14085_s_at REAL
@ATTRIBUTE L00190_s_at REAL
@ATTRIBUTE L27624_s_at REAL
@ATTRIBUTE D30715_xpt5_s_at REAL
@ATTRIBUTE D31628_s_at REAL
@ATTRIBUTE X68688_rna1_s_at REAL
@ATTRIBUTE D31833_s_at REAL
@ATTRIBUTE L10377_s_at REAL
@ATTRIBUTE D31840_s_at REAL
@ATTRIBUTE S79862_s_at REAL
@ATTRIBUTE X82279_s_at REAL
@ATTRIBUTE D32002_s_at REAL
@ATTRIBUTE HG4312-HT4582_s_at REAL
@ATTRIBUTE D37781_s_at REAL
@ATTRIBUTE HG4169-HT4439_s_at REAL
@ATTRIBUTE D37984_s_at REAL
@ATTRIBUTE X62153_s_at REAL
@ATTRIBUTE U27325_s_at REAL
@ATTRIBUTE U11821_s_at REAL
@ATTRIBUTE D38163_s_at REAL
@ATTRIBUTE D38251_s_at REAL
@ATTRIBUTE S68874_s_at REAL
@ATTRIBUTE D38496_s_at REAL
@ATTRIBUTE U38964_s_at REAL
@ATTRIBUTE D38537_s_at REAL
@ATTRIBUTE S78771_s_at REAL
@ATTRIBUTE D42040_s_at REAL
@ATTRIBUTE Z84497_s_at REAL
@ATTRIBUTE D43682_s_at REAL
@ATTRIBUTE X90976_s_at REAL
@ATTRIBUTE X89109_s_at REAL
@ATTRIBUTE U23736_s_at REAL
@ATTRIBUTE M19311_at REAL
@ATTRIBUTE M19311_s_at REAL
@ATTRIBUTE D45917_s_at REAL
@ATTRIBUTE D49354_s_at REAL
@ATTRIBUTE D49372_s_at REAL
@ATTRIBUTE D49487_s_at REAL
@ATTRIBUTE D49824_at REAL
@ATTRIBUTE D49824_s_at REAL
@ATTRIBUTE L38593_s_at REAL
@ATTRIBUTE U50079_s_at REAL
@ATTRIBUTE D50477_s_at REAL
@ATTRIBUTE X86371_s_at REAL
@ATTRIBUTE Z75190_s_at REAL
@ATTRIBUTE D50855_s_at REAL
@ATTRIBUTE U58046_s_at REAL
@ATTRIBUTE D55643_s_at REAL
@ATTRIBUTE D63479_s_at REAL
@ATTRIBUTE D63861_s_at REAL
@ATTRIBUTE D63882_s_at REAL
@ATTRIBUTE D63940_s_at REAL
@ATTRIBUTE S82447_s_at REAL
@ATTRIBUTE M96954_s_at REAL
@ATTRIBUTE Z79693_s_at REAL
@ATTRIBUTE Y10807_s_at REAL
@ATTRIBUTE D78132_s_at REAL
@ATTRIBUTE D78577_s_at REAL
@ATTRIBUTE D79984_s_at REAL
@ATTRIBUTE S78271_s_at REAL
@ATTRIBUTE U50822_rna1_s_at REAL
@ATTRIBUTE D83017_s_at REAL
@ATTRIBUTE D83260_s_at REAL
@ATTRIBUTE D85131_s_at REAL
@ATTRIBUTE D85425_s_at REAL
@ATTRIBUTE D85759_s_at REAL
@ATTRIBUTE U52373_s_at REAL
@ATTRIBUTE D86043_s_at REAL
@ATTRIBUTE Y10375_s_at REAL
@ATTRIBUTE D86062_s_at REAL
@ATTRIBUTE D86096_cds1_s_at REAL
@ATTRIBUTE HG3238-HT4861_s_at REAL
@ATTRIBUTE X83857_s_at REAL
@ATTRIBUTE D86331_s_at REAL
@ATTRIBUTE U19713_s_at REAL
@ATTRIBUTE Z35085_s_at REAL
@ATTRIBUTE U65533_s_at REAL
@ATTRIBUTE X51755_cds5_s_at REAL
@ATTRIBUTE U52191_s_at REAL
@ATTRIBUTE L33930_s_at REAL
@ATTRIBUTE Y08682_rna1_s_at REAL
@ATTRIBUTE D88155_s_at REAL
@ATTRIBUTE D89377_at REAL
@ATTRIBUTE D89377_s_at REAL
@ATTRIBUTE Z74792_s_at REAL
@ATTRIBUTE X17059_s_at REAL
@ATTRIBUTE D90070_s_at REAL
@ATTRIBUTE J03260_s_at REAL
@ATTRIBUTE HG1728-HT1734_at REAL
@ATTRIBUTE HG1728-HT1734_s_at REAL
@ATTRIBUTE D90279_s_at REAL
@ATTRIBUTE M64710_s_at REAL
@ATTRIBUTE HG2271-HT2367_at REAL
@ATTRIBUTE HG2271-HT2367_s_at REAL
@ATTRIBUTE X55448_cds1_s_at REAL
@ATTRIBUTE HG110-HT110_s_at REAL
@ATTRIBUTE HG1140-HT4817_s_at REAL
@ATTRIBUTE HG1227-HT1227_s_at REAL
@ATTRIBUTE M19828_s_at REAL
@ATTRIBUTE HG1322-HT5143_s_at REAL
@ATTRIBUTE HG1327-HT1327_s_at REAL
@ATTRIBUTE M25079_s_at REAL
@ATTRIBUTE HG1428-HT1428_s_at REAL
@ATTRIBUTE HG1437-HT1437_s_at REAL
@ATTRIBUTE HG1471-HT3923_s_at REAL
@ATTRIBUTE HG1496-HT1496_s_at REAL
@ATTRIBUTE X57351_at REAL
@ATTRIBUTE X57351_s_at REAL
@ATTRIBUTE HG1595-HT4788_s_at REAL
@ATTRIBUTE M76125_s_at REAL
@ATTRIBUTE HG167-HT167_s_at REAL
@ATTRIBUTE HG1747-HT1764_s_at REAL
@ATTRIBUTE HG1751-HT1768_at REAL
@ATTRIBUTE HG1751-HT1768_s_at REAL
@ATTRIBUTE U19247_rna1_s_at REAL
@ATTRIBUTE HG1761-HT1778_s_at REAL
@ATTRIBUTE HG1763-HT1780_s_at REAL
@ATTRIBUTE J03915_s_at REAL
@ATTRIBUTE U47025_s_at REAL
@ATTRIBUTE M14199_s_at REAL
@ATTRIBUTE U43901_rna1_s_at REAL
@ATTRIBUTE HG1783-HT1803_s_at REAL
@ATTRIBUTE HG1827-HT1856_s_at REAL
@ATTRIBUTE U24183_s_at REAL
@ATTRIBUTE M29874_s_at REAL
@ATTRIBUTE HG1877-HT1917_s_at REAL
@ATTRIBUTE Z26248_s_at REAL
@ATTRIBUTE HG2007-HT2056_s_at REAL
@ATTRIBUTE HG2090-HT2152_s_at REAL
@ATTRIBUTE HG210-HT210_s_at REAL
@ATTRIBUTE HG2175-HT2245_s_at REAL
@ATTRIBUTE HG2197-HT2267_s_at REAL
@ATTRIBUTE HG2238-HT2321_s_at REAL
@ATTRIBUTE HG4069-HT4339_s_at REAL
@ATTRIBUTE HG2259-HT2348_s_at REAL
@ATTRIBUTE HG2260-HT2349_s_at REAL
@ATTRIBUTE HG2261-HT2351_s_at REAL
@ATTRIBUTE M86757_s_at REAL
@ATTRIBUTE HG2358-HT4858_s_at REAL
@ATTRIBUTE L14778_s_at REAL
@ATTRIBUTE HG2367-HT2463_s_at REAL
@ATTRIBUTE HG2379-HT3996_s_at REAL
@ATTRIBUTE HG2379-HT3997_s_at REAL
@ATTRIBUTE HG2380-HT2476_s_at REAL
@ATTRIBUTE HG2383-HT4824_s_at REAL
@ATTRIBUTE HG2414-HT2510_s_at REAL
@ATTRIBUTE HG243-HT243_s_at REAL
@ATTRIBUTE HG2441-HT2537_s_at REAL
@ATTRIBUTE X52611_s_at REAL
@ATTRIBUTE U10099_s_at REAL
@ATTRIBUTE HG2479-HT2575_at REAL
@ATTRIBUTE HG2479-HT2575_s_at REAL
@ATTRIBUTE L08835_rna2_s_at REAL
@ATTRIBUTE M87313_s_at REAL
@ATTRIBUTE S52028_s_at REAL
@ATTRIBUTE L26584_s_at REAL
@ATTRIBUTE X06182_s_at REAL
@ATTRIBUTE HG2562-HT2658_s_at REAL
@ATTRIBUTE X13451_s_at REAL
@ATTRIBUTE HG2564-HT2660_s_at REAL
@ATTRIBUTE X16666_s_at REAL
@ATTRIBUTE X52009_s_at REAL
@ATTRIBUTE HG2591-HT2687_s_at REAL
@ATTRIBUTE U22376_cds2_s_at REAL
@ATTRIBUTE M29037_s_at REAL
@ATTRIBUTE X55019_s_at REAL
@ATTRIBUTE HG2639-HT2735_s_at REAL
@ATTRIBUTE HG2649-HT2745_s_at REAL
@ATTRIBUTE U48705_rna1_s_at REAL
@ATTRIBUTE M90391_s_at REAL
@ATTRIBUTE HG2705-HT2801_s_at REAL
@ATTRIBUTE HG273-HT273_at REAL
@ATTRIBUTE HG273-HT273_s_at REAL
@ATTRIBUTE HG2730-HT2827_s_at REAL
@ATTRIBUTE HG2730-HT2828_s_at REAL
@ATTRIBUTE M58569_s_at REAL
@ATTRIBUTE X16609_s_at REAL
@ATTRIBUTE HG274-HT274_s_at REAL
@ATTRIBUTE HG2743-HT2846_s_at REAL
@ATTRIBUTE HG2743-HT3926_s_at REAL
@ATTRIBUTE M83216_s_at REAL
@ATTRIBUTE HG2797-HT2906_s_at REAL
@ATTRIBUTE HG2797-HT2905_at REAL
@ATTRIBUTE HG2797-HT2905_s_at REAL
@ATTRIBUTE M91556_s_at REAL
@ATTRIBUTE M13452_s_at REAL
@ATTRIBUTE HG2809-HT2920_s_at REAL
@ATTRIBUTE X04654_s_at REAL
@ATTRIBUTE HG2815-HT2931_at REAL
@ATTRIBUTE HG2815-HT2931_s_at REAL
@ATTRIBUTE HG2815-HT4023_s_at REAL
@ATTRIBUTE M58509_cds1_s_at REAL
@ATTRIBUTE HG2841-HT2969_s_at REAL
@ATTRIBUTE U22961_s_at REAL
@ATTRIBUTE HG2841-HT2968_s_at REAL
@ATTRIBUTE J00139_s_at REAL
@ATTRIBUTE HG2850-HT4814_s_at REAL
@ATTRIBUTE HG2868-HT3012_s_at REAL
@ATTRIBUTE M89914_s_at REAL
@ATTRIBUTE HG2981-HT3127_s_at REAL
@ATTRIBUTE HG2981-HT3938_s_at REAL
@ATTRIBUTE HG2981-HT3125_s_at REAL
@ATTRIBUTE HG2987-HT3136_s_at REAL
@ATTRIBUTE HG2994-HT4850_s_at REAL
@ATTRIBUTE X52896_s_at REAL
@ATTRIBUTE U77846_rna1_at REAL
@ATTRIBUTE U77846_rna1_s_at REAL
@ATTRIBUTE HG2999-HT4756_s_at REAL
@ATTRIBUTE L07807_s_at REAL
@ATTRIBUTE HG3044-HT3742_s_at REAL
@ATTRIBUTE X02761_s_at REAL
@ATTRIBUTE HG3075-HT3236_s_at REAL
@ATTRIBUTE HG3076-HT3238_s_at REAL
@ATTRIBUTE HG3085-HT3254_s_at REAL
@ATTRIBUTE X75755_rna1_s_at REAL
@ATTRIBUTE HG3105-HT3281_s_at REAL
@ATTRIBUTE HG3107-HT3283_s_at REAL
@ATTRIBUTE HG3125-HT3301_s_at REAL
@ATTRIBUTE HG3148-HT3324_s_at REAL
@ATTRIBUTE HG3187-HT3366_s_at REAL
@ATTRIBUTE M31520_rna1_at REAL
@ATTRIBUTE M31520_rna1_s_at REAL
@ATTRIBUTE HG3242-HT4231_s_at REAL
@ATTRIBUTE HG3242-HT3419_s_at REAL
@ATTRIBUTE U05572_s_at REAL
@ATTRIBUTE HG3319-HT3496_s_at REAL
@ATTRIBUTE HG3327-HT3504_s_at REAL
@ATTRIBUTE HG3342-HT3519_s_at REAL
@ATTRIBUTE M97016_s_at REAL
@ATTRIBUTE HG3395-HT3573_s_at REAL
@ATTRIBUTE X68505_s_at REAL
@ATTRIBUTE HG3412-HT3593_s_at REAL
@ATTRIBUTE HG3417-HT3600_s_at REAL
@ATTRIBUTE HG3426-HT3610_s_at REAL
@ATTRIBUTE HG3431-HT3616_s_at REAL
@ATTRIBUTE HG3432-HT3620_s_at REAL
@ATTRIBUTE HG3437-HT3628_s_at REAL
@ATTRIBUTE HG3484-HT3678_s_at REAL
@ATTRIBUTE HG3523-HT4899_s_at REAL
@ATTRIBUTE M13929_s_at REAL
@ATTRIBUTE J03242_s_at REAL
@ATTRIBUTE M17863_s_at REAL
@ATTRIBUTE HG36-HT4101_s_at REAL
@ATTRIBUTE HG3638-HT3849_s_at REAL
@ATTRIBUTE HG3638-HT3993_s_at REAL
@ATTRIBUTE HG3703-HT3915_s_at REAL
@ATTRIBUTE J04093_s_at REAL
@ATTRIBUTE HG371-HT1063_s_at REAL
@ATTRIBUTE HG371-HT26388_at REAL
@ATTRIBUTE HG371-HT26388_s_at REAL
@ATTRIBUTE HG3725-HT3981_s_at REAL
@ATTRIBUTE HG3730-HT4000_s_at REAL
@ATTRIBUTE S80267_s_at REAL
@ATTRIBUTE U10687_s_at REAL
@ATTRIBUTE HG3914-HT4184_s_at REAL
@ATTRIBUTE HG3920-HT4521_s_at REAL
@ATTRIBUTE HG3925-HT4195_at REAL
@ATTRIBUTE HG3925-HT4195_s_at REAL
@ATTRIBUTE HG3928-HT4198_at REAL
@ATTRIBUTE HG3928-HT4198_s_at REAL
@ATTRIBUTE HG3954-HT4224_s_at REAL
@ATTRIBUTE X77588_s_at REAL
@ATTRIBUTE HG4011-HT4804_s_at REAL
@ATTRIBUTE HG4020-HT4290_s_at REAL
@ATTRIBUTE M74509_s_at REAL
@ATTRIBUTE HG4063-HT4333_s_at REAL
@ATTRIBUTE HG4094-HT4364_s_at REAL
@ATTRIBUTE HG4099-HT4369_s_at REAL
@ATTRIBUTE M13150_s_at REAL
@ATTRIBUTE HG4116-HT4386_s_at REAL
@ATTRIBUTE HG4113-HT4383_s_at REAL
@ATTRIBUTE HG4120-HT4392_s_at REAL
@ATTRIBUTE HG4155-HT4425_s_at REAL
@ATTRIBUTE HG417-HT417_s_at REAL
@ATTRIBUTE L13266_s_at REAL
@ATTRIBUTE U09937_rna1_s_at REAL
@ATTRIBUTE M20867_s_at REAL
@ATTRIBUTE HG4264-HT4534_s_at REAL
@ATTRIBUTE HG4318-HT4588_s_at REAL
@ATTRIBUTE HG4334-HT4604_s_at REAL
@ATTRIBUTE HG4517-HT4920_s_at REAL
@ATTRIBUTE HG4535-HT4940_s_at REAL
@ATTRIBUTE U19251_s_at REAL
@ATTRIBUTE HG4668-HT5083_s_at REAL
@ATTRIBUTE M57464_s_at REAL
@ATTRIBUTE HG4683-HT5108_s_at REAL
@ATTRIBUTE HG4755-HT5203_s_at REAL
@ATTRIBUTE HG4757-HT5207_s_at REAL
@ATTRIBUTE M79463_s_at REAL
@ATTRIBUTE M82827_s_at REAL
@ATTRIBUTE HG627-HT5097_s_at REAL
@ATTRIBUTE HG627-HT5098_s_at REAL
@ATTRIBUTE X54867_s_at REAL
@ATTRIBUTE X57110_s_at REAL
@ATTRIBUTE L07261_s_at REAL
@ATTRIBUTE HG651-HT5209_s_at REAL
@ATTRIBUTE Z68280_cds2_s_at REAL
@ATTRIBUTE X07618_s_at REAL
@ATTRIBUTE HG721-HT4828_s_at REAL
@ATTRIBUTE HG721-HT4827_s_at REAL
@ATTRIBUTE HG759-HT759_s_at REAL
@ATTRIBUTE HG855-HT855_s_at REAL
@ATTRIBUTE HG862-HT862_s_at REAL
@ATTRIBUTE HG880-HT880_at REAL
@ATTRIBUTE HG880-HT880_s_at REAL
@ATTRIBUTE HG884-HT884_s_at REAL
@ATTRIBUTE L08096_s_at REAL
@ATTRIBUTE HG944-HT944_s_at REAL
@ATTRIBUTE S76942_s_at REAL
@ATTRIBUTE HG945-HT945_s_at REAL
@ATTRIBUTE X54457_s_at REAL
@ATTRIBUTE X77777_s_at REAL
@ATTRIBUTE HG982-HT982_s_at REAL
@ATTRIBUTE HG998-HT998_s_at REAL
@ATTRIBUTE M10277_s_at REAL
@ATTRIBUTE M97935_s_at REAL
@ATTRIBUTE X01038_rna1_s_at REAL
@ATTRIBUTE J00105_s_at REAL
@ATTRIBUTE J00116_s_at REAL
@ATTRIBUTE V00535_rna2_s_at REAL
@ATTRIBUTE J00219_s_at REAL
@ATTRIBUTE L00022_s_at REAL
@ATTRIBUTE S71043_rna1_s_at REAL
@ATTRIBUTE M87789_s_at REAL
@ATTRIBUTE J00268_s_at REAL
@ATTRIBUTE V00594_at REAL
@ATTRIBUTE V00594_s_at REAL
@ATTRIBUTE V00574_s_at REAL
@ATTRIBUTE M29386_s_at REAL
@ATTRIBUTE V00599_s_at REAL
@ATTRIBUTE J02621_s_at REAL
@ATTRIBUTE J02683_s_at REAL
@ATTRIBUTE J02758_s_at REAL
@ATTRIBUTE X05130_s_at REAL
@ATTRIBUTE M27436_s_at REAL
@ATTRIBUTE J02871_s_at REAL
@ATTRIBUTE M13232_s_at REAL
@ATTRIBUTE M22403_s_at REAL
@ATTRIBUTE J02947_s_at REAL
@ATTRIBUTE J02960_cds1_s_at REAL
@ATTRIBUTE M29610_at REAL
@ATTRIBUTE M29610_s_at REAL
@ATTRIBUTE U05255_at REAL
@ATTRIBUTE U05255_s_at REAL
@ATTRIBUTE M17446_s_at REAL
@ATTRIBUTE Y00339_s_at REAL
@ATTRIBUTE U50327_s_at REAL
@ATTRIBUTE J03077_s_at REAL
@ATTRIBUTE J03241_s_at REAL
@ATTRIBUTE U07804_s_at REAL
@ATTRIBUTE U07806_s_at REAL
@ATTRIBUTE J03263_s_at REAL
@ATTRIBUTE Z74616_s_at REAL
@ATTRIBUTE X51441_at REAL
@ATTRIBUTE X51441_s_at REAL
@ATTRIBUTE L25878_s_at REAL
@ATTRIBUTE Y00285_s_at REAL
@ATTRIBUTE M26004_s_at REAL
@ATTRIBUTE S62696_s_at REAL
@ATTRIBUTE M17183_s_at REAL
@ATTRIBUTE M24351_cds3_s_at REAL
@ATTRIBUTE M31551_s_at REAL
@ATTRIBUTE J03626_rna1_s_at REAL
@ATTRIBUTE X57579_s_at REAL
@ATTRIBUTE U01691_s_at REAL
@ATTRIBUTE X04729_s_at REAL
@ATTRIBUTE J03778_s_at REAL
@ATTRIBUTE M21119_s_at REAL
@ATTRIBUTE M24349_s_at REAL
@ATTRIBUTE M26958_s_at REAL
@ATTRIBUTE J03805_s_at REAL
@ATTRIBUTE M96233_s_at REAL
@ATTRIBUTE U72648_s_at REAL
@ATTRIBUTE J05253_s_at REAL
@ATTRIBUTE J03934_s_at REAL
@ATTRIBUTE J04029_s_at REAL
@ATTRIBUTE J04046_s_at REAL
@ATTRIBUTE M69203_s_at REAL
@ATTRIBUTE J04130_s_at REAL
@ATTRIBUTE J04152_rna1_s_at REAL
@ATTRIBUTE M61827_rna1_s_at REAL
@ATTRIBUTE X14684_s_at REAL
@ATTRIBUTE J04430_s_at REAL
@ATTRIBUTE U75272_s_at REAL
@ATTRIBUTE M27968_s_at REAL
@ATTRIBUTE X17567_s_at REAL
@ATTRIBUTE X52979_rna1_s_at REAL
@ATTRIBUTE S40719_s_at REAL
@ATTRIBUTE J04617_s_at REAL
@ATTRIBUTE X03689_s_at REAL
@ATTRIBUTE J04810_s_at REAL
@ATTRIBUTE J05016_rna1_s_at REAL
@ATTRIBUTE J05036_s_at REAL
@ATTRIBUTE J05200_rna1_s_at REAL
@ATTRIBUTE J05252_s_at REAL
@ATTRIBUTE J05582_s_at REAL
@ATTRIBUTE M32304_s_at REAL
@ATTRIBUTE X53002_s_at REAL
@ATTRIBUTE M34996_s_at REAL
@ATTRIBUTE K01160_s_at REAL
@ATTRIBUTE S77835_s_at REAL
@ATTRIBUTE X00695_s_at REAL
@ATTRIBUTE X02176_s_at REAL
@ATTRIBUTE K02777_s_at REAL
@ATTRIBUTE M13058_s_at REAL
@ATTRIBUTE M69197_xpt2_s_at REAL
@ATTRIBUTE K03494_s_at REAL
@ATTRIBUTE K03498_xpt1_s_at REAL
@ATTRIBUTE M26901_s_at REAL
@ATTRIBUTE M21642_at REAL
@ATTRIBUTE M21642_s_at REAL
@ATTRIBUTE X69920_s_at REAL
@ATTRIBUTE L00634_s_at REAL
@ATTRIBUTE X66113_s_at REAL
@ATTRIBUTE L03411_s_at REAL
@ATTRIBUTE L03840_s_at REAL
@ATTRIBUTE U09851_s_at REAL
@ATTRIBUTE L04483_s_at REAL
@ATTRIBUTE L05072_s_at REAL
@ATTRIBUTE L12760_s_at REAL
@ATTRIBUTE M26665_at REAL
@ATTRIBUTE M26665_s_at REAL
@ATTRIBUTE L05624_s_at REAL
@ATTRIBUTE L05628_s_at REAL
@ATTRIBUTE Z94753_s_at REAL
@ATTRIBUTE U50360_s_at REAL
@ATTRIBUTE Z31560_s_at REAL
@ATTRIBUTE M88461_s_at REAL
@ATTRIBUTE U06643_s_at REAL
@ATTRIBUTE U51003_s_at REAL
@ATTRIBUTE L08044_s_at REAL
@ATTRIBUTE S57212_s_at REAL
@ATTRIBUTE L09209_s_at REAL
@ATTRIBUTE L10333_s_at REAL
@ATTRIBUTE L10338_s_at REAL
@ATTRIBUTE X70940_s_at REAL
@ATTRIBUTE M30607_s_at REAL
@ATTRIBUTE X13766_s_at REAL
@ATTRIBUTE L10615_s_at REAL
@ATTRIBUTE L10955_cds1_s_at REAL
@ATTRIBUTE U89922_s_at REAL
@ATTRIBUTE L15189_s_at REAL
@ATTRIBUTE L11238_s_at REAL
@ATTRIBUTE L11244_s_at REAL
@ATTRIBUTE L11701_s_at REAL
@ATTRIBUTE U40002_s_at REAL
@ATTRIBUTE U37055_rna1_s_at REAL
@ATTRIBUTE U67932_s_at REAL
@ATTRIBUTE L12060_s_at REAL
@ATTRIBUTE L12711_s_at REAL
@ATTRIBUTE U03397_s_at REAL
@ATTRIBUTE X65727_cds2_s_at REAL
@ATTRIBUTE L13939_s_at REAL
@ATTRIBUTE X68285_s_at REAL
@ATTRIBUTE X69886_s_at REAL
@ATTRIBUTE L14848_s_at REAL
@ATTRIBUTE L15296_s_at REAL
@ATTRIBUTE U58837_s_at REAL
@ATTRIBUTE X67235_s_at REAL
@ATTRIBUTE L17075_s_at REAL
@ATTRIBUTE L17418_cds2_s_at REAL
@ATTRIBUTE U33838_at REAL
@ATTRIBUTE U33838_s_at REAL
@ATTRIBUTE Z22951_rna1_s_at REAL
@ATTRIBUTE U23430_s_at REAL
@ATTRIBUTE M67468_s_at REAL
@ATTRIBUTE L19493_s_at REAL
@ATTRIBUTE U11875_s_at REAL
@ATTRIBUTE X64624_s_at REAL
@ATTRIBUTE L20469_s_at REAL
@ATTRIBUTE U59632_s_at REAL
@ATTRIBUTE S75213_s_at REAL
@ATTRIBUTE U18088_s_at REAL
@ATTRIBUTE X63575_s_at REAL
@ATTRIBUTE U24389_s_at REAL
@ATTRIBUTE U02683_s_at REAL
@ATTRIBUTE U18383_s_at REAL
@ATTRIBUTE L22524_s_at REAL
@ATTRIBUTE L23333_s_at REAL
@ATTRIBUTE M27394_s_at REAL
@ATTRIBUTE M60974_s_at REAL
@ATTRIBUTE L24774_s_at REAL
@ATTRIBUTE L25286_s_at REAL
@ATTRIBUTE M89470_s_at REAL
@ATTRIBUTE U45255_s_at REAL
@ATTRIBUTE L25931_s_at REAL
@ATTRIBUTE U35005_s_at REAL
@ATTRIBUTE S69265_s_at REAL
@ATTRIBUTE L27213_s_at REAL
@ATTRIBUTE M62782_s_at REAL
@ATTRIBUTE L27559_s_at REAL
@ATTRIBUTE L27584_s_at REAL
@ATTRIBUTE X69962_s_at REAL
@ATTRIBUTE L29306_s_at REAL
@ATTRIBUTE M96995_s_at REAL
@ATTRIBUTE S77893_s_at REAL
@ATTRIBUTE L32831_s_at REAL
@ATTRIBUTE S75578_s_at REAL
@ATTRIBUTE U80226_s_at REAL
@ATTRIBUTE L33262_s_at REAL
@ATTRIBUTE L34363_s_at REAL
@ATTRIBUTE L35249_s_at REAL
@ATTRIBUTE L35253_s_at REAL
@ATTRIBUTE L46720_s_at REAL
@ATTRIBUTE U19495_s_at REAL
@ATTRIBUTE X95097_rna1_s_at REAL
@ATTRIBUTE X95425_s_at REAL
@ATTRIBUTE U17743_s_at REAL
@ATTRIBUTE L37036_s_at REAL
@ATTRIBUTE X94628_rna1_s_at REAL
@ATTRIBUTE L37360_s_at REAL
@ATTRIBUTE M34458_rna1_s_at REAL
@ATTRIBUTE L37868_s_at REAL
@ATTRIBUTE L38490_s_at REAL
@ATTRIBUTE U15637_s_at REAL
@ATTRIBUTE U32986_s_at REAL
@ATTRIBUTE L40384_s_at REAL
@ATTRIBUTE L40386_s_at REAL
@ATTRIBUTE U61734_s_at REAL
@ATTRIBUTE U43185_s_at REAL
@ATTRIBUTE M97347_s_at REAL
@ATTRIBUTE L49209_s_at REAL
@ATTRIBUTE L42374_s_at REAL
@ATTRIBUTE L43575_s_at REAL
@ATTRIBUTE L43579_at REAL
@ATTRIBUTE L43579_s_at REAL
@ATTRIBUTE L44140_cds4_s_at REAL
@ATTRIBUTE U28749_s_at REAL
@ATTRIBUTE X92518_s_at REAL
@ATTRIBUTE L47125_s_at REAL
@ATTRIBUTE Z37987_s_at REAL
@ATTRIBUTE L47276_s_at REAL
@ATTRIBUTE Y08765_s_at REAL
@ATTRIBUTE Y08766_s_at REAL
@ATTRIBUTE U37546_s_at REAL
@ATTRIBUTE U45878_s_at REAL
@ATTRIBUTE L76528_s_at REAL
@ATTRIBUTE U48436_s_at REAL
@ATTRIBUTE X95463_s_at REAL
@ATTRIBUTE U31215_s_at REAL
@ATTRIBUTE U31216_s_at REAL
@ATTRIBUTE L77567_s_at REAL
@ATTRIBUTE U64315_s_at REAL
@ATTRIBUTE U64805_s_at REAL
@ATTRIBUTE U72882_s_at REAL
@ATTRIBUTE V00565_s_at REAL
@ATTRIBUTE M10051_s_at REAL
@ATTRIBUTE M10321_s_at REAL
@ATTRIBUTE M11025_s_at REAL
@ATTRIBUTE X62891_s_at REAL
@ATTRIBUTE M11313_s_at REAL
@ATTRIBUTE X05855_at REAL
@ATTRIBUTE X05855_s_at REAL
@ATTRIBUTE X07438_s_at REAL
@ATTRIBUTE X03363_s_at REAL
@ATTRIBUTE X02875_s_at REAL
@ATTRIBUTE M12963_s_at REAL
@ATTRIBUTE X83705_s_at REAL
@ATTRIBUTE M12959_s_at REAL
@ATTRIBUTE M13560_s_at REAL
@ATTRIBUTE M13690_s_at REAL
@ATTRIBUTE M13686_s_at REAL
@ATTRIBUTE M13829_s_at REAL
@ATTRIBUTE M34353_s_at REAL
@ATTRIBUTE M13928_s_at REAL
@ATTRIBUTE X04445_rna1_s_at REAL
@ATTRIBUTE X81851_s_at REAL
@ATTRIBUTE M13994_s_at REAL
@ATTRIBUTE M60891_s_at REAL
@ATTRIBUTE U59058_s_at REAL
@ATTRIBUTE M14328_s_at REAL
@ATTRIBUTE M16336_s_at REAL
@ATTRIBUTE M14483_rna1_s_at REAL
@ATTRIBUTE X04602_s_at REAL
@ATTRIBUTE Y00081_s_at REAL
@ATTRIBUTE M26708_s_at REAL
@ATTRIBUTE X64072_s_at REAL
@ATTRIBUTE M15517_cds3_s_at REAL
@ATTRIBUTE M27396_s_at REAL
@ATTRIBUTE M16364_s_at REAL
@ATTRIBUTE M16474_s_at REAL
@ATTRIBUTE M36429_s_at REAL
@ATTRIBUTE M16591_s_at REAL
@ATTRIBUTE M16652_at REAL
@ATTRIBUTE M16652_s_at REAL
@ATTRIBUTE M16707_rna1_at REAL
@ATTRIBUTE M16707_rna1_s_at REAL
@ATTRIBUTE M16750_s_at REAL
@ATTRIBUTE M16938_s_at REAL
@ATTRIBUTE M31423_s_at REAL
@ATTRIBUTE U08006_s_at REAL
@ATTRIBUTE M28130_rna1_s_at REAL
@ATTRIBUTE Y00787_s_at REAL
@ATTRIBUTE M17236_at REAL
@ATTRIBUTE M17236_s_at REAL
@ATTRIBUTE M26856_s_at REAL
@ATTRIBUTE M17254_s_at REAL
@ATTRIBUTE Y00414_s_at REAL
@ATTRIBUTE M18255_cds2_s_at REAL
@ATTRIBUTE M18391_s_at REAL
@ATTRIBUTE Z19554_s_at REAL
@ATTRIBUTE Y00083_s_at REAL
@ATTRIBUTE X54667_at REAL
@ATTRIBUTE X54667_s_at REAL
@ATTRIBUTE M19267_s_at REAL
@ATTRIBUTE M19309_s_at REAL
@ATTRIBUTE M19508_xpt3_s_at REAL
@ATTRIBUTE M19878_at REAL
@ATTRIBUTE M19878_s_at REAL
@ATTRIBUTE M27783_s_at REAL
@ATTRIBUTE M20203_s_at REAL
@ATTRIBUTE X58298_s_at REAL
@ATTRIBUTE M20642_s_at REAL
@ATTRIBUTE M20747_s_at REAL
@ATTRIBUTE M20778_s_at REAL
@ATTRIBUTE M26311_s_at REAL
@ATTRIBUTE M84371_rna1_s_at REAL
@ATTRIBUTE M21142_cds2_s_at REAL
@ATTRIBUTE M54914_s_at REAL
@ATTRIBUTE M26692_s_at REAL
@ATTRIBUTE Z20656_rna1_s_at REAL
@ATTRIBUTE M21665_s_at REAL
@ATTRIBUTE M35851_s_at REAL
@ATTRIBUTE M33772_s_at REAL
@ATTRIBUTE M26730_s_at REAL
@ATTRIBUTE M22348_s_at REAL
@ATTRIBUTE M23234_s_at REAL
@ATTRIBUTE M23323_s_at REAL
@ATTRIBUTE Z68228_s_at REAL
@ATTRIBUTE M23892_s_at REAL
@ATTRIBUTE X95325_s_at REAL
@ATTRIBUTE M24122_s_at REAL
@ATTRIBUTE M55024_s_at REAL
@ATTRIBUTE M24485_s_at REAL
@ATTRIBUTE M24486_s_at REAL
@ATTRIBUTE M24736_s_at REAL
@ATTRIBUTE M24748_cds2_s_at REAL
@ATTRIBUTE M24766_s_at REAL
@ATTRIBUTE M54915_s_at REAL
@ATTRIBUTE X12876_s_at REAL
@ATTRIBUTE X72632_s_at REAL
@ATTRIBUTE U16799_s_at REAL
@ATTRIBUTE M31776_s_at REAL
@ATTRIBUTE S66541_s_at REAL
@ATTRIBUTE M26041_s_at REAL
@ATTRIBUTE Z80345_rna1_s_at REAL
@ATTRIBUTE M26657_s_at REAL
@ATTRIBUTE M27093_s_at REAL
@ATTRIBUTE M27504_s_at REAL
@ATTRIBUTE M27533_s_at REAL
@ATTRIBUTE X60003_s_at REAL
@ATTRIBUTE M28213_s_at REAL
@ATTRIBUTE S72493_s_at REAL
@ATTRIBUTE M29277_at REAL
@ATTRIBUTE M29277_s_at REAL
@ATTRIBUTE M28882_s_at REAL
@ATTRIBUTE U20734_s_at REAL
@ATTRIBUTE M29335_at REAL
@ATTRIBUTE M29335_s_at REAL
@ATTRIBUTE Z47055_s_at REAL
@ATTRIBUTE M29932_s_at REAL
@ATTRIBUTE M29994_s_at REAL
@ATTRIBUTE M33493_s_at REAL
@ATTRIBUTE M31516_s_at REAL
@ATTRIBUTE M30257_s_at REAL
@ATTRIBUTE M30448_s_at REAL
@ATTRIBUTE X57152_rna1_s_at REAL
@ATTRIBUTE M30625_s_at REAL
@ATTRIBUTE M30703_s_at REAL
@ATTRIBUTE M74587_rna1_s_at REAL
@ATTRIBUTE X97748_s_at REAL
@ATTRIBUTE M31169_s_at REAL
@ATTRIBUTE M31211_s_at REAL
@ATTRIBUTE M31241_s_at REAL
@ATTRIBUTE M65214_s_at REAL
@ATTRIBUTE M33684_s_at REAL
@ATTRIBUTE U05681_s_at REAL
@ATTRIBUTE M31774_s_at REAL
@ATTRIBUTE X68090_s_at REAL
@ATTRIBUTE X51435_s_at REAL
@ATTRIBUTE X54199_s_at REAL
@ATTRIBUTE M65292_s_at REAL
@ATTRIBUTE M32879_at REAL
@ATTRIBUTE M32879_s_at REAL
@ATTRIBUTE M58286_s_at REAL
@ATTRIBUTE M86873_s_at REAL
@ATTRIBUTE M34338_s_at REAL
@ATTRIBUTE U22178_s_at REAL
@ATTRIBUTE M34376_s_at REAL
@ATTRIBUTE M35093_s_at REAL
@ATTRIBUTE S37730_s_at REAL
@ATTRIBUTE U50648_s_at REAL
@ATTRIBUTE M36118_s_at REAL
@ATTRIBUTE X13955_s_at REAL
@ATTRIBUTE M36284_s_at REAL
@ATTRIBUTE M36542_s_at REAL
@ATTRIBUTE X13810_s_at REAL
@ATTRIBUTE M36653_s_at REAL
@ATTRIBUTE Z38133_s_at REAL
@ATTRIBUTE M57731_s_at REAL
@ATTRIBUTE X53800_s_at REAL
@ATTRIBUTE M37238_s_at REAL
@ATTRIBUTE M37457_at REAL
@ATTRIBUTE M37457_s_at REAL
@ATTRIBUTE M86383_s_at REAL
@ATTRIBUTE M38449_s_at REAL
@ATTRIBUTE M55409_s_at REAL
@ATTRIBUTE M86933_at REAL
@ATTRIBUTE M86933_s_at REAL
@ATTRIBUTE M55513_s_at REAL
@ATTRIBUTE M60450_s_at REAL
@ATTRIBUTE X54993_s_at REAL
@ATTRIBUTE M55682_s_at REAL
@ATTRIBUTE M55998_s_at REAL
@ATTRIBUTE M57466_s_at REAL
@ATTRIBUTE U16720_rna1_s_at REAL
@ATTRIBUTE M57703_s_at REAL
@ATTRIBUTE M65134_s_at REAL
@ATTRIBUTE X13461_s_at REAL
@ATTRIBUTE M58525_s_at REAL
@ATTRIBUTE M59216_s_at REAL
@ATTRIBUTE X52282_s_at REAL
@ATTRIBUTE M60284_s_at REAL
@ATTRIBUTE M60483_rna1_s_at REAL
@ATTRIBUTE X69950_s_at REAL
@ATTRIBUTE M60784_s_at REAL
@ATTRIBUTE S81661_s_at REAL
@ATTRIBUTE M61826_s_at REAL
@ATTRIBUTE M61832_s_at REAL
@ATTRIBUTE X65962_s_at REAL
@ATTRIBUTE S82362_s_at REAL
@ATTRIBUTE M62403_s_at REAL
@ATTRIBUTE S38742_s_at REAL
@ATTRIBUTE M62628_s_at REAL
@ATTRIBUTE X53595_s_at REAL
@ATTRIBUTE M73746_s_at REAL
@ATTRIBUTE M63438_s_at REAL
@ATTRIBUTE M92843_s_at REAL
@ATTRIBUTE M63838_s_at REAL
@ATTRIBUTE M64269_s_at REAL
@ATTRIBUTE X51823_at REAL
@ATTRIBUTE X51823_s_at REAL
@ATTRIBUTE M81886_s_at REAL
@ATTRIBUTE Z26491_s_at REAL
@ATTRIBUTE M68907_s_at REAL
@ATTRIBUTE S67247_s_at REAL
@ATTRIBUTE M72885_rna1_s_at REAL
@ATTRIBUTE M73239_s_at REAL
@ATTRIBUTE M74088_s_at REAL
@ATTRIBUTE X63131_s_at REAL
@ATTRIBUTE M74715_s_at REAL
@ATTRIBUTE U04285_s_at REAL
@ATTRIBUTE Z31690_s_at REAL
@ATTRIBUTE M75715_s_at REAL
@ATTRIBUTE M76732_s_at REAL
@ATTRIBUTE X74929_s_at REAL
@ATTRIBUTE M77348_rna1_s_at REAL
@ATTRIBUTE X90824_s_at REAL
@ATTRIBUTE M77829_s_at REAL
@ATTRIBUTE M80397_s_at REAL
@ATTRIBUTE X62083_s_at REAL
@ATTRIBUTE M81181_s_at REAL
@ATTRIBUTE X58528_s_at REAL
@ATTRIBUTE M81182_s_at REAL
@ATTRIBUTE M81695_s_at REAL
@ATTRIBUTE M81778_s_at REAL
@ATTRIBUTE X80763_s_at REAL
@ATTRIBUTE M83652_s_at REAL
@ATTRIBUTE X62534_s_at REAL
@ATTRIBUTE M83667_rna1_s_at REAL
@ATTRIBUTE M83712_s_at REAL
@ATTRIBUTE M84820_s_at REAL
@ATTRIBUTE U84011_s_at REAL
@ATTRIBUTE X15673_s_at REAL
@ATTRIBUTE X62515_s_at REAL
@ATTRIBUTE M87507_s_at REAL
@ATTRIBUTE M91368_s_at REAL
@ATTRIBUTE M91669_s_at REAL
@ATTRIBUTE X03794_s_at REAL
@ATTRIBUTE S54005_s_at REAL
@ATTRIBUTE U33202_s_at REAL
@ATTRIBUTE U33203_s_at REAL
@ATTRIBUTE S57132_s_at REAL
@ATTRIBUTE X57348_s_at REAL
@ATTRIBUTE X56088_s_at REAL
@ATTRIBUTE X75091_s_at REAL
@ATTRIBUTE M94172_s_at REAL
@ATTRIBUTE Y10141_s_at REAL
@ATTRIBUTE M95585_s_at REAL
@ATTRIBUTE X68985_s_at REAL
@ATTRIBUTE S49592_s_at REAL
@ATTRIBUTE M96738_s_at REAL
@ATTRIBUTE M97796_s_at REAL
@ATTRIBUTE X14253_s_at REAL
@ATTRIBUTE X60299_s_at REAL
@ATTRIBUTE X59303_s_at REAL
@ATTRIBUTE M98399_s_at REAL
@ATTRIBUTE S76978_s_at REAL
@ATTRIBUTE S38953_s_at REAL
@ATTRIBUTE X63741_s_at REAL
@ATTRIBUTE X66142_s_at REAL
@ATTRIBUTE X57809_at REAL
@ATTRIBUTE X57809_s_at REAL
@ATTRIBUTE S62028_s_at REAL
@ATTRIBUTE S52969_cds1_s_at REAL
@ATTRIBUTE X65784_s_at REAL
@ATTRIBUTE S56151_s_at REAL
@ATTRIBUTE S57153_s_at REAL
@ATTRIBUTE U95019_s_at REAL
@ATTRIBUTE U12387_s_at REAL
@ATTRIBUTE S62904_s_at REAL
@ATTRIBUTE S68134_s_at REAL
@ATTRIBUTE X86401_s_at REAL
@ATTRIBUTE S69272_s_at REAL
@ATTRIBUTE S69370_s_at REAL
@ATTRIBUTE X51362_s_at REAL
@ATTRIBUTE S72024_s_at REAL
@ATTRIBUTE S72503_s_at REAL
@ATTRIBUTE U24056_s_at REAL
@ATTRIBUTE S73885_s_at REAL
@ATTRIBUTE U31929_s_at REAL
@ATTRIBUTE U15641_s_at REAL
@ATTRIBUTE S75256_s_at REAL
@ATTRIBUTE U33052_s_at REAL
@ATTRIBUTE S75881_s_at REAL
@ATTRIBUTE S76473_s_at REAL
@ATTRIBUTE U05012_s_at REAL
@ATTRIBUTE U20816_s_at REAL
@ATTRIBUTE S76756_s_at REAL
@ATTRIBUTE S77154_s_at REAL
@ATTRIBUTE U00001_s_at REAL
@ATTRIBUTE S78798_s_at REAL
@ATTRIBUTE S78873_s_at REAL
@ATTRIBUTE S79219_s_at REAL
@ATTRIBUTE S79873_s_at REAL
@ATTRIBUTE S80437_s_at REAL
@ATTRIBUTE X58199_s_at REAL
@ATTRIBUTE S81243_s_at REAL
@ATTRIBUTE S81264_s_at REAL
@ATTRIBUTE S81737_s_at REAL
@ATTRIBUTE S82471_s_at REAL
@ATTRIBUTE S82597_rna1_s_at REAL
@ATTRIBUTE S83309_s_at REAL
@ATTRIBUTE S83325_s_at REAL
@ATTRIBUTE S83362_s_at REAL
@ATTRIBUTE S83390_s_at REAL
@ATTRIBUTE S83513_s_at REAL
@ATTRIBUTE U22322_s_at REAL
@ATTRIBUTE X04347_s_at REAL
@ATTRIBUTE U00947_s_at REAL
@ATTRIBUTE U12259_cds2_s_at REAL
@ATTRIBUTE U02566_s_at REAL
@ATTRIBUTE U04806_s_at REAL
@ATTRIBUTE X73358_s_at REAL
@ATTRIBUTE U06155_at REAL
@ATTRIBUTE U06155_s_at REAL
@ATTRIBUTE U08854_s_at REAL
@ATTRIBUTE Z48314_s_at REAL
@ATTRIBUTE U29463_s_at REAL
@ATTRIBUTE U07969_s_at REAL
@ATTRIBUTE U51010_s_at REAL
@ATTRIBUTE U08191_s_at REAL
@ATTRIBUTE U09087_s_at REAL
@ATTRIBUTE U18271_cds3_s_at REAL
@ATTRIBUTE U09178_s_at REAL
@ATTRIBUTE U09510_s_at REAL
@ATTRIBUTE U09716_s_at REAL
@ATTRIBUTE U72935_cds3_s_at REAL
@ATTRIBUTE U09820_s_at REAL
@ATTRIBUTE Z29066_s_at REAL
@ATTRIBUTE U11717_s_at REAL
@ATTRIBUTE U13913_s_at REAL
@ATTRIBUTE U28758_s_at REAL
@ATTRIBUTE U11862_s_at REAL
@ATTRIBUTE U27516_s_at REAL
@ATTRIBUTE U12424_s_at REAL
@ATTRIBUTE U29943_s_at REAL
@ATTRIBUTE U12707_s_at REAL
@ATTRIBUTE X75346_s_at REAL
@ATTRIBUTE U13021_s_at REAL
@ATTRIBUTE U13696_s_at REAL
@ATTRIBUTE U14577_s_at REAL
@ATTRIBUTE U15642_s_at REAL
@ATTRIBUTE U16120_s_at REAL
@ATTRIBUTE X91911_s_at REAL
@ATTRIBUTE U16812_s_at REAL
@ATTRIBUTE U16811_s_at REAL
@ATTRIBUTE X84213_s_at REAL
@ATTRIBUTE X74301_s_at REAL
@ATTRIBUTE U18297_s_at REAL
@ATTRIBUTE U19147_s_at REAL
@ATTRIBUTE U19252_s_at REAL
@ATTRIBUTE U19557_s_at REAL
@ATTRIBUTE U31973_s_at REAL
@ATTRIBUTE U20536_s_at REAL
@ATTRIBUTE U20759_s_at REAL
@ATTRIBUTE U22314_s_at REAL
@ATTRIBUTE U22431_s_at REAL
@ATTRIBUTE U22970_rna1_s_at REAL
@ATTRIBUTE X78416_s_at REAL
@ATTRIBUTE U23435_s_at REAL
@ATTRIBUTE U23852_s_at REAL
@ATTRIBUTE U24488_s_at REAL
@ATTRIBUTE U25034_s_at REAL
@ATTRIBUTE U32499_s_at REAL
@ATTRIBUTE U26173_s_at REAL
@ATTRIBUTE U26266_s_at REAL
@ATTRIBUTE U26312_s_at REAL
@ATTRIBUTE U60206_s_at REAL
@ATTRIBUTE Z16411_s_at REAL
@ATTRIBUTE U27333_at REAL
@ATTRIBUTE U27333_s_at REAL
@ATTRIBUTE U27326_s_at REAL
@ATTRIBUTE U28488_s_at REAL
@ATTRIBUTE U75276_s_at REAL
@ATTRIBUTE Z50115_s_at REAL
@ATTRIBUTE U30827_s_at REAL
@ATTRIBUTE U31201_cds2_s_at REAL
@ATTRIBUTE U45328_s_at REAL
@ATTRIBUTE U31903_s_at REAL
@ATTRIBUTE U41068_cds2_s_at REAL
@ATTRIBUTE U32674_s_at REAL
@ATTRIBUTE U33448_s_at REAL
@ATTRIBUTE U90065_s_at REAL
@ATTRIBUTE U40271_s_at REAL
@ATTRIBUTE U43203_s_at REAL
@ATTRIBUTE X82850_s_at REAL
@ATTRIBUTE U67092_at REAL
@ATTRIBUTE U67092_s_at REAL
@ATTRIBUTE X91196_s_at REAL
@ATTRIBUTE X85116_rna1_s_at REAL
@ATTRIBUTE U33936_s_at REAL
@ATTRIBUTE U34070_s_at REAL
@ATTRIBUTE X89986_s_at REAL
@ATTRIBUTE U40317_s_at REAL
@ATTRIBUTE U35637_s_at REAL
@ATTRIBUTE U35835_s_at REAL
@ATTRIBUTE U41163_s_at REAL
@ATTRIBUTE U36759_s_at REAL
@ATTRIBUTE Z69030_s_at REAL
@ATTRIBUTE X85137_s_at REAL
@ATTRIBUTE U38227_s_at REAL
@ATTRIBUTE Z47038_s_at REAL
@ATTRIBUTE X81832_s_at REAL
@ATTRIBUTE U40152_s_at REAL
@ATTRIBUTE U74382_s_at REAL
@ATTRIBUTE X93511_s_at REAL
@ATTRIBUTE U40763_s_at REAL
@ATTRIBUTE U40846_s_at REAL
@ATTRIBUTE U76366_s_at REAL
@ATTRIBUTE U41315_rna1_s_at REAL
@ATTRIBUTE X76942_s_at REAL
@ATTRIBUTE U41767_s_at REAL
@ATTRIBUTE X96506_s_at REAL
@ATTRIBUTE U51333_s_at REAL
@ATTRIBUTE U43189_s_at REAL
@ATTRIBUTE U43747_s_at REAL
@ATTRIBUTE U43916_s_at REAL
@ATTRIBUTE U44799_s_at REAL
@ATTRIBUTE U45448_s_at REAL
@ATTRIBUTE U46746_s_at REAL
@ATTRIBUTE X51698_s_at REAL
@ATTRIBUTE U47686_s_at REAL
@ATTRIBUTE U48865_s_at REAL
@ATTRIBUTE U49020_cds2_s_at REAL
@ATTRIBUTE Z49148_s_at REAL
@ATTRIBUTE U49835_s_at REAL
@ATTRIBUTE U49957_s_at REAL
@ATTRIBUTE U50361_s_at REAL
@ATTRIBUTE U50527_s_at REAL
@ATTRIBUTE U52077_s_at REAL
@ATTRIBUTE X99374_s_at REAL
@ATTRIBUTE X92493_s_at REAL
@ATTRIBUTE U52696_s_at REAL
@ATTRIBUTE U52828_s_at REAL
@ATTRIBUTE Z54367_s_at REAL
@ATTRIBUTE U54644_s_at REAL
@ATTRIBUTE U66711_rna1_s_at REAL
@ATTRIBUTE U56402_s_at REAL
@ATTRIBUTE U59877_s_at REAL
@ATTRIBUTE U57623_s_at REAL
@ATTRIBUTE U57971_s_at REAL
@ATTRIBUTE X60787_s_at REAL
@ATTRIBUTE U59831_rna1_s_at REAL
@ATTRIBUTE U69140_s_at REAL
@ATTRIBUTE U60808_s_at REAL
@ATTRIBUTE U61276_s_at REAL
@ATTRIBUTE U67122_s_at REAL
@ATTRIBUTE X99586_s_at REAL
@ATTRIBUTE U61397_s_at REAL
@ATTRIBUTE U79261_s_at REAL
@ATTRIBUTE Y08417_s_at REAL
@ATTRIBUTE U72263_s_at REAL
@ATTRIBUTE U67368_s_at REAL
@ATTRIBUTE U64573_s_at REAL
@ATTRIBUTE U65416_rna1_s_at REAL
@ATTRIBUTE X56687_s_at REAL
@ATTRIBUTE X00437_s_at REAL
@ATTRIBUTE U66726_at REAL
@ATTRIBUTE U66726_s_at REAL
@ATTRIBUTE Z70276_s_at REAL
@ATTRIBUTE U66828_s_at REAL
@ATTRIBUTE U70064_s_at REAL
@ATTRIBUTE U68105_s_at REAL
@ATTRIBUTE Z48501_s_at REAL
@ATTRIBUTE U68135_s_at REAL
@ATTRIBUTE U68162_cds1_s_at REAL
@ATTRIBUTE U69126_s_at REAL
@ATTRIBUTE U86755_s_at REAL
@ATTRIBUTE U70439_s_at REAL
@ATTRIBUTE U71203_s_at REAL
@ATTRIBUTE Y07565_s_at REAL
@ATTRIBUTE U72509_s_at REAL
@ATTRIBUTE Y09943_s_at REAL
@ATTRIBUTE U72936_s_at REAL
@ATTRIBUTE U73167_cds2_s_at REAL
@ATTRIBUTE U73477_s_at REAL
@ATTRIBUTE Y09392_s_at REAL
@ATTRIBUTE U79528_s_at REAL
@ATTRIBUTE U75309_s_at REAL
@ATTRIBUTE U76764_s_at REAL
@ATTRIBUTE U79115_s_at REAL
@ATTRIBUTE U79667_s_at REAL
@ATTRIBUTE X99897_s_at REAL
@ATTRIBUTE U80987_s_at REAL
@ATTRIBUTE Y10262_s_at REAL
@ATTRIBUTE U82108_s_at REAL
@ATTRIBUTE U83239_s_at REAL
@ATTRIBUTE U83326_s_at REAL
@ATTRIBUTE X99393_s_at REAL
@ATTRIBUTE U83598_at REAL
@ATTRIBUTE U83598_s_at REAL
@ATTRIBUTE U86759_s_at REAL
@ATTRIBUTE U90543_at REAL
@ATTRIBUTE U90543_s_at REAL
@ATTRIBUTE U90552_at REAL
@ATTRIBUTE U90552_s_at REAL
@ATTRIBUTE Y07827_s_at REAL
@ATTRIBUTE U92314_s_at REAL
@ATTRIBUTE U92457_s_at REAL
@ATTRIBUTE Y08265_s_at REAL
@ATTRIBUTE X17644_s_at REAL
@ATTRIBUTE X58822_rna1_s_at REAL
@ATTRIBUTE X05839_rna1_s_at REAL
@ATTRIBUTE X04470_s_at REAL
@ATTRIBUTE X04706_s_at REAL
@ATTRIBUTE Z11518_s_at REAL
@ATTRIBUTE X06700_s_at REAL
@ATTRIBUTE X12530_s_at REAL
@ATTRIBUTE X07619_s_at REAL
@ATTRIBUTE X65965_s_at REAL
@ATTRIBUTE X13100_s_at REAL
@ATTRIBUTE X14885_rna1_s_at REAL
@ATTRIBUTE X52426_s_at REAL
@ATTRIBUTE X14690_s_at REAL
@ATTRIBUTE X15954_rna1_s_at REAL
@ATTRIBUTE X15729_s_at REAL
@ATTRIBUTE X16260_s_at REAL
@ATTRIBUTE X16504_s_at REAL
@ATTRIBUTE X16660_cds1_s_at REAL
@ATTRIBUTE X70944_s_at REAL
@ATTRIBUTE X56681_s_at REAL
@ATTRIBUTE X60955_s_at REAL
@ATTRIBUTE X53296_s_at REAL
@ATTRIBUTE X61755_rna1_s_at REAL
@ATTRIBUTE X53390_s_at REAL
@ATTRIBUTE X55037_s_at REAL
@ATTRIBUTE Y00451_s_at REAL
@ATTRIBUTE X58431_rna2_s_at REAL
@ATTRIBUTE X59932_s_at REAL
@ATTRIBUTE X60104_s_at REAL
@ATTRIBUTE X63522_s_at REAL
@ATTRIBUTE X74874_rna1_s_at REAL
@ATTRIBUTE X83492_at REAL
@ATTRIBUTE X83492_s_at REAL
@ATTRIBUTE X83490_s_at REAL
@ATTRIBUTE X89101_s_at REAL
@ATTRIBUTE X64877_at REAL
@ATTRIBUTE X64877_s_at REAL
@ATTRIBUTE X66276_s_at REAL
@ATTRIBUTE X66894_s_at REAL
@ATTRIBUTE X98337_s_at REAL
@ATTRIBUTE X69116_s_at REAL
@ATTRIBUTE Z25521_s_at REAL
@ATTRIBUTE X85781_s_at REAL
@ATTRIBUTE X86428_s_at REAL
@ATTRIBUTE X74987_s_at REAL
@ATTRIBUTE X76223_s_at REAL
@ATTRIBUTE X77567_s_at REAL
@ATTRIBUTE X79200_at REAL
@ATTRIBUTE X79200_s_at REAL
@ATTRIBUTE Z34974_s_at REAL
@ATTRIBUTE X79683_s_at REAL
@ATTRIBUTE X97267_rna1_s_at REAL
@ATTRIBUTE X81836_s_at REAL
@ATTRIBUTE X82206_s_at REAL
@ATTRIBUTE Z70218_s_at REAL
@ATTRIBUTE X83301_s_at REAL
@ATTRIBUTE X83535_s_at REAL
@ATTRIBUTE X87871_s_at REAL
@ATTRIBUTE Z49825_s_at REAL
@ATTRIBUTE Z69043_s_at REAL
@ATTRIBUTE X90846_at REAL
@ATTRIBUTE X90846_s_at REAL
@ATTRIBUTE X95240_s_at REAL
@ATTRIBUTE X95632_s_at REAL
@ATTRIBUTE X98178_s_at REAL
@ATTRIBUTE X98534_s_at REAL
@ATTRIBUTE X99886_s_at REAL
@ATTRIBUTE Y10514_s_at REAL
@ATTRIBUTE Y10508_s_at REAL
@ATTRIBUTE Z11899_s_at REAL
@ATTRIBUTE Z35402_rna1_s_at REAL
@ATTRIBUTE Z48519_s_at REAL
@ATTRIBUTE AF000424_s_at REAL
@ATTRIBUTE D83174_s_at REAL
@ATTRIBUTE U46006_s_at REAL
@ATTRIBUTE HG3546-HT3744_s_at REAL
@ATTRIBUTE HG4677-HT5102_s_at REAL
@ATTRIBUTE K02882_cds1_s_at REAL
@ATTRIBUTE M36430_s_at REAL
@ATTRIBUTE M95936_s_at REAL
@ATTRIBUTE S82297_at REAL
@ATTRIBUTE X89399_s_at REAL
@ATTRIBUTE HG3996-HT4266_at REAL
@ATTRIBUTE M21305_at REAL
@ATTRIBUTE M58460_at REAL
@ATTRIBUTE S77582_at REAL
@ATTRIBUTE U33880_at REAL
@ATTRIBUTE X14474_at REAL
@ATTRIBUTE HG2147-HT2217_at REAL
@ATTRIBUTE HG2147-HT2217_r_at REAL
@ATTRIBUTE HG2171-HT2241_at REAL
@ATTRIBUTE HG2171-HT2241_r_at REAL
@ATTRIBUTE HG2239-HT2324_at REAL
@ATTRIBUTE HG2239-HT2324_r_at REAL
@ATTRIBUTE HG2365-HT2461_at REAL
@ATTRIBUTE HG3033-HT3194_at REAL
@ATTRIBUTE HG3033-HT3194_r_at REAL
@ATTRIBUTE HG3115-HT3291_at REAL
@ATTRIBUTE HG3565-HT3768_at REAL
@ATTRIBUTE HG3565-HT3768_r_at REAL
@ATTRIBUTE HG3731-HT4001_at REAL
@ATTRIBUTE HG3731-HT4001_r_at REAL
@ATTRIBUTE HG3991-HT4261_at REAL
@ATTRIBUTE HG3991-HT4261_r_at REAL
@ATTRIBUTE HG4340-HT4610_at REAL
@ATTRIBUTE HG4518-HT4921_at REAL
@ATTRIBUTE HG4518-HT4921_r_at REAL
@ATTRIBUTE HG4557-HT4962_at REAL
@ATTRIBUTE HG4557-HT4962_r_at REAL
@ATTRIBUTE L11672_at REAL
@ATTRIBUTE L11672_r_at REAL
@ATTRIBUTE M21388_at REAL
@ATTRIBUTE M21388_r_at REAL
@ATTRIBUTE M55422_at REAL
@ATTRIBUTE M96132_at REAL
@ATTRIBUTE U57341_at REAL
@ATTRIBUTE U57341_r_at REAL
@ATTRIBUTE U90546_at REAL
@ATTRIBUTE U90546_r_at REAL
@ATTRIBUTE X87344_cds10_at REAL
@ATTRIBUTE X87344_cds10_r_at REAL
@ATTRIBUTE X98482_at REAL
@ATTRIBUTE X98482_r_at REAL
@ATTRIBUTE HG1067-HT1067_r_at REAL
@ATTRIBUTE HG2566-HT4792_r_at REAL
@ATTRIBUTE HG2702-HT2798_r_at REAL
@ATTRIBUTE HG2887-HT3031_at REAL
@ATTRIBUTE HG2887-HT3031_r_at REAL
@ATTRIBUTE U34301_at REAL
@ATTRIBUTE U34301_r_at REAL
@ATTRIBUTE X94563_xpt2_r_at REAL
@ATTRIBUTE Z46632_at REAL
@ATTRIBUTE Z46632_r_at REAL
@ATTRIBUTE AF001359_f_at REAL
@ATTRIBUTE HG1034-HT1034_f_at REAL
@ATTRIBUTE HG2148-HT2218_f_at REAL
@ATTRIBUTE HG3141-HT3317_f_at REAL
@ATTRIBUTE HG3236-HT3413_f_at REAL
@ATTRIBUTE HG3576-HT3779_f_at REAL
@ATTRIBUTE HG3597-HT3800_f_at REAL
@ATTRIBUTE HG3635-HT3845_f_at REAL
@ATTRIBUTE HG3729-HT3999_f_at REAL
@ATTRIBUTE HG3921-HT4191_f_at REAL
@ATTRIBUTE HG4417-HT4687_f_at REAL
@ATTRIBUTE HG688-HT688_f_at REAL
@ATTRIBUTE J02982_f_at REAL
@ATTRIBUTE J03801_f_at REAL
@ATTRIBUTE L05514_f_at REAL
@ATTRIBUTE L49173_f_at REAL
@ATTRIBUTE L49219_f_at REAL
@ATTRIBUTE L49229_f_at REAL
@ATTRIBUTE L76670_f_at REAL
@ATTRIBUTE M19045_f_at REAL
@ATTRIBUTE M23575_f_at REAL
@ATTRIBUTE S78693_f_at REAL
@ATTRIBUTE X14008_rna1_f_at REAL
@ATTRIBUTE X59244_f_at REAL
@ATTRIBUTE X97230_f_at REAL
@ATTRIBUTE D16154_at REAL
@ATTRIBUTE D17793_at REAL
@ATTRIBUTE D38024_at REAL
@ATTRIBUTE D49728_at REAL
@ATTRIBUTE D87017_cds3_at REAL
@ATTRIBUTE D90042_at REAL
@ATTRIBUTE HG1980-HT2023_at REAL
@ATTRIBUTE HG1996-HT2044_at REAL
@ATTRIBUTE HG2149-HT2219_at REAL
@ATTRIBUTE HG2160-HT2230_at REAL
@ATTRIBUTE HG2600-HT2696_at REAL
@ATTRIBUTE HG3491-HT3685_at REAL
@ATTRIBUTE HG3513-HT3707_at REAL
@ATTRIBUTE HG3636-HT3846_at REAL
@ATTRIBUTE HG4108-HT4378_at REAL
@ATTRIBUTE HG4109-HT4379_at REAL
@ATTRIBUTE HG4115-HT4385_at REAL
@ATTRIBUTE HG4322-HT4592_at REAL
@ATTRIBUTE HG4593-HT4998_at REAL
@ATTRIBUTE HG491-HT491_at REAL
@ATTRIBUTE HG881-HT881_at REAL
@ATTRIBUTE J00146_at REAL
@ATTRIBUTE J00207_rna2_at REAL
@ATTRIBUTE J00210_rna1_at REAL
@ATTRIBUTE J00220_cds5_at REAL
@ATTRIBUTE J03910_rna1_at REAL
@ATTRIBUTE J05412_at REAL
@ATTRIBUTE K03431_cds1_at REAL
@ATTRIBUTE L05187_at REAL
@ATTRIBUTE L08010_at REAL
@ATTRIBUTE L13740_at REAL
@ATTRIBUTE L14430_at REAL
@ATTRIBUTE L20433_at REAL
@ATTRIBUTE L32606_at REAL
@ATTRIBUTE L34035_at REAL
@ATTRIBUTE M10942_at REAL
@ATTRIBUTE M10943_at REAL
@ATTRIBUTE M12125_at REAL
@ATTRIBUTE M13485_at REAL
@ATTRIBUTE M14306_at REAL
@ATTRIBUTE M16714_at REAL
@ATTRIBUTE M19888_at REAL
@ATTRIBUTE M21302_at REAL
@ATTRIBUTE M21539_at REAL
@ATTRIBUTE M23263_at REAL
@ATTRIBUTE M30838_at REAL
@ATTRIBUTE M31523_at REAL
@ATTRIBUTE M31932_at REAL
@ATTRIBUTE M32578_at REAL
@ATTRIBUTE M35999_at REAL
@ATTRIBUTE M36072_at REAL
@ATTRIBUTE M37075_at REAL
@ATTRIBUTE M37981_at REAL
@ATTRIBUTE M38180_rna1_at REAL
@ATTRIBUTE M55418_at REAL
@ATTRIBUTE M55419_at REAL
@ATTRIBUTE M60746_at REAL
@ATTRIBUTE M60751_at REAL
@ATTRIBUTE M61855_at REAL
@ATTRIBUTE M68519_rna1_at REAL
@ATTRIBUTE M77144_rna1_at REAL
@ATTRIBUTE M81650_rna1_at REAL
@ATTRIBUTE M90354_at REAL
@ATTRIBUTE M92642_at REAL
@ATTRIBUTE M93311_at REAL
@ATTRIBUTE M99435_at REAL
@ATTRIBUTE M99436_at REAL
@ATTRIBUTE M99438_at REAL
@ATTRIBUTE M99439_at REAL
@ATTRIBUTE S68287_at REAL
@ATTRIBUTE S72043_rna1_at REAL
@ATTRIBUTE S73840_at REAL
@ATTRIBUTE S74720_at REAL
@ATTRIBUTE S78774_at REAL
@ATTRIBUTE U00928_at REAL
@ATTRIBUTE U01317_cds4_at REAL
@ATTRIBUTE U02388_at REAL
@ATTRIBUTE U03858_at REAL
@ATTRIBUTE U05861_at REAL
@ATTRIBUTE U12140_at REAL
@ATTRIBUTE U19765_at REAL
@ATTRIBUTE U21556_at REAL
@ATTRIBUTE U24153_at REAL
@ATTRIBUTE U24683_at REAL
@ATTRIBUTE U24685_at REAL
@ATTRIBUTE U25975_at REAL
@ATTRIBUTE U27460_at REAL
@ATTRIBUTE U28014_at REAL
@ATTRIBUTE U28015_at REAL
@ATTRIBUTE U40279_at REAL
@ATTRIBUTE U43944_at REAL
@ATTRIBUTE U44103_at REAL
@ATTRIBUTE U44105_at REAL
@ATTRIBUTE U49441_at REAL
@ATTRIBUTE U62432_at REAL
@ATTRIBUTE U66061_cds3_at REAL
@ATTRIBUTE U66077_at REAL
@ATTRIBUTE U76388_at REAL
@ATTRIBUTE U82279_at REAL
@ATTRIBUTE U82979_at REAL
@ATTRIBUTE U83117_at REAL
@ATTRIBUTE U84388_at REAL
@ATTRIBUTE U92027_at REAL
@ATTRIBUTE X00088_at REAL
@ATTRIBUTE X00948_at REAL
@ATTRIBUTE X00949_at REAL
@ATTRIBUTE X01703_at REAL
@ATTRIBUTE X02956_at REAL
@ATTRIBUTE X02958_at REAL
@ATTRIBUTE X06825_at REAL
@ATTRIBUTE X16546_at REAL
@ATTRIBUTE X17093_at REAL
@ATTRIBUTE X54489_rna1_at REAL
@ATTRIBUTE X55989_rna1_at REAL
@ATTRIBUTE X58399_at REAL
@ATTRIBUTE X58401_at REAL
@ATTRIBUTE X60487_at REAL
@ATTRIBUTE X69115_at REAL
@ATTRIBUTE X69654_at REAL
@ATTRIBUTE X72304_at REAL
@ATTRIBUTE X72475_at REAL
@ATTRIBUTE X78712_at REAL
@ATTRIBUTE X87211_at REAL
@ATTRIBUTE X90530_at REAL
@ATTRIBUTE X98225_at REAL
@ATTRIBUTE X98296_at REAL
@ATTRIBUTE X99133_at REAL
@ATTRIBUTE Y07566_at REAL
@ATTRIBUTE Y13618_at REAL
@ATTRIBUTE Z00010_at REAL
@ATTRIBUTE Z30643_at REAL
@ATTRIBUTE Z30644_at REAL
@ATTRIBUTE Z46261_at REAL
@ATTRIBUTE Z47556_rna2_at REAL
@ATTRIBUTE Z49105_at REAL
@ATTRIBUTE Z68274_at REAL
@ATTRIBUTE Z80779_at REAL
@ATTRIBUTE Z80781_at REAL
@ATTRIBUTE Z80783_at REAL
@ATTRIBUTE Z80787_at REAL
@ATTRIBUTE Z83336_at REAL
@ATTRIBUTE Z83735_at REAL
@ATTRIBUTE D17427_at REAL
@ATTRIBUTE D17547_at REAL
@ATTRIBUTE D29992_at REAL
@ATTRIBUTE D64053_at REAL
@ATTRIBUTE D86096_cds6_at REAL
@ATTRIBUTE J00277_at REAL
@ATTRIBUTE J00314_at REAL
@ATTRIBUTE J03634_at REAL
@ATTRIBUTE L05144_at REAL
@ATTRIBUTE L08904_at REAL
@ATTRIBUTE L11931_at REAL
@ATTRIBUTE L13943_at REAL
@ATTRIBUTE L32961_at REAL
@ATTRIBUTE L35594_at REAL
@ATTRIBUTE L36644_at REAL
@ATTRIBUTE L37112_at REAL
@ATTRIBUTE M15395_at REAL
@ATTRIBUTE M16594_at REAL
@ATTRIBUTE M16653_at REAL
@ATTRIBUTE M17252_at REAL
@ATTRIBUTE M24069_at REAL
@ATTRIBUTE M25296_at REAL
@ATTRIBUTE M25667_at REAL
@ATTRIBUTE M28170_at REAL
@ATTRIBUTE M28439_at REAL
@ATTRIBUTE M36634_at REAL
@ATTRIBUTE M60614_at REAL
@ATTRIBUTE M62303_at REAL
@ATTRIBUTE M64752_at REAL
@ATTRIBUTE M95740_at REAL
@ATTRIBUTE M96956_at REAL
@ATTRIBUTE U01337_at REAL
@ATTRIBUTE U01828_at REAL
@ATTRIBUTE U03494_at REAL
@ATTRIBUTE U04241_at REAL
@ATTRIBUTE U09587_at REAL
@ATTRIBUTE U14187_at REAL
@ATTRIBUTE U18934_at REAL
@ATTRIBUTE U20499_at REAL
@ATTRIBUTE U21689_at REAL
@ATTRIBUTE U35234_at REAL
@ATTRIBUTE U46744_at REAL
@ATTRIBUTE U47677_at REAL
@ATTRIBUTE U62434_at REAL
@ATTRIBUTE U69611_at REAL
@ATTRIBUTE X00038_at REAL
@ATTRIBUTE X00540_at REAL
@ATTRIBUTE X05345_at REAL
@ATTRIBUTE X06318_at REAL
@ATTRIBUTE X07496_at REAL
@ATTRIBUTE X07730_at REAL
@ATTRIBUTE X12953_at REAL
@ATTRIBUTE X14767_at REAL
@ATTRIBUTE X16105_at REAL
@ATTRIBUTE X51345_at REAL
@ATTRIBUTE X52889_at REAL
@ATTRIBUTE X53683_at REAL
@ATTRIBUTE X78711_at REAL
@ATTRIBUTE X80878_at REAL
@ATTRIBUTE X81637_at REAL
@ATTRIBUTE X95876_at REAL
@ATTRIBUTE X96754_at REAL
@ATTRIBUTE X98253_at REAL
@ATTRIBUTE Y00477_at REAL
@ATTRIBUTE Z11933_at REAL
@ATTRIBUTE Z14978_at REAL
@ATTRIBUTE Z68193_at REAL
@ATTRIBUTE Z86000_at REAL
@ATTRIBUTE M27749_at REAL
@ATTRIBUTE M27749_r_at REAL
@ATTRIBUTE M33318_r_at REAL
@ATTRIBUTE M34516_at REAL
@ATTRIBUTE M34516_r_at REAL
@ATTRIBUTE U22028_at REAL
@ATTRIBUTE U22028_r_at REAL
@ATTRIBUTE U88898_at REAL
@ATTRIBUTE U88898_r_at REAL
@ATTRIBUTE X97261_at REAL
@ATTRIBUTE X97261_r_at REAL
@ATTRIBUTE D32129_f_at REAL
@ATTRIBUTE D38437_f_at REAL
@ATTRIBUTE D38498_f_at REAL
@ATTRIBUTE HG1515-HT1515_f_at REAL
@ATTRIBUTE HG2139-HT2208_f_at REAL
@ATTRIBUTE HG2255-HT2344_f_at REAL
@ATTRIBUTE HG2915-HT3059_f_at REAL
@ATTRIBUTE HG2917-HT3061_f_at REAL
@ATTRIBUTE HG3527-HT3721_f_at REAL
@ATTRIBUTE HG3707-HT3922_f_at REAL
@ATTRIBUTE HG4027-HT4297_f_at REAL
@ATTRIBUTE HG4236-HT4506_f_at REAL
@ATTRIBUTE HG4490-HT4876_f_at REAL
@ATTRIBUTE HG458-HT458_f_at REAL
@ATTRIBUTE HG67-HT67_f_at REAL
@ATTRIBUTE J00117_f_at REAL
@ATTRIBUTE J00148_cds2_f_at REAL
@ATTRIBUTE J00209_f_at REAL
@ATTRIBUTE J00212_f_at REAL
@ATTRIBUTE J03071_cds3_f_at REAL
@ATTRIBUTE K02405_f_at REAL
@ATTRIBUTE K03183_f_at REAL
@ATTRIBUTE K03189_f_at REAL
@ATTRIBUTE K03192_f_at REAL
@ATTRIBUTE K03204_f_at REAL
@ATTRIBUTE K03207_f_at REAL
@ATTRIBUTE L00389_f_at REAL
@ATTRIBUTE L02326_f_at REAL
@ATTRIBUTE L05188_f_at REAL
@ATTRIBUTE L18877_f_at REAL
@ATTRIBUTE L18920_f_at REAL
@ATTRIBUTE L42583_f_at REAL
@ATTRIBUTE L42601_f_at REAL
@ATTRIBUTE L42611_f_at REAL
@ATTRIBUTE L76568_xpt3_f_at REAL
@ATTRIBUTE M20030_f_at REAL
@ATTRIBUTE M22612_f_at REAL
@ATTRIBUTE M27318_f_at REAL
@ATTRIBUTE M28585_f_at REAL
@ATTRIBUTE M33317_f_at REAL
@ATTRIBUTE M33600_f_at REAL
@ATTRIBUTE M37755_f_at REAL
@ATTRIBUTE M57423_f_at REAL
@ATTRIBUTE M60750_f_at REAL
@ATTRIBUTE M77481_rna1_f_at REAL
@ATTRIBUTE M90356_f_at REAL
@ATTRIBUTE M92269_f_at REAL
@ATTRIBUTE U03735_f_at REAL
@ATTRIBUTE U10689_f_at REAL
@ATTRIBUTE U10690_f_at REAL
@ATTRIBUTE U22029_f_at REAL
@ATTRIBUTE U49974_f_at REAL
@ATTRIBUTE U65918_f_at REAL
@ATTRIBUTE V00532_rna1_f_at REAL
@ATTRIBUTE V00533_rna1_f_at REAL
@ATTRIBUTE V00542_f_at REAL
@ATTRIBUTE V00551_f_at REAL
@ATTRIBUTE V01516_f_at REAL
@ATTRIBUTE X00090_f_at REAL
@ATTRIBUTE X13930_f_at REAL
@ATTRIBUTE X53065_f_at REAL
@ATTRIBUTE X64177_f_at REAL
@ATTRIBUTE X67491_f_at REAL
@ATTRIBUTE X71345_f_at REAL
@ATTRIBUTE X97444_f_at REAL
@ATTRIBUTE Z80780_f_at REAL
@ATTRIBUTE X00351_f_at REAL
@ATTRIBUTE X01677_f_at REAL
@ATTRIBUTE M31667_f_at REAL
@ATTRIBUTE L41268_f_at REAL
@ATTRIBUTE X99479_f_at REAL
@ATTRIBUTE HG658-HT658_f_at REAL
@ATTRIBUTE M94880_f_at REAL
@ATTRIBUTE S80905_f_at REAL
@ATTRIBUTE X03068_f_at REAL
@ATTRIBUTE Z34822_f_at REAL
@ATTRIBUTE U87593_f_at REAL
@ATTRIBUTE U88902_cds1_f_at REAL
@ATTRIBUTE AC002076_cds2_at REAL
@ATTRIBUTE D64015_at REAL
@ATTRIBUTE HG2510-HT2606_at REAL
@ATTRIBUTE L10717_at REAL
@ATTRIBUTE L34355_at REAL
@ATTRIBUTE L78833_cds4_at REAL
@ATTRIBUTE M13981_at REAL
@ATTRIBUTE M21064_at REAL
@ATTRIBUTE M93143_at REAL
@ATTRIBUTE S78825_at REAL
@ATTRIBUTE U11863_at REAL
@ATTRIBUTE U29175_at REAL
@ATTRIBUTE U48730_at REAL
@ATTRIBUTE U58516_at REAL
@ATTRIBUTE U73738_at REAL
@ATTRIBUTE X06956_at REAL
@ATTRIBUTE X16699_at REAL
@ATTRIBUTE X83863_at REAL
@ATTRIBUTE Z17240_at REAL
@ATTRIBUTE L49218_f_at REAL
@ATTRIBUTE M71243_f_at REAL
@ATTRIBUTE Z78285_f_at REAL
@ATTRIBUTE CLASS { ALL , AML }
@DATA
-342,-200,41,328,-224,-427,-656,-292,137,-144,48,-591,-622,-342,294,241,-7,-108,45815,57,422,-185,-48,-181,-4,-132,-2,115,41,-50,-202,113,-557,-687,-289,-195,135,267,57,-238,-337,6339,5199,9045,19541,27768,24477,149,19,229,6418,27707,456,622,72,267,-70,-299,193,241,-38,251,98,-260,149,275,2573,168,1151,-885,-883,-106,-685,147,-328,-77,301,111,1016,-60,190,1233,207,0,43,767,195,1214,461,48,311,115,494,473,82,-70,-14,226,111,-74,260,-45,79,161,-19,115,3089,996,-936,325,154,74,214,-456,-591,-378,118,-55,16,-243,-31,-65,439,1050,-137,-485,-62,-217,140,786,224,7,19,26,43,630,-4,2044,922,432,103,415,135,214,-103,403,36,1373,-24,540,627,123,24,2539,685,-200,1585,-511,511,-340,55,14,1023,337,-45,-43,328,456,794,395,905,-103,-251,-16,258,185,200,-111,-21,642,1122,-50,12,171,-166,60,0,-118,-786,28,2768,-7,-43,-113,340,1366,135,74,-31,330,229,359,-9,115,31,195,161,456,1105,760,272,-1484,125,-53,3225,-1303,569,2293,-135,1479,231,-130,205,-45,65,13361,-410,436,444,-12,-82,400,417,598,101,50,354,557,1431,296,2920,238,2404,0,36,-325,-79,164,238,547,-21,473,369,41,407,-393,190,89,-19,79,1494,1837,-999,502,-265,14,7,-1332,-24,-207,-572,388,1163,523,1945,557,-12,21,-487,147,-14,243,5305,57,132,130,140,412,398,-101,11541,1897,2819,-38,1573,799,330,482,323,668,181,-207,-79,50,627,-70,280,3314,202,-21,-212,456,-98,181,313,-12,193,-70,144,33,318,1764,1537,1204,707,342,586,378,120,284,1612,2575,475,202,118,369,9,429,2317,765,98,306,726,168,55,94,1129,149,-226,1187,521,156,5798,446,120,147,1310,125,67,-12,514,1141,615,2071,108,432,-86,1520,176,1226,465,-284,275,292,1040,842,-106,1079,975,296,316,31,-161,1704,608,1013,-748,538,-238,275,-135,12,168,-354,33,415,65,260,982,354,840,280,490,176,137,-74,48,-246,-231,304,591,1532,26,-28,572,195,222,-152,-130,-9,-77,-113,627,615,311,144,1643,284,41,260,2179,313,-159,149,125,354,654,132,241,-7,1583,243,477,-55,-111,-212,108,7,156,1141,898,127,1033,671,-154,-668,1025,-873,101,-965,214,9,844,3558,-352,84,-463,-98,159,639,36,24,-4,-289,24,-125,188,-552,-135,1136,171,258,724,605,-345,234,292,-103,140,147,-103,265,-154,-311,202,357,202,36,45,813,-632,-226,885,946,-444,1050,436,-4,970,48,-555,415,347,337,350,9,946,586,-28,813,48,835,178,55,-692,1035,398,263,82,265,799,5726,164,864,1062,601,371,166,347,246,516,953,19135,869,337,-12,50,-313,72,16,96,2331,185,378,1894,1528,263,-123,376,-28,91,-132,11954,159,-60,101,272,25069,26,-876,984,-345,79,-125,246,736,395,176,173,188,630,-103,-490,835,-4,2066,132,140,-9,231,555,171,272,74,-120,350,41,555,195,-38,12,50,103,26,432,142,506,207,-878,272,173,1395,53,-147,38,82,282,-642,-26,337,-212,883,3106,45,-140,-255,-79,-258,190,-164,589,-77,123,65,258,509,388,55,-260,808,43,567,82,9,-168,1178,-123,772,835,171,313,-38,60,1202,267,275,55,62,19,152,127,-57,605,989,490,926,902,2928,-912,19,1088,-207,137,241,-202,1378,429,253,808,-7,-62,294,878,-178,-60,-106,-113,-308,791,794,-200,424,60,429,294,-4,152,475,161,-84,222,12,704,-593,-260,-627,207,603,111,1351,898,7,936,38,-12,178,91,398,-48,84,21,960,294,178,-2710,161,-70,2,188,1151,101,1262,171,313,243,154,280,386,330,89,523,-120,72,253,-33,7367,127,229,118,-33,1139,-330,120,555,-347,-94,502,2006,149,62,-115,96,724,-1600,188,229,-24,-2,-226,709,91,212,434,1458,236,111,-4,427,789,-43,2295,-113,485,21,-24,77,-173,270,1472,-200,318,48,-7,1120,378,57,-197,1682,2273,96,12,704,-304,4057,2677,1392,357,552,48,-14,-82,14445,707,82,2189,417,1796,340,362,91,888,-388,-509,468,-72,-1322,-451,-808,-212,91,-371,407,12,2807,1223,659,-94,789,994,1245,-374,284,-142,159,733,21,721,540,-318,-323,395,-94,154,3065,72,-446,-98,-89,391,-716,38,953,-135,-241,-487,-149,-617,123,98,975,-43,178,-154,383,164,123,-210,697,20564,724,383,-350,1764,-267,255,-934,7022,-125,-251,-55,53,-16,357,490,301,30146,499,241,53,318,357,-178,1327,219,-340,14862,-67,-140,53,-28,2602,17086,-67,-910,53,-33,154,195,680,-777,1962,38,289,-111,91,3901,41,576,644,23575,3225,-482,704,449,412,712,45,-287,562,12,-33,5887,60,-178,-31,94,26,304,774,77,-161,-284,183,48,304,48,127,33,-615,620,1117,33,-823,222,1588,-398,-159,94,207,-724,453,354,238,731,-149,-260,65,-436,108,-48,490,178,91,-405,142,108,842,-53,96,-178,924,96,383,-374,-535,13327,-111,1098,323,330,0,-502,-555,-67,77,-96,-424,659,9378,89,391,-94,487,-593,91,265,41,-19,-2,417,395,-678,-2771,10894,898,178,-183,4704,-176,67,-164,13363,-753,835,434,596,-43,-28,-1706,613,-103,429,-212,123,-284,197,1221,-267,60,149,-506,-74,197,304,-260,-197,-33,-67,-770,357,412,2148,811,531,330,132,-229,62,449,2216,328,591,-212,6290,-260,473,523,1001,-393,-82,57,5907,1776,968,569,6109,142,41,53,4823,485,-74,84,828,-65,125,118,-248,72,-57,89,427,57,1342,1711,-120,-33,193,7,1542,516,-601,-26,-72,164,74,1219,231,555,2264,-164,53,-202,-270,704,569,1204,736,36,159,-14,5738,772,96,86,345,-4,7,38,45,-82,-101,-38,786,1187,1853,1165,-43,-7,-345,-132,103,26,3394,202,564,289,4,946,183,178,111,125,-31,135,1293,0,-251,120,144,342,48,444,456,-197,1590,236,98,-9,519,400,-24,161,222,142,111,395,873,-231,572,-115,243,-642,125,53,-26,2853,400,-354,-210,43,38,318,-398,453,-333,799,-415,152,-511,217,-267,-74,-77,-321,543,569,-60,-1040,-26,-137,36200,5175,43,-183,-519,436,26,50,111,299,-342,9,545,65,-671,-89,-31,5453,-345,210,212,-31,21,-101,1272,-96,939,1018,-74,21,183,1185,166,-41,190,350,519,19,43,-48,-50,-190,4,26,1728,113,569,-79,902,-118,265,-246,31,217,-178,3287,57,427,-33,72,989,-1530,263,0,1344,-123,1515,10206,-21,287,-125,357,1571,86,1313,98,86,164,311,207,115,1549,905,67,67,-41,-101,-84,786,24,258,-7,-1011,-185,236,41,663,2761,424,586,181,-306,502,171,-144,101,-514,898,84,439,2276,144,651,77,-646,246,260,-335,432,-1407,-33,1419,671,296,999,1593,156,-164,79,147,4147,-171,267,149,-62,881,560,1774,224,-135,572,680,111,847,26,531,214,1105,12364,48,1429,1337,-77,7,19693,74,1028,-55,678,311,1380,28,-41,65,-4,864,55,760,65,67,-106,86,4272,144,-210,613,12,634,1052,-521,-475,4185,200,103,226,760,350,-463,-28,-21,-67,171,-1354,-188,125,1730,-238,760,675,6177,1240,436,152,-736,12,376,226,238,316,-439,9,7905,123,-333,236,31,-98,-19,-1163,125,405,-50,130,241,-48,562,813,-188,176,98,263,101,-1689,424,1006,-144,-12,-156,-103,74,659,1042,-2,304,224,65,19,301,91,43,125,941,354,-415,-185,-608,299,292,1395,166,424,514,386,57,-12,67,185,-16,666,-43,154,-65,57,-543,98,690,21,265,1445,82,38,287,26,195,28,-757,2462,376,24,1013,-21,123,127,1330,195,-74,292,1006,760,659,429,683,608,229,-53,362,1552,70,712,176,337,-156,678,439,171,173,-125,74,161,1228,458,888,-86,181,72,1494,-45,639,11852,446,-89,-91,-98,214,-154,108,330,108,-33,497,890,24,449,-222,137,-415,-200,127,333,-38,108,366,-9,197,432,-31,7,197,432,-226,-74,-14,410,393,-12,246,-24,-236,195,-154,407,-789,-62,-697,-86,347,-171,152,173,-451,687,-453,111,296,-89,-461,26,86,-26,-55,473,842,550,864,111,494,-19,188,533,236,400,234,111,449,28,36,386,101,837,212,-120,-313,1330,-12,178,-33,3700,-19,284,1052,700,632,342,16,62,9,492,210,-84,24,362,-258,567,-43,-168,-176,-1677,337,-729,690,4,43,671,-12,205,-185,-907,166,480,-106,14,1612,6288,301,-181,7794,-45,41,164,-451,-84,125,197,8700,779,-111,301,-156,1035,-127,36,67,137,487,217,1081,321,-65,999,333,-120,381,4142,96,-393,12229,96,-547,417,289,98,224,140,125,-120,294,-352,407,-120,-98,-118,-144,323,-48,-62,108,861,120,-289,328,984,716,-19,-19,-963,861,-166,147,284,140,236,-750,287,164,7126,453,55,931,0,-222,190,-14,57,156,149,-190,-33,33,345,-410,181,27495,415,18486,13566,15087,60,-142,31,-74,-451,407,854,5870,21,-313,1808,490,939,-700,434,-371,473,1124,-149,161,214,193,340,207,-21,371,-547,-1460,400,-84,934,-190,9,545,6387,-98,963,-494,557,2,24,125,605,-1277,255,-178,407,-135,-342,729,745,12,-12,762,135,-383,453,873,144,642,417,-178,159,84,246,202,168,514,130,57,-308,7925,159,20417,2464,94,171,-1277,74,161,-28,461,164,-683,43,-299,323,340,-84,308,60,149,50,72,-135,-2,246,-354,-28,477,453,-106,405,458,6406,316,168,-94,-801,-26,101,12,1086,-16,-65,465,-395,-140,176,-231,120,-700,171,492,439,-123,-292,280,200,866,-74,275,516,82,506,806,-43,166,-19,-53,632,939,589,31,168,330,-190,210,246,-2,19,316,7,398,2080,-888,224,226,91,-43,5308,825,9969,1158,-391,3321,188,142,96,-123,-876,96,-910,321,308,55,383,453,586,84,9,4591,-45,-123,2,-2,188,335,-60,-9,386,1670,178,-212,3005,1279,140,16,755,-137,-115,1151,547,101,3512,154,113,873,212,301,574,398,-123,154,12,214,-55,43,159,342,762,253,427,166,-111,260,444,2203,625,205,74,622,43,255,1351,118,144,388,-125,-108,482,21,371,31,-176,4,123,70,347,65,632,224,627,519,2,-31,381,115,1344,-41,299,494,-96,9,675,-241,226,149,-53,33,284,-82,14,777,328,-219,65,-28,651,-113,2640,1453,188,847,43,197,-28,-205,318,-345,2544,231,74,1969,567,-43,292,200,383,-200,79,-202,-318,-142,120,468,154,-4,774,724,-31,-1216,4,94,-79,644,96,-28,82,731,21,1347,130,3859,154,20347,2708,651,-130,-176,101,-60,-190,176,7,284,251,31,2,-12,96,147,-374,1738,499,-289,48,8786,-627,-26,-19,-412,241,951,-67,656,202,296,-173,207,403,-395,1269,84,712,748,347,77,-53,-214,31,1057,-828,444,-164,84,-108,248,12,267,340,171,-171,31,-33,634,-383,53,255,-137,-111,12943,-1202,1426,-84,-103,200,4,581,33,337,224,-465,67,506,79,31,-212,-135,579,-214,538,26,965,193,207,111,224,7285,3538,84,-38,-70,-70,-321,-492,-137,241,26,197,57,922,33,-38,-2,137,140,410,94,-214,41,-106,1557,-28,195,-335,135,2739,304,417,-246,190,333,-149,-417,683,103,-210,178,-195,236,149,181,-82,67,33,10442,-144,111,666,-584,550,132,528,-135,610,118,-67,-2414,296,-241,335,-243,234,391,214,7,-106,847,41,9,20016,598,140,-263,523,393,898,108,94,260,697,161,-16,777,854,-53,1202,-45,-1185,38,-164,120,-38,465,-255,-123,-89,2708,57,-323,72,13721,1962,24,342,251,-144,-236,-391,642,270,3215,-166,-111,14,709,1267,74,207,569,82,72,-1472,-202,-48,-560,144,147,700,-26,347,646,45,955,-294,1682,246,1235,-7,441,127,2022,82,188,-57,-89,2751,543,-308,267,70,197,-36,57,-7,849,-4,405,149,335,205,308,429,504,579,3633,736,-84,72,-547,185,509,3418,197,125,644,45,147,861,292,745,-137,183,72,729,1981,74,-434,-41,-434,7184,1409,1134,-41,446,1610,195,345,-567,-82,477,470,321,311,1289,1165,861,120,197,60,222,-36,-67,627,-485,830,31,53,-603,1643,420,132,514,1100,1356,108,45,127,-36,663,1245,572,-753,1158,-154,337,-135,832,777,195,555,-159,-60,634,224,33,28,149,272,168,337,-91,43,869,-7,-1474,-79,45,388,550,-24,-207,79,799,808,200,135,-7,835,91,144,178,9,1182,267,164,96,-74,-123,-113,149,-260,354,-231,67,410,719,-185,50,-12,120,1781,67,6124,140,-118,465,989,265,480,516,-113,62,-62,1301,111,16,31,-241,173,509,-284,907,86,-123,301,-41,217,62,188,907,253,166,147,449,335,26,337,108,142,330,-159,10039,200,-12,-519,185,-19,-234,45,439,108,-415,-62,468,366,-260,253,183,33,-120,70,234,-357,-60,1349,-70,876,4,16,-482,-200,31,106,-613,101,159,-567,306,62,321,439,-844,82,289,190,234,352,106,550,45,-137,-212,639,-251,36,685,960,282,-7,115,364,217,48,1692,-485,123,704,21,53,-417,-24,140,43,-214,248,304,284,4210,422,366,-282,671,468,98,-171,-24,1793,142,547,803,-253,605,376,-1812,924,0,393,301,251,89,16,434,-130,118,57,-308,24,-62,214,2,248,251,159,36,-333,330,127,-9,-74,953,-96,552,12968,700,-149,1788,-118,1141,-439,465,147,238,-41,96,7,241,-74,354,103,62,108,258,362,-205,-31,-485,451,485,680,164,296,-106,111,1419,255,1202,-168,1911,43,-33,1385,9,359,-82,65,-9,60,-357,183,395,28,-1013,-357,154,57,-156,345,296,936,-197,45,132,680,-164,248,-21,243,149,277,38,296,342,-905,270,0,929,526,287,77,248,1011,1351,871,374,598,-57,-731,11396,265,3374,-41,154,779,260,444,91,125,282,26,453,164,-33,564,1192,82,2,-43,-38,0,183,2266,118,301,89,89,277,10071,10718,9257,-14,-2,50,231,101,48,593,149,-113,21,28,111,275,378,-108,620,-255,393,-62,212,473,-45,-127,12,313,238,67,444,-9,267,79,48,84,352,666,1923,84,149,12994,21552,17547,12934,10278,28844,4212,313,2273,50,-654,712,-9,251,659,159,65,-395,-222,424,19,-62,248,458,98,161,-130,267,-43,149,-70,451,280,14,359,168,79,-195,50,-12,-72,91,656,202,-127,444,-82,19,354,108,-168,-2,1129,-238,33,-55,253,441,589,-388,195,350,-168,535,296,94,608,108,185,229,852,140,-9,101,-111,-207,258,26,53,-14,120,72,1158,383,149,7,-57,-168,980,98,55,439,509,217,-381,55,1192,497,70,-125,-673,540,-84,193,183,-14,267,89,-62,1035,453,-470,359,-48,-33,-415,36,173,325,350,33,-36,907,7,200,96,-38,-38,193,371,171,125,195,120,1771,36,284,2172,704,1322,-176,96,115,-101,-65,359,36,-195,38,207,280,125,497,-9,260,526,3176,219,-132,185,72,-214,-14,127,106,-86,-383,446,140,2,-634,202,-135,7,-33,-86,350,38,115,-755,-79,794,149,-267,251,94,-120,-224,-12,-101,24,441,-118,700,569,-719,0,275,236,779,-125,540,-53,166,-70,2981,888,453,50,639,272,342,-294,94,219,412,-108,1308,-323,984,-19,147,364,270,325,106,4,96,-168,50,480,-130,217,712,294,77,620,130,837,-171,-231,374,453,1221,190,-50,14,-16,31,-118,171,427,200,140,-183,226,74,282,-108,306,-72,-598,709,-91,185,147,289,183,-243,-538,197,304,724,376,-260,395,-784,166,115,183,161,-7,477,-328,178,185,222,234,-185,709,550,123,560,-1190,-28,-475,9,-142,-24,181,149,-21,569,-115,-407,132,-31,-38,861,178,62,166,1373,395,1441,45,111,1349,-683,101,226,-74,50,57,374,36,26,400,16,156,-540,1004,1424,1021,-453,374,-137,188,125,33,1156,212,-902,-2,224,1356,-38,-130,-24,519,1127,538,424,-132,-41,-57,-519,-125,-152,72,470,55,94,-60,369,424,400,89,77,-642,-308,808,2,185,210,166,31,321,340,135,608,26,135,1165,132,89,2582,395,166,-82,-750,65,-2,231,207,-456,96,84,-224,-176,-325,311,601,101,509,241,-376,535,306,-31,449,243,398,41,120,86,-654,-217,576,755,205,4,226,-60,140,-19,432,-374,127,1004,-77,7,72,-168,38,378,135,3915,178,3748,808,-130,-2,531,970,1687,-41,1158,-50,449,45,2887,-45,234,243,91,289,2336,50,-265,231,687,57,137,14,53,-253,9,-2,60,586,308,195,-176,468,94,799,-499,446,-113,1436,-1095,82,-79,656,528,470,357,1098,441,-277,19,96,101,-946,1487,108,96,786,398,337,-89,-147,135,190,212,168,400,164,50,687,156,118,639,680,190,301,14551,-67,1670,-222,374,84,1122,-154,675,-347,-214,1013,94,-43,760,323,-55,366,480,265,354,-91,308,-26,721,140,98,1530,113,50,11027,176,760,1062,1035,86,605,1733,50,1006,299,427,-74,313,36,289,111,306,-200,-736,1257,902,-280,-137,86,45,625,1305,422,294,289,1134,-98,-48,21,543,-743,-72,89,-9,33,1240,-229,36,-101,4,226,-14,226,-241,335,350,149,1228,120,-132,9,-53,127,482,219,77,125,111,-166,-79,487,965,308,504,185,1108,106,-135,7,-82,70,-74,313,-106,591,-318,1431,-490,0,9,292,-36,1134,255,4,675,9,70,36,98,755,690,417,21,86,48,337,-57,946,-12,123,596,9366,690,1069,183,173,140,-222,-19,258,72,16,-26,236,164,-2,972,2,231,36,14,0,74,164,1069,222,-120,12,337,475,-910,-113,214,-118,2,-304,-36,-243,164,-1209,-103,-519,675,243,400,-234,214,610,-91,644,7,-26,-185,-352,-14,-86,195,2218,-473,-193,118,79,-125,325,328,103,1648,-190,335,9,1549,-26,427,79,-113,82,-393,-424,-113,45,434,552,-65,36,176,-60,697,757,1651,226,-67,955,57,-231,222,-38,-2,33,-38,57,1042,975,-103,9,-113,19,265,1670,120,1255,168,465,-82,229,280,284,796,-106,301,195,-67,-335,405,560,-55,103,28,171,38,366,-106,-24,1231,509,1100,555,-1122,178,-127,-43,485,1576,-21,654,-55,156,603,-48,214,337,-185,31,-284,292,366,-7,173,-31,-96,-24,1310,-2,7,637,634,53,362,193,28,0,680,422,-38,-45,45,197,164,340,275,-67,77,-43,1482,391,465,-205,407,1013,-21,207,1388,-383,1136,14,934,-67,-185,53,398,-395,33,154,-144,125,111,130,523,1503,492,4,67,432,449,2223,-94,74,2220,108,-166,-41,347,-251,-205,106,53,86,-7,301,4,57,101,1074,-74,-284,164,149,-24,366,-168,2563,574,26,-272,-166,53,222,-84,108,955,1028,-67,412,282,-140,57,251,458,123,-337,149,-118,-28,9,1093,-313,48,84,340,253,487,323,856,-79,-405,-195,190,5776,156,1465,306,-224,311,91,1880,234,113,-535,499,432,-132,1025,120,231,687,791,-366,-55,205,-98,-7,-4,72,0,176,214,65,173,-388,311,77,185,166,757,936,-9,316,531,36,26,-118,-106,1303,429,847,125,251,118,106,-166,721,321,62,-16,-31,106,1103,77,79,-21,-62,183,12,21,-21,480,-123,-60,376,538,282,-238,-28,149,159,135,-127,243,446,-659,-140,482,36,-292,-178,142,140,-70,308,-325,130,953,287,547,60,31,622,219,852,-106,108,31,946,634,103,347,1404,-14,67,-282,31,-1252,164,149,67,-115,101,67,72,-458,311,125,236,1767,-103,57,-531,212,50,-574,-45,591,89,77,103,-118,1547,-31,-57,265,374,74,-132,94,243,490,-181,33,106,241,-246,724,226,205,-436,504,837,238,142,183,-292,-45,842,463,4,-340,381,275,212,171,-272,-50,-45,-161,2290,-16,1361,-82,337,1257,905,1441,77,197,318,62,864,-255,-509,275,48,-57,-14,-120,-164,284,837,60,972,-7,-67,393,113,936,386,181,243,958,-111,323,147,521,45,557,74,246,108,-352,-12,1552,-4,82,-4,-164,190,43,-304,-185,45,407,345,417,181,234,381,313,14,-70,948,154,-60,3592,543,21,96,480,-45,-4,-444,823,1004,1361,-43,325,3326,306,-306,9450,366,-4,147,-125,226,328,362,101,21,-84,190,-352,-173,1197,-101,89,813,72,-28,202,15978,14,2315,-707,6319,-26,181,60,84,21598,12,2,-89,-545,-21,-41,212,878,4,519,989,-147,523,62,-45,-132,1354,231,514,-67,89,270,475,89,4690,-572,20622,461,608,-181,28,-127,465,-12,847,1455,-207,-38,176,14,166,31,528,514,753,-7,987,-2,-57,224,-248,1774,-41,-354,509,7,28,403,-1045,318,65,-70,45,43,-24,72,-185,115,12,98,-371,127,-26,-540,21250,24,154,125,900,519,1443,43,613,236,-330,-43,456,-24,-142,77,284,55,84,120,255,731,-103,506,3232,222,-132,0,813,-801,-224,7,509,668,43,306,1021,55,724,-1219,1153,400,3304,-113,815,-113,193,258,492,678,2073,994,-26,-26,200,970,584,-45,581,195,-16,1214,-57,-224,-9,152,5021,777,-77,-337,115,2867,786,65,673,1076,403,-890,-181,1870,-70,243,147,15068,57,171,31379,2196,65,2334,89,-65,272,2121,-36,1110,115,214,-267,-1308,251,-50,82,799,33,296,-43,21262,345,-65,719,292,45,531,77,275,-926,65,6500,1870,-67,12,321,-16,-41,-70,120,-514,-306,-43,-12,-859,-79,55,108,316,183,-574,14,376,589,-248,173,323,91,453,-16,-55,1170,142,4627,504,446,2,5474,449,-14,-43,53,-675,-620,8627,86,325,-678,-103,-57,-41,1088,287,94,4,251,94,50,318,-2,86,60,642,330,1122,490,-26,-62,33,685,-333,14143,2252,24,-393,79,36,12164,359,422,427,-108,2013,2771,-248,352,130,231,289,82,23717,8263,53,922,-171,270,803,625,666,999,-214,5846,-84,-214,-132,487,-57,50,453,13407,72,-388,0,86,-127,1375,-120,60,-53,4646,589,36,144,-552,70,166,36,98,181,-241,-79,366,164,-50,2090,2515,1248,1018,-43,115,-98,936,3063,321,-477,168,-62,333,-50,-123,427,-12,-2,267,1547,74,137,62,132,490,482,24,593,-12,282,2824,784,453,649,14911,3645,-243,38,226,161,67,115,-89,514,77,321,20415,41,21,16,-41,-123,-14,869,407,219,352,7,963,70,354,620,574,615,-217,-103,-48,5803,560,45,-168,26,-16,-43,-156,357,65,33,-28,115,340,755,-36,917,-86,362,-893,-166,-38,91,576,786,137,509,1815,634,634,760,-12,-28,-28,-38,292,125,789,41,140,26,70,195,15372,-229,-1132,16,318,745,176,813,-540,4907,-214,176,234,318,14056,-147,970,296,193,217,871,-106,-130,263,-154,-567,1960,96,15015,7251,149,2068,3826,521,1445,395,866,777,2348,702,108,992,354,-36,1187,299,120,306,96,84,7312,-50,38,576,-84,-236,4637,502,4246,212,3213,-72,531,308,422,144,386,217,-289,-161,697,45,1028,16869,-214,55,45,43,499,152,572,176,292,98,94,0,16,50,1165,1170,977,2307,243,24,57,197,427,1132,388,2,253,98,-219,263,738,94,511,-333,7,226,924,96,149,65,24,77,-173,680,-231,376,-260,439,581,16,-31,-140,-4,446,637,579,132,815,774,14,43,226,195,-77,-89,38,485,243,-45,16,267,424,306,-62,6232,-193,-137,14,-12,-45,294,120,-168,65,-127,-168,1803,267,84,152,43,9129,296,774,91,7,13013,400,557,-140,-226,-219,1827,-210,9,236,231,-106,67,424,111,376,-62,195,1105,1443,859,-444,318,101,403,854,714,1496,25158,832,5793,132,666,246,207,405,176,67,-77,-659,16,60,70,1342,118,115,60,-72,-16,-234,393,-70,142,533,509,-275,2302,137,989,1132,-222,-74,202,89,357,-57,-156,308,1115,-41,386,1079,234,251,-50,519,132,347,4,-84,-265,-135,103,593,50,-12,118,33,231,-289,-94,193,-98,-7,-45,-72,-7,-453,142,325,135,154,-393,55,-7,856,637,458,323,159,82,-111,-101,-106,272,965,-246,4,1146,74,-103,-62,166,-62,-173,16,38,-140,-38,-60,687,-272,-144,166,736,142,-16,123,378,2841,217,-567,14,-415,801,226,615,106,700,24,458,371,-666,-33,207,-168,178,214,65,492,-246,224,335,9,-149,4,1016,106,958,-111,791,-67,79,893,7,-36,202,130,212,-137,449,289,-178,296,453,101,340,60,270,-234,-45,-381,79,21,-745,584,977,241,642,354,-347,-2,60,-36,-31,700,31,137,-21,86,-1038,200,28,26,9,-181,13129,16,613,33,86,41,-106,178,-231,193,301,975,7,277,296,108,130,-103,417,345,1684,461,2,53,-156,900,482,856,716,94,784,-147,1112,94,719,60,14,-736,53,-50,275,1103,149,89,-72,521,84,634,994,210,12,-84,190,-72,576,376,550,965,55,113,125,-1554,398,106,364,977,828,-147,-422,-625,642,-89,808,190,499,-103,-673,422,487,1907,108,24,306,-439,-118,-120,-260,94,176,89,-21,883,1136,-106,-94,-101,8149,963,-89,-36,-270,-181,1057,-195,125,-405,-60,38,82,-241,38,702,299,-26,-38,147,-89,-26,2,127,-801,106,-60,463,48,1296,202,564,135,120,289,333,-123,333,-407,354,41,26,-7,412,1742,55,-683,19,1081,-36,-67,127,-60,173,-185,38,1409,-173,137,-695,55,229,492,-106,219,111,-301,-41,-243,-420,-130,36,142,671,219,115,62,120,-28,-132,-12,-19,14,185,-55,7,1021,378,-103,12,352,294,28,-427,9,941,-224,803,634,-468,-45,-178,-511,465,98,-72,289,176,38,388,154,91,1139,-214,219,-118,84,-526,31,-55,-53,207,29371,2237,-272,692,782,149,-253,456,36,243,-374,16,185,-521,-345,-164,330,2619,-60,-41,-7,-62,586,642,229,1684,149,67,132,992,12475,581,41,195,-60,106,70,33,5636,388,-576,-200,125,-214,12675,753,4,10078,142,79,-366,113,-67,60,-38,538,1643,231,82,311,552,837,494,31,1409,7,-115,195,316,-82,475,456,900,36,224,197,127,183,-79,794,3024,195,1243,-231,-251,-72,202,-183,188,-210,301,48,337,697,161,294,449,-1694,463,-70,115,451,-144,50,82,67,84,166,-57,267,15447,963,205,757,-31,26,656,-123,572,168,-142,222,62,-294,217,4074,613,926,755,584,260,74,277,2131,898,161,485,-451,-263,-171,53,26442,-492,1520,637,-391,369,-545,4,183,-26,38,98,159,-48,-70,-79,77,1151,7,-538,-72,57,-579,111,-65,-36,-36,366,-1134,57,4876,-521,277,113,-36,299,-132,185,20963,6271,202,321,65,-405,2010,1233,-813,77,210,866,-173,103,16,547,14,335,21,-24,-115,-210,741,417,142,-103,265,82,352,444,84,1508,-371,-231,193,111,53,243,514,77,-4,634,-101,-21,241,144,125,598,-144,12,241,70,-31,72,144,528,-446,26,137,96,74,79,41,613,610,569,137,241,-106,12,398,9762,164,485,-311,193,-202,506,-28,231,101,202,74,3283,417,43,-19,111,-405,-181,26,193,79,217,101,849,-26,-98,330,185,354,-72,465,246,185,207,275,-292,91,89,226,28,200,-260,318,557,91,-598,48,504,147,-4,185,135,1226,4598,-21,649,-166,531,241,-101,161,24,2,-234,16,147,62,-48,171,-509,-7,181,7,-111,41,154,697,2,287,-258,178,-86,-181,72,41,-57,-19,-154,125,350,-4,48,72,205,53,248,328,-7,494,721,154,700,-16,108,-287,231,415,154,-16,57,0,-113,152,864,-214,33,231,41,137,-4,36,-115,3258,-28,-202,60,721,376,41,-67,403,82,137,277,-19,164,2059,-57,130,195,-7,5832,830,36,-33,-14,74,48,178,50,0,354,-456,499,234,1501,1395,-33,65,82,98,115,43,1127,236,21,468,226,-96,1375,21,801,-50,-26,113,569,57,-74,3295,304,-4,-28,-98,258,-36,-50,16,-19,106,70,-89,-420,4101,108,70,-470,-555,861,15874,-4,-161,-43,-103,-111,130,-296,-255,7,1467,494,86,50,2491,316,2018,-45,750,-485,-125,-168,28,111,1764,82,89,-984,72,96,127,-176,340,523,436,514,958,1062,434,89,50,-1484,308,38,-43,6199,-190,277,45,185,140,567,666,972,132,13120,43,-212,-9,811,137,234,91,236,84,-91,12,79,4,-26,-89,741,2766,60,-118,-255,152,19,854,-4,-762,-347,161,55,272,4,4048,243,45,-36,337,-161,-50,301,-111,-72,19,171,-60,446,393,48,1397,-19,-197,403,7,458,-321,-72,38,-55,62,-468,1897,-21,70,-41,572,1252,7,-38,456,335,321,497,-96,1484,900,1219,2059,-490,634,108,-231,1207,120,135,207,304,-1062,42904,178,1163,7,521,260,391,57,366,796,98,-82,-130,98,591,12,1996,168,1544,936,362,-255,60,362,439,-111,-135,-224,98,62,-166,48,53,16,-2,818,231,-50,-569,84,3099,217,265,16,200,-41,31,651,357,-241,2445,301,-605,-316,-439,1127,1605,316,-113,-627,2488,-74,9233,10351,335,137,-171,989,4137,608,-60,-427,328,1117,-299,173,67,371,441,480,14474,19768,210,142,-74,188,427,-451,-2,236,144,412,289,1204,490,-106,-60,45,-627,-506,630,9,-393,-31,284,24,-876,434,195,393,313,-299,2,922,-362,50,36,48,123,-21,-24,-229,70,-248,2037,120,649,304,113,26,-79,683,255,557,357,91,-77,-19,60,-2,-70,-60,137,-511,-154,144,429,231,3599,7975,2003,7925,-21,-41,212,137,2,41,1211,-205,91,-306,-132,270,791,67,111,533,202,-222,-140,-217,190,3068,-9,294,260,427,135,434,-224,149,4982,193,70,-328,579,-873,267,-519,463,86,214,62,200,-127,94,197,1158,28,2,311,354,98,197,275,-70,65,-96,-2452,72,412,214,86,103,-533,248,28,106,-403,-562,214,605,591,1436,634,217,86,-330,-77,-62,490,234,-60,294,243,958,350,292,101,-135,-89,1262,152,434,65,910,91,16,43,2,1095,299,77,362,200,115,1474,386,400,185,-111,9,-304,340,-395,193,485,-883,1013,50,-161,-321,596,364,21240,243,-420,18109,-21,149,-9,-376,-120,-267,584,-2339,630,-190,313,15140,2035,2503,14,649,77,-31,277,55,458,217,178,161,-144,-415,-485,-19,197,1228,321,-113,321,543,-171,-28,-444,0,726,9,-125,-12,45,-236,31,306,531,410,21,-33,50,-2,323,731,-222,376,-321,376,1537,154,709,12,1059,420,161,393,-12,2153,1646,1170,35196,22889,-101,236,82,-193,-197,-135,584,84,3577,123,-161,72,26,-270,345,325,-929,357,79,14,57,323,106,260,444,82,74,18665,1641,142,55,123,-89,-557,111,-156,277,140,-444,-637,79,1581,7,277,704,347,-16,-28,289,-185,1779,560,38,-168,166,-1035,231,98,224,2158,156,-306,2216,-120,55,144,-24,77,354,-106,7,-72,415,1752,147,-130,294,251,424,-101,181,663,-333,28,-41,159,-106,-16,586,82,579,321,0,-130,-260,490,171,987,-893,-497,-19,-1718,-36,94,1190,-398,828,342,449,-181,-154,137,154,154,-53,-96,-43,111,118,-391,434,202,53,615,659,748,-161,181,236,444,7,200,137,316,282,572,101,79,968,-111,96,313,782,910,31,533,-519,-50,-519,-168,-277,-680,270,48,161,-282,159,-226,207,-659,168,-2148,1009,241,72,168,70,741,753,24864,176,304,808,272,171,-716,-123,1083,-941,108,3495,-333,13624,82,-140,18988,0,463,-7,-719,4,905,-24,1629,-82,429,1494,2088,432,43,159,335,741,195,-152,-511,-48,625,794,135,6824,24,-207,1091,19,-229,1182,-231,9,108,-212,-140,7,470,84,422,1477,12089,-43,-38,-108,7,-45,-123,895,506,-103,1827,6271,19,1629,238,24,2998,9,111,-12,-70,3548,86,519,-74,502,-545,1216,337,-615,-60,243,-144,523,152,1033,832,-140,545,2947,-267,-241,441,905,388,57,135,140,1687,1648,-70,-41,156,144,-14,475,-9,1192,378,1385,-197,-45,130,-7,31,284,596,-161,4,992,45,-38,-1535,449,1441,19,-79,545,-555,-270,-219,60,-14,-60,473,1426,-275,-168,685,8700,65,299,181,-70,108,-337,441,3205,120,-45,96,560,395,166,-53,803,243,-378,1079,98,335,702,881,16,144,-41,644,219,-33,-207,1421,490,202,-984,60,-147,436,-57,89,-311,-41,9,-84,374,72,-19,115,-238,-224,526,1351,-473,366,2546,569,-4,-89,393,89,538,135,1738,-135,86,74,130,1286,374,36,130,137,74,9349,55,41,395,-422,7,924,516,135,103,253,931,-178,3041,-65,91,610,86,-84,316,0,581,-9,910,67,1226,584,1298,-67,2,202,-376,-16,-45,111,79,436,748,1824,799,-9,400,79,-135,164,-137,96,-33,-410,171,67,-4,236,-96,649,57,376,337,275,410,-120,118,316,164,-21,181,-362,806,-41,10493,5554,-393,328,149,1059,-41,21098,106,-632,-19,-393,-164,-265,94,282,-4,627,132,98,533,53,-183,28,82,-176,-149,-24,-144,1424,219,-547,-101,152,89,-2,38,451,-202,296,473,-111,142,154,318,-31,-84,-111,-53,441,-60,243,207,736,-656,342,-222,398,306,337,-130,127,-200,304,144,91,137,637,905,-282,926,1412,910,-57,-1339,9,-57,50,-393,-101,1769,103,41,120,-627,-144,-412,-7,24,-840,381,265,226,-195,724,-458,-94,77,50,70,306,748,-108,253,1062,1658,808,434,21,-229,31,1025,-115,-41,72,-415,222,10341,591,-24,-45,12,171,-36,161,3705,265,434,876,2652,-19,-492,422,183,-378,441,-113,-142,391,340,120,333,-156,53,-123,108,41,1018,260,103,-603,86,118,799,569,2319,4197,-31,79,738,-26,3251,280,111,427,-1856,207,-453,2,82,1047,-79,615,190,-181,-552,-671,212,120,1938,-65,144,178,79,-253,-289,550,-91,369,-2,-284,152,620,-364,-38,12,296,-127,89,57,161,53,1923,108,-72,422,9,-190,2290,202,-642,-895,1100,22228,-156,333,-403,424,579,166,311,1503,-168,-197,567,284,135,-2,323,57,-96,164,683,96,43,461,-24,-509,94,70,258,745,36,-144,120,1178,26,243,-94,-258,-1409,661,1537,1004,543,-3003,-67,33,113,-53,94,7,-161,811,398,147,226,473,214,-19,272,345,1542,898,23488,1182,-547,9721,-28,120,4,14,603,178,-1721,-2090,-837,729,135,-844,2237,-31,-1093,605,569,-492,-632,4914,-82,-185,144,477,313,6105,2824,2,1185,359,-299,241,5204,195,144,417,1960,137,20398,-374,-2423,-4041,-21984,576,-292,531,535,-238,-224,-67,-253,622,-248,1185,7377,6899,193,-84,-24,28,6751,441,663,14,16,275,181,-337,912,185,4,803,354,-156,-103,21,724,540,1175,53,4977,-190,316,60,-837,-113,-55,948,458,144,243,212,538,-238,598,123,161,-48,14,-171,432,1151,895,393,410,-12,-207,-451,-57,869,212,253,531,19,74,152,313,352,637,634,1484,1054,799,-147,16200,-234,65,14,86,-43,400,212,270,-564,48,101,-142,1812,36,-33,-224,98,1197,-108,697,231,-217,-316,147,152,-164,-2,31,311,57,-301,-154,255,207,461,412,65,16,497,7,188,-60,617,-120,301,31,461,-296,555,12,77,287,72,103,4,2039,84,144,24,284,4700,-12,84,-130,-166,48,494,4596,21,181,-253,118,287,156,16,-156,120,108,-224,1948,1163,-72,-154,596,28,516,675,190,1805,3104,494,108,123,-31,-16,38,-364,248,123,395,168,79,-31,19,-28,-118,1561,-98,-125,-374,-1209,453,318,533,67,197,125,-337,-33,12,171,127,1209,103,656,5083,695,591,-53,893,-1627,388,-152,335,-67,284,7,41,-176,388,-251,313,280,16,55,3719,1214,835,127,60,287,596,444,1054,917,-265,772,301,840,3782,716,-354,-977,403,-354,-277,-38,1511,156,-224,8540,183,-16,2754,4,36,6022,7159,893,-953,55,-36,900,-181,-36,-135,-103,-4,610,41,1581,-1226,260,137,-463,289,432,2218,449,526,19,663,661,977,31,-21,-388,41,-72,48,9885,977,-45,17858,50,70,-195,70,94,494,330,183,142,-9,-7,-84,-24,429,856,815,429,-605,-2,603,381,2435,20818,12869,835,388,-118,16456,12103,451,3239,-352,41,547,-50,156,41,19,323,420,231,246,533,-101,-451,2112,277,1023,67,214,-135,1074,475,48,168,-70,ALL
-87,-248,262,295,-226,-493,367,-452,194,162,207,-960,-622,175,171,-71,-163,-445,20958,21,137,-83,30,81,300,-76,-234,-49,24,-52,-370,-35,-616,-409,-417,-589,96,373,-175,-304,-371,10756,10207,21238,9857,13271,17671,218,-8,-61,92,2029,344,601,-68,257,440,-155,660,430,4,131,68,181,70,406,1963,81,1021,-1036,-800,16,-260,-891,114,-23,79,228,521,-202,-8,510,551,-266,-16,604,105,1080,537,187,1037,175,585,859,860,-77,30,632,286,-86,262,-223,216,-42,-58,76,2364,461,-950,0,-58,-155,243,1026,51,-291,111,140,39,-275,-20,-505,396,550,-74,-669,216,-131,303,458,390,774,43,-43,-74,1758,-76,1425,805,382,-898,83,-1,161,96,185,311,1133,30,-1076,172,150,49,540,382,-430,550,-305,708,-228,2245,-114,591,464,-40,38,229,447,529,376,1456,-228,-26,163,212,415,313,-49,106,402,1619,163,-5,51,-232,-60,-10,-98,-298,-313,4058,-23,-27,-26,187,1933,259,474,87,544,147,289,57,248,-43,23,137,3336,1204,458,150,-1300,57,131,4583,-781,1267,1077,-373,1264,1427,-136,127,57,-121,16673,-300,412,828,74,-36,272,863,202,74,-553,464,436,1155,206,3187,323,1305,48,36,-38,-45,187,346,379,-282,355,178,133,869,-7,213,33,226,-73,2491,1245,-475,243,-251,45,-13,-898,-49,-19,136,117,389,-174,379,613,200,13,-597,-215,-27,1424,6652,58,16,-35,117,426,588,-130,12003,1285,2037,-67,650,626,99,288,406,576,499,671,174,-10,522,-60,172,1950,162,-20,-221,513,-20,115,582,26,172,43,23,-27,376,1693,1856,954,439,499,1124,638,207,1,1522,401,553,11,289,276,298,445,2602,499,146,245,594,367,90,114,1447,193,-245,1155,426,70,3626,177,7,238,1159,303,292,2,-282,367,152,1910,93,147,96,1301,1311,1023,346,-237,450,80,1395,906,197,771,1081,219,204,-96,352,1660,843,852,-730,376,114,-327,-133,-68,106,191,-20,212,-79,264,405,218,1052,409,319,98,218,49,174,-856,-114,-152,963,1459,-165,-26,838,366,-13,131,46,155,-5,80,292,222,291,93,2453,395,-1,52,1585,96,-177,158,161,232,961,518,522,215,866,-710,1639,29,106,-786,149,-103,136,1007,630,83,680,333,335,-1521,825,-1004,-802,-768,234,70,898,2671,-127,26,-673,64,-745,219,207,67,27,38,528,-112,363,579,-39,60,418,177,846,354,-566,187,-13,62,273,650,120,317,92,-32,93,159,256,294,76,541,137,136,923,960,551,1046,500,-109,1193,243,-426,196,163,118,-216,61,267,849,177,581,207,428,84,61,-980,1219,159,-23,554,326,585,3358,279,752,335,966,161,-23,691,196,650,452,1046,720,235,-46,130,-840,62,84,-93,991,310,175,982,954,27,-20,241,-43,57,24,6137,190,-54,-4,215,28306,155,-1317,800,-1111,196,174,486,723,374,286,348,273,636,-46,-266,1119,32,2696,-5,401,588,592,-177,163,140,248,-124,827,54,115,393,89,-130,109,147,245,884,163,680,326,-1335,549,183,941,191,-363,122,111,147,281,46,405,-250,393,711,-307,5,-483,310,14,297,180,62,144,616,-55,291,149,-1010,-121,54,629,213,373,136,-336,-35,109,60,487,860,633,118,36,-26,748,250,289,106,33,-89,127,105,-102,831,607,46,469,1289,1057,-421,99,797,-131,196,96,87,765,600,360,714,23,98,202,3771,-120,-16,-188,-121,-395,338,579,352,455,13,55,472,32,363,161,149,39,115,163,490,-445,39,4,96,174,221,686,528,-109,1182,-20,204,207,272,117,115,0,139,313,319,408,-2340,333,-146,-38,144,2106,48,1554,156,98,92,344,603,-203,1136,101,568,76,187,390,133,8037,136,62,101,674,1068,-330,273,827,-301,-42,402,1803,142,84,-209,-65,792,-772,45,137,108,711,-144,633,286,98,459,1663,133,40,-26,427,794,96,1171,-8,778,80,8,-38,595,288,2250,-57,248,77,139,1011,569,-7,-240,4028,1560,449,-244,705,-266,1585,711,2155,181,576,-29,-223,-76,19456,426,304,1828,963,1247,313,601,125,815,-805,-2133,1049,-528,-917,10,-434,-405,-237,-447,474,257,2036,982,272,-137,-103,650,245,-414,358,-142,17,414,79,531,423,-689,-4,1143,-58,109,1668,71,184,163,-332,204,-437,-42,837,-190,-203,-144,-80,-570,367,-244,374,-143,-1406,-161,2521,241,278,469,1390,21816,259,79,166,522,-320,134,-1447,5853,-61,-267,-108,-21,-79,305,922,-213,26201,-109,241,127,377,424,156,278,180,-415,16269,-168,-263,326,-84,1373,18443,21,-717,184,98,95,131,734,-797,1822,36,-122,79,36,3017,112,655,325,19238,2622,-532,732,603,213,611,125,-421,204,263,-231,11624,-169,-379,114,-55,67,-46,279,-535,-654,-1089,221,102,76,-421,13,49,-550,755,964,64,-1434,431,1664,-206,-140,207,276,524,402,371,223,1147,266,-142,-159,-538,87,2,363,-330,122,-114,-130,62,-21,23,-314,-144,670,57,424,-446,-546,18352,-16,1753,106,622,58,-543,-305,-39,281,-90,-158,569,5760,184,433,-109,525,2275,319,216,-221,-64,-125,673,13,-229,-2898,14278,351,159,-139,3785,1,125,-83,13948,-563,772,58,639,-98,-241,-1655,371,300,320,-26,524,244,2239,569,147,121,231,-743,-247,487,953,259,-39,24,-27,-1297,4,404,1285,1005,714,187,284,-213,426,153,3045,297,547,223,6532,-203,111,1338,872,-531,30,2,6167,-102,1614,412,3545,142,-19,68,3544,-434,445,175,469,231,344,115,-83,143,-21,70,165,319,-237,60,-24,14,535,3226,1547,207,38,1856,183,427,90,1261,181,231,1102,128,60,-96,-345,1311,374,1835,323,-61,197,-20,6453,650,-19,366,-723,-150,23,-348,89,-17,51,64,994,1278,149,475,-114,13,-180,-364,680,181,361,127,455,106,-58,-98,106,115,-103,187,-13,-4,1415,616,108,294,185,639,61,169,540,95,812,187,292,-39,462,264,127,-156,-209,-21,-33,305,676,42,-133,187,103,-46,83,-60,-155,497,718,-480,603,35,308,273,-644,401,-368,308,-572,124,-367,629,-133,335,-23,-573,298,1064,-206,-953,159,-563,28622,11659,102,-288,-977,360,-229,-35,311,61,-912,8,585,232,-190,-14,320,2295,-33,497,291,-20,8,165,200,-181,585,128,-42,106,86,961,194,-23,49,486,2094,446,-7,-106,-139,-112,86,77,2336,206,282,-2,191,-73,-250,-339,367,5,-263,717,121,576,-55,-140,705,-825,-29,-335,1926,163,566,12307,46,248,13,161,2103,35,825,114,442,89,-13,229,-188,547,-857,-20,216,-45,52,-57,683,-161,531,-7,-1136,610,383,232,390,2933,406,464,180,-221,614,101,-46,-693,98,670,45,204,2932,109,818,42,-3042,177,-445,191,73,-1191,-52,701,200,70,382,1320,679,74,483,172,1320,-68,298,163,-120,1534,390,2642,202,-35,818,55,140,488,-190,202,222,1468,17493,42,1215,2052,-79,71,1033,42,108,411,890,1466,1276,51,11,-11,43,794,131,323,311,24,-86,61,461,292,-171,1409,38,550,682,-366,-433,1600,-70,-920,-199,958,169,-282,-46,-68,-193,221,-1074,-112,57,256,-856,291,412,4785,247,828,96,866,67,30,105,286,414,-248,58,3402,257,-857,102,35,-168,32,-35,92,165,-84,163,254,603,1171,626,-199,-336,207,73,732,-1323,793,732,-161,185,-453,-29,-488,513,874,5,150,-99,-29,76,-48,-39,269,238,638,-234,-553,-127,-724,49,221,834,241,326,209,184,-32,-17,70,199,125,146,-20,478,-152,207,-671,298,143,55,295,540,-40,118,243,171,51,-95,-601,1581,-51,86,314,-43,366,-764,565,180,93,-79,434,-197,1242,134,833,386,5,57,-349,1073,-16,437,19,235,-450,445,446,-1,289,68,52,547,500,512,973,-74,251,285,1447,177,332,16904,1043,35,-163,-11,215,-127,87,-106,-71,10,2790,535,58,465,-90,-77,-128,-26,121,278,-23,749,382,61,229,582,57,-357,389,295,-134,16,117,513,183,81,147,-89,-93,254,114,383,626,133,-592,-117,-355,174,80,115,-207,654,-748,305,250,10,17,-366,166,58,58,257,-654,589,269,-58,518,-89,579,396,245,588,-58,171,589,-270,-42,193,86,180,-130,502,64,396,-17,194,16,600,35,281,418,393,585,363,33,-80,13,-144,155,-130,-2,-64,-73,900,-155,-253,-923,-1430,165,-1147,5,76,108,446,-262,152,-137,-455,43,346,-17,-74,1250,3412,368,-172,9013,-7,2,33,-755,64,443,-322,4614,508,-57,-338,-633,414,-467,-581,5381,1316,222,27,229,705,120,1430,256,143,-581,1462,46,-81,15423,-77,-371,445,232,-43,20,218,115,-183,240,142,471,-792,251,-30,-163,-74,46,33,103,1847,393,-19,525,1166,462,24,-92,-1064,1049,-262,152,155,17,183,-426,216,797,3706,367,-30,310,-200,-1323,142,-68,42,39,178,-117,352,89,376,-105,166,10723,464,25880,23159,18982,-20,-112,4,-180,-449,424,1128,7440,43,-71,2538,-49,235,46,139,-80,846,767,-86,32,137,-17,2127,136,51,250,-333,-954,229,-307,-251,-282,55,81,1878,103,1453,-319,-629,363,70,137,815,-2034,245,-23,262,-168,-174,-203,2649,250,-46,1077,458,-153,445,718,191,569,1436,30,746,156,238,285,244,1111,-105,225,-529,7016,-156,17509,322,180,87,-723,-125,2001,20,385,21,-385,-5,7,257,314,267,-42,13,73,111,120,11,14,24,105,48,563,-70,-102,273,439,5197,-54,521,165,-1636,-204,40,57,351,-136,68,166,-1229,-332,87,-225,93,-1,43,279,-153,30,-267,122,150,1118,-89,442,418,60,54,655,5,23,-65,-114,565,502,443,57,125,70,-162,191,127,109,35,292,2377,957,1916,-827,259,488,-40,1,2364,800,15831,1586,-910,7208,443,177,70,-39,-789,155,-434,414,374,226,366,642,1319,-70,-26,6858,36,-285,183,95,1578,837,-114,49,161,718,294,39,2881,1220,-853,215,-508,73,-163,556,1023,411,3479,213,105,54,607,660,196,389,73,-251,-169,81,-45,177,127,288,339,185,344,295,48,509,-673,3336,521,11,99,1365,30,297,831,250,46,366,-114,-117,620,737,891,70,117,61,55,67,361,336,633,-109,503,130,-120,76,430,86,806,-168,149,2826,42,392,753,137,241,101,-183,80,163,5,-449,177,361,282,42,-272,13,-29,1805,1497,-620,696,142,204,240,-374,723,19,367,-286,21,1955,98,-251,487,128,-120,-582,20,-143,-193,-345,-458,764,125,122,664,-7,60,-1704,-285,156,-131,-95,231,-144,152,-313,115,-336,-32,14,417,20081,3611,677,-42,105,136,115,7,112,74,-30,260,90,-109,13,29,140,-547,708,686,-693,-57,1455,-342,-228,24,-96,765,1008,-118,576,374,175,-140,-190,276,55,568,64,-977,415,-23,203,54,-156,19,-142,-540,426,-614,92,-60,477,-408,856,354,52,11,95,-68,563,360,121,93,849,-120,12985,-1016,349,367,-155,609,46,377,112,250,223,-917,103,537,0,238,-721,-237,142,143,633,-8,478,150,127,307,1654,2210,5916,46,-43,102,14,-285,-74,36,355,521,308,174,1879,-122,74,61,-96,65,172,58,-297,67,-98,1888,373,163,-294,106,1856,196,600,27,74,494,-106,-140,630,248,-404,183,-516,125,14,172,-11,23,150,14654,-159,48,424,-137,471,103,398,45,295,171,101,-2641,171,2654,335,-824,225,2103,373,92,-90,639,117,-2,18686,-718,177,-122,1671,200,806,7,27,635,139,36,38,1074,572,99,660,54,-241,243,-307,-366,20,373,-38,-2,36,1556,96,-524,81,18701,477,-130,316,-93,780,-87,98,554,172,2639,-180,-232,-96,464,1707,117,396,664,-171,93,-272,-21,43,-702,87,196,491,-96,259,368,-52,1216,-156,1389,150,1654,11,96,471,1950,108,314,-4,-695,-270,925,-778,314,-46,-14,-62,153,-219,550,223,617,1,382,-5,172,-24,194,-27,522,357,33,247,45,159,970,221,90,1181,156,24,669,581,197,232,108,267,106,626,1364,197,-38,-17,-118,512,114,370,-746,849,1767,48,734,-23,-80,222,344,510,528,1288,1774,688,120,130,423,-2,-275,197,827,-243,442,150,420,-143,1027,301,-2,30,1140,1067,124,-127,-319,-95,576,456,732,-1029,486,-1007,304,-184,607,811,108,54,-114,-219,1089,54,-106,-48,16,427,447,218,-223,373,4712,131,-2721,19,49,40,30,81,-127,-40,311,582,569,-26,-76,33,103,216,89,-10,1256,295,139,-84,19,-323,33,237,-128,307,-16,310,335,477,-36,213,27,235,1540,32,3560,317,327,288,-219,161,234,440,-587,30,60,1402,54,-43,96,-125,159,630,40,9674,77,40,45,-147,490,-90,174,491,516,430,257,295,-49,-51,86,114,-109,169,-8,13597,152,-33,-390,175,-319,209,38,589,-204,-423,-26,165,134,2,149,-84,131,-109,-33,143,-477,13,1626,-118,1487,-1,96,-934,-149,89,165,-411,332,-17,-595,431,-212,178,-36,-478,139,-80,183,57,150,338,445,-114,-291,-316,767,-317,-77,727,834,-417,-342,691,341,-24,73,901,478,128,724,-74,98,-401,235,58,112,-344,529,-11,298,3292,333,1005,-557,661,276,55,-71,-200,718,180,121,392,-140,486,276,-936,1141,250,240,654,666,48,-17,317,-95,172,339,-603,-61,203,-254,131,45,180,46,13,-379,222,103,-4,58,516,-121,898,1813,578,-231,392,-133,481,190,39,64,291,-19,273,-4,330,-33,742,229,430,-80,467,380,-1,106,-1197,689,426,122,218,355,118,49,931,200,1043,35,710,-111,-52,2037,-42,382,155,124,168,115,-389,559,32,67,-1469,-423,149,184,-509,131,1698,595,-368,-108,172,377,412,122,-30,524,459,338,-43,282,317,-1017,453,-213,465,1,708,-54,174,2074,1446,734,781,-55,13,-951,14700,263,2067,-730,-367,609,175,81,86,54,667,-128,392,619,-468,232,1137,424,68,216,-276,300,222,923,163,510,-193,57,361,1787,12138,10785,411,-2,24,177,30,58,380,24,-48,14,131,32,106,155,-184,781,-67,273,-109,389,215,-54,74,36,146,636,112,323,29,938,42,77,90,106,215,1219,105,453,12840,21867,17910,7975,13117,23397,4829,512,2340,8,-1240,871,83,118,1218,-144,-52,-1118,-346,67,206,-188,114,632,-11,-62,-202,576,137,-2,-70,272,313,284,24,226,36,-161,-26,-7,23,-84,163,80,-142,317,108,-288,541,62,-228,200,966,-424,120,-42,623,35,402,-480,-30,406,-153,70,16,428,430,480,183,130,604,68,-40,40,169,-229,657,17,-103,74,275,-35,573,237,55,-238,-5,-210,471,-10,155,406,456,234,-424,-7,1017,647,389,-70,-67,417,-5,360,458,-2,177,108,-8,699,92,-385,805,213,-7,23,33,288,317,756,117,81,1240,54,79,180,-134,-32,478,352,221,40,276,-108,424,48,755,2371,1270,737,-251,131,118,-79,-11,234,166,-200,80,-904,284,114,449,133,188,292,4772,178,-209,218,-139,-120,81,27,79,98,-447,327,386,16,-199,-285,159,102,-38,17,325,146,389,-680,169,1117,83,-105,314,81,-206,-496,143,-36,-73,888,-54,651,300,-1086,500,1105,92,619,-215,568,-74,282,127,6065,382,358,124,510,-52,177,-325,-21,83,-199,-125,737,89,1286,84,256,828,303,95,80,282,-245,-52,86,623,-168,351,439,408,439,240,30,433,-509,-40,453,398,1199,572,152,127,118,102,-48,77,513,-431,231,-551,204,591,212,71,759,-143,-853,178,-346,554,117,319,180,-685,-714,45,487,746,-461,-442,456,39,105,142,651,106,38,998,-199,127,71,58,200,-90,67,515,21,383,-1639,-364,-440,-57,-206,-80,269,289,103,755,-222,-452,-127,-42,-366,852,199,317,213,890,360,768,367,-11,1206,-136,98,494,-40,172,106,190,55,87,254,-73,143,-150,1049,1452,370,426,475,-118,411,174,-80,594,292,-1098,-32,196,1488,7,-103,40,19,674,588,415,-1,-361,426,-499,-235,228,62,532,54,24,105,565,404,250,40,99,-1122,-405,1515,54,654,291,64,-2,223,518,190,1786,105,33,743,481,361,1260,171,-140,36,-1138,202,-2,124,121,-49,270,0,-292,-87,43,-881,745,469,610,377,-534,1360,111,61,284,423,43,-32,203,-241,-231,177,1437,421,-263,4,-5,120,295,73,705,-319,300,658,-125,76,139,-76,114,589,341,4602,234,765,825,57,80,955,1364,1152,279,895,-45,231,-2,2266,61,92,-202,70,847,1813,225,-112,1054,582,99,-49,386,83,-237,184,130,286,152,509,39,-84,562,327,1076,-954,105,33,1100,-562,-61,-89,830,850,250,431,891,404,-639,131,40,115,-73,1409,-162,17,423,1160,743,-62,-29,383,202,301,-559,161,364,-27,652,115,162,992,421,221,203,14339,-241,1500,146,210,286,1016,-229,137,-2,-121,2326,39,23,1155,193,-84,812,794,210,506,-4,177,143,3068,-253,120,740,65,229,3004,412,491,753,692,439,816,1190,89,-298,8,360,51,821,269,190,332,3326,-1138,-1261,1475,907,-162,8,152,8,527,762,300,938,300,828,-147,-81,0,774,-982,-20,-185,-70,-178,948,-566,329,-106,-10,450,29,122,-229,368,51,108,1810,62,226,247,17,-120,281,124,11,128,30,-235,-38,323,1029,232,1759,317,117,247,-106,-1603,29,149,64,185,-247,557,-344,1941,-200,263,-1,267,178,854,212,51,442,16,109,-4,-84,682,219,374,-8,45,197,491,39,566,51,172,985,8063,499,925,-175,87,-264,-98,70,607,225,2147,-11,1485,566,-67,547,68,275,-26,70,174,90,632,4055,402,-36,90,259,519,-774,-29,361,-13,730,-169,125,-472,531,-578,-24,155,966,23,478,-247,140,183,144,437,4,48,-257,859,-11,-42,144,1560,58,-505,26,279,-95,45,405,-1674,1772,-223,-884,207,2355,248,68,-26,174,51,-469,395,-7,-45,-17,521,-153,674,163,-87,481,395,1399,336,-101,496,-35,162,-718,11,-202,4,-4,150,-225,1358,303,67,-125,7,-248,1194,-153,629,259,3083,-103,96,401,440,557,-36,120,83,-146,-387,121,370,-80,210,45,556,26,335,-163,-203,541,1781,996,800,-1232,133,86,228,178,882,2,639,-178,304,661,-40,67,554,-231,20,-576,133,326,-57,595,-262,-108,-40,556,115,0,872,8,23,614,52,95,-29,1058,-298,-51,-7,52,281,204,1305,440,-196,238,55,1279,257,859,-658,518,803,92,-1529,1061,-111,818,61,1338,24,-222,130,510,-524,-60,115,-418,51,150,-33,450,1510,341,749,-124,257,2229,2175,80,573,1630,38,-196,-166,134,-297,-124,71,-99,124,5,368,4,125,-108,2131,-203,-717,149,168,118,163,-332,1414,326,-7,-191,80,-40,98,162,204,1111,860,86,187,210,-102,218,178,289,196,-424,121,516,90,-273,1581,89,207,213,693,-98,486,-263,761,-67,5,-292,197,9890,488,449,77,-247,-263,-21,2200,114,417,-1625,644,739,364,1392,112,177,370,200,-420,23,144,46,-26,-8,43,-32,136,316,-48,821,-175,-279,105,158,751,834,636,0,247,901,61,76,-121,112,710,813,512,11,390,92,406,-269,210,204,-35,-1,46,-45,907,105,114,291,-61,-52,-40,124,269,996,-36,-106,131,499,724,-338,-62,109,155,294,-377,691,421,-207,-472,-10,83,-178,-279,360,237,-127,363,-161,137,1207,450,232,60,181,333,216,919,124,562,206,58,319,45,197,1453,-58,39,-566,-73,-1491,-292,130,345,-43,440,68,225,-137,-2,163,-13,2261,-528,118,-894,125,103,-57,-264,456,-46,-188,-60,-79,647,301,-557,339,383,-36,112,178,464,178,-42,611,279,272,568,471,218,-40,-1017,975,888,292,108,279,-292,52,469,442,-20,389,551,270,854,165,90,163,-98,-430,503,1,1166,-278,300,805,879,329,218,-557,278,156,322,-459,-1295,323,-21,35,92,-147,46,475,1115,-569,1111,-10,-48,837,449,674,61,210,305,3030,-65,180,79,345,-431,442,130,330,133,-386,23,2622,223,109,146,43,383,-57,-92,109,90,275,325,824,137,333,366,159,-48,-125,361,-171,38,4364,734,-153,162,247,-99,155,-658,1144,1405,1421,-51,560,1175,392,-521,2421,263,-77,187,55,-944,162,442,247,-1,-109,-1,127,169,297,-61,4,566,14,267,14,929,5,1440,-664,387,-131,54,-8,298,25969,14,76,-8,-611,354,178,206,591,358,172,3800,-36,1313,165,51,-478,424,149,620,-2,120,-155,840,607,8939,-339,25681,26,518,-65,-95,144,386,226,784,1723,-367,-248,33,57,203,83,163,446,67,-142,223,0,-54,38,-93,-512,-689,86,155,13,14,966,-1324,398,40,313,-7,-133,939,-81,-456,285,-5,327,-49,-11,1,147,20250,17,61,81,257,367,2241,10,93,-19,-30,17,263,-106,-768,124,247,99,64,228,275,2059,89,147,2540,257,67,143,792,-1059,-52,17,496,925,10,585,976,159,-292,-1210,1295,320,1484,-64,2626,-79,-231,87,472,380,550,323,-228,-24,-357,1360,967,-38,185,-93,184,282,-8,-266,35,-30,2970,592,-102,86,101,4535,134,181,-45,992,159,-865,-193,2349,197,2187,284,19260,11,275,27912,1654,-81,931,84,152,868,3569,32,1223,443,445,-96,-799,234,-49,385,102,1269,-43,58,26504,-153,-1,2548,161,87,522,30,223,-272,191,11000,2771,-117,-26,-54,33,58,-118,402,-544,-139,52,-7,-904,17,61,-204,-152,61,-348,81,310,1138,-241,449,509,120,118,234,903,1081,86,8877,938,573,-57,7137,392,1037,765,1336,-500,-161,10133,301,392,-939,-62,-20,-269,-481,808,131,-114,345,-184,387,565,159,-46,11,549,169,222,651,5,-235,21,617,-332,14345,1216,174,-188,644,45,18304,496,989,-49,5,1524,2441,89,180,140,20,260,26,21940,9950,45,-163,-30,241,1010,982,1307,319,-133,7789,-16,-430,-71,133,36,60,423,1073,1,-525,-71,11,-443,415,-396,-64,204,2141,532,52,-125,-303,23,42,332,209,486,-464,142,484,595,52,1408,3244,606,2124,-90,-150,-13,834,6715,386,-749,301,52,604,-202,-316,465,159,103,652,108,-64,650,273,623,777,472,11,1071,-122,1092,3968,322,737,671,16811,3746,76,-4,140,183,300,-269,168,546,169,225,25795,156,335,73,60,42,121,335,304,486,-7,-35,843,-1,165,562,1374,300,-121,-20,11,11559,158,20,21,-83,21,-65,11,327,-115,130,-14,223,591,172,-26,878,385,592,-118,-300,-87,-307,471,859,720,547,1585,371,726,-112,32,-65,67,52,478,70,308,55,-118,-146,19,17,23731,-357,-792,-103,62,16,142,446,-904,3255,-60,114,17,288,767,-404,960,243,128,165,743,-20,234,314,101,-825,3200,199,26391,10196,212,770,3159,469,1137,614,-30,212,1875,386,357,541,263,-40,638,373,-68,515,535,80,917,-61,45,576,-191,-17,2376,926,830,-229,1942,264,349,51,327,320,276,303,-401,-206,462,122,835,12135,-163,48,90,-42,452,89,1345,490,661,103,257,159,396,68,663,197,509,1213,777,102,-96,125,721,1152,642,13,-4,532,83,46,1570,40,955,-223,10,352,1606,83,102,209,-93,199,-68,127,-291,456,89,212,393,-5,-13,131,-52,560,860,1787,122,945,368,7,84,64,222,-54,-292,215,1692,-105,29,65,209,-64,655,-115,5066,43,-140,515,155,-19,506,213,-361,-11,-423,-23,2229,7,17,86,16,2400,-973,143,45,243,9893,221,406,190,19,420,1146,-541,-313,-1,819,-171,168,759,103,630,62,691,1805,1125,300,-667,355,118,266,247,427,1390,20106,715,7195,222,399,146,240,619,131,286,61,-464,-115,65,159,1528,144,172,124,-58,-89,49,459,-125,39,1497,363,459,-111,-11,1302,1361,-187,-62,142,-90,240,-87,-127,-2,1179,-52,-61,1010,184,169,-101,792,67,-206,-1,165,-225,-174,305,286,49,-17,163,30,505,-42,-207,311,-76,155,607,30,99,-553,-166,387,333,178,70,-111,-251,673,751,194,7,166,58,-14,-20,-40,639,688,418,128,1067,723,-8,13,222,174,550,893,-20,-857,21,228,1109,-26,-532,-144,241,156,38,-48,213,1784,166,562,19,-325,704,67,124,114,327,149,966,447,-79,-62,260,194,393,163,7,478,-49,71,90,43,-139,35,948,-36,1317,-294,623,39,295,705,98,89,297,843,281,363,178,430,20,379,587,-96,398,68,185,-213,4,-771,62,124,-221,67,256,165,-200,264,-303,131,276,-155,-228,759,-366,70,54,96,-1035,-351,-109,-71,-184,55,7926,-93,584,10,57,-2,-11,105,-333,184,565,598,120,515,247,1625,387,38,-462,259,669,900,120,13,-345,1158,800,635,364,-162,859,-14,133,204,373,-73,48,-871,-33,-311,314,831,784,202,-65,395,-11,575,748,124,-13,79,250,-30,491,216,550,1320,-54,11,200,-2332,389,408,240,-178,464,-223,-300,38,693,-122,1083,54,821,-895,142,303,398,1240,443,156,409,-270,-557,120,-13,101,1427,35,-39,1005,1323,-254,-96,269,8741,1532,-68,240,-183,-71,1305,58,153,48,68,-8,48,23,-74,531,228,136,10,210,-49,-96,163,715,-759,238,-111,414,5,1199,363,267,40,36,313,733,-26,338,543,576,118,568,7,541,2160,204,-87,-346,636,122,46,153,-117,447,20,29,1692,111,342,-522,64,250,194,-87,-81,109,294,27,-169,-178,-49,43,172,1005,273,-134,-20,61,23,-184,5,131,-105,81,-8,-478,1115,345,-93,114,866,313,193,-193,11,323,-491,833,705,-565,46,-541,-787,639,-13,-45,83,428,102,491,-143,46,1117,76,147,-121,95,-62,67,-96,-45,272,20737,1283,-263,330,191,169,-146,657,175,191,-494,633,111,-481,-155,-165,800,1469,-61,-120,-4,-62,775,-326,183,133,259,67,111,707,7592,430,-102,513,58,140,174,260,6920,923,219,80,-207,-13,18102,632,49,6605,149,219,-159,120,263,90,0,595,2286,115,90,354,330,408,440,-16,2100,-62,-358,137,275,-73,609,346,266,-70,24,-215,124,155,-446,730,3387,136,786,-469,92,76,-106,-272,61,-80,177,33,775,853,112,301,461,-2020,693,-43,-13,-39,-77,-13,39,89,-17,692,366,370,4337,1213,326,0,-153,27,559,-806,417,-165,-80,374,266,-244,218,1184,297,691,349,297,35,95,273,320,320,-58,188,-183,-445,-32,-10,27044,-136,830,292,-578,109,-815,11,102,10,-259,223,-65,84,-83,-89,-118,-57,103,-370,-58,32,-844,133,374,-55,-106,256,-938,39,5289,-46,180,140,-122,556,165,423,13900,3419,301,234,45,-426,790,881,-840,392,-48,973,-124,240,24,824,90,472,175,-8,-556,311,98,647,-194,-71,180,5,357,153,83,800,-576,193,93,83,35,162,860,10,26,825,368,1095,288,144,237,559,-314,-1,-180,90,86,718,411,338,-641,-1,125,13,4,449,46,2018,1220,1004,339,188,-166,114,402,10798,43,481,657,29,-1200,1510,172,0,51,184,60,1608,392,-272,-48,90,23,-241,-1,408,84,-35,1427,1367,-2,35,288,270,396,178,262,478,159,62,-395,-118,213,17,64,118,238,-16,364,633,33,-724,19,311,174,139,196,142,1206,2114,134,226,-185,462,209,-149,81,17,-71,-60,-81,26,29,-115,-95,-408,38,165,19,-4,374,237,569,131,203,775,742,-114,-405,259,210,-247,-1,26,35,575,54,71,-23,96,23,36,90,-17,737,720,-16,1040,120,134,185,493,431,99,-74,203,-20,-32,326,540,-64,24,373,140,115,65,68,108,357,14,-289,-177,1178,326,-510,35,96,92,-35,108,-221,1,1774,149,114,-62,458,2730,275,33,-64,-102,65,-212,-16,128,48,-446,-1184,241,326,1354,-61,71,127,89,139,191,-285,508,305,102,1951,74,-27,945,363,263,-33,-36,137,758,48,-2,1594,200,-185,-106,-111,159,-161,-4,7,177,42,406,695,-607,2427,203,-77,-364,-958,803,19660,1307,-87,14,-193,-24,33,-282,71,-21,869,512,30,13,1264,76,3384,-2,235,-897,-137,-106,-27,5,317,40,399,-973,-49,117,64,-70,70,409,666,412,976,430,1037,84,349,-1832,181,-83,-19,310,-335,199,-497,165,234,518,89,165,-33,13752,32,-83,-2,620,180,76,218,121,-52,-42,36,64,68,106,216,767,1263,187,-95,-270,-65,-1,-461,102,-269,-174,-13,122,177,67,879,-120,93,165,303,57,68,355,-190,821,-30,168,418,745,259,-71,638,-1,-48,307,-26,1081,-33,-639,206,7,117,-427,2067,-87,16,29,497,1264,65,231,117,282,153,556,-156,953,115,1096,3318,-796,502,-127,-96,3184,244,70,105,295,-834,26196,38,629,-206,527,108,33,238,127,245,43,-43,8,-67,772,120,2302,389,1179,1661,323,-96,-180,323,27,-128,11,-204,-278,705,-314,67,2,-16,272,243,307,-262,-210,131,273,143,218,336,70,219,87,35,133,-226,975,-24,-925,-174,-850,743,1266,276,-221,-566,2336,77,10164,15736,-576,386,-162,1443,29136,237,-137,-847,215,575,-418,184,183,385,871,693,14398,17254,81,-24,-663,32,286,-250,-49,225,185,194,354,1316,496,-112,-109,-26,-942,-213,895,-36,-510,13,209,62,-931,758,134,-307,-322,-73,149,745,-866,86,-20,102,-17,-401,45,-518,-45,-1143,1497,38,532,496,109,-462,-109,310,-136,562,95,21,-93,-103,472,45,-40,-1,-376,-357,-194,36,727,376,2405,4405,622,9376,153,19,144,146,89,39,613,-361,-5,-830,95,194,821,147,142,805,39,-226,-150,-188,109,1881,77,461,27,-206,184,32,257,202,6003,174,40,-745,603,-1244,1604,-611,74,136,-45,33,161,-90,225,-194,285,1111,1125,521,187,55,231,40,-30,64,-203,-2222,149,426,212,-2,194,-294,367,95,-169,-183,-988,2,746,317,2245,1090,244,264,-278,226,-185,257,7,-169,149,-117,502,655,478,61,89,-8,1162,137,122,131,111,237,812,408,-5,1475,152,39,226,0,30,966,-222,480,111,-16,98,-351,1629,-7,130,-4,-691,1424,108,-297,-383,374,152,18237,332,-124,23728,-300,68,-51,-264,770,39,-500,-1292,4143,188,127,2809,597,1121,-106,922,-32,-137,256,0,363,221,125,313,-180,-947,-86,-42,245,2152,184,-68,893,420,-8,98,-474,-196,503,101,-153,46,112,-188,26,307,342,-35,-40,64,163,216,475,1144,-292,307,-114,127,673,5,486,-80,1436,884,-74,115,-7,2339,1207,1789,22123,21349,128,140,40,-221,48,-80,1226,-49,5478,64,-200,87,32,199,411,-260,-1018,383,115,-73,62,111,43,231,80,-121,313,22936,537,10,390,17,-652,-534,84,-30,121,360,-467,380,209,1267,360,134,1225,111,93,118,1355,-417,-377,380,-73,-114,178,-1468,-483,137,276,686,172,-93,469,-35,-196,424,-17,-140,505,-62,-62,99,122,1055,-1,-26,295,187,-38,152,-76,1354,-48,62,193,-76,-130,74,456,225,289,253,-7,163,-292,295,71,171,-879,-650,-74,-1294,20,83,1273,-250,480,642,515,-114,-36,207,301,671,52,-196,-84,73,218,-465,238,35,-579,484,264,1184,-266,-115,382,644,64,45,118,270,219,443,674,-10,1048,-124,-21,73,341,544,-4,976,-67,-5,-692,-74,-180,-323,344,-19,174,38,-13,-187,158,-1018,-48,-2093,1102,-101,234,169,-278,698,2941,20769,456,143,1408,341,-19,-462,-108,1007,-699,128,8754,-121,7442,-42,-42,11347,194,95,40,-64,175,364,-30,922,-163,-572,-139,308,677,-20,67,166,200,619,-450,-1005,279,568,695,96,15865,57,-197,856,21,-137,493,349,89,169,-360,-204,48,330,144,58,2758,2431,-35,-46,-128,49,-26,166,1212,351,-70,1916,598,140,1525,196,-124,2652,-262,67,-99,122,1418,199,373,-30,114,-712,751,-86,-562,79,19,-16,496,93,490,1153,80,1739,101,226,57,537,689,206,194,102,108,3043,1910,-664,-71,109,-554,385,251,62,1229,332,1570,90,-122,581,92,301,-2338,209,162,-215,834,130,61,-1368,-402,1042,-27,-24,2010,-344,755,-529,-40,-166,80,512,1289,-1300,-335,1496,12066,-8,229,812,-89,106,-461,442,4787,114,89,29,658,1037,257,58,540,193,-307,638,17,140,890,568,29,1545,-33,603,-17,-1,622,613,865,159,-1592,-38,-322,1950,-54,270,-96,38,-23,-124,550,114,257,159,21,-218,-178,472,-931,89,1259,231,190,38,802,-10,650,1030,674,-166,-73,-17,174,1289,70,58,159,-57,-670,5624,67,98,308,-58,-17,673,447,86,11,502,734,-278,849,20,-115,-250,87,-57,136,-62,635,-253,297,62,269,701,995,-165,-51,35,-468,-51,-43,1178,-30,152,1035,961,919,-120,863,-266,-270,601,-30,149,-134,-314,152,87,-7,93,-79,314,98,743,537,-26,1002,-289,184,-48,81,-206,-26,-758,598,5,5828,6396,-174,215,206,866,32,22267,158,-436,316,-7,-342,-650,5,149,380,355,178,253,734,7,-76,-13,-137,-54,-95,-8,181,1076,122,-254,-128,-458,140,-29,301,212,68,101,525,-70,76,244,272,-55,-42,-257,215,111,-650,10,86,247,-714,357,-98,191,136,200,-2,19,450,-76,360,-64,112,83,712,-434,499,1954,895,802,-480,-149,-215,120,-264,-71,1818,134,286,243,-761,-49,-207,24,108,-36,875,494,267,-147,972,-549,-30,177,99,55,248,-307,-325,67,799,881,136,341,300,393,33,1191,-65,-114,248,-1105,386,13413,409,19,-7,93,292,-90,115,7650,-29,199,1813,1455,-398,-575,418,354,-226,250,87,-177,13,361,89,297,-781,-24,29,136,38,792,196,-405,-464,23,-30,366,544,5785,7696,35,-29,701,193,2371,430,90,289,-2367,423,-505,506,90,989,-7,1809,74,-221,-521,-717,156,669,1869,-58,39,-256,55,1398,-248,159,-575,1526,-67,-240,316,1052,-412,-16,36,-301,-171,64,73,628,474,234,144,-105,-525,7,-81,3258,210,-712,-1522,578,8316,-225,202,-582,109,540,406,294,550,-532,-139,714,1112,161,8,490,92,-24,-68,635,52,39,616,266,-642,111,-27,-338,761,-500,-440,187,708,-30,433,54,-92,-2450,-30,975,862,1068,-3453,-2,125,144,519,39,16,-188,696,272,-29,117,931,325,292,705,453,635,-190,11477,759,-1235,1349,-26,77,-43,-21,3557,1185,-983,-1261,-601,1004,-11,-2075,1494,-74,-500,428,-150,-137,-390,3718,-298,-128,137,269,238,10431,3113,-244,3289,625,-483,-40,5261,206,452,423,4371,-2,12738,-843,-2453,-4400,-21296,-1838,-171,385,1809,166,-241,939,-209,663,-417,736,10460,5962,58,114,-168,-32,4907,458,443,14,156,-27,178,-794,541,-57,68,480,360,-73,-86,399,677,775,1483,61,1464,-161,516,-10,-547,45,24,503,307,367,-68,-42,408,-181,582,16,-13,46,76,-308,443,780,1668,411,762,-4,-414,-796,-199,1238,335,190,65,-49,43,-74,-174,461,264,784,606,1118,4599,93,12818,-153,29,2,103,7,-10,36,51,-607,-130,149,-54,2437,-55,-253,-55,-137,951,-115,1118,1,-222,-162,-42,401,-161,264,30,190,142,-206,2,-222,387,660,286,904,-101,70,174,-2,-61,575,-1,257,215,780,-166,-36,111,598,357,-234,83,17,1020,-10,86,-354,188,9530,10,203,-103,-13,-38,464,9516,-127,412,-401,222,342,-235,532,-674,105,142,35,841,1784,-288,-267,383,155,-13,8,540,320,1815,-90,199,77,122,-29,-14,-279,-90,-19,270,300,180,67,105,535,-27,1526,27,-125,-500,-821,936,241,253,437,23,61,206,-199,125,83,-49,1444,-17,165,1690,821,739,-162,1433,-1136,1026,-143,459,-10,281,-136,21,-89,344,-99,1196,232,-156,93,461,1420,-60,95,42,-23,1052,-74,780,529,-193,-1294,-262,691,519,-270,45,-878,1308,-1472,543,117,4074,61,-619,14975,231,257,4071,-140,-33,6078,6946,2449,-803,-10,216,999,-285,-543,-881,-304,0,354,55,4279,651,970,221,-723,370,304,529,275,212,74,557,368,1172,732,115,-338,7,-58,169,14307,871,70,338,45,130,-124,-87,144,185,-150,273,13,-51,-307,-245,-4,544,-262,617,111,-644,117,-96,288,-23,9499,17954,569,276,-229,18764,10349,204,9883,-304,-109,383,-13,303,117,87,-142,212,5,325,80,-518,-2406,1323,83,529,-295,352,-67,67,263,-33,-33,-21,ALL
-62,-23,-7,142,-233,-284,-167,-97,-12,-70,-89,-355,-173,-165,-139,144,-111,-161,28991,67,32,21,-43,-103,26,-86,-137,-68,-10,-29,-167,-62,-262,-189,-158,-56,14,165,104,53,-109,10171,17294,21971,9902,17778,20434,159,-90,81,281,765,-6,1668,133,220,183,-90,216,261,45,123,51,125,353,259,2548,566,181,-322,-781,767,62,-518,7,-112,89,258,475,145,50,410,3,18,46,403,82,1051,615,150,749,298,629,422,194,-54,14,137,167,-73,158,-211,93,-76,-267,23,3313,491,-571,488,-283,206,76,203,-463,-4,169,93,147,-115,51,101,469,305,-67,-485,220,15,167,262,37,-316,54,4,-12,258,54,809,817,383,-12,123,178,345,103,173,284,601,122,-25,136,111,352,220,943,36,494,-92,1194,-122,2883,370,2468,122,-4,90,180,571,1017,646,1895,100,306,273,187,228,42,203,17,242,1421,291,18,20,-65,89,29,-43,-1106,-187,2268,-20,-4,-324,696,2020,281,164,23,998,144,673,112,98,-7,386,136,37,945,818,36,-219,26,176,5425,-159,72,1745,-37,1402,893,-25,29,46,-28,17067,-97,842,857,67,104,355,826,402,84,252,212,784,1883,114,5546,316,2376,32,28,-39,-111,-18,718,111,48,432,1444,29,349,-23,377,14,516,165,2442,868,-330,435,-62,28,-187,-497,-20,39,-278,-37,200,225,1742,515,190,-28,-363,-98,-45,1169,5017,327,-76,67,100,541,1158,-118,20619,1546,2426,142,782,846,538,136,1482,377,97,574,450,1,43,330,195,2811,173,-156,-147,677,-15,244,756,21,56,-23,90,97,134,1936,1862,1566,126,399,535,605,131,118,1205,1617,258,93,68,306,605,206,1421,350,242,1335,900,313,54,-42,1020,126,45,618,131,100,3591,183,283,104,748,172,208,95,430,452,192,2318,-4,165,32,1185,435,555,1703,-82,-78,399,1469,767,89,477,1100,189,169,-3,-17,1898,1255,1695,-255,162,129,385,37,-4,56,-78,1,309,148,175,466,796,396,623,840,419,468,574,100,104,10,56,1037,1253,89,3,486,134,405,262,54,137,21,139,482,244,172,54,574,73,225,53,1512,117,-87,36,776,463,485,1106,479,277,1922,23,283,-21,144,-15,-68,3,209,1040,453,48,1660,-3,-39,-186,1430,-123,183,-117,-4,72,1175,2900,-336,-9,-244,115,-162,488,-173,70,57,59,627,1,680,428,-6,230,7,411,705,441,605,480,812,286,333,464,62,496,300,112,78,239,247,280,349,1015,468,-29,428,1665,-120,3216,259,137,2742,-10,-338,68,117,48,450,40,1020,626,236,518,151,823,264,-7,-165,532,541,543,591,56,208,8218,396,773,256,1335,226,867,734,115,358,547,6989,752,252,-7,536,-421,20,115,12,345,322,228,1174,1441,101,4,610,17,53,580,14290,283,-28,324,173,19968,45,-572,1238,327,460,108,438,757,641,270,178,-20,738,169,-126,1089,266,1172,289,668,829,724,248,320,197,175,-39,604,40,197,112,17,0,31,342,242,1264,718,198,773,-483,438,67,372,136,-32,126,53,485,-255,89,468,-233,560,947,519,70,-114,691,192,421,-61,164,34,53,147,579,278,-7,-90,-37,1346,111,330,23,225,-29,763,86,198,1358,419,-81,-46,28,1754,100,178,62,219,-25,92,59,-169,277,464,497,1216,793,1056,-81,125,1269,336,349,471,57,1875,727,453,433,-70,39,255,256,-79,338,-100,-75,-333,407,327,652,189,36,372,496,178,857,374,270,134,197,67,829,-266,3,-333,194,353,361,403,211,136,322,-43,-10,241,342,148,305,248,364,820,638,391,-1530,317,165,73,62,767,137,718,-48,125,61,117,125,89,336,25,544,90,86,374,205,9666,123,167,192,-73,1020,-195,233,782,-247,-9,178,3883,98,226,-97,-10,255,-372,76,117,144,546,-7,1025,208,4,53,1872,112,95,-1,748,801,18,1977,90,286,37,-205,-108,208,57,1534,-128,283,72,48,2218,729,3,-29,3093,818,242,-162,269,-300,3367,5073,892,57,206,48,-76,-92,18758,338,75,1812,751,571,173,278,67,530,-460,-732,508,-164,-608,-366,-820,-252,172,-241,298,513,3858,752,134,31,-176,267,477,-281,156,40,-28,46,9,320,233,-416,26,172,-10,95,1637,142,75,65,-158,164,-349,3,277,-90,-93,-150,-39,-205,137,-23,286,-206,-804,-43,502,117,380,172,2601,23404,632,25,-34,1759,-176,172,-896,7233,84,-266,123,4,-23,115,496,262,22283,173,18,28,28,292,-106,405,1,-245,14833,-31,-153,133,-59,778,23304,9,-613,98,-20,173,43,148,-317,986,36,10,10,37,3140,101,381,134,24625,1023,331,447,284,161,-150,67,-3,-10,225,32,8376,-4,-103,-57,61,37,309,111,-137,-51,-237,48,76,-97,131,-10,-14,-403,242,616,65,-513,203,978,-7,-114,39,350,86,599,1152,123,314,181,-46,-29,-173,164,15,108,67,111,-159,114,-14,34,-43,197,-137,338,73,740,-115,-220,19359,-140,468,15,216,68,-206,-225,-114,-70,-64,-471,208,10187,676,245,358,396,118,115,968,64,-114,236,-26,236,-190,-1947,16051,381,62,-264,5677,-39,103,126,14968,-324,330,92,247,-90,-192,-479,67,106,118,-3,386,-14,2925,533,54,261,164,-270,-6,277,457,793,154,-25,-62,-464,54,194,1892,416,760,181,225,-133,39,73,1443,192,743,82,7047,-72,297,1000,2158,-366,-15,297,15895,233,353,288,751,270,37,76,5831,-28,244,43,381,114,212,45,-29,300,29,-7,453,39,994,59,-59,56,147,151,1897,159,298,6858,-45,324,330,560,331,2288,1022,-98,17,-37,-125,2669,316,3486,328,15,613,-45,6328,302,-29,424,-380,4,42,-175,25,12,-20,-59,615,1318,4,1020,-134,32,54,-200,261,184,3495,76,236,62,-32,136,-65,-65,-32,18,-56,78,1482,-78,-46,34,86,538,167,245,1119,206,1967,148,164,-43,84,234,59,-133,-20,-20,36,-23,1532,87,-220,12,14,-37,118,-322,-76,1388,306,-665,699,72,56,228,-327,190,-189,558,72,453,-286,159,-56,93,-34,-291,167,958,-79,-1058,-36,-381,31076,14993,106,162,-468,231,54,37,428,433,-311,90,117,56,23,-10,745,2917,-352,521,216,14,-4,364,959,-57,582,961,176,-4,-12,829,68,-7,195,799,2236,95,23,-23,-34,-123,-34,28,1956,78,14,6,768,-20,40,-43,95,86,-75,1836,-150,516,28,-136,1015,-608,-195,208,690,61,1681,16198,-34,912,43,109,2185,6,494,59,131,86,217,46,21,333,-446,-20,118,18,46,259,511,57,324,-18,-471,616,289,239,879,1967,173,231,125,-165,743,3,39,184,-147,563,540,375,1782,1,458,48,-81,70,45,-580,197,-1235,-31,621,178,158,1238,1127,137,147,214,-32,4675,-23,242,87,25,768,341,912,-1,-46,911,381,319,386,-26,277,86,1673,15082,75,721,3581,205,32,3844,76,4,9,1687,1692,691,129,86,-26,57,644,32,234,100,-4,176,59,1623,25,-139,190,53,743,812,-485,-125,1772,-25,-568,236,446,156,-360,67,212,-32,64,-518,-82,-9,693,-644,320,349,7274,341,402,112,114,98,493,54,322,882,-178,-39,4037,98,334,126,56,-147,-57,-399,139,-223,-89,51,839,746,325,1343,-92,183,72,139,644,-284,624,292,-104,-25,151,-25,-108,201,450,-20,15,25,-21,3,86,36,914,180,947,341,-231,-42,-338,14,283,4910,159,67,162,23,14,57,98,98,-31,939,129,9,-14,170,-572,272,169,-48,136,305,29,15,81,65,156,76,-499,1801,112,172,200,62,-64,198,763,136,82,122,300,721,923,298,464,291,-151,131,-73,1421,-76,381,201,309,-9,369,222,76,162,-73,7,242,1466,345,823,-15,237,-75,817,128,270,15475,1117,405,-10,-15,356,97,133,67,62,14,460,756,36,1130,-153,78,79,21,59,236,26,1203,757,162,131,590,-18,-53,198,255,-106,-64,-100,511,36,109,46,21,-17,81,-100,701,-169,-118,-485,0,-128,48,-20,57,-231,288,-552,540,413,51,178,-200,92,-4,93,241,9,715,601,-36,519,-12,455,234,530,400,-54,87,967,-72,-64,164,4,770,67,31,31,734,28,48,-53,277,54,527,1590,680,128,178,53,-129,62,464,256,258,18,164,-97,136,-36,-183,-173,-585,142,-233,114,18,112,363,-153,28,-120,-471,25,510,56,65,1150,4639,-170,-87,11175,36,15,78,-413,-12,543,23,1487,264,106,95,-65,89,-360,-67,1,-82,118,78,604,-324,-20,1563,84,-70,275,4714,-23,-31,16093,234,-176,438,32,40,4,122,46,12,164,-237,1532,-192,198,18,6759,-76,48,-15,-50,918,86,-67,197,1149,1559,82,-189,-250,1399,-73,741,458,81,100,-530,89,491,2611,162,-7,212,219,-311,195,200,42,45,20,-23,10,37,148,17,-122,16383,89,29601,25335,19983,57,-40,-18,-9,-273,162,356,8097,34,34,3312,18,521,-375,37,-87,352,1327,-106,932,70,18,2252,68,56,29,-399,-477,303,-89,787,-106,-59,295,9337,46,1901,139,151,9,57,76,374,763,-3,302,126,-136,-158,-10,2548,219,40,623,1606,457,792,1139,225,403,217,597,439,147,201,280,73,324,552,402,-108,10369,53,27668,511,76,-23,-25,-541,115,73,148,39,-109,-73,195,136,128,40,26,7,43,289,76,-78,57,112,-67,-6,206,5483,14,-122,228,2794,48,93,-46,-479,21,123,-15,-39,-4,-125,161,-311,-20,73,-211,53,-104,3,596,-95,-1,-217,98,18,3050,-82,194,62,36,175,776,28,29,515,-158,200,7097,313,36,233,186,-134,-67,-21,234,-36,139,86,1446,4245,-367,123,-76,-14,48,2678,400,11671,580,-280,1978,752,62,34,-48,-407,322,-258,139,103,161,491,350,1307,36,-104,11169,123,36,313,111,222,887,101,-23,444,1595,125,-195,11962,3890,65,18,-68,-51,62,743,591,198,1884,129,118,112,247,247,655,192,219,280,-10,87,-9,-65,120,184,180,444,242,73,-136,414,73,1618,568,377,317,195,86,300,2661,145,93,882,-37,-51,427,760,543,23,142,106,2003,56,211,181,731,53,181,17,-173,-28,350,56,499,-123,139,369,-76,-1,261,309,57,108,-78,0,28,-25,-154,657,355,-45,-78,-156,175,-78,2107,1391,82,258,78,70,144,-140,466,-187,248,-56,40,947,277,-46,53,23,31,-356,-165,-21,-87,42,-167,341,90,-31,364,86,20,-543,-129,-17,-20,12,217,-289,17,1149,54,203,-34,15,391,27508,6222,746,82,-10,148,-46,419,331,61,115,189,31,3,-109,-6,140,-53,1188,81,-150,92,3398,-137,-150,73,-56,504,1208,-23,662,378,549,-54,555,245,-131,735,194,1133,128,-28,-1,73,-153,-3,1989,-272,432,-150,34,6,378,-250,245,216,-14,-42,76,-23,756,-201,134,668,597,-62,11297,-612,850,352,48,286,-46,735,76,7,162,-832,114,214,-6,101,-101,-72,438,-20,1271,56,56,3,211,572,1100,2842,3254,57,-25,64,256,-205,-87,0,-61,361,103,79,934,-95,161,-12,118,87,220,93,-106,98,36,1365,372,39,-313,200,457,90,721,45,7,519,-62,-264,269,-12,-46,106,-90,115,0,190,-6,56,181,14731,-142,167,871,39,330,18,724,31,252,385,-34,-1081,122,1818,270,82,158,421,144,82,-18,967,57,18,17134,211,86,-4,183,159,267,45,173,70,799,61,68,679,485,81,572,411,-641,-51,-90,-230,-144,504,-64,-36,76,2313,89,-111,10,12136,403,53,158,161,571,-45,-82,59,125,3448,-175,-86,111,405,4398,206,125,1307,1390,90,-538,-4,151,-252,61,313,386,95,577,203,-92,558,-140,2247,23,516,328,100,300,860,97,111,32,-97,2194,165,-139,181,29,86,-28,42,-51,1108,6917,252,-25,707,43,159,396,222,701,6400,336,6,158,0,284,289,828,28,597,597,-4,56,466,134,256,6,153,101,309,893,142,1,-53,-288,-40,1574,1574,-269,862,2330,378,1036,79,228,150,-252,283,306,903,424,256,15,76,147,65,-223,424,699,-120,691,100,192,-247,967,319,-133,-43,2291,535,42,21,17,-57,142,1261,388,-690,1015,-90,115,-112,353,300,602,181,-40,-21,289,-125,-84,0,23,286,233,198,-14,167,565,40,-1216,-7,29,75,45,59,140,0,416,458,228,712,100,339,-36,259,-14,37,381,347,26,-79,-68,-206,45,42,-203,78,-78,-59,248,934,-72,145,26,48,770,32,3816,34,392,447,256,-57,156,561,-222,101,-14,2415,154,-115,111,1469,109,82,-267,558,32,25,197,-86,117,-18,183,288,259,680,140,122,40,-32,129,31,95,173,-20,10306,131,-34,-327,20,23,134,32,767,34,-226,101,186,170,-12,118,-43,122,-72,50,128,-109,-67,854,-81,887,29,32,-297,-10,-57,241,-208,20,29,-198,360,-21,114,284,-447,9,37,173,45,4,180,226,115,-26,-175,349,-209,-23,572,895,-201,-114,114,560,42,67,796,-267,-20,15,201,45,-278,269,43,79,-256,46,-12,75,4674,144,723,-452,504,125,34,1928,-29,1936,17,169,425,-244,284,118,-516,353,-148,261,317,460,106,26,443,-3,65,443,-250,161,233,-56,-31,14,309,20,-59,178,230,92,198,-14,917,-18,922,3627,241,28,2135,-70,616,278,98,-15,112,3,641,62,111,-4,-46,109,768,73,361,7,-103,67,-798,319,593,1197,691,46,6,-39,226,194,796,-28,2099,90,-64,1945,-17,180,68,81,25,133,-237,172,169,159,-862,-109,533,56,14,190,519,754,-253,-18,98,247,89,100,18,176,82,256,-14,79,201,-21,472,-31,342,206,399,31,118,1681,1880,413,334,245,64,-361,10317,341,2722,330,322,1255,1657,380,53,-29,432,-32,342,54,-61,14,400,153,87,-1,50,361,291,1538,84,53,15,70,12,363,15882,12953,154,0,21,133,-46,-3,569,45,-53,89,147,-42,255,-3,-206,425,-81,122,36,370,216,242,-48,93,546,419,180,176,-1,407,212,76,50,372,201,1532,-7,-278,16624,27441,19739,14375,15292,22643,5632,724,1534,128,-175,458,122,3,355,-28,54,-344,-39,374,89,-37,25,551,37,302,-6,402,-3,194,61,198,70,40,696,89,175,64,17,-12,-36,-137,173,72,-32,275,-48,-140,145,136,-67,474,554,-258,23,-72,331,197,491,-342,158,383,-103,122,53,288,486,208,104,145,173,-3,125,40,108,-137,214,50,-62,29,39,-50,646,112,136,-51,42,-352,521,-26,-9,170,302,167,-297,131,1313,214,79,36,-389,242,56,214,266,32,654,1,-67,453,665,-106,1797,20,-62,618,21,164,255,529,-10,34,1955,1,156,-1,-23,-139,488,236,228,-43,392,-12,112,75,475,1175,342,1181,392,98,195,139,-37,483,266,4,28,-117,774,39,297,64,360,195,7164,147,-97,875,-86,-10,112,-3,79,90,70,605,306,-14,-140,-29,36,-46,-36,-37,137,111,29,-144,98,327,112,-236,417,-65,-79,-118,392,-25,28,909,51,718,112,-269,314,472,184,552,-39,684,853,82,-28,2863,-75,234,-18,201,-126,43,-128,-56,114,627,37,2022,-53,3332,-79,500,273,61,65,50,187,-31,-18,89,153,-247,147,283,153,219,176,-6,424,34,-67,632,228,2208,128,-6,-15,31,59,-43,95,391,6,56,295,54,176,461,-72,1657,-31,-237,403,-18,167,68,663,15,-39,-396,28,785,655,208,-126,284,46,162,453,264,125,392,837,-114,6,9,36,21,-122,363,267,-29,270,-593,212,-84,89,-100,-36,417,68,31,68,-25,-114,452,64,-65,848,230,131,264,970,530,929,322,32,618,-292,-36,228,-53,488,104,1006,-32,-51,36,-9,211,-234,721,1870,200,-7,176,9,212,100,7,2319,1067,-414,21,45,623,31,-87,-65,612,790,295,167,-75,-57,53,-324,-34,297,79,195,39,26,-21,428,876,54,1,65,-369,-184,793,-21,674,291,72,42,206,170,-37,633,145,-112,1923,317,798,1574,264,-51,46,-303,37,399,128,230,-273,344,15,-142,-9,-67,-117,536,-46,840,64,-137,651,87,15,458,12,109,-21,167,-4,89,29,959,334,-36,0,244,1,9,120,688,-197,198,563,-59,-39,65,0,169,626,234,3158,3,250,147,39,259,477,450,796,61,407,-46,136,128,4070,-12,136,212,45,258,1790,294,-34,446,1111,65,-15,272,3,-134,40,54,630,295,226,261,-31,424,242,687,-81,281,-117,757,-605,-25,0,1142,244,219,247,477,284,-234,54,122,64,-446,593,-150,20,583,226,206,-78,-256,618,109,53,137,-20,209,-29,1313,90,-18,676,344,259,114,15311,56,494,-9,200,272,428,-217,151,34,-120,2298,50,9,297,180,34,718,255,294,264,-40,441,125,1554,39,147,594,214,78,6092,173,272,773,1097,468,560,3047,9,602,242,917,1,604,248,203,64,2265,151,-773,546,577,-292,-12,144,9,593,1199,-111,-106,134,469,145,75,31,153,-347,-39,-6,320,90,856,136,1083,-169,17,42,122,192,-20,496,480,92,1217,23,147,50,54,12,7,176,106,161,65,20,3,289,455,859,2556,21,853,281,-173,-882,-17,-23,36,144,-118,549,-129,928,-128,53,-36,154,161,843,42,50,621,37,-21,-9,31,374,194,507,120,-45,17,64,-15,659,101,-17,145,14083,255,222,4,57,158,-78,-25,231,680,834,-23,14,198,-54,785,64,62,93,31,211,65,118,1009,67,65,159,120,275,133,-59,480,-9,109,70,-311,-43,147,216,-3,-303,1183,424,17,82,75,317,-255,417,21,97,-46,25,89,25,291,1981,208,46,67,117,7,87,147,-560,973,-51,-101,72,3036,59,-14,9,-101,46,-180,-259,-17,194,145,169,-17,181,602,14,1174,59,1305,68,-20,759,6,-48,-101,-7,3,-4,28,20,258,875,-20,139,-4,10,104,1221,-222,635,253,339,25,79,104,173,292,-14,75,4,-57,72,173,568,172,93,20,103,59,128,37,-28,612,529,380,566,-569,57,114,95,2108,867,139,479,25,76,472,-195,75,73,-131,43,-117,154,327,62,137,-62,-97,-12,1789,17,68,565,51,-18,261,62,170,12,1191,45,-29,-3,95,334,86,479,189,-26,78,67,386,576,399,-389,341,619,241,-247,1285,-100,976,14,289,-82,-46,144,222,-292,-18,89,-314,78,111,37,860,723,195,479,252,327,2005,1045,291,308,533,56,-189,26,298,-117,-186,231,-17,-7,-20,328,14,123,136,1997,-192,76,87,82,23,630,-341,1394,-262,108,117,316,86,203,525,399,713,397,28,31,1,40,68,532,385,18,-150,17,181,629,-14,1123,-51,114,273,715,-9,342,162,1557,4,-1,-109,115,8437,618,992,189,-103,65,56,1696,303,1164,-327,122,212,133,962,108,-61,300,101,-289,37,34,-32,53,62,-3,-15,23,438,-95,493,-319,203,40,45,175,716,903,67,64,525,309,97,14,86,344,633,327,34,-53,6,455,-25,879,284,-20,45,352,40,932,92,103,56,-53,26,0,18,-9,-100,-4,-37,173,618,292,93,7,122,79,428,-70,499,262,-43,-43,-347,15,-115,-57,-65,128,-20,258,-126,424,1199,108,295,-26,136,411,233,414,150,145,61,781,68,-17,101,557,48,53,-248,40,-370,93,205,156,0,-108,198,-43,-333,-428,338,34,2133,115,225,-408,90,57,-266,-93,804,31,-75,-65,-104,702,-20,244,277,123,84,57,87,593,169,691,-34,225,108,250,217,103,106,-46,402,659,486,212,-6,-64,0,364,245,15,-292,158,443,300,150,120,86,46,-76,1332,9,579,-136,42,629,239,324,192,-97,-56,73,685,-380,-408,205,-46,-26,18,-76,20,289,851,-241,1310,225,-9,162,292,363,123,331,181,986,89,425,129,253,25,511,-26,262,125,61,64,2634,314,148,192,277,479,17,-145,-1,18,618,208,779,20,305,61,237,-12,-50,111,-65,-1,5912,853,-15,165,563,7,75,-139,812,1344,1927,159,308,3263,754,-126,4907,34,-17,389,0,220,103,197,87,-53,137,192,-1,20,893,-56,-3,1106,190,82,-32,3617,50,2592,-330,1390,-39,109,37,106,14339,48,189,-21,-201,-40,51,407,369,344,253,4672,-14,1136,57,34,-162,1009,-14,322,76,64,-59,250,0,2783,-245,26780,36,422,14,203,208,360,42,2216,1596,1,-32,50,-46,-20,87,372,294,111,29,4,62,28,10,-156,940,-15,17,219,37,17,1382,-413,197,169,81,3,-6,122,-28,72,284,-29,397,14,7,10,45,22181,50,181,12,148,64,585,61,195,615,-32,-56,-6,-50,-42,56,109,53,-25,39,226,964,-145,68,6937,156,-23,-266,205,-34,-43,-9,450,313,-76,-9,1731,65,472,-768,516,505,4431,-101,2251,-95,43,529,212,458,1224,252,-31,-23,223,713,350,-21,322,300,158,3011,-18,-153,51,34,8160,601,-104,-15,68,3688,161,154,419,1300,206,958,-31,1507,-148,222,46,20024,-57,198,19572,2643,-4,1366,10,288,308,2028,-112,896,216,46,-300,-594,-101,17,438,644,1183,21,-112,29493,252,123,1504,90,101,-29,26,97,-209,31,16508,4422,-65,212,327,-1,-20,-43,178,-230,-122,-42,59,-262,75,42,-25,-153,154,252,331,172,831,245,421,111,101,610,-21,-43,784,-120,6826,1034,198,-34,8124,349,-37,572,18,-322,-184,10539,405,-45,-112,1,-18,-109,414,896,255,34,284,-87,178,1253,26,37,37,576,563,1299,212,25,34,29,450,-28,16765,2418,-73,-61,441,61,16352,198,845,100,0,2144,947,14,101,192,95,281,89,25633,11978,39,31,128,129,1039,605,292,627,-111,5835,-18,-10,-184,46,-61,43,86,7243,48,-421,-6,36,-34,319,-137,-101,208,3686,463,633,12,-54,34,43,-79,68,20,-189,120,1178,624,9,1009,4348,518,1549,31,79,-98,2391,5601,381,145,18,-32,158,-34,-54,228,7,200,812,547,-1,6,216,148,1098,325,262,2980,-7,505,500,532,322,306,16668,1668,-97,-14,45,139,62,-211,67,741,142,184,22967,51,582,65,68,-216,100,190,1493,623,82,-20,424,244,228,187,939,1014,-68,-21,89,14670,98,17,225,92,46,-172,605,131,29,366,-32,79,446,518,31,1095,236,252,-345,-178,-21,-45,347,588,597,726,1192,256,244,142,106,70,370,76,111,201,1892,-36,-198,-9,118,165,16837,-195,-680,89,6,131,136,876,-184,14027,-23,500,28,61,3088,43,350,93,665,43,355,7,67,78,28,-228,198,352,23648,9973,86,2091,2894,150,489,-79,308,280,4663,14,142,378,-1019,-278,1152,6,-26,485,388,370,4354,216,-1,593,156,-86,3750,493,2969,131,2404,57,122,-65,120,144,743,68,-259,-65,461,-131,370,17105,-123,126,46,125,1116,158,1336,1258,247,53,184,82,298,353,533,505,765,3135,1260,3,-12,106,367,1100,441,14,153,-36,31,153,489,43,737,-147,-25,280,2628,59,197,145,12,133,26,203,115,331,-10,652,408,21,48,-32,-37,408,668,355,455,563,1081,-42,21,-3,137,-81,-173,266,1119,17,-76,-97,367,95,397,-28,5358,-54,17,9,-65,10,280,273,-129,134,-126,-93,1410,164,20,73,46,3520,267,673,175,1,14274,381,-117,133,-360,-100,1033,-51,-72,231,443,150,50,81,12,172,-20,560,1178,856,871,-270,284,81,-29,427,1011,909,22430,402,7723,256,164,50,419,438,90,82,-250,-147,-93,18,175,1175,45,90,153,-62,-28,-114,436,65,34,1067,341,14,1374,-9,665,1585,-258,-31,108,12,180,-68,95,-23,511,-17,-59,1249,145,219,-140,314,28,17,4,244,-92,-61,117,374,61,-7,242,-39,912,-197,264,226,95,147,-154,36,73,-297,45,928,812,61,-72,51,-12,331,338,333,280,14,89,-57,-9,29,212,222,2498,20,790,350,-54,-57,37,197,153,158,15,-222,216,31,1274,-26,-233,201,161,92,-50,53,186,1225,234,195,61,103,646,62,336,98,262,-17,327,277,-245,-61,-413,151,25,657,-3,275,29,-3,0,9,-62,21,605,87,1119,-278,222,45,457,1374,43,50,237,513,82,226,392,150,-40,57,496,43,345,-28,618,51,-51,-330,14,112,-9,75,109,319,471,258,-241,212,142,-32,50,619,1039,97,-62,65,-519,-68,-7,-20,-187,-10,9296,-57,785,54,305,-17,-28,252,59,68,54,688,21,392,211,128,320,57,-281,178,654,151,-42,1,242,1025,333,234,309,-39,338,115,189,203,270,187,50,-413,-21,206,175,572,90,1,-14,330,36,381,565,330,-7,-57,-50,-72,212,59,560,657,-319,117,192,-1133,228,79,237,125,853,56,-226,-286,663,-75,444,111,1122,-70,-399,115,353,1105,100,266,349,-381,-4,-40,-82,17,1653,56,53,1300,2194,-1,-20,50,6410,2155,-29,358,-111,-103,1557,391,28,-144,117,64,57,-150,-10,907,31,26,46,-120,-56,-62,-59,295,-320,122,-23,253,29,989,97,136,298,39,46,460,-54,428,-43,939,89,140,53,602,576,212,144,544,344,-31,165,129,-78,118,-195,26,587,-67,7,-231,23,-4,75,28,36,133,56,-151,-78,-198,39,153,97,583,61,28,4,84,-34,-29,84,20,73,134,3,-21,488,122,-75,56,61,142,106,-123,82,848,-286,370,144,-87,82,-90,-208,203,283,12,100,272,87,322,9,43,396,-164,43,-56,86,-239,25,-79,-10,45,23075,333,-68,798,983,144,-37,383,266,90,-118,29,37,-381,-87,-25,57,2709,65,10,54,-17,114,84,172,380,43,-37,-1,798,1704,300,3,115,153,42,14,234,8882,385,-72,-90,20,-9,17095,1050,-12,13628,480,17,-231,92,9,172,95,273,2053,56,114,46,64,98,302,29,1105,-54,-275,92,236,37,922,394,439,103,129,0,489,73,386,97,3605,48,953,81,1,28,-56,-61,173,-3,222,79,497,1152,61,233,20,-798,291,-23,56,148,-57,-4,-12,95,-4,424,3,92,5730,995,322,302,-20,-14,1283,-197,482,-29,-29,1112,31,-34,273,1210,884,865,289,563,106,252,295,1477,222,-76,241,-67,-536,42,-3,22490,-256,497,629,-369,73,17,25,87,12,-78,-20,170,10,-82,-118,62,122,76,-305,-1,-3,-347,-17,89,-15,-26,170,-727,-46,9586,-162,338,111,-43,428,-12,103,18013,3041,14,57,187,-164,1560,748,765,410,79,876,619,59,57,438,86,929,114,40,21,1778,220,1080,-68,54,477,-3,46,932,78,801,-309,73,57,93,12,749,244,-32,28,1457,31,754,76,34,89,1039,-153,-1,82,62,-17,745,0,505,-158,-17,178,48,40,-3,45,807,1571,1055,372,21,-10,32,1153,15223,15,259,333,219,-93,1507,292,-81,334,101,-23,1632,479,-36,28,64,-165,-108,0,621,-4,-18,-173,932,-12,-67,147,-78,93,95,295,225,95,162,283,-266,122,39,67,-9,28,-65,167,73,-34,-463,0,746,106,-25,81,144,1684,4411,-46,57,-43,144,151,-169,142,17,-3,-53,-76,93,62,-61,284,-189,53,53,51,-36,17,112,286,23,194,219,330,-54,-250,61,87,-117,20,-20,3,237,90,25,36,217,-40,86,72,28,325,705,314,117,140,3,-131,95,602,100,-43,364,28,15,223,527,-98,46,131,294,137,95,42,106,1468,31,-14,-56,408,587,397,-39,264,62,-10,120,-122,79,1952,-89,178,79,-68,5867,219,31,-54,12,86,78,67,-36,78,-61,-259,184,288,1419,133,-7,198,153,18,50,-167,1587,73,57,691,81,-18,1109,648,507,125,34,-1,239,32,-6,1236,216,-106,-43,-45,48,54,-7,17,1,32,154,28,18,4306,76,-17,144,-566,463,29050,-72,-14,10,-23,-42,10,-57,-106,-17,854,59,-37,-6,1513,270,2240,-56,408,131,-56,-6,4,173,696,-9,92,-529,117,383,53,-133,18,79,674,366,886,449,308,-67,214,-911,385,-98,6,5251,-39,-46,87,125,231,295,161,172,-68,14780,482,-17,36,342,117,65,338,-67,15,29,12,36,59,-14,62,699,1574,26,43,-205,56,-17,-223,84,-273,-61,50,-4,67,175,1147,192,-17,90,250,-82,46,820,1,39,31,397,114,247,151,-9,452,-3,-67,153,14,-125,-75,-571,150,-45,-65,-114,2027,-115,-9,70,1307,621,21,-277,792,136,352,383,-72,1098,727,659,2003,-377,1175,10,12,4977,7,169,45,136,-745,20192,153,950,62,15,100,156,322,133,1139,56,-93,-64,657,367,15,2800,468,2089,449,375,0,87,275,108,65,-18,-4,-115,223,10,-3,-56,-62,176,535,234,-211,-180,87,745,120,-86,-64,18,294,54,23,231,-98,561,-159,-120,-200,-187,687,2622,172,-233,-211,1803,-21,10769,8950,-197,333,-64,2761,8271,1894,-67,-65,95,1540,-214,189,86,98,139,867,16525,13831,18,31,220,57,20,-161,-17,56,200,-42,230,1646,162,-114,-51,-1,-237,-313,344,6,-222,21,-153,-6,-516,386,75,169,-3,-56,-62,438,-111,-3,48,17,65,-180,23,-396,1,-244,4240,114,403,328,-76,65,29,633,-244,194,203,45,28,-129,331,46,1,-18,256,-325,-90,-7,186,363,3295,6544,1726,6480,-120,10,84,95,118,-139,421,-186,73,-117,455,18,303,21,161,275,108,167,-89,-197,159,1668,36,314,15,65,192,-144,-17,266,6119,-190,72,461,320,-660,187,-178,140,129,18,15,106,-18,-62,303,505,687,640,231,9,103,90,-45,-45,31,-92,-1560,244,201,336,150,244,198,360,84,256,-281,-324,-23,804,399,633,443,-48,70,-320,131,-65,264,248,-15,779,-67,546,341,381,510,61,64,652,90,101,95,36,18,67,324,-4,364,90,-28,21,92,106,806,32,203,151,-79,-32,78,-425,-126,245,67,-1260,195,64,-109,-203,111,342,19669,234,205,9680,12,6,-43,-144,414,239,381,-1447,1903,228,54,11042,1828,2611,28,737,42,-45,78,133,-209,62,56,82,82,-455,-256,-26,303,446,214,40,1067,-419,-37,6,-341,50,489,89,-165,9,-25,-17,150,192,364,156,10,158,36,76,413,-128,-313,201,36,417,1069,6,97,20,5137,743,-21,103,12,2878,2017,756,25143,11645,32,81,32,-145,-147,-89,369,-17,1141,48,-6,1,-14,516,167,76,-291,360,-7,20,12,103,302,612,435,245,247,21386,699,29,59,70,59,-39,-15,20,234,197,-98,-533,-78,610,565,118,322,302,-126,-297,624,-68,-392,411,15,-50,122,-688,64,20,6,2385,73,53,1451,14,-6,353,-23,-73,272,-40,-45,68,115,835,89,112,165,106,42,-61,150,519,-37,53,7,25,-39,-25,525,-133,140,580,-3,72,-108,582,98,345,-655,-422,-15,-576,87,-43,926,-162,400,267,228,-20,-86,165,148,158,15,79,-12,40,68,-118,-6,715,-112,397,342,1255,-73,89,175,159,28,-12,3,306,106,394,-244,21,385,-65,45,958,212,255,-14,147,-161,10,-198,-142,-161,-17,144,98,183,-222,-51,-111,153,-425,89,-720,1795,140,106,20,93,51,2380,9170,103,42,551,104,175,68,-126,563,-82,161,10161,-245,20320,-9,36,12902,148,100,-46,-203,-31,793,125,770,-37,70,856,129,234,-65,29,150,3,-266,-183,-605,-17,472,248,87,14049,12,-220,446,-1,-101,344,17,51,383,225,-68,57,172,-10,525,1681,9589,12,-106,9,7,-26,-56,1261,195,7,680,1620,75,1764,45,-34,3504,62,-12,32,-370,278,-17,264,42,-10,-248,464,-37,-619,32,123,-115,339,253,778,633,-175,222,716,-158,-64,663,475,164,-81,43,86,3295,2481,-70,-7,140,4,253,616,117,1067,320,605,-12,78,131,95,-3,167,26,89,125,992,39,-45,-594,-165,1136,103,-43,303,707,389,-209,6,-45,-20,773,1033,36,-50,394,13744,21,214,217,-62,272,-150,239,4965,95,-7,40,118,1277,26,1,244,405,244,1557,4,54,1037,214,-34,7,68,100,-4,-62,122,1020,640,92,-272,21,-89,942,-54,-97,-90,1,147,-59,475,253,129,104,-180,-223,101,900,-140,646,1607,23,131,100,195,51,237,-239,2485,-54,36,97,70,405,-64,-3,-298,78,-137,7753,20,7,223,-150,14,665,197,399,25,137,640,-245,383,76,7,23,23,0,183,95,217,-70,680,72,298,659,809,48,15,158,-108,36,18,147,9,286,976,405,184,649,153,-86,-29,167,-62,73,-86,-419,109,-65,-45,34,118,90,159,436,169,134,208,-261,109,203,67,-75,109,-402,303,3,15041,6358,-169,50,32,901,72,19473,90,45,46,37,-439,-17,114,273,111,483,115,76,252,183,-51,26,-4,-45,43,4,-6,574,103,-106,-118,-399,123,21,161,248,29,162,447,-76,42,164,65,-34,-18,-70,10,115,-81,32,65,237,-568,112,-375,147,457,356,68,79,-154,3,154,3,180,491,976,-153,947,751,366,-165,-604,-92,-18,72,0,-4,992,-10,411,266,-103,-39,-144,86,242,-499,187,968,336,-95,644,-497,25,20,151,169,184,651,104,169,560,1266,12,173,228,-37,122,914,-9,-31,12,-253,469,15874,244,9,82,37,153,-14,104,1286,-20,190,358,1040,28,-173,104,178,20,205,106,-92,108,463,104,422,-89,92,42,95,42,743,483,-247,-457,-17,-1,391,286,4862,6803,20,-40,1208,-14,4176,230,42,261,-978,322,15,693,161,557,-17,644,-29,-123,-460,-277,28,-57,986,-3,161,104,48,89,-203,466,-114,521,-64,-372,-419,281,57,3,4,-198,7,211,37,-56,90,128,-18,-65,57,50,-140,1916,29,-262,-438,784,5948,25,236,21,967,433,186,145,1422,-286,-61,851,367,21,-43,505,56,31,54,266,-46,70,646,46,-460,114,-75,87,256,-64,-209,-10,3714,-18,289,-106,-170,-1114,162,449,1291,247,-1662,-37,15,40,87,-1,32,-53,153,225,-64,-42,361,496,250,211,502,1075,366,12444,2153,-602,-56,73,93,6,115,1541,208,-806,-1743,-475,9,-86,-1145,596,25,-430,101,36,-216,-154,3276,-134,28,92,640,474,2633,1230,37,738,136,-136,264,3556,61,-4837,-217,457,54,10989,-435,-1919,-3514,-7764,-1570,-250,250,998,14,-36,325,-68,183,-169,892,4162,3112,73,64,-156,-1,1383,178,1286,15,81,23,64,-198,1141,89,18,1167,194,25,-37,118,144,319,983,48,7720,-42,154,31,-485,26,6,493,170,64,31,4,92,-109,194,128,76,-31,17,-150,186,457,220,68,275,26,-162,-269,-28,637,73,665,32,0,57,17,29,165,222,396,1479,563,226,-61,17856,-200,10,-50,106,10,214,10,93,-308,-54,97,-67,956,9,-6,10,-42,197,-81,477,79,-68,-7,10,95,-64,-17,-65,18,203,-133,-78,25,67,225,411,449,-4,89,-23,128,28,42,12,-14,-6,252,-31,518,72,356,156,-51,1,15,1574,39,67,-26,117,2789,56,120,425,-1,18,223,13366,34,129,-42,-101,169,-25,363,-20,43,70,-106,1302,461,-205,-100,322,34,34,84,90,322,699,-43,9,-21,-31,12,31,57,821,78,57,183,64,-10,120,-56,9,701,425,-9,-244,-623,679,187,-87,84,54,70,-294,-82,-3,-31,28,962,20,126,2900,978,480,54,685,-450,219,45,180,-37,72,-153,6,225,114,-192,-154,180,136,137,959,471,341,12,50,62,-435,-89,336,145,-123,565,76,331,1318,-322,-120,408,632,10,-34,-21,499,-39,-17,3004,275,242,3921,-51,75,2438,2498,624,-709,31,89,222,-50,-28,-601,175,6,244,242,1051,-186,665,167,-120,-26,184,846,144,100,-10,302,314,262,677,-148,-186,62,-32,114,5715,361,61,812,59,403,0,9,64,237,-212,43,123,-82,40,-70,-1,377,281,259,173,-469,222,192,223,469,14173,20265,646,42,51,7299,4895,-291,831,-187,37,161,-64,57,26,86,-266,84,10,57,300,-148,-577,1033,129,383,46,104,15,245,164,84,100,-18,ALL
22,-153,17,276,-211,-250,55,-141,0,500,58,-517,-24,-99,13,-77,-182,-150,25880,41,70,-12,37,-15,49,-52,-120,-23,-37,-70,-254,51,-340,-149,-153,-124,194,532,-55,-341,-313,15439,14345,17735,15363,20794,20166,497,399,859,207,2582,822,1041,129,8,158,-232,435,96,31,138,40,-120,283,113,1082,111,530,-1281,-703,272,-315,-124,-63,-114,163,261,695,-6,311,1111,13,33,149,176,-171,1053,868,41,887,189,864,525,217,-105,-27,253,84,-19,163,-53,165,222,-161,58,2152,506,-1198,385,62,-4,129,157,-168,67,153,189,-161,-630,6,-284,73,1291,-95,-454,-116,55,149,186,443,26,23,88,-15,288,-203,211,348,854,413,300,270,194,84,269,204,421,26,-215,591,100,283,1829,566,-529,468,-280,815,-329,590,287,2972,373,11,35,3048,905,1036,399,913,-117,-200,143,70,507,168,77,23,107,2062,583,73,88,-64,51,34,29,-1468,-135,2668,47,-47,0,1137,1252,98,52,34,978,110,609,207,91,40,-60,-94,655,1751,793,6,-298,12,-183,4543,-453,146,1809,-297,1218,1093,-132,225,5,-223,16061,-82,1541,583,76,12,1100,494,720,1,2,692,447,1569,330,3358,315,2553,27,-2,239,31,389,439,286,311,2517,593,77,775,15,363,-23,770,-20,2939,1493,-248,13,-116,-4,-26,-1041,-45,87,-312,-5,746,405,1779,290,248,-66,-706,-95,6,1126,5790,125,-44,31,62,416,1356,-143,12489,1479,2188,-136,973,363,152,236,450,374,167,-94,208,11,622,9,150,5350,165,-67,-110,4844,-74,206,818,8,-2,20,2,16,233,1657,1072,1578,192,438,633,601,208,170,1715,3249,847,215,128,438,197,365,1388,335,103,-178,760,153,74,-15,924,91,-264,653,241,80,4436,175,291,165,1140,185,48,62,-149,810,535,3170,34,95,17,1302,605,956,1531,-127,197,247,1179,261,116,770,356,175,211,-51,266,2078,980,1142,-1473,344,-42,510,-16,-38,109,-188,-8,457,-33,258,749,1136,363,284,1111,176,120,193,4,-564,-45,-178,789,1501,20,-6,431,170,-374,215,23,124,8,-2,282,699,316,95,891,123,121,143,1646,67,-127,44,88,293,158,291,530,110,1653,-19,362,42,67,-109,219,-96,88,685,474,56,826,-23,100,-391,1122,-174,517,347,35,52,612,5071,-139,29,-235,129,-76,240,-138,-193,63,-45,118,-118,26,-160,-136,842,100,223,611,223,399,456,387,110,259,406,6,464,218,-138,48,381,536,228,217,478,-203,-217,410,472,-761,1212,295,103,1310,-95,-293,47,-154,158,4,69,1128,1219,84,951,188,847,-27,110,-588,580,413,388,236,13,501,7074,178,550,251,623,163,376,984,76,27,656,7696,479,358,-45,391,-611,51,212,-70,555,80,248,1838,1607,33,-82,396,-45,-41,-84,13871,192,22,237,651,30820,-37,-1834,2835,-374,138,178,342,551,352,143,124,58,457,78,-474,558,170,996,114,264,264,535,175,153,81,11,-161,481,60,519,326,150,-141,141,92,235,525,327,434,276,-1202,358,88,1101,114,106,105,77,269,-218,95,165,35,385,1769,13,-33,-158,459,230,183,19,186,58,-17,-31,746,183,-559,11,69,875,134,435,27,-301,44,23,51,258,1180,768,38,-37,-9,554,282,167,98,-76,103,116,174,-70,264,496,280,1580,774,2947,-222,37,1146,-52,340,331,-69,558,461,258,514,-27,59,4,416,-175,219,-64,-102,-447,236,139,647,327,106,85,348,128,59,4935,403,-8,178,71,450,-257,-188,-294,95,116,251,1198,453,17,293,88,85,139,188,204,109,255,179,3629,532,236,-1328,247,-52,12,77,800,67,508,-143,-22,389,135,223,5,172,91,808,-253,40,403,45,8357,77,153,123,904,2447,-276,146,559,-410,-66,360,3110,254,189,-92,22,211,-535,27,73,161,261,-1,1204,22,109,40,1226,19,117,16,651,656,-11,3506,-52,410,13,277,-63,-147,47,2884,-24,229,52,208,1208,312,45,-53,1462,1545,452,-89,363,-601,3600,1274,1830,106,344,188,-19,138,21200,489,233,4721,659,987,330,207,70,741,49,-2730,467,-329,-810,-580,-629,-301,128,-207,210,457,2496,656,395,-6,-211,511,580,-196,154,-78,142,134,23,568,384,-428,-153,467,41,59,1768,59,63,-225,-334,92,-927,62,612,84,-288,-142,-123,-335,241,-63,832,-106,335,-37,1237,20,226,53,1160,24207,467,237,241,2006,-117,197,-634,7380,-27,-105,131,11,-67,-17,485,62,23136,225,16,-41,128,297,-506,221,60,-287,22868,-212,-150,306,-87,1153,16397,-64,-677,183,-96,48,30,304,-407,953,225,78,-77,13,7076,-164,511,185,29047,1213,-413,494,886,-66,734,17,-212,257,-125,-4,7500,-24,175,-1,123,-27,294,280,-702,-27,-511,56,24,30,414,-105,264,-384,537,359,-134,-20,590,1552,-22,41,5,226,265,605,403,179,584,-11,-306,-143,-250,113,-94,283,13,282,-226,92,24,494,-1,105,-76,489,11,998,-194,-387,13667,-55,1039,96,210,156,-266,-96,-11,153,-85,-77,427,8030,142,507,-12,204,24,219,544,15,85,91,219,129,4,-1713,16958,4487,91,-44,6299,-62,-76,157,13223,-323,620,77,109,-73,-304,-717,536,627,604,-111,294,-111,212,746,41,206,206,-118,-42,297,579,132,-12,-6,-11,-884,197,474,1581,476,576,150,185,-67,-273,-246,1556,82,738,-280,6777,-15,217,785,844,-269,84,99,8816,1773,637,356,3047,185,60,442,7214,421,167,31,356,51,399,85,-64,175,4,11,207,-633,1319,73,-284,-22,168,2188,1092,269,-212,179,165,19,602,1115,206,1267,1125,-102,52,15,-31,864,153,2100,616,-13,681,-12,7602,550,-110,113,-109,-16,211,-291,1,-78,-207,-48,233,1024,887,938,-87,48,44,41,1189,200,3893,76,235,344,-73,3943,26,33,2,192,-15,110,2685,-541,-80,255,323,2358,163,221,717,-203,936,331,255,-17,467,128,-42,-270,-182,141,55,217,1487,-13,286,58,91,-183,76,121,-6,1775,279,-459,472,20,145,298,-237,99,-145,365,-80,132,-258,44,-197,158,-2,-244,327,840,-96,-1460,-23,-806,28380,9357,190,-255,-541,226,294,19,311,4,-279,49,293,29,142,-94,-85,4595,-572,290,-53,-105,-4,33,724,-37,743,1726,-77,8,-102,2404,99,-11,89,438,2704,228,1,-45,-82,30,82,42,2621,16,702,1,829,-84,-1014,-255,22,78,-52,2752,-145,1089,35,324,876,102,6,-370,1046,62,832,8948,15,1032,128,-74,1379,105,924,34,352,138,35,116,-38,702,716,-110,100,30,31,59,649,406,423,67,-1176,337,427,95,1220,1112,154,808,109,-369,548,2,-4,241,-199,788,313,204,3112,67,366,178,-1717,117,-380,-347,116,-1794,92,1526,138,235,981,898,58,-13,452,-19,4245,-40,434,109,-185,1583,456,1614,29,-60,1042,858,181,-110,-77,280,138,1931,13078,4,1262,1244,270,16,4481,58,268,62,1735,714,1097,110,20,152,42,846,81,276,261,47,64,141,4866,4006,-63,511,63,308,666,-843,490,1964,465,-666,479,605,42,116,53,-26,-141,189,26,-51,30,1596,-866,226,671,5152,161,738,91,-388,44,225,-66,179,783,-320,76,16136,143,-287,170,9,-163,20,-235,214,-105,-26,60,637,409,799,494,199,222,218,161,347,-1233,442,228,-219,1,-154,-80,-382,443,794,217,157,175,-17,29,88,17,-49,110,1378,340,-423,-40,-533,-121,149,998,154,110,566,176,55,-264,199,33,63,1301,105,251,-5,129,-275,276,138,-20,161,588,118,217,62,24,42,-38,-793,1596,183,210,467,-41,37,-329,454,49,103,-20,417,171,3717,465,514,929,-211,-4,98,1425,-8,80,23,416,-251,678,-526,11,175,-637,22,212,919,410,824,-42,136,26,1099,167,120,16685,1147,248,-193,-19,165,27,80,29,-42,37,879,906,47,1048,-66,41,-201,-139,4,-132,110,363,432,-1,99,329,56,105,288,387,-81,-157,-8,449,149,298,146,840,-293,-193,-55,270,-176,-226,-723,-13,-277,-17,38,1,-453,358,-728,175,246,-1,-45,-295,223,106,38,188,301,510,879,16,496,-163,517,30,272,257,157,136,634,-85,-100,294,59,273,2,-38,233,1020,24,226,5,1504,4,237,1867,3818,519,232,53,-70,27,283,312,60,182,474,-129,352,-59,82,-215,-749,99,-973,167,45,88,428,125,176,-127,-569,247,476,-52,-34,833,10245,-251,-283,13379,6,-27,158,-402,27,211,100,4357,239,-22,141,-482,1222,-181,468,114,265,217,175,304,-276,8,1288,152,60,1142,2208,156,-192,13773,-42,-507,1288,-41,-16,73,127,170,-138,229,-402,174,-345,175,-161,752,-60,63,-17,134,1193,295,98,241,1265,1822,31,-152,-17,1392,-66,468,265,27,-107,-623,128,265,3903,230,-45,721,-94,-710,142,-23,11,85,55,-70,-85,35,264,-15,-33,20812,373,17117,21466,16934,-29,1,16,-27,-453,206,-179,5996,-9,-30,2737,989,1758,-915,247,-165,800,956,-160,730,124,26,506,228,62,562,-319,-724,634,-102,2780,-351,110,577,3113,13,1419,174,1,199,114,58,694,2241,76,-41,91,-189,-160,42,1638,253,1349,547,895,190,420,806,389,548,89,207,442,424,446,141,154,1057,370,116,69,6355,-30,20975,1450,-8,59,341,-344,192,23,1031,174,-713,16,2,106,413,262,153,11,51,147,100,194,31,135,-16,6,302,6365,15,305,194,7521,20,320,30,-712,55,125,308,-81,48,250,334,-410,-84,125,-235,178,-322,69,1005,-194,8,-253,-6,66,1601,-82,146,114,96,102,742,-88,178,105,-124,579,559,338,1050,48,403,-222,163,181,131,37,192,222,499,944,-588,485,111,-8,38,2158,658,16866,280,-541,5941,983,73,-13,-89,-470,26,91,546,-33,319,273,322,277,4,98,7547,-13,-64,329,99,145,544,2,52,699,1560,822,-258,5451,3528,991,70,554,49,-5,985,1072,80,2644,33,78,84,295,116,767,287,82,1130,298,-17,-13,-197,82,342,230,349,739,161,-298,832,-535,1504,1117,45,176,275,80,62,2976,81,88,576,-66,-29,580,344,3842,9,134,105,58,60,373,192,478,118,1565,67,-118,99,235,33,465,23,95,403,-27,-27,381,-812,270,168,-66,5,176,-17,-461,423,-226,4508,-353,-601,1065,-24,3940,806,-168,230,71,139,37,-59,817,-203,8339,8,6,1931,963,175,396,206,226,-331,-41,-62,-153,-67,-286,156,47,13,376,1952,1905,-463,-96,-147,-51,298,450,-283,-85,648,52,161,-8,548,229,15196,6487,944,-40,102,118,123,618,353,35,-132,439,16,-12,33,5,153,-385,2274,412,-442,142,12700,-340,-24,-78,-76,210,1107,-58,1096,768,667,-167,689,233,-124,771,1,317,1237,319,-30,59,-168,19,2573,407,832,-139,84,-12,338,-207,459,331,99,-99,120,-37,540,-142,81,56,100,-107,11210,-526,4339,240,23,677,62,865,-465,84,189,-1471,425,356,1,120,-593,-145,627,123,176,-12,157,19,150,127,919,9757,9632,77,-74,38,111,-253,-306,-92,264,255,251,74,1121,-53,165,62,235,152,276,27,-457,-215,-226,602,266,24,-884,53,2501,138,551,22,118,1822,-64,-214,631,-1464,-475,262,-92,192,73,409,253,53,49,10503,-204,81,193,-47,588,294,2383,179,286,380,331,-873,269,287,362,-240,41,171,398,125,-26,2102,37,-5,19153,12,183,-456,212,73,300,30,371,246,373,-26,99,388,186,-150,525,-22,-1176,100,-435,-342,-40,413,-143,94,-51,3474,232,-124,73,6181,2469,-71,358,121,109,-161,-275,385,421,7271,-301,-74,129,706,2021,76,127,490,-476,26,-547,-80,23,-286,181,168,400,44,218,334,29,1226,-259,1697,73,1121,92,319,494,1609,-1,255,8,-742,2578,301,-312,163,45,785,-51,59,-88,503,2693,334,-248,553,84,300,897,394,1519,5358,269,81,215,-385,255,312,864,253,164,428,37,118,230,113,533,2,391,80,582,1399,-24,-114,-37,-358,414,649,1013,-312,1216,2163,232,850,-423,82,-246,259,445,2084,876,2376,300,67,27,91,-44,38,42,344,-283,347,-17,562,-380,807,99,-84,134,4288,667,60,243,-270,29,120,837,600,-604,568,-257,-35,179,445,1168,179,287,-33,-142,882,208,-88,11,-17,398,370,251,-64,127,1507,58,-2073,66,29,327,392,29,103,-15,606,699,381,128,150,503,-22,313,89,40,158,460,107,-110,134,-315,-41,165,-196,181,-158,157,164,1972,-152,311,9,77,1562,66,3587,98,463,584,-52,71,141,587,-33,253,8,884,161,37,99,257,48,12,-382,1507,-15,81,64,-41,168,91,1306,221,-226,396,223,304,55,22,64,47,185,394,66,13353,100,669,-423,15,206,-59,52,933,467,-143,139,111,1320,-129,211,1255,89,-37,-103,179,-308,-59,1038,-78,522,-15,64,-337,-125,154,476,-640,-23,63,-431,96,-121,429,421,-678,-20,38,35,106,801,279,387,67,4,-160,653,-279,-27,721,1013,210,-132,200,308,52,89,830,-479,2503,293,-37,185,-127,405,-66,425,-223,392,102,293,7963,705,199,-481,575,152,120,-91,30,843,89,154,1204,-859,250,246,-978,207,-387,283,143,228,143,-24,825,-67,84,211,-243,-29,52,716,-92,-6,105,84,128,-330,141,82,98,-40,427,-27,544,4750,554,-48,512,-96,1818,335,135,37,127,-37,605,105,197,20,326,-5,806,127,432,200,-116,66,-948,20,358,247,298,128,-127,-171,720,276,1115,40,4605,-40,6,2947,-48,403,92,70,88,5,-919,308,407,102,-951,-246,218,261,-351,358,806,356,123,-37,41,582,143,246,-45,305,62,460,15,208,235,-537,530,-141,2824,138,-518,20,164,95,1885,818,301,436,705,-1209,17702,652,2798,257,331,718,319,52,13,8,561,-5,526,138,-138,67,709,211,51,124,13,-40,275,2071,222,757,-276,44,-56,1631,17724,9136,649,-4,-24,174,-2,29,1110,80,-29,74,117,38,157,76,-141,164,-92,127,-29,365,297,67,2,105,179,966,62,500,-40,1043,24,52,107,272,535,2084,16,77,10495,18640,12360,7029,12529,24690,3933,170,1027,132,-153,731,312,-17,788,176,-37,-685,-294,893,-158,-95,-156,323,19,123,-96,359,-4,81,16,508,154,31,219,214,102,-164,-45,42,-35,42,127,24,-185,174,55,-554,334,106,-150,182,969,-262,141,-60,476,-183,535,-503,139,547,-630,107,117,160,394,-99,106,131,317,123,-114,197,-136,-208,118,-4,-58,-24,98,96,966,243,-13,-172,146,-524,501,71,71,269,320,228,-468,92,634,219,118,-84,-1335,406,37,182,95,67,106,34,8,529,380,-35,745,371,89,529,38,33,544,149,66,73,1370,8,181,-30,380,-212,470,182,176,-27,371,13,56,154,96,2219,327,1511,-176,-42,175,34,-51,514,94,-241,95,-257,342,584,367,156,210,441,7896,-13,-171,937,38,-16,49,-26,160,-55,-113,255,102,-8,-395,103,-47,4,26,-131,38,89,24,-265,-194,235,11,-366,106,388,-120,-138,239,-8,30,785,34,1627,70,-584,203,341,312,897,2918,2006,-94,105,-42,7432,131,233,167,366,-88,63,-341,-5,141,335,-111,689,-297,1079,225,217,825,237,58,-35,99,-153,29,158,194,-161,63,490,185,331,132,42,707,-29,-64,602,373,2445,253,23,33,1,66,13,-38,305,-736,118,-96,56,557,463,-35,727,-95,-374,228,-154,420,81,298,258,-1552,-543,42,663,1733,-363,-59,327,-423,27,123,394,51,9,638,-387,70,-73,66,436,-94,37,873,-1,488,-1812,683,-369,111,-349,-23,136,58,67,402,-52,-139,172,-15,-73,891,642,247,700,1570,306,967,228,152,918,-241,67,262,-44,160,33,167,-37,12,241,27,508,-522,351,1536,270,349,-399,-44,326,163,5,1248,272,-561,16,277,1507,20,34,8,717,2557,428,1030,-106,95,324,-666,-91,-92,98,391,81,114,188,443,1183,923,76,22,-576,-1108,1061,-100,129,257,-23,71,128,44,23,41,85,56,1003,493,378,1194,240,64,103,-998,-193,53,241,161,-290,282,20,-244,-174,-82,-669,431,425,998,175,-342,736,147,-17,348,156,-62,26,116,-103,190,-123,507,584,-533,15,391,-71,142,282,501,-121,305,822,-37,16,124,-128,85,392,423,4048,286,3260,-192,157,27,1408,1101,1377,297,665,-76,229,35,1368,-24,353,127,24,341,1701,323,-277,1364,3181,-49,74,2250,-30,-240,237,150,916,335,294,394,-327,716,211,824,-747,215,-225,840,-754,4,-30,1183,363,583,514,937,171,-240,-124,142,168,-949,445,-246,64,789,461,284,-188,-11,405,74,167,-201,324,-37,-5,1002,551,-176,459,264,157,161,23350,-149,908,-22,338,258,64,-80,1183,-331,121,1179,19,-51,493,851,-47,680,42,64,178,76,425,142,2079,60,82,894,73,70,10820,290,470,836,1560,826,396,2242,53,626,19,720,-62,463,107,420,11,4713,311,-1301,1371,779,-190,69,0,80,481,691,425,-214,100,436,-71,44,-70,613,-504,-6,52,315,-221,2125,-429,1708,-377,17,147,110,124,-152,-15,107,80,1372,76,64,266,186,17,-161,147,128,121,13,-6,-111,193,1038,412,709,147,1220,1103,-175,470,-98,-327,-17,33,-66,550,-160,1661,-519,344,78,141,179,1462,167,12,514,11,15,12,56,759,454,420,277,117,12,102,35,924,84,49,1180,7998,510,517,31,111,329,-69,110,106,99,35,-88,192,147,15,859,73,181,27,17,51,94,-80,1043,194,-64,210,189,254,-772,-8,85,-27,11,-15,-214,-283,49,-1078,-73,-73,746,98,420,13,-45,797,-44,833,64,105,142,-132,2,-9,208,1625,-31,-230,22,100,-189,76,91,-597,1034,-109,-323,30,3358,-265,152,8,-164,116,-313,-1068,-8,128,229,414,-13,103,121,-41,131,367,1428,264,-82,1092,82,-228,-582,-26,-362,12,-23,-197,1400,777,742,-1,69,-37,-168,978,134,801,450,759,-69,84,135,434,203,22,62,243,-38,-34,410,550,308,309,51,31,6,138,-35,19,369,261,518,822,-980,-38,13,80,221,519,63,405,-63,156,497,6,120,306,-13,407,-369,136,593,-45,342,13,-60,13,1289,121,-51,550,449,6,582,74,577,94,868,246,8,44,53,230,132,429,490,-58,105,77,1157,446,392,-479,1132,963,743,-338,1291,-637,1179,6,413,-100,-221,0,344,-233,2,24,-497,99,114,85,717,859,273,217,156,329,1711,933,-168,147,1349,74,33,-44,283,-174,-222,526,-26,52,-33,460,-42,124,67,1071,-102,-208,167,38,-41,156,-56,3940,-228,486,158,-128,-17,389,157,927,978,781,-15,288,-161,-35,-49,185,389,315,-335,70,261,270,-206,1157,31,109,199,666,1059,439,69,1171,-47,959,-338,196,17803,312,811,192,-77,-420,16,956,265,1208,-671,463,507,355,1024,96,129,438,142,-1032,31,125,-102,-13,128,-24,-73,147,251,-807,475,-633,208,59,-91,253,724,681,118,342,138,117,179,-69,-15,942,356,229,9,-233,27,206,-127,615,179,16,5,193,-6,1258,42,41,170,105,196,16,20,-167,-128,4,164,196,320,670,73,-59,8,37,317,-504,486,749,-183,-156,-294,-128,84,-19,181,113,-45,551,96,329,949,139,360,-29,269,501,-80,582,81,154,82,743,348,-160,197,1292,-17,76,-425,12,-804,-297,-351,-128,-30,11,472,87,-347,-377,478,327,1706,244,100,-695,124,248,-528,-175,746,40,-107,-35,-154,388,-35,714,176,460,113,42,74,305,261,-56,286,60,208,197,457,207,87,-1099,725,1209,179,229,275,-116,2,446,431,23,200,-2,351,633,145,89,74,-78,-301,1400,-56,774,-107,223,1003,506,1018,143,-337,286,320,626,-341,-186,116,-6,-17,51,51,42,38,1007,-178,1023,45,-34,134,345,423,17,121,272,1349,33,230,64,291,-94,1189,163,305,66,-125,150,3012,221,27,217,-134,871,35,-315,-11,-16,172,167,985,27,161,167,172,9,-9,413,-13,2,2501,465,99,52,571,-30,89,-353,370,3005,1877,-22,-579,4866,525,-407,2960,160,-51,555,9,452,515,309,170,-69,73,268,190,186,474,-91,-612,897,-62,179,34,5093,59,5302,-728,6520,5,2,59,-33,15333,49,-38,-120,-461,5,76,3749,1169,247,264,2340,-49,4760,138,81,-129,743,63,232,189,118,1204,435,526,3167,-1526,24462,82,362,-27,-165,-124,268,1005,5517,2266,-369,-113,-347,105,335,1447,482,288,801,82,324,63,-16,-22,-564,186,142,-468,17,-5,33,226,-1236,37,52,23,80,-53,1,53,-145,92,45,179,-240,566,27,275,17283,30,233,38,714,369,767,24,395,366,-197,27,223,-94,-360,258,-6,88,301,87,81,1248,1,179,3560,306,88,-410,176,-1548,-67,149,514,139,-34,153,2126,163,1823,-1248,564,497,4804,-76,1638,-143,-2,-181,284,973,1682,548,42,-31,156,774,416,-42,98,268,60,1160,-73,-258,116,-42,6848,1014,-105,179,207,3359,489,42,942,1443,395,-1230,-63,2784,-53,204,308,19110,-63,113,25307,2303,-229,1227,80,284,250,2534,-34,1393,110,-27,-200,-1761,800,-31,165,-56,1045,431,-138,20899,367,56,1366,135,91,-106,-2,15,-591,-91,8363,4818,-100,15,170,11,20,-20,432,-598,22,17,-1,-476,23,74,-118,-41,-11,-244,-20,103,817,-435,335,360,80,619,-118,413,1205,-282,7405,1999,254,17,4948,255,-105,141,125,-446,136,14267,382,-87,230,-11,74,12,518,471,129,-40,459,-96,146,369,-143,24,89,199,612,605,273,23,70,98,1142,449,16216,2079,-34,-124,-111,88,16241,129,1104,116,-66,2767,1168,-62,584,-17,-33,441,62,22200,10440,15,120,189,273,955,645,406,342,-447,8418,-80,124,-117,460,-63,40,47,5681,17,-906,-1,74,-204,341,-96,154,124,3090,417,251,168,-116,13,176,-88,-105,182,-439,-88,1220,149,37,1576,3867,828,1088,-20,300,-123,873,5668,764,-8,163,-9,-29,163,-91,298,9,163,402,2014,-34,331,500,145,447,385,67,223,-69,503,1674,20,994,586,13145,1375,-49,-91,2,33,627,-535,223,612,81,157,22761,106,257,147,-13,111,59,771,528,344,-774,51,645,232,797,297,826,8780,-222,1903,76,9983,24,20,-38,-16,13,-163,190,257,45,-41,63,114,341,457,374,742,-340,200,-718,-190,15,-106,468,239,138,514,1237,288,566,-193,-40,8,78,88,-24,-40,510,22,-248,23,116,105,21466,-77,2000,77,327,-35,258,1548,-500,2871,-208,136,56,-102,4298,-161,837,141,237,143,651,30,-12,181,-114,-323,1270,341,21267,10080,298,2644,4073,464,837,416,360,880,1684,129,161,836,-503,-280,1093,-16,-49,141,85,70,2604,312,26,400,176,-266,4084,-233,1081,125,1800,409,344,16,305,158,1450,16,-579,-298,678,-929,728,13698,-116,-20,-77,12,1075,-37,1364,678,114,293,349,80,261,164,1072,172,929,2629,634,47,302,102,388,794,380,102,4081,288,-60,34,764,71,1211,-111,44,595,1775,366,178,30,-308,98,23,327,128,41,-5,331,420,64,4,-261,38,302,539,1634,223,913,351,-35,51,66,-197,-188,-275,2047,2220,13752,-19,-30,687,424,525,-49,8518,-114,-152,248,-60,-9,268,203,-241,116,-294,70,2850,147,127,70,40,11261,4,1233,35,-38,11265,1007,1263,-8,111,-179,2339,-250,134,232,158,-313,22,324,13,248,71,114,1065,1580,512,-1269,447,123,365,676,439,944,19165,499,5981,378,371,189,233,586,146,80,279,-102,-396,52,31,2848,55,78,153,56,13,-128,475,5,33,313,266,-276,116,69,1544,1808,-30,55,136,5,124,-92,62,172,547,-12,203,1153,291,170,-293,287,16,120,168,-64,-206,20,345,223,106,37,156,56,1028,-688,-197,239,-152,95,-714,-16,87,-355,337,457,265,95,-44,22,-110,623,449,330,77,19,92,-164,-49,-58,73,449,64,4,891,669,-48,282,84,135,-20,121,-17,-228,19,58,826,-284,-334,153,77,189,-22,13,240,1999,201,-811,20,-363,920,259,418,189,548,-33,376,276,109,-100,-270,658,183,330,51,113,569,84,-47,-66,-8,-13,1003,96,1233,-99,1248,91,201,821,127,103,595,398,230,543,272,226,-34,204,483,53,283,-42,858,459,-67,-506,67,246,-82,-11,786,255,233,550,-1027,-15,52,-134,-52,674,-499,124,-62,67,-1056,111,20,2,-92,-6,9628,-20,671,211,171,24,-51,92,147,136,517,1129,-27,306,300,794,306,-192,174,-26,611,259,80,-4,9,1838,499,825,441,-262,616,84,228,96,341,87,70,-356,42,266,300,1356,326,16,-48,551,105,879,895,134,29,-70,66,-1,342,-1,667,602,-163,113,69,-1381,506,521,304,734,363,-66,-217,-326,930,-116,568,139,833,16,-319,385,190,1309,454,276,482,-510,-366,432,-204,-4,241,41,19,1180,1729,-118,-44,124,9176,546,-153,100,-185,-29,818,623,51,6,94,143,91,-103,19,973,204,67,-2,23,-49,-84,29,463,-728,356,-100,320,26,1292,-22,-223,348,2,-88,530,-42,471,-58,582,265,626,29,1259,1356,45,-353,-335,330,-91,114,111,-38,78,-239,0,1001,-295,160,-80,-77,855,120,0,-4,51,228,290,-347,-486,-134,67,201,913,223,-48,-23,124,-40,-103,41,76,37,2,8,-348,1278,362,-41,-6,45,164,446,-78,129,384,-103,598,941,-237,84,-335,-420,450,470,4,236,286,121,167,698,-58,837,-96,40,-158,894,-316,53,-91,19,424,20122,1233,-347,2198,319,124,-175,461,91,194,-182,30,282,-210,-594,-62,275,1403,-85,194,-19,-110,270,5694,337,258,40,22,129,1556,1418,2409,-44,400,20,121,316,620,5274,417,-525,67,-31,-5,10827,662,58,14149,521,-117,-564,37,-8,156,825,490,3177,96,161,421,257,2622,443,333,1939,-120,-145,190,91,-40,497,95,637,193,110,-206,481,106,-553,304,2625,82,2156,344,-2,-37,-132,197,70,-102,644,82,436,1114,70,620,323,-2343,240,-69,85,326,9,82,62,48,116,134,80,193,13803,3170,17,291,-120,29,483,-530,246,-381,-257,683,135,-324,167,11698,244,324,392,797,100,181,105,1681,695,-100,237,-62,-503,-164,-15,23935,-290,1018,869,-449,201,-443,95,199,-29,-120,-42,15,-99,-23,-194,-107,214,-35,-150,-19,58,-894,-47,-154,4,13260,33,-584,1338,8808,-110,275,156,-6,866,88,-91,10749,3121,17,587,326,-136,2224,2094,-120,447,-22,2104,613,109,94,1071,154,543,60,142,-427,-143,663,356,-709,-38,665,12,182,1475,117,1240,-684,26,99,88,45,553,123,52,-69,1237,135,872,121,111,60,1234,-8,23,71,147,-2,153,139,486,-223,-30,-283,41,-6,2568,-31,504,683,1641,193,77,-96,80,568,11579,-5,438,309,102,-255,730,129,132,590,95,27,2310,251,-80,4,84,-223,-193,-29,280,38,38,48,1396,-30,-9,241,246,207,52,714,247,70,6,225,-110,261,49,53,9,235,113,428,747,-37,-609,9,124,380,-179,204,170,1813,3851,-24,750,-117,796,59,-142,154,62,-1,-127,37,9,164,1,45,-546,35,16,63,-2,329,391,417,66,63,850,132,-27,-432,-8,35,-55,-6,-178,-5,1269,53,201,-16,189,58,11,190,-30,2380,1165,111,908,134,12,12,927,384,199,-80,228,31,-31,179,765,-63,70,269,70,95,55,24,-92,4836,-17,-91,51,1151,663,-78,20,355,52,78,141,-171,20,1807,192,131,-17,51,6575,348,49,-8,-88,63,127,326,175,-35,-123,-1106,330,201,2008,77,-60,55,56,102,225,2,1313,327,63,796,154,99,2899,66,1190,27,1172,58,568,51,-4,1757,541,-5,-120,-2,123,251,-167,63,52,-9,616,67,-341,2003,125,-47,-345,-494,1425,10744,-402,-200,38,-85,24,33,-270,-163,-94,1164,134,200,-16,2447,161,2163,-59,840,-13,-125,-81,-41,109,1489,44,146,-459,-29,333,323,-85,-9,378,669,593,897,1010,551,8,67,-2036,406,-64,-33,11483,89,-2,94,311,35,273,577,688,-129,16646,670,-15,78,550,99,35,297,-229,85,-13,5,118,81,-45,176,1299,2875,218,13,-394,17,4,-284,98,-483,-22,128,127,124,58,1140,-49,31,51,107,-219,-1,335,-118,-2,40,269,-111,1104,149,-38,1057,118,1,53,-157,188,-24,-4,324,15,-71,-439,2416,-100,120,1,822,794,0,-136,515,562,185,291,659,1825,971,1162,1309,-800,-170,-23,73,2700,102,53,127,92,-1219,37529,398,653,-71,246,48,125,190,127,1035,141,-60,333,298,529,-24,1061,441,1688,532,431,-19,-24,633,222,-258,-138,-134,-308,24,-120,143,-4974,-478,-384,562,835,-396,-208,1,2709,243,-94,170,70,232,116,576,185,-29,2284,163,-485,-331,-165,818,2296,308,-145,-377,2314,81,1,17323,-204,359,29,1269,12046,940,-35,-52,251,268,-265,239,70,-64,512,463,14947,13481,26,84,-105,20,253,598,-5,127,196,1630,208,1447,488,770,-193,-16,-714,-406,382,341,20,125,113,41,-1060,272,-38,-143,-89,-118,94,562,0,-16,-89,37,13,-301,-15,-1023,91,283,2105,82,222,541,30,40,45,837,-183,417,207,-15,-53,557,322,11,-31,-47,-266,-554,-164,53,262,768,2138,5150,1652,8075,-869,31,59,225,99,5,963,-223,123,-240,222,214,26,-335,176,212,-138,359,-153,-250,161,2516,20,814,160,352,132,481,-229,323,6478,131,11,-87,557,-880,250,-385,76,78,118,218,149,23,74,179,2068,835,181,420,-22,288,217,69,-69,76,-19,-3072,153,351,-26,55,105,-248,612,15,-421,-2017,-689,273,799,-150,1154,833,29,66,-340,-11,-250,127,60,-100,1538,309,728,418,524,230,190,-29,2897,161,12,51,237,13,-24,558,-82,3304,2188,0,42,135,-125,1219,37,305,291,-275,-26,-494,593,-421,100,-49,-1650,208,142,-316,-161,226,206,18759,414,100,23444,-13,103,-17,-300,735,2879,134,-1371,2913,-222,66,12425,5587,5723,4,1660,73,55,188,-12,-70,48,324,2014,96,5119,88,2113,199,2998,287,80,1078,569,98,35,-2422,42,434,67,-153,89,60,-150,45,161,915,286,13,966,59,15,436,605,-1001,158,15,418,1794,237,420,26,1285,872,-87,78,35,4064,1880,1216,21202,26646,53,1725,467,-131,-55,66,586,-123,754,27,2,1,218,-56,147,360,-1223,320,399,30,52,223,264,208,290,-308,645,19003,1628,58,6,170,-167,141,192,-81,384,84,-248,-590,-145,1154,911,132,254,447,23,-358,941,-197,819,517,100,-157,66,-1173,125,107,45,2217,40,141,1757,-17,-88,-12,-142,128,707,15,-118,-19,201,788,253,141,376,211,800,-52,158,562,-208,85,-41,-71,-100,-5,714,-99,808,207,19,-12,-311,898,76,428,-489,-272,5,-454,33,-49,945,1291,1631,145,244,-76,-71,338,85,-59,-13,734,-40,71,98,-398,374,139,-157,436,496,1312,-49,150,363,536,-6,145,326,559,179,913,-465,41,730,291,-89,312,333,349,-27,203,58,89,-138,-113,-279,-633,189,22,241,-342,94,-229,-16,-293,53,-2266,2290,265,-95,-19,67,351,412,10706,273,62,1819,355,164,-483,-203,-44,1030,212,3733,-73,15337,2,-105,16101,313,229,135,-465,-11,499,34,1751,-34,-453,512,2552,306,19,129,222,1012,312,-494,-258,-136,275,407,-31,14536,-13,-181,609,76,-52,1002,153,-170,1162,315,-172,34,470,-33,2542,721,8509,5,-64,-145,44,-105,193,1515,709,-8,2285,2657,31,5117,-678,-56,2744,31,35,-153,-761,4045,11,638,-117,378,-640,967,-64,-1074,73,189,-105,425,244,554,1034,153,290,1328,-295,-107,602,450,417,11,381,31,2349,2568,208,1,176,203,497,362,95,647,266,1193,-6,29,326,-175,49,-1266,212,-573,-58,510,250,-38,-785,-641,1697,-116,594,3384,1006,-488,-110,91,11,67,284,1404,-341,-91,638,8765,-95,900,59,0,156,-254,235,2017,382,100,67,506,843,81,81,1070,304,136,683,38,963,763,576,64,250,-141,-145,59,11,959,3923,409,157,-409,-22,-311,800,88,-37,24,9,-55,429,277,405,219,334,-546,-33,-283,1096,-284,-439,2206,265,95,-27,772,47,330,6,2730,-103,70,11,105,641,67,-38,56,82,-371,6745,5,92,204,0,-19,1045,313,-277,2,170,955,-217,2566,63,59,418,696,-62,228,207,619,-135,605,82,734,431,591,58,-23,132,-276,-15,102,660,-165,335,926,1144,385,641,282,-15,522,132,-208,91,-230,-157,31,2449,27,519,497,111,150,301,649,-85,284,-107,150,268,84,-190,78,-369,756,19,11265,10697,-594,206,250,842,-9,21475,95,-12,24,41,-317,-244,135,524,-45,905,250,228,481,29,-210,-20,-40,56,-2,-53,59,1757,588,-55,-247,-335,45,-40,154,300,69,453,92,-81,100,203,197,-27,6,-113,-204,1018,-418,31,203,261,-712,633,-194,178,138,622,-22,85,-414,297,152,-118,-29,441,1523,-222,1079,1512,739,152,-1744,-117,-279,8,254,-73,1495,69,2682,305,-268,-167,-149,29,142,-551,395,608,237,-121,948,-904,775,258,128,176,1,369,1151,172,835,866,905,403,145,-165,188,259,-31,11,221,-250,207,15468,743,1,-30,103,221,-63,269,1895,105,152,1110,1578,77,-84,300,331,-297,226,9,-70,111,1074,226,705,141,55,15,-12,-38,1043,208,-2,-1017,45,116,554,208,4790,5775,20,11,781,12,6343,519,96,163,-880,398,175,351,182,868,9,1050,-194,-235,-417,-311,94,338,1661,53,100,275,-110,-110,-814,138,-223,771,19,-309,-555,674,1128,-164,-110,109,-264,106,-13,19,-174,4048,-9,4,-822,116,-315,3403,456,-703,-525,1554,16600,-91,503,-889,373,539,142,239,1045,134,-2,443,239,128,56,255,80,-5,272,667,92,31,1064,-89,-532,-35,360,-69,465,-13,-261,77,919,12,472,-41,-62,-1260,-206,623,2266,305,-3108,82,-40,172,488,73,47,-118,442,373,1,630,630,48,160,84,143,983,460,15662,2472,-790,5323,-12,73,-23,48,702,-95,-1017,-2148,-905,824,-232,-1135,1171,-70,-1248,2640,70,48,-615,2454,-113,-67,-12,926,633,3585,2530,-23,3159,385,-204,4937,3864,6,240,206,-29,9,10852,-457,-2741,-4192,-10481,-698,237,669,851,-142,-59,-52,-211,410,-400,3186,3925,10592,118,-12,536,56,3522,1736,4057,-62,100,179,123,-463,4259,117,51,2635,371,-161,-9,127,232,890,1331,127,8291,-70,89,-37,-824,-29,66,653,436,5,-257,463,494,-139,326,35,-55,-74,-16,-258,508,901,566,186,1136,-34,-338,-11,0,117,239,288,291,20,85,-26,-394,257,291,441,1751,1140,-33,-55,11284,-20,0,13,80,-27,259,77,125,-721,51,-1,-42,1024,89,63,34,-128,44,-102,-76,88,-95,-235,129,16028,-98,287,-158,117,291,-105,-76,-4,-44,254,199,117,-41,117,100,183,-9,605,4,179,135,429,-69,-129,40,95,384,-74,-12,0,1773,37,-30,22,362,572,91,-60,194,27,113,402,4609,-345,522,-116,334,420,-284,649,-22,107,19,-147,335,1338,-199,-88,551,-1,77,74,185,627,742,-34,460,107,138,-33,70,-235,855,185,241,172,-92,95,176,-53,-5,819,295,-150,-74,-494,2358,237,277,-22,-8,44,-280,80,92,23,-31,1648,150,-19,2791,2014,446,-60,506,-1616,-602,-76,254,-13,81,-164,12,-114,160,201,250,223,327,246,3456,1056,-154,139,146,30,-674,-127,815,521,-88,222,131,869,2264,-517,-62,324,1215,-99,-190,59,645,74,-172,20656,215,237,4227,-17,161,9427,10929,2051,-565,30,110,388,-279,20,-767,-85,42,215,139,1220,-212,348,9,-489,-49,598,1460,131,103,40,337,313,576,113,-424,-313,19,-59,102,4095,302,194,800,-26,337,-167,-214,131,301,120,63,-9,42,-149,-56,0,519,280,481,186,-770,478,374,363,547,20485,17102,1383,96,189,16180,19089,6,1038,-131,37,355,15,179,87,77,192,235,95,189,243,-189,-3710,826,413,399,16,558,24,893,297,6,1971,-42,ALL
86,-36,-141,252,-201,-384,-420,-197,-60,-468,182,-322,-319,-137,144,-100,-201,-408,42401,9,274,-26,31,-93,115,-84,-228,-12,38,-74,-377,21,-673,-353,-372,-312,-31,331,307,-62,-182,12489,16066,19426,13309,16775,14547,677,473,795,584,1365,685,1122,252,124,223,-245,516,555,168,149,31,134,372,122,884,175,454,-990,-1115,247,105,-490,-165,-43,182,182,898,74,185,591,64,-26,221,141,-64,1747,545,93,761,199,569,771,247,-60,19,286,245,28,79,-249,62,240,-305,91,2805,533,-915,437,-62,180,237,-182,-370,103,156,24,-69,-733,-43,-84,-194,497,-88,-668,-88,-52,245,197,478,413,43,69,-55,593,-4,502,451,286,21,564,122,350,572,451,382,735,158,406,286,57,127,641,331,-197,519,-96,1273,-252,-64,305,1547,81,0,36,980,293,1343,319,1305,117,137,93,149,120,76,91,-14,161,665,170,93,-16,110,43,24,-45,-942,38,1728,16,76,-235,435,1050,26,367,264,1206,84,401,257,182,-2,295,86,1826,331,322,302,-245,2,9,3922,-721,249,886,-329,1382,870,-84,141,-26,153,16511,122,670,1004,28,40,324,497,379,62,81,177,831,1011,175,3278,230,1408,-12,31,0,-9,120,242,293,-26,593,468,88,499,-21,132,72,413,84,1877,2059,-336,338,-88,-81,79,-569,-64,60,-216,40,531,74,819,538,69,45,-581,-247,-105,1235,1913,-14,21,67,84,401,627,100,14193,983,1906,38,1048,492,269,182,733,271,221,-40,242,329,456,19,247,2331,242,-84,-209,5266,48,120,374,-31,45,-14,60,31,57,1560,1197,1115,149,218,670,454,0,48,1576,1240,600,86,74,177,98,269,1740,322,170,-28,329,105,-129,-74,550,137,-96,552,64,86,3064,295,180,60,985,33,16,117,903,365,317,1802,2,139,-45,1151,961,675,1622,-115,264,266,829,252,165,490,932,103,86,-24,-192,1627,870,745,-1824,187,-57,197,-81,0,28,-127,81,391,153,151,444,927,399,432,480,358,252,288,418,-314,52,-91,663,2009,122,91,694,168,-271,137,-7,115,31,-26,377,896,233,98,723,124,233,86,1317,1112,-69,249,343,237,718,533,401,14,1189,-19,343,115,550,283,122,-81,91,778,358,21,1218,538,-158,-435,367,-370,-295,-50,43,43,1002,1812,-60,88,-52,170,-216,317,314,134,28,86,249,-189,442,274,-4,1170,-40,-12,490,156,1088,124,134,100,430,108,26,391,221,-177,16,293,463,247,134,194,-483,-7,192,793,-36,1076,365,228,1367,249,-603,144,132,141,343,40,992,790,112,478,50,689,88,64,-1031,490,326,521,334,84,391,4675,305,855,170,1040,293,586,326,144,249,449,3997,704,185,12,338,-548,7,43,-9,891,269,242,1189,1273,16,-50,480,55,108,2,14537,62,93,233,96,15910,-81,-374,759,-259,367,-144,211,620,283,177,134,67,586,57,-581,430,173,1370,408,240,627,310,24,216,2,74,-204,499,12,314,100,103,-79,170,127,963,485,415,348,487,-624,326,72,805,88,2586,-4,43,401,1600,103,173,-110,57,1951,4,62,-211,341,12,127,966,269,67,31,-48,769,379,-504,283,-139,838,173,355,100,-57,124,874,91,185,533,79,-105,117,105,1485,199,175,7,213,-52,52,151,38,507,254,120,1591,754,2011,-360,16,603,-93,163,295,-50,783,432,336,567,48,91,276,329,-81,108,-86,-240,-329,-74,79,360,228,290,74,93,93,341,966,199,278,262,40,463,-423,-144,-189,153,185,353,485,144,-129,79,14,-177,112,218,386,124,180,43,2079,278,151,-1468,300,48,-9,103,665,55,533,-249,139,-31,216,240,-28,185,52,793,19,40,247,137,8220,2,182,185,560,697,-62,228,1064,72,4,307,4059,221,502,-26,-146,406,-1293,149,4,16,1288,31,1136,242,288,12,1314,-4,146,608,562,819,16,1060,372,298,84,-103,62,-230,43,1471,-50,341,33,91,1752,841,2,-146,1572,1372,382,-84,235,-156,2271,1980,742,-158,341,201,-62,36,16861,245,314,1814,485,1091,173,262,12,386,-632,-2677,377,-350,-1353,-271,-519,-415,247,-540,228,278,2458,468,377,-103,-69,576,519,-108,367,52,-31,38,12,639,350,-627,12,67,-28,76,1846,173,-307,31,-228,-105,-971,79,391,-16,-213,-310,-129,-247,149,52,377,-175,-600,-158,1273,76,153,72,2112,19758,668,84,182,1509,-274,175,-1557,5850,-33,-84,-38,-14,36,-76,28,269,20710,-24,-52,-14,144,262,-485,586,2,-271,12915,-103,-177,425,-88,600,20885,52,-956,19,283,-86,-12,177,-540,1317,189,-156,-36,86,2543,245,1136,302,22065,963,326,237,725,4,286,57,-194,225,100,-91,5615,88,31,2,262,201,355,257,-43,-497,-158,199,31,-225,124,12,132,-367,432,276,86,-336,249,1314,-216,-406,177,322,435,459,608,228,648,139,-281,-120,-276,110,36,348,-120,132,-161,14,192,276,48,173,-26,480,26,704,-189,-264,11569,-103,831,151,237,43,-319,-300,64,413,105,-374,353,8660,343,519,-137,288,-163,62,396,2,-115,-60,69,-4,-144,-2516,14133,444,-103,-346,4331,-31,127,134,11871,-399,497,57,79,14,-50,-386,399,-7,259,-144,225,-52,802,502,86,110,112,-302,-98,257,353,444,-12,-16,84,-730,12,365,1468,519,860,146,57,-151,-218,14,1564,233,490,-189,4932,-57,629,1372,942,-334,-139,-9,2757,1581,141,300,4396,50,14,177,4139,-144,370,81,562,112,194,137,-28,223,-36,-43,346,-461,1088,48,-151,-93,302,6482,1437,199,-55,221,-132,374,192,932,209,713,1074,43,531,-76,48,1211,367,2451,-235,-28,588,14,3269,4278,21,206,-254,442,1759,-235,33,-38,-14,-293,853,1156,1660,560,-76,117,-103,-112,574,1535,4759,112,281,639,26,788,122,2,84,55,36,117,1797,-134,-31,146,105,1418,211,432,540,105,1608,-45,79,-170,442,199,0,-259,-132,1091,-31,-115,752,-40,-319,103,0,221,67,31,-7,1132,262,-396,14,-50,67,139,-298,370,-192,550,-57,235,14,165,-127,-74,7,-153,170,992,-132,-886,185,-552,36329,10811,7,605,-499,163,-36,14,225,197,-521,79,74,60,-362,-93,62,1776,-423,60,266,-31,-28,276,995,-98,545,612,57,40,-233,773,108,-110,180,665,1360,72,-28,14,-57,-156,-19,-33,1576,72,718,60,466,-98,-1028,-223,146,161,-100,1718,-40,288,103,495,1007,-158,-76,271,661,218,817,10016,4,725,-50,69,1285,64,675,9,187,-201,281,88,14,271,-7,-81,84,24,-185,33,36,245,336,211,-1153,1360,173,158,906,1165,69,324,122,-197,487,24,-72,-43,-341,648,137,293,3545,-21,459,-45,-93,288,-192,-516,52,-358,-79,1329,329,158,733,1163,108,-120,-278,108,2374,-69,377,93,-156,685,485,1035,7,-60,778,810,192,923,110,374,122,2007,10206,105,834,995,218,-4,3966,31,84,21,1194,670,663,132,38,60,766,495,-144,564,293,-2,103,180,4646,1403,-177,206,52,634,1687,-14,-124,2579,16,-283,-81,593,173,254,62,52,-28,100,-314,-290,24,992,-627,329,511,3249,293,521,52,-144,48,286,-43,180,646,-254,-43,6057,-33,0,295,12,-72,19,-295,295,-271,-60,52,367,432,1922,723,-45,33,-4,122,98,-656,324,620,-406,93,-168,-21,-240,487,584,211,-67,-60,-52,-139,127,26,475,132,778,86,-427,-72,-396,9,185,1297,103,-310,185,242,0,-156,-4,240,-38,747,45,-14,-149,295,-622,69,21,7,264,372,36,278,161,52,-69,16,-699,1317,384,233,197,76,93,-334,584,312,16,187,403,-48,2372,197,216,653,69,-218,-4,855,-115,98,-192,617,-146,300,180,-168,112,-310,36,223,622,475,947,-40,206,36,757,209,57,11359,798,257,2,-45,134,-57,163,103,103,-24,319,1048,57,374,-146,124,-9,-38,91,96,28,617,536,16,144,701,-158,-168,221,233,9,-76,-105,319,98,0,38,834,-242,180,-108,110,-966,-233,-550,24,-100,16,-60,86,-127,742,-528,307,129,-76,372,0,120,-24,151,-96,223,737,1124,-88,269,-146,437,468,211,362,45,209,680,-50,12,403,14,439,-163,43,-117,562,-96,158,-88,898,76,192,478,2680,497,209,26,-19,4,134,180,-262,81,586,-38,355,-249,687,-661,-663,19,-682,245,122,79,233,-146,290,-158,-45,98,382,12,-43,894,8790,4,-81,9545,21,-16,-14,-237,38,1454,420,7540,-4,52,4,-362,254,-117,235,1829,134,141,187,641,86,19,1096,62,-72,266,3922,28,-163,13756,810,-396,1247,-86,-38,120,120,14,-170,129,338,514,-377,307,-127,1084,185,129,28,-98,1435,192,52,636,826,1901,96,-146,-346,1223,-163,374,122,98,60,-394,100,223,2966,281,9,312,-103,-516,204,31,72,100,122,74,216,173,379,48,-216,23712,146,21650,28810,16364,60,197,43,543,-461,240,57,4228,21,72,2266,1213,805,-423,276,-180,829,1026,-199,586,-19,0,978,112,69,55,-461,-824,608,-40,17840,105,-28,358,7328,-33,754,76,-600,69,141,-7,677,84,103,-60,-26,-302,-149,48,1735,14,69,435,937,-24,442,677,233,259,-96,648,288,235,153,213,88,463,204,163,-411,6129,-180,29721,600,28,67,40,-372,536,173,908,93,-408,-69,98,362,170,644,370,69,7,213,86,293,31,156,-19,-43,399,49432,-45,146,358,2629,-84,115,177,-872,2,86,180,141,52,-96,350,-687,-201,81,-269,141,-384,-36,399,124,-64,-40,117,177,1485,-64,300,38,40,874,824,120,173,233,-124,367,1144,524,819,139,581,-165,67,134,43,16,266,403,471,1944,-612,163,45,43,38,2023,346,10746,617,-346,6622,473,96,57,-38,-560,40,-475,298,723,165,180,699,471,-216,-182,8751,-86,-4,221,543,444,1023,-21,-55,379,884,233,-189,4283,1908,370,21,-100,-52,161,771,639,185,1605,105,-19,-19,403,-57,644,144,96,-76,-19,16,24,48,144,26,322,338,386,-48,-64,425,-451,2547,497,134,286,259,-156,249,1624,115,40,463,-88,-19,432,218,2805,-7,12,19,432,69,413,110,718,0,1165,293,-401,31,24,146,365,21,110,874,52,-28,312,-235,341,96,-33,52,278,-50,-57,548,117,1841,-213,-286,423,84,891,307,-348,374,-165,115,442,329,353,-79,1475,28,21,1444,478,43,189,211,91,-699,-187,-38,-105,55,-149,468,-38,-79,418,456,814,-627,177,-16,84,223,367,-218,-50,495,76,151,45,-21,295,20630,3519,884,38,124,62,120,290,88,33,281,134,84,129,120,16,242,-153,951,163,-331,180,3701,-187,-257,223,-60,377,1502,-122,564,557,514,45,1081,326,-12,725,88,396,21,399,-12,57,38,-26,838,-341,249,-485,185,137,764,-62,346,218,96,40,93,-122,216,149,141,889,-124,-4,10828,-511,2468,201,-45,386,7,718,-161,62,139,-1603,213,264,57,-2,-581,7,451,-33,466,2,471,74,168,302,661,1062,1862,24,-28,50,88,-134,-50,-31,-31,278,98,79,502,-120,112,31,93,153,88,16,-427,-88,-271,1237,189,38,-305,189,1495,170,632,-74,55,2514,2,-149,115,-543,-266,74,-93,12,33,307,100,60,69,11095,-52,117,511,-16,810,324,1598,26,324,451,610,-2245,228,62,399,-382,14,514,-33,86,4,848,391,862,20275,96,100,-463,367,225,526,103,355,278,411,110,-91,427,639,-36,502,185,-889,93,-240,-194,149,653,-112,-4,-21,2670,399,-120,33,13951,1245,-108,173,137,249,-93,-132,110,110,1802,-218,-26,108,475,1656,115,91,471,802,-2,-935,19,91,-673,115,170,185,-132,396,122,36,884,-355,781,67,903,173,384,389,874,55,290,16,-353,1713,341,-55,379,43,557,57,57,-182,615,27106,343,-19,562,182,319,295,286,920,3598,675,-72,149,-432,86,144,1528,108,307,466,67,209,298,36,293,-48,245,112,331,1264,21,-33,-16,-14,170,536,745,-596,548,1586,91,365,-240,52,187,252,312,1629,951,2312,146,57,52,-365,48,-163,137,2235,-310,211,100,76,-175,949,237,-31,-134,2348,1355,-2,-28,-199,-134,302,800,394,-310,283,-278,81,96,141,889,408,228,-170,-74,194,-221,-40,-4,36,348,225,300,-141,274,1048,50,-1908,14,38,-233,9,0,38,21,403,209,156,161,0,249,7,459,52,21,925,1194,120,88,-88,-216,86,141,-146,362,-175,115,338,870,-206,408,24,182,773,-57,7715,158,413,286,-45,-204,45,444,-259,153,-12,1442,149,45,120,122,177,319,-144,382,93,91,237,115,185,55,697,247,-165,43,-64,55,146,-93,38,9,2,201,-33,10924,247,286,-353,-124,124,149,-16,855,218,-334,-38,48,293,-223,62,-31,45,-122,-16,127,-677,2,793,98,608,-67,26,-288,-43,45,463,-480,79,-62,-307,567,-204,286,134,-600,-96,209,-103,7,221,19,242,69,57,153,442,-295,-45,473,886,-79,-108,74,185,38,141,639,-96,2050,84,72,187,-33,194,-194,213,-548,84,48,45,3526,141,259,-411,192,76,79,98,21,1475,165,120,502,-624,370,365,-1004,752,-110,206,240,377,194,-64,420,-165,110,411,-228,24,252,269,103,84,249,-76,43,-69,182,93,4,-38,584,-31,697,3115,192,-43,1511,-45,1026,170,218,112,168,108,564,124,264,7,-76,216,1040,-2,418,350,48,-45,-761,31,386,509,221,91,-252,-31,939,96,334,-91,2495,50,28,1735,74,230,64,79,-67,158,-492,216,206,-108,-461,-257,127,76,-168,108,329,1120,-293,21,108,293,-86,38,24,14,177,307,19,137,189,-329,439,281,399,262,-84,110,86,-151,1538,312,213,242,72,-249,10838,271,1677,-52,447,483,1358,60,-19,4,67,-57,497,237,-324,115,629,156,50,-153,-216,108,240,1273,31,274,108,26,-62,1040,13064,12203,-36,31,-98,206,36,16,697,-43,-110,180,310,-31,110,98,-331,295,-129,156,81,307,264,403,-4,108,334,545,132,399,2,19,206,74,81,399,456,853,-40,237,16388,28330,14066,9530,12376,23323,4850,456,1048,199,-348,213,329,81,490,-105,76,-663,-185,103,19,-91,-153,492,187,204,-88,257,31,110,52,432,286,19,449,14,36,-33,-14,-2,-76,-43,274,-156,-43,490,454,-677,225,48,-218,521,906,-245,149,12,235,593,418,-492,108,290,281,137,221,134,483,45,221,252,586,103,245,96,86,-88,161,57,-21,151,156,-67,475,177,67,-156,98,-218,543,36,96,120,305,353,-197,-19,377,158,276,9,-793,454,170,153,153,-12,449,43,-76,1052,213,-293,1288,62,12,120,-16,100,278,-137,9,93,665,12,180,-2,-149,-64,264,269,278,-16,298,-40,447,2,230,1040,329,466,-21,110,100,31,-81,591,218,-153,36,-653,437,74,221,14,293,105,7449,74,-331,403,50,-64,62,50,-21,93,-124,423,218,-33,-425,-76,-127,-2,-62,-360,100,-21,14,-187,132,531,-86,-562,495,38,-132,-264,-124,-84,-33,581,-26,300,247,-430,218,199,540,370,1016,773,-69,201,74,5083,384,461,151,221,84,151,-127,12,156,810,-40,651,-64,2021,367,487,336,153,110,108,12,271,-24,-33,14,-168,79,451,86,439,423,21,680,-84,-103,266,324,2187,233,-33,122,43,24,74,151,372,-728,84,40,100,-677,341,-81,1802,-43,-314,-7,-84,170,57,584,28,-694,-648,28,497,790,593,-158,377,-132,-14,50,-50,26,-45,591,-365,74,-76,64,139,-122,57,603,-40,326,-1487,-209,-122,2,-103,-79,108,69,0,-7,-230,-12,168,-72,36,687,314,233,850,499,228,865,360,-28,1050,-610,45,372,-19,168,45,290,-14,36,262,-4,430,-300,634,2096,201,-48,14,-45,122,-69,4,1410,379,-793,0,105,1156,-12,-144,-31,536,1211,432,545,-12,-300,298,-290,-98,151,197,370,40,12,-264,420,798,213,28,84,-564,-1035,1139,-353,437,110,2,60,108,374,79,432,88,-252,805,225,353,1584,302,55,74,-194,-38,26,50,233,-137,322,48,-185,-72,-163,-483,471,317,814,209,-129,490,245,110,442,-62,-177,-26,67,-48,-86,33,394,192,14,98,305,-247,216,134,824,-204,353,526,2,16,177,-31,134,632,199,2838,300,668,-408,-163,72,540,247,891,247,588,-91,177,-62,1581,-40,69,153,165,218,1439,175,-204,1665,1288,7,0,641,-45,-209,50,2,697,331,216,249,-204,295,197,574,-817,-129,-211,233,-1062,7,-7,588,603,216,288,254,115,-355,-38,69,-74,-646,343,-199,98,516,427,233,-185,-153,430,110,55,-233,252,36,21,641,348,-648,548,605,96,120,22926,-122,675,-48,165,254,646,-201,490,-331,-894,1035,120,-2,627,264,-19,420,362,93,237,-124,480,209,1360,72,-24,730,112,139,7117,201,201,634,901,379,718,1370,60,110,274,798,132,283,165,276,43,228,317,-1206,836,721,-137,134,-81,-40,401,581,173,4,-7,264,187,-235,19,437,-305,-48,-26,189,124,1312,26,682,252,-38,187,7,-278,-74,463,209,168,540,60,103,281,168,26,389,223,50,31,168,-108,16,341,360,536,2016,103,894,430,-64,-509,-62,7,38,377,-86,591,-100,1069,-300,117,91,76,24,961,19,26,620,52,52,28,-52,406,574,483,170,112,117,132,4,874,36,52,853,9124,624,134,7,88,194,-43,-4,228,230,346,-19,319,360,21,673,134,132,31,62,175,93,254,648,74,74,52,211,338,-312,2,201,-38,175,-132,-742,-129,52,-110,-38,-228,1040,161,269,19,48,403,-192,567,43,149,-132,463,-9,-12,324,1069,492,-1382,0,237,-24,69,-69,-588,855,-103,-161,100,2480,-199,84,-69,-168,-31,-286,-1016,14,281,156,569,91,271,201,36,665,189,1127,603,-48,548,112,-110,-259,-43,-305,-62,-2,-314,579,1129,656,28,-170,-21,180,1110,127,749,350,1418,50,57,91,211,281,91,112,218,12,-9,242,334,1201,72,84,28,21,115,12,120,456,12,408,408,-877,153,-9,105,372,536,7,572,33,115,435,-108,103,257,-156,36,-237,420,341,-105,274,-26,2,175,923,40,-14,533,516,-76,555,7,129,40,1185,122,-26,19,-36,288,144,509,418,-9,117,21,603,526,278,-307,367,531,319,-432,665,-574,646,88,391,-96,-81,100,189,-175,-48,96,-918,79,199,19,427,211,223,341,266,290,1564,1266,134,-84,687,93,-151,-48,237,19,72,307,98,52,-64,127,0,12,-19,2105,-185,2,185,-26,-40,365,-341,1651,-286,117,-12,40,24,124,21,233,807,749,31,355,-108,19,-4,415,372,180,-290,76,122,319,-242,1088,141,110,298,742,362,430,223,1197,88,57,-204,228,9323,374,1233,249,-60,-33,-93,2168,317,581,-389,336,555,300,990,93,259,105,156,-74,50,86,-67,55,120,48,72,170,-24,117,274,-1023,38,91,91,324,576,834,52,108,341,60,-21,24,108,562,499,242,74,418,-48,218,-84,435,52,21,48,266,19,1035,134,112,173,91,367,45,112,36,-600,-33,-67,108,468,74,-170,-14,62,16,206,-254,480,418,-233,24,286,221,-91,-9,19,156,-4,427,-158,204,1132,317,442,331,295,396,52,365,124,237,-4,1002,149,-57,331,718,-40,24,-100,100,-771,2,-72,-45,-33,175,242,79,-264,-197,423,26,1889,209,209,-502,60,139,-432,-336,374,52,-16,-31,-45,937,40,644,324,189,31,57,72,348,50,-19,-108,103,209,459,514,129,79,-146,341,1293,302,201,-81,-84,-48,305,420,0,-444,182,187,199,163,-132,88,-19,-399,2333,-43,324,-98,86,579,379,492,88,-38,91,300,766,14,-533,230,-7,7,-19,-141,19,288,1023,-225,735,96,2,490,117,562,50,175,218,1148,108,408,96,437,-134,331,38,204,149,-588,55,2915,223,45,144,26,699,4,-213,12,156,615,60,533,36,187,93,276,-33,-137,153,86,-16,2245,548,-84,112,588,-19,-14,-322,1084,1216,2622,-12,305,3326,411,-468,2545,-177,-43,307,-14,211,161,156,-19,-156,206,175,-194,228,709,-60,48,1156,0,-230,12,5309,14,1439,-185,3153,-21,43,-43,4,18871,-26,7,-55,-379,9,86,2728,274,-81,307,2559,-221,2632,-28,62,-14,632,168,648,-52,-4,-74,286,-175,3403,-1463,24635,725,540,-48,-288,7,372,757,3033,2100,-120,-151,55,81,199,730,442,180,1076,-60,848,-110,-72,64,-406,281,-427,-329,-84,64,26,932,-1120,211,132,96,67,88,310,26,33,185,38,317,-165,668,-50,122,21986,-9,98,120,771,274,1127,108,247,456,-247,43,-127,-9,-331,132,-12,93,24,21,694,1093,-108,305,3930,548,45,-194,507,-192,-189,274,663,526,129,252,1432,156,783,-790,699,334,3107,-24,1492,-199,79,43,209,1127,2595,358,209,12,-14,603,521,19,117,117,96,1302,-52,-122,103,-12,4595,692,-105,163,206,3687,331,45,2139,1281,386,-682,-199,1632,-163,45,293,22243,-7,233,20080,1800,50,1519,223,180,473,2293,-139,896,334,331,-228,-764,197,9,324,658,7064,223,-43,24522,829,7,499,91,93,144,-21,103,-644,-57,9352,1206,-139,26,141,-48,-48,-19,480,-120,-278,-2,264,-423,9,127,57,31,19,-298,122,259,788,-319,444,156,129,396,14,-117,692,-584,5997,1182,257,-112,8588,274,386,-110,137,-377,-262,8968,249,-362,5115,33,19,-108,355,1168,72,24,365,-149,137,319,100,2,57,867,372,1497,353,-48,4,-36,648,2444,14229,1709,139,-149,-466,-19,11843,358,911,74,91,1495,737,-117,213,699,-158,259,57,25462,12415,156,-74,45,132,826,312,-7,685,-189,5148,-62,-2,-52,694,-69,-76,213,6607,28,-735,2,67,-237,-139,-954,175,225,3619,466,288,185,-122,64,165,57,110,230,-379,161,848,228,48,1293,2564,560,1225,-38,55,-230,1072,5204,610,382,62,-55,-98,76,-2,230,-96,170,264,1115,2,26,288,211,757,353,137,829,-122,999,2156,978,701,687,17472,1834,-257,67,156,170,461,-93,182,507,91,115,22352,84,225,79,2,-12,115,358,1057,754,-310,52,831,269,362,206,745,3271,-213,1485,45,8682,93,-14,45,-40,31,-4,137,1007,-74,360,-52,31,389,206,4228,346,249,-16,-12,19,-9,-124,-72,663,-96,504,1100,127,485,-177,139,-36,144,-2,259,492,502,0,189,-62,307,91,15919,-213,-81,52,394,502,259,735,-526,4752,-124,257,-4,199,3841,38,786,165,401,346,569,-33,153,74,2,-463,1461,305,19825,6792,223,1009,1713,192,749,598,300,175,2273,288,223,185,-1240,230,937,122,-4,454,211,158,2704,319,168,447,-343,-91,2312,386,2019,81,2648,-24,134,-28,209,225,355,329,-389,-67,411,-495,706,15145,-151,-108,26,-9,1019,225,961,699,360,276,353,86,423,-86,555,733,314,2598,379,-38,110,175,221,471,245,62,632,233,69,262,834,-7,658,-187,19,483,1550,201,249,249,-16,225,-43,312,-115,127,24,581,391,21,-72,-19,-7,362,629,692,197,620,1211,-72,91,153,117,-88,-271,1396,1384,7122,-19,-60,228,185,867,-84,3744,-24,-98,-81,4,-57,293,182,-137,110,-810,-76,1471,158,300,36,-14,2348,180,122,127,-69,10761,281,177,-137,-115,-189,384,-127,-151,379,536,9,72,134,62,132,201,81,932,1074,1168,-1170,242,14,228,478,451,598,27118,608,5213,245,105,221,247,514,40,158,-574,-262,-120,16,0,1776,86,26,81,79,36,-33,331,-48,55,932,310,-254,6821,-31,1254,1709,-4,-91,14,24,485,19,199,100,584,76,69,1420,228,161,-158,473,141,50,-124,247,-74,-31,137,348,103,19,199,4,752,-338,112,100,-228,48,-259,28,105,-199,254,822,576,134,-367,43,-57,617,593,211,283,110,120,-146,-84,7,40,21,401,-28,495,-137,-151,-69,-50,288,384,153,-19,-384,156,137,723,-108,-399,216,165,216,12,-139,173,819,237,-281,-14,-216,490,300,396,16,305,-122,495,394,-259,-96,134,96,182,524,209,180,634,-16,-7,16,-60,-108,781,100,1204,-88,1523,-21,283,999,100,-26,355,362,161,211,242,117,-88,-2,346,84,370,74,944,120,0,-329,76,192,-278,1302,1050,372,-36,242,-502,163,336,-115,72,634,1194,146,-117,64,-497,-105,19,50,-276,-12,6514,-57,665,144,158,-52,-93,-52,38,88,509,680,-4,233,230,331,117,-86,425,-329,413,423,-120,0,-60,1245,283,389,199,-132,430,96,204,74,310,209,19,-221,-50,-317,266,771,237,187,2,473,197,466,538,314,108,-67,120,24,209,144,374,516,-504,134,98,-1483,689,300,199,182,867,16,-295,-394,752,9,992,223,865,-319,-201,170,197,1288,312,19,399,-370,-67,314,-149,-84,456,67,-52,987,1742,-240,-19,9,12237,2156,-137,343,-144,-262,1394,197,141,276,72,79,48,72,76,639,117,88,55,293,2,-76,33,403,-444,302,-45,257,-28,1062,129,199,492,60,173,507,2,252,24,956,45,235,-7,545,956,213,52,-204,370,-86,199,187,-50,96,-249,48,747,-146,-100,-427,57,110,254,-72,-9,-60,-254,-170,-249,-216,-461,62,115,810,0,52,4,76,-103,-146,-2,40,-4,122,2,-120,-62,137,-105,-84,300,168,153,-50,88,473,-408,564,435,-307,7,-225,-391,389,163,40,158,192,33,69,-139,-86,499,55,52,62,194,-4,4,-175,-40,228,32731,822,-247,973,687,115,-38,213,259,103,76,-69,180,-439,-187,-137,524,1160,-16,36,-57,-36,199,3555,180,175,7,62,60,817,3170,1396,21,57,96,110,218,305,7319,721,16,-129,-9,45,17977,961,48,12766,374,-132,-228,100,19,146,764,538,1547,81,14,151,144,1168,314,302,2074,12,-444,112,206,14,834,269,560,117,497,-435,26,163,247,480,1737,84,997,4552,-9,-40,-74,225,124,-127,338,62,807,939,120,132,31,-1591,295,-24,69,233,-100,50,-52,151,-40,317,-124,120,7638,716,100,509,-149,-64,298,-312,271,-480,-180,728,108,-456,96,3132,543,661,490,411,158,165,115,557,305,-134,322,-43,-617,-264,0,32421,-21,843,346,-386,31,-526,40,182,-26,-134,-40,38,-189,-221,88,-57,122,14,-281,55,45,-579,24,-98,4,11328,62,-759,867,21457,28,216,69,2,389,117,163,20287,2182,4,36,57,-394,1913,1084,9,199,271,870,307,338,14,1146,84,737,105,40,19,230,456,699,-177,24,300,100,153,814,9,718,-391,194,110,24,43,454,100,-129,-74,759,163,896,96,69,161,841,-168,76,-137,67,28,84,4,475,-403,391,-79,74,-4,915,-117,648,971,564,382,93,-52,110,704,16145,-50,233,439,322,-60,810,367,110,249,177,79,1091,540,-50,-62,4,-521,-129,-151,242,64,7,-185,872,-88,-139,235,-12,144,60,394,180,141,175,399,-72,-134,-4,14,124,98,-310,115,552,-28,-545,-7,221,139,781,112,290,968,3278,43,550,-26,286,19,-189,120,-21,36,69,-79,60,158,43,132,-389,48,187,-81,-79,7,201,358,-16,-271,213,209,-74,-177,2,139,-45,76,33,96,293,19,-45,-12,245,28,55,182,7,668,524,98,336,175,48,86,343,447,223,-36,115,69,-62,88,389,-156,16,158,96,108,74,-64,124,1822,26,-26,124,593,259,139,-60,259,62,192,74,12,14,932,36,314,55,175,4180,377,43,-103,-36,72,26,117,211,-45,-461,-725,161,2362,975,274,-108,290,269,129,199,-432,956,115,50,1468,2,21,1122,105,670,-72,7,60,382,55,-14,682,182,38,-36,0,26,19,-28,60,-9,-26,528,48,-334,2600,120,28,-88,-603,865,21633,9,84,161,-115,50,72,-124,-33,-105,1596,-48,76,40,761,367,1874,-33,514,-615,-105,-67,-28,134,1788,38,12,-432,-76,132,81,-76,141,259,223,338,706,403,240,4,141,-1074,286,-146,38,8420,-132,72,230,57,-60,401,454,425,-33,12448,266,-57,-98,435,60,62,346,223,86,33,19,115,74,-84,-52,1069,2028,221,26,-293,-69,-88,-331,141,-353,31,31,-26,69,28,605,-26,-2,14,156,-91,-28,473,4,-302,149,153,-38,28,36,12,622,-31,-96,103,-117,137,-182,-331,108,-16,62,-269,2086,-93,98,67,588,812,-2,-425,209,158,168,257,-24,764,62,771,1485,-884,1084,127,-55,3795,189,112,43,91,-1127,22347,0,680,-31,24,-21,170,197,64,927,88,7,213,326,406,36,2144,370,2088,314,305,-7,158,329,9,144,139,-7,-158,52,-84,43,-764,-516,-334,603,341,-295,-286,108,3129,336,-223,137,117,228,170,115,81,-55,1641,117,-600,-242,-199,1062,1634,415,-55,-257,2086,100,2221,36663,-24,435,-24,3516,19205,932,-57,-463,134,1225,-50,278,69,-233,-12,795,15217,15590,76,-9,86,-134,139,1535,-21,62,206,485,230,1163,374,1259,-24,69,-300,-430,396,76,-242,129,218,-16,-408,300,64,-221,170,-139,98,319,-334,45,-26,-40,52,-298,-57,-925,-21,-773,3821,62,112,242,21,557,149,802,-435,326,-9,141,24,-45,14,0,-48,-9,7,-271,-38,-36,302,286,2533,9174,3925,8804,-927,-12,-103,112,81,286,723,-264,81,-93,-14,91,307,-19,26,137,69,88,-55,-96,194,1677,45,451,14,57,377,295,-105,204,6268,-12,-2,-62,692,-867,288,-165,271,45,103,72,60,-21,-7,-62,497,324,341,156,170,-12,170,-50,-12,14,-2,-2153,199,533,302,329,158,57,490,139,124,-759,-608,146,822,603,600,656,24,120,-447,52,115,319,76,-91,1180,-161,430,293,307,511,449,-2,1225,254,-382,156,146,134,36,262,-45,3877,1543,-81,749,84,141,1105,343,129,326,-146,7,-451,413,-278,180,-221,-1495,937,144,-36,-96,218,302,18056,235,-230,15027,-76,-31,-52,-4,800,4100,1261,-1148,1687,-19,182,9114,2492,2442,48,843,-67,88,74,-177,-495,-38,341,1019,-45,5439,-52,2093,-72,2045,55,134,1562,286,19,64,-3100,-33,490,-4,-84,-21,21,-124,9,247,151,122,-48,4107,21,72,564,-124,-305,290,-60,367,1067,-36,278,120,1110,526,28,153,9,1526,1302,882,33094,20573,-4,572,103,-165,-252,-134,701,-221,213,96,-141,165,-7,766,-21,1295,-728,206,88,-91,31,110,233,326,334,-781,336,27668,564,93,-14,-2,341,216,55,2,93,45,-324,-475,96,814,216,199,358,266,62,2,-930,120,836,497,-14,-192,86,-1293,-165,180,-165,2891,141,127,1990,-98,-79,391,192,14,411,55,-103,-50,122,761,-88,120,300,192,81,-40,197,800,-254,21,132,-69,45,26,1023,180,980,355,14,84,-132,721,12,329,-581,-423,-72,-562,7,-16,1283,1139,1379,240,334,72,21,252,298,584,40,262,81,194,165,-235,-331,240,105,605,312,1081,-139,36,495,153,-64,100,19,343,-36,252,-562,31,757,-86,81,483,221,7,-50,459,-478,50,-225,-45,-249,-211,98,21,168,-545,153,-262,-425,-591,93,-1778,2007,209,52,9,-192,519,2894,10557,124,-259,26,64,257,-132,9,673,572,122,5576,19,10484,33,-55,15306,1288,93,76,-615,21,84,36,548,-149,-492,620,1730,312,12,74,-28,93,-180,-158,-963,322,995,307,161,4917,21,-79,600,149,-55,1242,485,2,7110,6598,-182,45,435,-91,27402,2047,6398,28,74,-170,-98,-91,137,1257,425,-43,1060,1360,249,3362,-209,-96,2242,137,146,-112,-478,2333,100,298,-120,110,-264,831,-120,-1221,124,310,64,536,245,1160,685,48,276,1552,-233,-115,408,466,384,93,72,100,2377,2319,36,62,216,115,170,329,86,1800,348,790,28,-21,360,149,-9,-459,-14,103,-72,615,-144,-52,-622,-163,999,91,572,2309,761,168,-471,-55,-16,14,653,1197,-31,55,50,11482,-60,185,1016,-4,165,-439,394,1742,-4,122,52,112,776,-33,-33,334,442,259,586,156,824,627,278,185,108,134,-451,88,-64,5540,805,877,134,-382,-91,-192,596,93,-156,57,19,-57,-209,524,228,158,84,-331,-286,-112,521,-454,242,1528,247,45,-40,230,12,235,-31,2151,326,-9,48,74,786,-165,48,-468,343,-12,5242,-4,31,293,-96,-52,502,86,-52,14,62,877,-302,1596,168,28,43,331,2,228,7,372,-117,1884,72,685,490,1528,-81,-134,156,-271,-72,-50,444,-141,62,1317,764,372,432,-31,52,2646,206,-93,91,0,-269,237,91,72,348,312,120,213,427,189,805,310,-552,79,252,124,91,-62,-536,439,-40,12838,5247,-264,271,16,367,189,23601,7,0,86,96,-442,-28,26,533,74,461,233,173,254,137,-293,45,-64,-100,-26,0,60,862,9,-81,-189,-408,103,-2,163,290,-72,175,314,-76,139,420,173,-43,-43,-81,182,411,-560,84,161,319,-790,473,-211,254,-141,459,-19,-93,-286,300,-38,-31,40,569,1086,-177,286,793,699,372,-1466,-550,-511,100,-93,-76,1249,-93,1745,189,-310,-144,-72,-74,-12,-591,519,812,420,-192,843,-572,-168,-43,151,64,216,528,372,233,591,927,959,122,103,-19,122,1009,-91,98,93,-33,353,14455,675,-2,-93,-31,52,-45,266,2932,4,425,521,1283,-76,-48,302,230,-98,259,14,-24,298,564,88,451,-12,-60,-21,24,26,699,33,-213,-725,52,72,382,242,3776,3677,24,127,526,120,5213,213,33,105,-1769,317,173,814,384,1019,105,1252,151,-223,-658,-555,9,31,1425,-45,124,132,-26,-468,-911,319,158,706,33,-307,-204,932,536,-88,-9,680,-31,127,48,161,223,552,-64,16,-149,98,-117,2122,-14,-562,-1110,346,7275,12,302,-367,855,497,192,492,961,-84,-4,286,471,-21,93,1026,-76,-67,122,355,48,19,723,-45,-394,50,-55,-139,415,-2,-430,7,2004,-16,384,-228,-365,-1045,153,721,1408,636,-3309,269,-57,38,209,115,57,-153,658,396,-96,1175,930,88,252,84,262,1122,317,19914,2425,-730,-430,36,2,-62,105,1507,-91,-1105,-2588,-420,418,-12,-1646,-555,96,-697,2860,221,-663,-584,3958,-62,-31,7,502,463,7396,2124,-153,1838,399,-110,9722,5581,-19,-230,-223,57,-153,12975,-480,-4309,-5665,-13905,-1060,105,516,1043,141,4,21,-218,197,-221,305,8208,4254,36,-55,-2,-24,2915,1759,4516,36,124,144,48,-245,4329,-19,67,4451,374,-137,0,105,310,778,1086,52,5040,-108,81,38,-1079,-74,4,728,182,0,76,14,127,-40,12,38,31,-91,-57,-276,245,1213,362,-103,374,4,-326,-386,-146,764,-28,670,278,115,185,-98,132,139,269,497,2148,574,-124,-67,22046,-103,81,-2,79,26,262,-93,134,-247,-67,74,-60,1367,156,925,-511,-264,355,52,377,144,-76,-115,-88,16277,-21,182,24,151,74,-269,-192,-252,-45,194,391,415,45,45,-67,127,-52,163,-16,31,213,810,-12,209,60,579,168,-62,7,28,706,110,103,43,680,3896,-26,355,415,-24,79,230,13208,-76,497,-100,249,81,115,483,2632,127,9,-122,574,1596,-266,33,372,52,26,-7,425,-9,735,-45,310,-60,0,-151,48,-367,572,149,117,425,-88,43,127,478,-69,658,954,72,-516,-1108,1706,254,117,420,36,76,21,-96,139,45,144,533,28,146,1934,1408,338,-88,853,-1745,-2,-19,432,-45,40,24,62,358,310,-96,177,134,103,-2,2307,656,456,156,-108,76,-21,-379,579,1081,-60,778,100,725,3668,394,-120,1932,1983,206,197,81,1492,69,-278,3112,151,228,3271,9,112,3115,3307,1002,-692,57,129,790,-43,197,-1187,-16,-9,322,100,2295,-141,408,-50,-408,497,149,1807,372,189,-26,283,346,564,242,-151,-175,-7,-4,-264,8412,519,180,382,81,185,-129,108,266,146,-43,84,26,-76,-69,-96,-12,334,-307,334,129,-557,-26,281,139,1144,16751,20779,406,21,-254,6965,6634,-509,1314,-302,64,197,-185,45,-74,26,-235,218,249,180,163,-341,-2651,937,341,91,-84,615,-52,1235,9,7,1545,-81,ALL
-146,-74,170,174,-32,-318,8,-152,-148,17,-100,-373,-139,-234,-103,65,117,-94,27924,-807,-355,-41,7,-1700,-2658,-207,-256,103,-59,-90,-249,-51,-3006,-1899,-1725,-1694,126,321,223,53,254,20411,21334,21580,20371,25052,22296,118,-68,72,30139,9827,211,1562,-16,308,180,-211,166,308,34,219,167,121,249,209,1128,142,336,-394,-538,515,102,-10,123,111,228,305,719,103,246,584,-28,-163,164,60,-143,1320,252,80,472,231,355,348,226,-38,-66,145,40,34,105,-308,25,53,-295,8,2920,640,-830,480,40,56,214,50,-705,-186,97,123,20,-163,-63,8,131,588,-115,-435,-87,-158,155,330,459,123,65,-37,-93,131,97,938,748,757,-23,112,127,214,361,464,235,689,173,-97,330,269,88,504,678,-134,385,-121,979,-253,-29,284,3901,195,128,-10,214,750,1724,475,1574,106,182,8,464,214,123,-78,5,204,756,142,2,121,8,45,166,-192,-919,-207,1670,-20,-109,2,910,1303,216,118,-314,621,-7,480,244,186,62,177,99,1710,684,606,-148,-216,-29,-346,4062,-585,235,1836,-211,1982,610,-14,-34,-91,-94,13143,-69,1145,972,2,28,555,440,363,-74,189,312,594,1080,114,3941,-17,1704,-69,133,-250,-57,-106,314,226,-111,157,456,29,283,-259,416,50,465,32,2981,1549,-401,148,-286,-226,-68,-591,-136,-5,-219,600,351,272,2793,619,93,-57,-216,32,-51,932,1885,103,-51,-57,96,489,720,-103,17933,1848,2867,-93,812,-60,391,210,960,179,-94,44,-34,-118,-29,35,90,2552,167,1,-211,386,-223,203,804,-105,56,38,35,-54,174,2769,2539,1435,228,246,504,468,65,252,2210,2898,487,38,8,102,160,180,2146,495,127,456,1006,161,-77,57,847,102,94,501,364,108,3523,126,256,54,1270,-37,54,-204,59,434,330,2524,41,211,62,845,318,696,1771,-17,-50,260,1277,668,194,225,1042,96,84,-65,-13,2406,1409,2238,-220,238,121,-2,31,-47,112,-42,-11,398,0,296,613,966,379,465,815,293,340,366,-50,41,-69,80,760,1089,85,-111,504,-17,561,211,-142,-41,32,60,268,306,62,68,321,11,155,5,1438,96,-93,106,472,339,650,714,369,262,3018,185,275,-57,-90,326,-115,-109,167,987,566,-11,1230,-2,-63,-259,1733,-364,-40,90,97,-19,1113,1795,-166,-1,-155,133,182,388,23,28,19,-8,198,2,335,123,-85,271,130,85,873,342,148,148,71,72,263,222,-53,533,283,-14,-38,197,223,177,275,136,-180,53,455,1276,-326,3369,241,280,2419,139,-246,80,160,-42,41,-56,576,649,185,201,87,656,231,63,-126,561,584,415,200,97,412,6619,283,686,284,1067,-65,560,198,37,-263,256,6269,656,108,-40,182,-446,-91,69,31,2822,85,197,3056,1685,123,-102,284,-35,109,-97,16701,85,40,179,277,18872,17,-572,630,123,472,-20,340,502,229,238,114,87,653,51,-131,444,41,1280,-59,177,308,561,85,180,198,71,-210,126,-2,176,281,189,-152,34,518,280,407,397,300,619,-495,389,91,547,161,-188,-137,50,96,-332,34,243,-346,389,1380,262,-20,299,584,-72,398,-60,219,41,22,289,548,327,34,-121,-315,1393,-149,398,56,69,-47,809,145,188,1117,584,-77,-50,16,1079,204,210,28,10,-51,23,109,-117,351,544,269,1400,338,4824,-127,47,766,123,254,263,26,818,723,527,415,-37,-2,117,1365,-272,263,-167,-211,-303,269,232,320,234,127,256,-83,23,468,388,7,88,106,81,827,-219,-148,-154,111,404,157,526,339,56,518,-5,88,171,317,170,-188,209,60,1312,604,252,-1086,250,63,-20,69,710,5,747,45,-10,277,91,127,35,206,139,653,-214,-63,410,91,10933,-68,63,197,68,505,-241,54,545,4,1,219,3939,124,51,-38,-99,306,-244,93,97,54,440,-185,1119,32,66,154,2143,103,23,-197,216,655,-84,2167,-99,292,-1,-889,-266,-164,127,1432,-140,200,26,-41,2062,502,29,-105,1252,925,143,-87,398,-358,5083,2941,753,-306,80,-26,-37,-38,17818,511,56,1909,1223,2558,170,289,-16,696,-496,-778,501,-257,-750,-295,-1117,-272,342,-23,272,836,6282,698,268,-166,-189,372,554,-74,398,5,20,85,-74,471,351,-575,7,84,-461,105,1948,40,-507,13,84,164,-521,136,653,-306,-272,-53,1,-240,163,-20,363,-126,-684,-965,382,169,219,428,1681,22067,686,111,-50,1237,-91,253,-754,7448,-185,-982,53,-29,-60,108,536,77,20608,259,123,1,62,345,277,407,-10,-383,13477,-1054,-192,22,-69,1230,20889,-75,-466,48,54,241,42,136,-363,570,283,-169,56,-2,3762,17,843,486,18734,882,-406,137,284,435,34,94,-386,108,22,-108,6075,-106,-211,-170,-20,-57,478,23,-169,-247,-449,207,83,-90,263,56,-59,-446,389,1034,-38,-287,140,1111,-5,-90,-45,418,-440,667,1059,201,638,198,-93,-106,-87,106,13,330,-111,54,-40,-134,109,250,-60,-157,-90,487,57,886,-209,-364,13639,-584,277,120,194,-100,-271,-74,-66,-128,-435,-88,216,8482,284,327,299,99,-88,13,885,-219,-99,324,-114,137,-192,-1965,14412,1116,66,-10,4480,-42,-4,-65,12012,-247,391,66,183,-50,-5,-155,268,124,490,-249,286,-51,244,290,69,206,191,-432,11,329,466,-35,-68,-29,8,-367,206,345,2438,358,723,75,123,-186,-75,62,1956,217,644,-126,7301,-121,499,518,2090,-302,-37,336,9047,1303,567,252,3700,155,1,128,5012,-160,160,-146,211,5,296,-1,-348,155,-237,40,317,300,416,-109,447,-48,108,214,2416,108,-369,163,103,121,198,923,54,2763,1819,472,219,-4,-31,1369,303,3596,401,11,466,35,3904,542,-19,210,-235,25,72,-131,32,-169,295,-23,773,1357,1722,643,-2,-136,-26,60,383,146,6935,148,54,117,-102,2758,-72,-13,13,186,19,56,794,8,-121,115,-69,382,99,211,969,96,1528,222,94,29,4,114,16,-77,-38,59,29,180,1549,-22,35,-54,-2,-85,-28,-1057,-606,2220,314,-655,750,8,69,63,-343,238,-85,723,-32,14,-186,126,-413,-148,-13,-357,94,1160,-42,-507,290,-447,29313,7234,-66,696,-536,188,13,-22,289,274,-200,57,256,91,-478,103,180,4192,-4,130,397,26,13,99,1042,-25,618,554,-47,87,77,871,38,-78,13,867,389,-41,-11,-142,-254,-155,-7,118,1550,37,1105,-63,661,-71,361,83,91,32,-100,2226,-323,259,37,-44,1111,-554,-26,66,885,20,963,14610,8,200,-121,7,1814,40,701,50,97,171,523,78,-57,237,7,-547,16,-109,-10,-93,507,-83,508,23,-1030,453,299,216,843,2638,26,299,-88,-299,597,-157,-41,8,-42,335,108,216,1992,83,622,-14,-950,109,-358,-461,284,-935,-44,431,78,-1,1304,649,166,109,78,26,3197,-126,180,-87,-8,659,498,1285,-13,-8,633,465,300,569,5,115,155,1654,15260,74,1263,3190,47,-42,4431,1,-117,-28,1249,1067,624,44,63,19,115,914,32,237,-151,-85,171,90,3251,155,-213,275,-41,865,1916,-354,8,2192,51,-419,-81,590,11,-111,-20,50,5,20,-124,-83,-4,1092,-729,349,766,4864,548,590,-44,131,71,518,142,157,681,-211,25,5202,28,-195,151,2,-127,-78,-94,198,-8,-80,179,462,422,243,862,-121,-65,-25,219,-11,-982,421,180,-65,90,-53,-145,-22,355,458,-20,-13,127,-28,-56,23,93,160,192,1080,674,-170,-53,-161,133,226,1787,130,5,137,189,69,-10,94,-108,-134,951,63,-56,-133,124,-625,40,610,-8,48,434,16,68,103,91,231,-177,-723,1483,250,171,234,-14,103,1,753,50,-71,13,784,515,1535,604,268,926,-127,-22,26,1340,14,444,26,166,-339,483,109,47,209,-65,-31,186,631,303,594,-66,11,-35,1045,170,263,12584,1054,419,188,-48,312,-14,78,-1,148,22,821,767,23,1030,-111,-60,-197,-83,23,231,-45,469,478,65,66,397,7,-13,161,277,-100,-88,-77,394,123,29,-65,25,-11,-2,-56,54,-312,-62,-412,8,-130,-85,-2,-34,-109,280,-705,123,349,87,182,-139,216,-84,-11,226,88,381,367,-149,404,0,478,364,320,287,4,41,893,-176,-80,180,35,579,-99,-14,-100,576,-20,60,-17,323,10,538,784,1289,327,108,42,-56,-157,472,246,-287,69,332,19,246,-74,-16,-378,-1016,-16,-766,1177,10,-7,192,-93,48,-96,-391,142,314,-176,-19,773,5841,10,-142,9870,-109,-50,-259,-950,-41,99,257,8791,217,80,-2,-171,120,-160,151,-84,69,201,84,822,-203,41,1506,211,-115,297,1850,26,-151,13158,109,-250,367,277,192,146,315,32,108,299,-250,776,-247,182,-143,-240,137,51,-32,8,913,308,77,216,1125,1332,26,-173,-1526,1187,-754,-139,-16,-94,23,-474,103,252,5070,7,-151,398,31,-483,72,35,14,-83,74,-7,-103,32,191,-7,-85,21110,96,24142,20811,17342,-72,-19,-17,-136,-274,191,456,5130,-5,-60,3159,-60,281,-422,183,-149,83,1048,-78,-80,-38,146,520,51,118,444,-509,-886,315,-160,825,-161,-13,292,6617,69,1562,-56,137,38,197,57,504,1108,-31,-265,-760,-302,-259,100,886,-169,447,638,932,268,819,889,274,492,275,699,295,169,327,292,128,415,182,169,47,6777,-23,23279,609,45,-66,541,-455,5,120,203,-72,71,14,11,-11,194,158,4,-13,35,247,8,-109,-84,191,-19,-77,326,1403,25,74,210,3959,-87,81,20,-278,37,19,59,157,103,502,140,-326,57,124,-235,195,-111,34,456,-81,-192,-93,75,11,3537,-72,329,88,72,2189,401,-361,-123,195,-136,278,1695,1654,167,102,213,-189,17,54,102,-41,158,66,512,2570,-1058,293,87,13,-25,4112,515,10306,1316,-363,4834,318,35,-57,-340,-429,222,-465,151,80,2,189,354,87,-114,-74,9668,32,-126,167,-180,315,1307,237,17,474,2182,10,-133,4247,1067,455,-1,265,-146,13,1420,638,96,1559,-26,155,351,358,299,1406,235,426,308,-97,97,-97,62,-7,275,152,680,511,123,-54,295,45,2840,603,117,203,280,160,177,2996,63,57,305,-47,-87,447,123,2019,7,-38,19,50,-42,468,246,557,60,441,136,-109,-53,388,-109,450,-75,-81,105,13,-160,336,136,53,91,-189,19,-16,-11,-277,763,189,72,-8,-97,268,-31,1350,784,-173,386,-16,-65,11,-75,597,53,469,134,19,1304,404,-22,166,128,-364,-809,-128,-81,-137,-111,-29,174,-5,53,329,152,60,-360,-20,185,80,655,302,-166,-34,45,-8,96,16,57,48,22885,4434,695,-140,-42,28,-4,111,169,-91,74,241,-1,139,-40,35,142,-219,1393,163,-194,-35,2487,-44,-53,1,-133,180,1169,-35,652,256,505,-50,389,263,-62,1323,219,404,1329,-97,45,10,-182,25,763,-232,338,128,97,45,450,-59,265,311,10,-37,-48,-151,447,-214,94,324,521,28,11797,-847,1513,203,-53,231,16,1280,299,88,228,-655,85,394,56,28,-59,-45,535,-13,1049,1,452,-84,34,475,840,2208,2858,195,-47,-32,149,-94,-124,-7,-11,139,78,16,584,-163,155,37,211,25,225,40,-346,54,-173,1120,211,-40,-241,179,2425,26,858,-213,-68,545,-111,-188,465,19,-355,63,-77,71,60,170,34,-650,-112,6945,-152,44,555,-80,340,263,383,29,235,340,20,-1065,177,311,263,-96,40,394,169,-26,-74,781,-11,5,21235,369,203,-106,-120,63,423,19,314,235,308,54,-154,721,392,-211,652,20,-880,-48,-177,-152,-263,293,-194,-80,-134,2518,339,-38,35,13567,535,8,117,11,-19,-176,-185,-105,20,2632,-100,-11,-38,532,2306,120,345,1016,315,29,-213,32,90,-217,197,173,498,197,526,229,-169,664,-177,1698,-1,664,-213,232,484,1392,45,269,-72,-214,1937,496,-100,231,80,142,-34,-84,-59,299,389,428,-85,575,-22,151,157,47,1532,5600,232,-128,93,-398,-53,352,1291,118,62,474,-62,-32,257,4,308,50,195,62,306,1062,20,-231,-174,-66,7762,584,1059,-292,920,2308,409,309,-45,-34,146,232,94,63,889,169,112,-19,-57,-176,216,-154,146,330,-133,951,83,120,-148,1420,308,-31,-32,2665,956,228,-155,62,121,198,1452,422,-262,963,-188,-1,169,308,262,395,137,-200,-13,217,72,20,-126,-75,437,207,210,5,216,438,-32,-933,22,-29,-35,35,84,249,56,437,618,117,124,143,452,-25,51,60,10,713,-94,60,-16,-136,-194,-44,102,-198,216,-100,45,213,1312,68,363,22,80,1018,-63,2793,134,263,343,315,-8,111,309,106,56,-40,2075,-167,-130,32,254,225,226,-305,597,20,-14,57,-35,177,94,94,404,272,908,81,88,128,23,176,-100,-31,142,-2,10272,194,-31,-216,-11,-11,109,118,1221,128,-311,-54,133,65,-109,-28,-62,-13,-51,7,137,54,-59,1312,-80,458,-20,-72,-381,-71,40,163,-321,66,-68,-309,865,37,74,274,-818,-5,4,-68,87,247,103,318,41,-140,-130,1101,-152,-97,339,824,502,-34,-90,171,133,63,704,-204,-75,-44,268,-22,-118,127,-16,23,-176,130,50,209,4447,395,360,4,1064,216,94,22,29,2068,-32,419,272,-238,305,793,-557,394,-674,136,180,163,85,-72,511,-133,57,465,-220,71,198,126,-38,-91,94,-13,-10,148,320,47,315,-91,831,53,529,11999,238,-84,2431,-155,595,357,87,50,146,-32,346,-106,54,-26,-31,-35,1125,-106,391,106,-102,-10,-772,207,354,822,260,-8,-297,-59,802,114,911,-78,584,63,-51,2222,-53,-47,72,-91,87,167,-115,134,137,0,-1518,-97,42,37,-151,139,314,1393,-358,-333,-7,253,-263,-16,-90,105,26,263,-23,265,296,-171,263,-35,268,173,613,45,134,570,2019,772,103,422,-50,-51,11272,133,3122,-260,-563,1156,635,83,47,45,452,-217,246,201,-60,-83,637,179,63,81,-130,-10,210,1340,32,85,256,93,-72,5342,12656,12200,183,-44,32,126,68,10,674,-56,-59,47,166,-318,-1012,-719,-428,-176,-1288,78,-117,-38,237,62,22,96,797,423,146,250,48,302,191,84,176,232,401,1206,-59,-121,16400,24747,15594,9357,13352,22548,6067,733,2911,186,-126,373,59,256,545,56,75,-357,-19,103,-213,-106,186,247,-34,32,-124,354,78,80,75,578,370,-62,982,-100,845,115,-17,-42,26,-87,191,13,-243,54,84,-254,158,195,-85,376,601,-14,106,-155,182,425,507,-241,105,68,-421,173,11,185,561,31,25,131,320,56,62,-34,149,-60,222,-26,-81,20,-25,-11,200,164,74,-103,-13,-289,708,50,23,195,195,223,-179,118,1025,339,97,-111,-37,274,7,189,284,-25,346,-88,-13,542,413,-152,1964,-29,84,418,14,170,320,655,75,83,566,-38,2,-123,-17,-57,367,57,-5,11,324,-87,600,50,253,1400,321,613,-38,57,189,225,-121,837,62,-103,51,41,456,85,226,34,234,200,6365,-10,-93,796,-26,-152,38,22,84,120,-128,681,154,-88,-161,-131,35,-103,-96,-17,252,102,56,-179,-26,336,16,-97,434,-25,2,-66,-42,-179,-26,373,-137,423,115,-444,403,167,361,834,-134,867,-78,7,5,3297,-194,117,111,183,-62,211,-219,-13,41,640,-149,2342,-173,3528,182,263,275,252,-1,-25,54,-38,-10,180,47,-189,19,366,127,330,982,-944,-767,-911,-1228,105,222,1919,152,-83,-7,-66,94,-37,94,646,152,16,-22,142,373,609,2,2345,-42,-274,610,-87,477,91,529,160,100,-317,-22,320,802,111,-103,121,-11,-19,118,418,378,14,852,-124,-7,-91,-16,241,-28,300,229,-136,20,-830,217,29,10,-169,-87,552,-2,-63,495,-63,-78,-40,-62,-197,788,376,164,916,1187,695,2260,85,25,850,-456,170,323,-100,114,28,896,5,-23,32,-74,105,-498,627,1618,169,505,351,-235,10,75,20,1953,161,-401,-80,152,1282,-31,-188,-25,809,724,180,237,-167,-66,47,-289,-45,-16,-88,403,66,16,48,468,289,109,137,91,-498,-717,936,142,438,201,-32,-62,123,305,-47,498,68,338,1264,186,423,1572,444,-7,-16,-260,97,-56,-68,225,-112,342,203,151,-37,25,-88,148,309,902,34,-161,579,56,81,317,-109,177,-44,0,93,-44,72,566,266,177,-37,121,22,204,44,487,-176,154,524,-166,10,53,-87,53,478,167,2864,223,72,-35,57,74,778,495,996,217,588,-71,163,-4,1881,-22,-28,93,-87,260,1595,124,-65,421,974,-88,-29,115,-13,-188,130,-174,292,388,148,160,72,388,118,742,-146,606,-16,724,-567,-34,-19,929,284,182,254,729,109,-561,-477,136,139,-323,518,4,53,767,268,155,-59,-99,466,23,100,128,166,-7,-106,438,292,1,624,197,-4,194,16798,-72,687,-152,163,131,188,-216,41,-136,-234,1366,29,-59,296,345,44,591,630,203,117,-96,372,85,1534,13,28,807,166,62,9766,75,358,744,984,329,730,2827,10,1027,-103,971,53,102,115,179,-17,-19,-74,-818,490,630,-97,-114,-32,-45,453,1767,131,177,137,879,57,26,22,198,-234,-59,-75,226,117,978,40,558,-253,-41,96,-22,-8,-65,26,127,25,1074,94,-5,105,114,-62,31,201,2,41,167,-130,2,164,641,1132,1334,90,588,312,16,-529,51,-169,-19,219,-26,449,-462,1445,-228,133,26,16,53,1395,-2,-28,421,-35,109,-17,-102,495,692,490,115,45,127,216,20,265,-41,152,406,10681,567,174,57,-1,201,-75,-19,209,333,2976,-131,483,163,-65,1168,20,163,10,-17,1,-97,-8,726,249,-72,152,195,385,-308,-170,268,-16,134,-71,-169,-286,-108,-32,-91,-234,588,333,120,-100,44,206,-97,619,-118,-29,-51,-16,-22,8,272,2016,143,538,-25,-93,-17,223,254,-526,1175,-124,170,-7,2108,143,-51,-134,-71,19,-183,-244,-17,349,127,200,-84,188,557,50,856,131,1025,-69,57,987,-2,-32,56,8,-185,-121,-56,118,164,593,34,63,44,-69,228,931,-102,590,225,1381,-118,23,271,137,342,-19,133,81,-16,-114,164,358,274,81,-45,-483,47,152,-56,47,664,-72,477,554,-662,4,16,8,124,956,-20,600,-226,62,523,32,84,300,-53,173,48,83,373,-99,254,13,-62,-44,1461,47,-81,391,0,-123,819,51,170,42,1082,320,-60,42,48,217,50,373,330,-96,-59,4,788,444,429,-290,-28,650,538,-477,1114,-34,1470,1,315,-77,-118,56,206,-312,-97,60,223,65,-5,5,440,782,243,320,166,512,2020,1392,108,97,600,63,108,53,383,-237,-155,-40,-63,-7,-38,243,-4,28,148,2376,-217,-444,28,-2,-37,238,-44,2637,-56,-85,317,180,-32,366,289,346,834,216,-164,633,-197,-72,-13,357,277,14,-272,117,0,378,-109,806,51,195,346,609,-22,375,329,1415,25,128,-232,114,8026,366,1332,115,-191,78,146,2254,284,416,-136,200,475,22,782,41,51,209,203,-317,13,25,-158,-8,-10,44,-97,80,376,271,231,-87,-72,-25,2,84,532,1102,35,60,604,203,81,-29,71,143,468,257,-59,60,83,541,-88,1048,274,-91,-20,106,-48,601,40,48,118,22,68,-19,-16,-194,-85,-75,72,152,530,128,-117,-77,51,-41,189,-134,590,281,-100,-200,-372,56,-87,-90,-45,53,-25,90,-241,106,1335,179,495,873,214,441,-2,354,102,99,160,1059,97,-72,51,670,-56,75,-397,2,-570,80,102,-109,-66,56,54,13,-249,-293,352,127,2389,66,152,-317,115,56,-423,-133,888,-5,-34,-80,-75,803,1,381,163,216,17,102,-38,216,191,-47,170,109,226,315,428,-5,133,-766,456,496,186,265,-7,-11,-41,213,358,-28,-62,161,446,194,97,53,62,-14,-99,2583,-47,802,-13,453,1366,490,794,66,108,-57,80,635,-207,-416,93,-68,-40,-88,-198,51,216,683,5,1267,34,26,437,363,443,176,189,115,638,62,468,99,366,-7,441,5,146,80,7,-118,3205,44,63,71,57,367,-87,-244,-17,22,701,-29,484,-96,281,42,111,-13,-78,524,378,-31,4033,342,-121,100,595,-71,20,-51,827,1313,1762,126,484,3386,339,-247,5261,115,-136,-220,-375,10,201,28,56,-22,120,443,-123,117,698,-56,-88,1294,74,75,-72,1654,88,2913,-278,348,8,96,-286,-35,24948,-126,60,-17,-249,-83,-66,136,407,177,11,1844,-31,1085,22,-78,-223,532,-57,462,-8,-1,173,575,66,6806,-459,21760,606,541,-25,295,-56,260,128,1105,1239,-23,-111,14,-106,-56,90,339,272,1369,-40,240,-862,-293,47,-231,1529,85,-97,394,7,-72,846,-653,643,84,120,99,-56,-50,80,57,170,40,250,20,-209,-130,-45,24096,-74,-137,137,469,200,1454,90,31,631,-23,17,62,-80,-274,-151,191,31,-7,26,274,999,-124,75,5188,254,123,34,398,-426,-163,-84,332,306,-151,309,1743,155,880,-284,487,508,4662,-4,2300,-154,57,195,112,238,1397,372,-330,1,-80,544,38,-44,383,-388,183,2535,-91,-94,128,-32,2530,383,-53,-91,35,4084,247,-180,468,1343,112,1059,-66,2668,-197,158,13,17469,-62,68,18750,2195,-69,1731,63,-207,449,2471,72,733,160,123,-171,-824,93,-66,220,538,155,74,-277,24754,-102,17,699,109,0,185,-29,-53,-278,35,9384,1516,-87,-59,220,-131,-72,-29,180,-355,-361,29,2,-226,41,-128,-163,-320,-155,-1,378,266,434,220,131,164,-4,66,-45,169,852,-84,6693,831,-29,-60,7301,97,-4,-154,11,-600,-105,10202,171,53,-149,-139,10,-464,41,397,53,-14,400,-115,16,-38,20,-60,54,332,137,348,213,35,-53,99,716,-38,16359,1971,139,-289,351,-109,15950,163,652,77,62,1667,2976,-31,53,140,75,358,-37,22725,9689,-146,-56,-62,177,1094,478,333,265,-274,5857,-103,-131,-130,214,179,-75,302,3394,44,-268,-37,22,-158,696,-74,121,78,5420,634,557,103,-31,40,137,-48,4,105,-254,-2,581,124,-44,1105,3294,733,1094,-139,152,-177,2616,3498,197,-60,62,4,5,-19,-120,289,-83,88,338,-220,-7,77,72,152,1002,34,90,616,19,364,2010,336,354,361,14902,3092,-16,-160,97,262,-69,14,-71,704,57,287,19410,53,329,57,-57,-20,94,348,999,392,72,-115,213,289,667,281,641,836,-229,-157,25,10279,151,-41,1,-63,19,-35,177,38,20,-7,10,28,315,269,10,-7,139,120,-109,-198,-136,-97,447,360,83,406,2947,28,332,-167,96,-50,100,10,219,449,2115,59,229,-51,157,-53,15050,-509,-984,-130,109,17,40,578,-96,9192,-158,10,63,57,1719,97,302,16,484,97,453,0,69,11,-170,-131,3412,26,16354,7864,-63,2982,1942,117,449,747,815,346,4020,403,51,668,-54,-65,1107,-42,-741,419,171,157,2100,186,-60,349,-88,-198,5399,367,4374,42,2517,512,207,-57,-47,-23,544,171,-241,-59,514,-195,495,14617,-189,-34,78,-111,932,87,1046,1236,252,213,351,17,169,-62,733,544,782,3626,972,-10,-28,37,7,809,314,77,358,126,-66,329,382,-1,760,-83,37,472,1713,-44,94,214,26,84,-106,330,262,66,-51,533,419,-37,-68,-139,44,416,800,302,108,587,621,-26,-44,-31,269,16,-74,93,862,102,-31,-228,419,62,53,-88,4849,-103,-68,-289,-51,-100,120,180,-177,105,200,-152,1239,-87,48,-102,-5,1936,253,486,45,-57,12510,391,-502,-213,-149,-105,652,40,-69,173,529,-40,26,216,93,177,-51,438,850,941,895,-180,293,50,169,717,635,1102,20213,324,6690,300,105,109,244,431,78,94,-124,-275,-93,-75,4,886,13,35,72,-60,-19,-145,327,-117,-23,913,398,143,7212,19,871,2222,-124,0,59,-103,111,-51,194,99,573,-29,20,1154,44,223,-228,340,170,-57,53,217,-228,-93,219,389,157,5,182,-37,806,-720,4,188,-177,87,59,26,48,-234,-26,803,778,130,-72,96,-2,343,913,241,352,48,194,-108,-131,-209,50,219,1178,-17,446,360,-148,-60,11,41,-20,93,-106,-54,195,8,827,-140,-277,289,329,78,38,29,151,1143,185,615,-31,-407,373,87,332,51,247,0,383,343,-161,-94,-197,143,-37,444,-20,240,59,-41,-62,-74,-173,85,1309,121,1439,-209,609,-106,220,1058,-1,47,389,289,88,146,134,275,-155,72,326,8,361,-31,721,-257,-203,-286,-1,244,-59,1002,1037,151,-154,293,-364,25,-83,-112,17,484,501,180,-179,-139,-483,42,-28,51,-5,-85,10814,-66,610,-96,121,-72,72,-152,-83,521,416,876,11,271,-45,-38,85,-137,53,66,1159,290,48,-72,120,1208,327,348,373,-65,260,-68,34,-17,219,133,-16,-395,-115,-38,83,1200,47,2,-93,535,81,260,484,191,-19,-96,-40,-87,474,5,385,613,-369,84,65,-1015,216,146,332,318,595,14,-148,-481,277,54,630,142,1526,65,-394,75,155,1264,74,259,170,-456,22,-169,22,93,174,99,22,1094,1433,-188,-112,-31,7156,1319,-29,-10,-263,-118,1242,250,-20,-180,100,-32,35,-75,-47,1414,161,-44,-62,149,-105,-65,-50,268,-256,69,-26,269,68,870,-25,114,41,0,84,472,-88,346,-146,548,188,85,60,386,971,103,-14,271,530,66,214,117,5,121,-143,23,530,-188,34,-591,-62,290,300,-35,60,22,59,169,-45,-379,266,62,84,683,53,-83,-38,0,-14,-102,-19,23,-68,16,75,-286,744,225,-56,19,203,142,290,-42,80,527,-678,157,305,-323,29,-220,-231,244,182,-127,146,213,23,348,142,16,235,66,71,-87,198,-63,-47,-50,-42,186,21749,991,-66,868,1724,32,-29,502,191,191,2,-225,45,-128,-197,-7,200,2165,-90,-1,-145,-31,293,947,160,815,29,173,-41,1135,1681,468,-72,143,7,57,-17,111,7824,441,-100,-155,-59,-56,13978,1140,7,12469,352,66,-253,-278,-56,53,-35,447,1285,53,100,226,216,-48,143,-59,890,26,-81,40,204,-171,570,364,345,-17,169,-217,155,80,191,71,3277,106,1128,-388,-118,-69,-188,-114,403,-83,127,26,453,1483,-19,195,164,-861,257,-105,-17,117,-131,-97,10,186,-1,48,-29,229,4162,890,336,892,-852,-308,870,-277,627,167,-66,505,32,17,262,974,501,867,471,535,326,157,284,1577,541,32,235,50,-378,1,-20,24114,-235,523,71,-126,148,-157,19,35,26,-182,-340,-128,-163,-1,-71,45,149,-54,-234,-38,-44,-547,25,-29,78,-34,200,-486,-60,9920,-182,231,45,-38,127,42,148,16212,4509,74,171,-63,-432,1856,727,238,271,75,776,-14,521,-48,412,-198,898,1,35,213,174,268,644,-140,-10,492,42,160,395,2,799,-231,134,40,72,1,699,320,-124,-20,518,94,492,-97,-51,50,517,-219,-17,35,108,-44,14,-20,481,-148,-272,171,-69,23,0,-87,1512,999,825,201,62,-26,23,379,10724,-4,158,309,277,-146,723,192,-103,336,62,105,1228,486,-37,-34,34,-286,-155,-22,450,-37,47,635,979,-112,-114,90,-157,195,57,398,203,-11,293,317,0,50,-10,10,-19,148,-266,300,935,72,-283,-20,686,22,-139,161,126,1015,3074,-17,91,-211,283,143,14,91,100,1,-146,-87,65,65,25,203,-32,23,-10,-53,-62,-53,287,340,-22,346,191,262,-25,-188,90,11,-65,-28,-35,188,624,71,232,203,201,69,-53,207,8,253,493,83,595,246,87,66,93,167,35,-44,96,-7,-78,-54,487,-204,4,37,68,118,41,-41,47,650,-11,-157,-191,203,385,17,-17,229,26,51,45,-102,-2,2148,50,191,148,56,5995,277,-74,-85,-57,25,7,28,-80,-174,-295,-450,232,234,1199,62,-78,-2,45,80,-2,281,1141,145,-29,253,10,-19,1463,109,281,-117,-118,85,323,77,-14,1313,182,-32,-91,-120,-34,68,-100,-71,-63,93,419,-37,-360,3423,105,-74,-29,-612,1314,6549,-51,-29,28,-68,-17,13,-200,-185,-72,541,57,-83,-23,2160,108,1181,-93,283,94,-23,-90,-100,91,1092,88,228,-252,-827,29,62,-2,11,173,292,391,618,613,56,85,115,-676,538,-38,1,2266,-35,53,71,44,194,412,324,468,192,13750,232,-63,-42,364,-41,26,314,-26,45,32,-17,68,40,37,-81,627,1728,-19,-177,-303,-1,62,1022,-35,-188,-78,11,90,134,123,1749,120,-7,-26,216,-260,-69,376,-133,-50,-1,103,-388,315,111,-77,581,-23,-145,72,-1,469,226,-318,284,-87,-547,-102,1845,-84,-99,44,1488,741,4,-188,566,429,235,194,-69,760,360,453,1842,-628,484,16,-56,4088,-44,154,7,351,-751,35402,-315,557,-7,189,25,35,145,0,582,11,-23,-68,210,461,1,2603,321,1620,211,342,-34,-32,266,163,17,-140,-80,-163,121,-60,47,-916,-613,-376,957,161,-348,-392,-136,2469,100,5,-45,83,342,-13,-50,91,-664,286,-607,-407,-139,-179,438,2197,340,-97,-345,3190,13,27982,15447,-383,210,-120,1338,5065,1524,25,68,109,1098,-243,88,28,134,-50,849,17487,18675,94,-65,203,88,139,-244,14,100,69,352,57,1307,176,-32,-126,16,-333,-188,406,-214,-41,69,2,48,-492,671,173,-83,-4,-50,143,729,-81,17,51,-10,-1,-407,-124,-552,-127,249,3686,91,412,369,32,108,290,730,-151,211,200,-93,-31,-90,241,-74,-133,8,-66,-237,-180,20,265,395,3040,8408,3393,8119,-425,-74,7,123,-65,8,566,-201,-8,-188,-62,-42,314,315,180,177,114,87,-117,-247,136,1948,-44,450,-38,166,158,108,-38,-11,5200,-114,-41,-2,355,-862,84,-345,182,13,14,60,68,-47,74,326,615,154,259,106,100,136,60,56,-111,-20,-65,-1427,209,243,419,192,93,-358,597,140,-99,51,-361,-243,570,701,913,661,44,188,-231,0,-262,292,45,0,544,99,721,241,275,443,-124,-200,760,105,14,2,314,-612,-183,372,-509,-167,-77,2,130,-34,-375,635,114,269,102,-514,-231,-381,17,-355,164,228,-741,-44,28,-201,-268,-1,74,19391,455,-84,22256,65,-35,-60,-173,793,1599,521,-1120,1098,176,5,19321,2323,2128,-53,920,13,71,51,-69,41,50,126,65,-81,-450,-329,-88,459,1395,53,-214,708,443,57,-1,-257,31,308,32,-206,-91,-42,-1283,-211,-90,241,111,-48,4,38,-87,274,465,-646,217,126,656,757,-17,176,-83,942,578,-20,421,-118,3153,1942,601,22621,19982,-48,40,66,-300,-78,59,240,-38,4287,4,-127,-42,-16,189,206,44,-637,191,-148,-286,-72,44,66,327,649,42,366,19042,292,16,-10,84,-38,20,34,19,87,51,-198,-585,-20,1719,289,182,429,-87,-145,-77,1094,-191,5345,379,1,-186,-71,-566,-14,54,-14,3386,108,-19,1970,-128,-78,85,44,-13,295,-271,-163,-22,204,423,71,163,263,109,480,51,-114,464,-109,140,53,62,-22,37,942,109,486,619,13,-130,-207,498,-120,293,-756,-160,-63,-348,2,41,787,-211,575,247,137,-78,-77,78,146,-25,-50,-8,-11,121,-74,1,177,554,-130,638,293,1151,-105,-51,357,407,-78,5,220,216,128,486,-59,-60,278,-23,-54,-825,90,154,-85,169,-616,-275,-329,-112,-216,305,16,-348,-250,-300,151,-747,-66,-386,-19,-533,1798,180,81,210,97,106,342,19354,191,154,653,23,106,-518,-209,705,-88,137,5179,34,19318,29,-41,13561,-65,23,-41,-348,-53,695,-16,1406,-66,335,259,200,68,20,91,109,16,5,-143,-618,378,400,465,-28,7027,-53,-90,379,-109,-133,409,182,-124,157,-188,-1,-112,232,-25,615,2305,9855,-108,-217,-16,-40,0,35,1731,308,-63,978,6275,45,2477,-105,-72,3737,62,47,-133,-511,1402,-170,290,-71,37,-207,461,-123,-364,-90,670,-48,441,391,253,228,-11,217,45,-243,-195,684,609,247,-60,35,54,1965,2712,-54,-297,53,5,166,710,54,1249,228,804,-340,-142,211,26,78,120,299,177,-336,305,48,14,-526,-170,514,-17,-2,465,678,126,-41,-10,28,35,373,594,-174,-57,355,10482,-54,456,25,-206,91,-366,225,8201,173,26,-23,550,856,78,-71,252,320,160,1196,31,106,274,211,-103,-10,-63,96,91,63,1611,327,1042,278,-569,-121,-75,653,-1,31,14,-48,-4,-14,397,60,-65,108,-34,-265,26,766,-166,640,1463,120,126,-2,128,-75,266,-177,2994,-56,105,244,68,450,-123,-45,-100,171,-207,7525,317,-5,186,-48,28,876,303,217,-114,-65,646,-171,839,84,22,238,34,-69,78,-131,367,136,929,-48,613,443,816,-10,56,35,-102,-37,-84,630,-53,333,633,868,508,690,263,-278,-290,108,-173,-8,-386,-581,50,11,94,197,169,747,20,201,234,-53,219,14,105,145,8,51,209,-431,426,29,15477,7289,-167,173,155,928,143,17966,47,-13,-81,7,-303,-136,200,779,17,509,271,134,174,130,-90,-84,56,40,-85,-106,-99,455,62,-102,-56,-60,157,-164,225,323,-90,102,335,-120,7,25,68,-164,-17,-186,-253,183,-265,-54,131,386,-561,60,-314,62,750,662,-226,88,-203,-83,136,-118,81,302,830,-11,837,724,548,-103,-1015,25,-25,-87,88,-465,1939,29,121,81,-91,-60,-225,-20,130,-544,-72,597,349,-83,573,-314,44,-53,25,63,229,429,-91,102,548,1402,389,17,-5,-42,136,373,-20,75,191,-335,348,12249,398,-7,-106,53,235,-11,88,1183,23,223,456,1228,-78,-607,160,206,-134,152,48,-108,94,864,238,542,10,-40,32,-47,-40,229,-14,-29,-450,-26,-140,191,169,2824,2094,75,112,1043,111,4861,54,2,180,-953,105,29,1062,126,747,-77,234,102,-189,-332,-271,-80,74,1538,-1,16,164,22,-140,-13,120,32,504,-91,-495,-234,225,-200,-259,-120,-97,-69,127,17,-10,188,210,28,-53,-551,28,-174,929,126,-225,-441,495,3283,-53,74,-164,867,638,280,232,1326,-361,-121,177,287,44,42,588,56,-72,88,293,37,2,668,201,-284,-87,-91,-44,717,-78,-355,-1,1934,-1384,383,-88,-1964,-1098,66,788,1076,324,-1862,-306,-173,-441,-330,29,-100,-284,222,260,38,1021,209,268,198,-90,1,1384,191,16922,1839,-809,2154,-7,23,-100,87,932,174,-905,-1965,-25,474,-48,-886,2966,44,-332,560,-572,-121,-72,3033,-118,-37,124,544,231,2518,1374,-32,1138,244,-102,339,3746,25,99,-88,1350,37,11581,-563,-1534,-2308,-9619,-917,142,713,1964,-5,-26,633,-275,-48,392,1780,8570,8312,60,222,-23,60,5193,169,1286,-84,126,40,69,-192,1424,-26,154,1529,455,133,-4,71,330,529,1028,57,4557,-148,210,20,-385,44,84,868,382,35,229,-100,216,-158,151,-54,-11,-521,-309,41,169,579,296,252,504,-20,-207,-302,-97,364,-45,185,131,-14,22,34,-246,72,151,295,1955,751,4635,-109,14537,-186,1,32,56,29,389,-68,1,-336,114,72,-35,1495,158,109,-160,-51,464,-37,321,37,-219,-14,170,474,-28,154,74,99,31,13,90,-99,-289,170,630,78,-28,404,59,-246,-87,504,-53,-14,63,312,-20,336,74,133,163,-252,-139,71,2140,-4,-45,32,185,7728,-40,-11,343,-54,53,164,10616,37,268,-167,-4,140,75,195,-1,69,41,-16,1165,812,-192,-106,157,-35,5,154,220,741,1507,-5,123,-60,90,-38,-53,-20,1160,-182,7,283,14,78,51,-269,4,713,167,-14,-72,-741,1334,342,158,180,16,145,-191,-180,1,-155,22,716,45,226,2472,1025,394,-50,211,-969,594,-97,157,-121,-22,23,41,-253,262,-123,54,295,23,-118,7,292,283,-5,183,-20,450,-31,329,315,-120,803,35,320,3065,542,-197,180,687,45,-62,-99,336,-160,-363,11040,105,176,2916,-77,-50,5228,5485,1131,-587,-44,152,335,-338,-197,-452,-180,-29,225,11,2644,-11,896,97,-189,385,824,1974,157,123,-48,330,554,744,257,90,-5,25,-75,-1105,10032,-118,57,1549,-83,111,-42,-496,-615,-160,-542,-329,68,-223,-431,-197,-93,364,254,564,191,-280,171,295,213,1119,20648,21288,861,60,137,13668,14143,211,6035,-204,140,210,45,109,32,53,179,254,157,195,186,-71,-266,1691,180,690,-142,249,-220,354,-42,-100,45,-108,ALL
-187,-187,312,142,114,-148,-184,-133,12,97,-83,-375,-426,-187,23,-34,25,-171,21229,-774,-286,-54,112,-664,-1383,-208,-178,431,-44,-78,-262,-53,-2939,-1534,-1573,-1365,77,341,-115,-238,12,16760,14799,17467,10761,15420,17384,140,-109,89,15215,12263,190,546,53,131,66,-399,-52,472,249,585,202,161,275,360,1604,197,383,-355,-872,258,-297,-444,148,54,139,191,781,86,210,359,40,-216,30,185,-20,730,439,63,849,148,930,489,216,-93,-81,127,161,-57,110,-351,518,-14,-533,35,2714,411,-840,496,-264,4,222,267,-1100,-285,87,-54,-131,-242,-98,-353,-205,834,-57,-521,145,-144,221,954,392,-189,17,-64,-149,404,-74,546,781,623,-171,148,74,365,204,715,224,477,36,-109,276,208,253,321,728,206,1450,-188,959,-108,872,217,1071,196,348,72,195,466,839,309,1181,19,138,314,-35,151,281,83,677,184,979,193,-103,12,148,-19,111,-292,-1058,-17,1874,103,-85,38,705,1953,234,149,-387,1157,-3,273,252,241,111,51,143,1450,2037,756,38,-787,-37,-98,6524,217,561,1992,-195,1633,621,-110,61,-99,-35,15098,-75,997,711,-63,-40,133,550,372,18,-100,111,813,2007,442,3260,499,2436,-37,174,-309,94,137,306,284,-155,669,534,129,527,-431,109,81,844,-37,2123,1223,-94,-276,63,-150,-27,-1008,-129,40,0,586,709,-125,1684,378,196,-121,-291,8,-111,829,4853,47,-202,-77,150,403,1277,-100,18328,1520,1800,-31,1469,501,453,212,987,419,-128,104,157,108,370,-4,82,1902,138,75,-182,376,-184,156,535,-65,184,47,25,-20,386,1059,1314,1792,137,31,256,1658,256,114,1262,2759,482,108,29,63,48,189,1122,417,95,575,1087,-38,-88,-46,1058,70,63,490,358,98,5868,166,170,58,844,-12,144,-7,-566,519,54,1479,34,132,97,1783,759,766,1166,-132,123,105,1491,532,142,341,1006,163,35,-23,-155,1706,770,1161,-512,301,408,-244,-87,4,196,-142,92,391,8,71,221,410,318,431,789,136,338,300,-171,-513,81,-9,585,1826,134,-29,239,120,163,256,-35,-21,9,105,201,385,204,126,606,59,208,13,1071,2,-258,31,306,206,578,664,360,200,1268,13,327,43,-19,-69,99,-187,153,992,1718,-13,1947,225,-172,-559,1160,-85,172,-92,142,54,658,1988,-340,-18,-210,106,385,215,83,4,20,-24,212,-144,219,32,-136,189,266,-227,499,347,323,541,213,185,43,201,-8,132,194,-195,13,165,346,205,-65,649,127,-89,-74,1223,-149,1502,772,222,1943,249,-268,51,291,-9,-109,-194,593,389,159,251,110,604,331,49,-698,388,334,-25,291,63,368,3351,342,907,378,866,-138,462,568,44,-170,-6,6037,601,217,-77,31,-336,38,-27,-49,415,131,222,1344,1503,47,-97,180,-59,63,2,10893,42,43,274,0,21328,80,-711,815,-221,19,-61,279,403,156,239,154,75,457,35,-314,850,83,1628,286,292,438,787,239,131,92,159,-172,251,-138,258,290,-75,-123,74,7,238,591,290,259,545,-600,324,136,368,-12,-222,-161,21,374,-380,-244,128,-309,276,1266,13,37,201,558,-13,139,-143,234,7,325,17,942,487,54,-121,-114,1128,-117,451,20,-70,103,8541,104,189,538,91,108,-66,72,717,222,261,103,247,14,61,103,-176,456,534,140,1661,340,2046,-119,-34,1109,213,312,437,154,1067,293,232,360,-70,-52,153,567,-302,9,-153,-274,-166,275,162,1054,310,6,246,425,-31,317,357,89,58,80,160,479,-443,-83,-359,-4,139,15,529,289,-38,598,212,228,182,533,410,-493,31,210,913,378,329,-1643,179,53,-65,65,1093,-86,142,-83,26,327,136,366,112,160,262,699,-65,-18,377,117,14236,-63,245,268,162,1341,-172,182,477,-366,-38,417,6955,259,86,-36,-129,222,-250,167,160,132,428,-178,1441,-65,69,155,2552,180,137,-119,761,580,-18,2298,-61,284,-29,-1150,-383,-642,3,825,-173,210,15,-14,1920,593,-68,-21,3640,1143,160,-99,439,-506,2621,2357,285,-48,138,-78,-55,-43,16816,408,150,2252,532,572,105,129,-44,1090,-434,-1331,249,-157,-773,-312,-907,-321,445,-201,405,251,2716,698,221,-106,55,491,572,-332,68,-7,31,-14,-115,216,347,-490,46,-81,-606,285,2024,137,-1249,13,-119,98,-770,370,444,-184,-738,-121,6,-685,7,-49,160,-280,180,-1208,653,137,218,386,3505,26575,335,163,-81,1107,-402,336,-894,9140,-200,-1464,-190,-32,64,239,772,211,17598,132,4,-143,168,286,131,81,72,-278,17030,-1596,-208,540,-120,783,20176,-6,-426,-93,296,42,97,133,-391,925,352,-102,19,77,3024,-119,606,121,26205,1979,-200,32,389,241,69,68,-244,126,128,-128,8232,-35,615,83,25,-131,549,76,-244,-17,-481,585,510,-36,397,112,238,-444,422,875,-52,-891,127,447,-89,-19,12,427,902,773,325,283,606,85,-150,-47,-74,168,-36,223,-132,26,-32,-4,272,412,-57,97,-327,510,2,829,-250,-368,19630,-839,434,-91,185,-148,-447,-142,-60,-681,-456,-468,213,12457,211,453,-317,-32,-280,-236,648,-149,-120,239,-314,308,-268,-2446,15299,647,57,-87,5727,-80,-24,-177,14464,-313,420,37,134,27,-49,-206,194,89,134,-190,313,-111,300,796,182,416,256,-664,-9,244,304,-153,-78,-13,53,-938,133,450,1590,278,478,244,81,-137,145,255,1709,217,412,272,5670,-71,355,3440,1588,-285,58,472,10380,912,547,276,1967,123,-41,69,3578,215,318,-68,291,66,306,-1,-145,174,-29,-54,155,-374,1899,731,-344,-14,178,1087,1405,178,106,496,-139,315,286,354,167,1242,1058,-66,20,6,-190,2119,191,1768,206,-77,951,-9,9625,291,8,178,-179,-24,32,-188,58,-143,252,-274,382,1169,183,445,-55,-138,-218,140,171,176,4394,197,180,61,-74,2346,37,-109,-14,208,0,87,1367,-174,66,216,-324,352,-197,287,1378,317,1296,313,272,-31,102,61,-2,-80,-71,42,-38,-176,1023,-81,-324,-64,3,-262,-106,-1938,-1276,1090,77,-185,437,-46,74,291,-400,238,-240,436,-545,139,-273,42,-412,-210,-2,-336,251,1056,-53,-773,166,-291,22116,12188,2,-168,-387,151,-20,-14,344,-69,-488,80,361,38,-83,44,293,3673,-289,119,197,-15,31,-38,1372,6,507,3889,-23,-41,88,629,121,-110,-71,710,3667,13,-9,-163,-728,-262,-108,235,1958,131,154,48,634,-105,-65,-195,2,70,-77,2151,-234,270,69,-1,459,60,-304,-100,1032,12,1568,17990,13,931,-112,89,1591,43,765,-32,238,2,293,148,-71,201,784,-315,86,-83,65,377,559,-92,343,126,-1088,559,357,1,649,1676,155,310,-1,-252,507,-146,-24,-670,43,117,261,313,2850,100,648,26,-430,132,-363,86,233,-1574,77,359,25,-18,753,692,125,-964,-156,81,1090,-29,406,-20,1,806,370,1551,239,-47,740,139,348,134,-14,176,269,1531,16473,80,846,3183,173,-13,21084,64,885,66,958,835,532,63,75,193,89,828,55,183,-139,-157,-13,120,3457,1271,-136,280,76,783,564,-646,-166,1609,44,-297,-190,647,120,-162,72,-86,-150,-57,-655,-238,4,535,-721,268,830,4885,539,533,-1,-191,31,438,53,224,519,-273,114,6723,82,-370,242,7,-176,-112,-541,269,115,-117,25,653,438,140,1073,988,110,36,210,392,-874,309,242,-97,-2,-236,-72,-145,472,393,-82,-38,120,-52,-2,136,110,361,97,1033,551,-228,82,-312,154,92,5531,223,99,375,257,81,391,63,-48,21,1059,53,349,-187,19,-709,100,-36,2,29,502,15,99,54,-17,-18,-122,-604,1548,264,78,190,15,69,91,524,19,119,-19,489,268,562,273,92,632,-138,24,270,709,116,259,157,394,-168,483,292,36,188,15,32,385,739,547,263,49,49,71,1064,139,385,13706,329,210,-89,-86,262,21,106,-15,40,92,681,770,-12,920,-157,-105,-295,76,97,318,-54,165,251,64,51,195,27,163,250,403,-145,-122,3,437,43,-13,-103,-57,-61,-235,-44,131,-269,-159,-436,-78,-187,-68,-8,-131,-354,157,-258,-74,400,8,-312,-148,161,-27,-68,52,323,952,150,-82,406,72,477,318,129,268,43,91,530,-136,-68,174,7,444,-148,-105,-174,246,13,304,0,7761,31,349,1107,869,200,261,51,-289,-301,315,283,-75,30,205,17,216,-269,-310,-190,-2258,38,-393,212,-71,-43,206,-51,38,-336,-466,261,604,-119,-34,555,9981,-52,-252,6069,-185,-69,-297,-1228,-32,7840,122,12307,301,133,71,-91,1358,-47,213,-221,47,268,34,534,-428,34,896,258,-48,216,4662,-20,-138,15244,-1,-408,193,297,155,170,284,76,-180,244,-125,2858,-456,230,-145,-337,-9,120,-30,-40,1505,97,1,156,648,1141,51,-303,-687,1075,-1648,-1461,-1062,-247,65,-505,54,87,2615,-18,-245,301,-115,-987,140,-32,3,-94,134,-26,-129,23,251,-114,-43,13661,-27,26524,19288,21999,-99,-30,-4,604,-540,149,53,5604,102,-41,2767,-146,1412,-471,189,-60,358,478,-195,323,99,161,519,-117,619,3003,-406,-648,555,-156,262,-160,60,360,7014,-53,1687,153,-35,165,142,-63,672,1229,-91,3,-970,-566,-335,-24,4389,-272,-30,676,1718,174,233,970,318,317,281,601,218,187,482,205,117,760,334,48,119,7565,208,20815,419,54,-41,-290,-658,506,25,122,51,-375,21,-36,49,423,-87,126,-52,31,132,49,176,-2,97,-31,-83,346,199,-18,-154,287,6855,234,29,170,-134,-18,87,63,-200,148,78,99,-843,-103,111,-309,229,-246,81,365,-178,-93,-213,1,58,1740,-87,258,42,61,309,1043,-564,-58,137,-267,406,1479,621,353,119,471,-202,-256,109,15,-13,114,49,250,1688,-1269,313,109,23,-34,2462,461,14190,1211,-651,3594,732,24,-116,-501,-641,155,-261,179,160,-257,154,229,657,-13,4,7919,-92,-242,213,-155,188,761,-87,-68,287,979,171,-200,6024,1811,1175,-172,95,-240,-85,525,439,202,2320,30,148,-29,500,266,589,217,157,846,-321,-103,-343,122,83,229,295,376,434,98,-60,392,217,3212,703,99,155,232,-1,241,2751,111,78,187,4,-30,369,49,4889,37,-172,117,722,-68,182,223,1110,-57,309,-60,-273,-232,257,292,527,-19,-53,883,53,-65,455,-24,329,183,-168,-54,116,-108,-99,490,279,54,-26,-166,456,-103,1275,315,-224,304,3297,47,-264,-137,580,-23,804,-2,0,1362,-37,76,-41,1379,-700,-1095,-80,-115,7,-24,-334,293,31,100,508,755,160,122,116,212,256,156,117,-268,52,1031,-351,471,83,3763,213,22485,2761,812,-88,-6,89,88,-1,-6,-65,159,157,15,229,23,17,178,-129,1062,188,-116,102,17413,-221,-364,65,-131,1053,1551,-49,552,563,404,-293,256,216,-377,614,176,-539,-208,-94,23,54,-178,-23,327,-484,334,389,270,-57,726,-148,212,291,64,-15,-23,-105,310,157,17,389,501,23,13801,-1208,1712,393,-61,331,95,1229,122,-13,211,-754,154,545,85,89,-156,-23,278,2,138,-4,340,188,19,264,1123,4443,5981,-120,-18,13,41,-310,25,12,35,153,78,0,610,-168,89,74,-202,52,100,47,-774,9,-13,1017,465,-38,-601,148,2756,134,473,-165,120,482,-127,-217,303,53,-161,97,-57,68,-52,98,-35,-823,-166,13258,-69,223,230,-136,385,380,696,-2,385,421,252,-846,149,567,196,-66,173,-41,137,-35,-92,1559,57,-25,21880,512,104,-162,-132,196,324,32,445,326,134,-10,-71,709,566,143,669,178,-415,-174,-72,-19,-37,341,-184,-12,-117,2231,386,-31,69,11786,728,51,258,3,190,-170,212,303,137,3352,142,-63,60,501,3006,139,329,340,344,103,-423,94,-27,-464,71,81,563,-85,325,189,-194,902,-234,1820,127,507,-270,35,471,1077,27,-23,-85,-477,2639,653,-167,228,6,103,-145,-3,-179,886,2882,508,691,747,-38,172,148,80,1015,7477,212,87,105,-132,42,133,330,232,100,473,-25,-35,233,-111,387,14,694,40,466,654,-55,-263,-116,-228,3104,976,902,-580,651,1477,136,1285,216,-65,82,251,200,6,855,474,252,-26,-49,-197,204,-258,65,621,-174,1195,83,591,-301,911,115,-211,103,1275,851,100,-81,99,71,304,798,241,-513,774,-202,27,42,460,257,448,190,-178,24,719,157,2,-94,-47,292,272,400,-7,236,2382,-17,-895,51,-43,-161,24,143,253,42,382,489,241,-61,0,536,0,155,15,110,340,625,24,-69,-110,-54,-8,219,-229,144,-114,-46,242,703,-23,262,-54,111,872,2,2447,425,420,453,236,111,275,477,-348,61,2,1896,-499,-92,53,456,42,12,-281,247,17,-88,72,-75,155,3,323,387,381,790,83,230,123,-72,188,-161,42,138,71,10831,48,238,-371,9,-52,15,-21,658,-72,-300,128,151,411,6,148,1283,49,-18,-36,93,-133,-127,863,53,818,-18,-81,-417,-43,60,314,-174,95,-37,-218,129,13,95,205,-949,-55,137,-151,105,-60,228,221,199,-250,-123,507,-188,-155,91,911,-165,-163,-78,238,123,60,864,-196,-112,-221,223,2,-188,610,-38,154,63,58,99,103,5542,714,387,-257,583,235,87,1432,-13,310,1,116,462,-378,562,126,-604,222,-461,320,13,766,178,-9,140,-168,80,349,-330,87,111,397,-71,-65,239,-7,95,3,194,15,249,-75,529,-54,381,4200,412,-47,1066,-346,851,530,120,8,142,-47,533,-25,281,-15,-38,191,937,-71,293,344,-72,-38,-901,412,472,970,1109,-47,-223,-261,449,168,1118,-80,1304,-46,-82,1648,-116,102,121,-40,2,38,-179,146,71,-144,-675,-358,399,-119,-112,74,823,1054,-104,-521,-65,438,-132,-122,-191,-51,142,212,-25,76,139,-206,232,-30,1196,156,479,102,128,32,1837,773,159,346,57,-306,14397,117,1599,-357,-1383,682,3243,68,-4,14,204,-149,725,-13,-112,13,385,12,-9,-95,-286,27,289,1887,52,109,-60,46,210,1773,16121,16239,278,-14,172,104,26,17,714,29,-17,24,53,-308,-1698,-1423,-843,-985,-2090,-307,-163,263,174,-49,6,106,447,585,60,195,-47,506,-6,9,119,206,246,623,-31,-195,13034,23889,22210,16864,17778,21184,5967,867,1683,360,-302,569,239,119,612,165,160,-353,-306,245,106,-185,126,485,-26,189,-129,304,174,196,138,519,140,43,852,-70,121,207,52,-55,-78,-127,302,4,-112,445,406,185,185,157,-121,381,559,-162,47,-246,343,166,568,-174,32,652,-100,154,217,128,572,121,162,92,335,91,74,137,1,-80,77,-3,-57,-37,15,23,242,292,95,-187,109,-307,291,57,105,210,279,207,-386,61,928,238,46,-126,-706,222,-145,47,315,-52,247,-52,-34,1036,578,-346,739,-89,303,646,26,86,440,358,85,182,1028,58,-48,-180,91,-137,357,61,143,-91,161,-81,77,53,363,1338,672,1208,120,18,129,-40,-134,229,132,-232,1,-100,374,386,102,26,119,225,6627,-24,-2,245,-89,-163,44,8,8,151,-72,558,149,-21,-280,229,77,-47,-53,-94,188,55,-31,-242,-189,370,60,-183,410,-59,-74,76,-18,-218,-71,540,14,567,176,-508,30,394,330,461,-34,483,-81,-109,-18,2548,-6,221,76,215,17,37,-270,-31,171,685,-176,506,143,2012,-140,159,669,235,114,-12,87,253,32,148,342,-187,128,343,165,313,-2,-825,-629,-872,-660,-122,140,1864,320,-48,23,7,97,168,103,336,-609,29,-78,128,607,680,159,1407,-133,-314,383,-86,720,32,438,-46,-710,-448,92,751,694,157,-278,102,-100,-6,136,276,216,275,1275,-404,88,-51,-139,195,-54,415,-3,-234,291,-1422,132,-19,15,-255,-122,27,-38,-46,58,-146,-167,-46,-184,-353,907,564,477,151,1190,626,460,108,3,823,-432,57,677,-71,144,-71,298,-72,29,156,-24,70,-602,711,1683,154,410,385,-97,290,125,6,2708,283,-965,-59,34,1226,40,-144,-69,567,929,461,251,-134,-21,-71,-403,-91,-15,-12,591,91,-6,-121,499,668,431,99,116,-583,-733,979,-32,146,200,-112,-37,-134,310,32,200,-8,165,757,123,310,2013,403,59,-10,-85,-13,-58,78,93,-159,361,14,-88,-31,-138,-293,542,476,798,119,-287,364,189,71,168,-121,78,-31,182,-134,-315,205,869,315,-170,19,156,-34,222,41,631,-285,136,587,-87,-12,108,-110,54,188,142,2445,85,2952,-32,83,572,465,761,1011,153,708,-116,144,-29,1683,-30,57,-17,14,448,1662,-24,-60,1322,726,-64,-27,244,25,-296,174,-213,621,663,202,188,44,212,180,426,-414,423,-223,464,-630,49,-99,331,297,392,77,485,-167,-427,-359,114,134,-764,983,-225,-12,627,257,216,-121,-127,406,93,197,216,-172,393,-134,541,219,-19,685,249,14,15,8897,-131,432,-466,389,200,470,-341,236,-23,-451,1275,55,-116,218,376,-7,575,505,242,26,-172,519,136,1809,-15,26,714,49,-38,11375,103,304,663,643,394,844,1360,-34,596,10,819,-91,612,77,281,-82,1662,210,-1026,740,636,-217,1,-41,-30,576,1399,117,51,219,414,24,-54,65,346,-524,-47,-7,535,-327,912,-185,1190,-272,111,250,132,129,-122,-275,810,48,1401,140,26,81,111,162,315,125,-48,116,76,-43,-57,161,440,938,664,173,-43,383,-215,-651,-61,14,77,256,-160,845,-1028,1660,0,63,65,178,31,1243,32,4,750,-35,88,-44,49,382,417,425,14,63,133,72,-46,157,-20,111,327,14886,710,674,59,-7,236,-78,40,151,212,109,-123,60,280,-92,934,30,99,-14,17,85,-47,222,1953,139,142,165,293,432,-603,-121,314,-63,55,-83,201,-361,-109,-1082,-176,-346,1081,20,17,-145,23,549,38,391,4,-26,44,43,-43,-38,665,1392,-86,98,-106,81,-46,229,298,-555,1135,-307,20,69,4060,-182,12,-103,-51,14,-323,-227,-63,312,225,334,-117,180,716,-12,2233,-115,1034,-4,-40,862,48,4,110,8,-295,-159,37,70,732,649,40,128,23,-63,364,562,-15,782,590,1488,44,159,204,156,309,-9,140,206,-9,-146,223,426,121,106,51,-218,83,97,-149,0,730,71,652,900,-692,-1,91,121,-109,581,77,144,-207,157,320,-75,228,200,-145,-54,-78,48,382,-213,202,518,-25,-41,1890,159,-70,479,465,-165,493,-117,219,59,728,253,-29,19,74,138,137,348,427,-72,25,-77,898,202,380,-489,-91,635,95,154,584,20,1039,-6,246,-71,-255,41,172,-213,-26,71,-193,15,171,27,382,669,149,78,334,315,2267,787,8,-8,624,52,196,2,15,-303,-104,450,-70,0,-72,160,-9,55,166,709,-317,-699,-53,85,-7,207,-15,2793,385,-9,182,150,-21,307,410,117,710,44,-247,179,-61,-13,14,102,302,60,-93,296,464,335,-196,478,40,194,184,595,171,388,156,1083,-20,-72,-154,215,17343,976,1337,57,-293,-236,-128,2298,52,886,-256,174,313,70,427,134,20,160,219,-654,15,64,-250,4,75,47,17,44,359,-387,180,442,-75,-27,-145,80,671,720,13,149,191,-3,150,24,36,953,1075,460,-68,-71,66,236,-146,789,112,-129,25,253,-49,561,-15,82,127,76,-104,-31,-30,8,-63,-100,64,137,478,171,-81,-163,110,-41,511,-190,606,853,19,-108,366,-19,176,-108,-78,26,-110,195,-12,176,529,264,387,1,35,403,103,671,-30,-114,57,419,92,-247,64,861,-47,110,-587,-52,-1006,-108,-2,-224,-69,53,46,-100,-397,-546,264,194,1014,310,68,-404,0,105,-655,-85,717,-23,89,-77,-92,800,100,222,71,297,71,-64,2,453,278,-25,-46,41,201,344,224,-58,-60,-629,347,713,168,189,3,-258,-20,291,498,-105,-76,2,236,329,34,314,119,-58,-335,1665,-36,351,-180,364,552,330,239,290,2,133,155,727,97,-259,300,-19,188,-31,-111,104,14,960,-168,830,1,4,553,302,462,660,131,146,1281,66,501,93,267,-145,430,-34,98,166,-287,10,2068,273,64,129,-59,389,-54,-177,-331,-85,344,-111,562,-23,246,201,46,-49,-37,382,51,-42,3585,374,-80,86,496,-40,26,-176,651,891,850,-92,202,6660,246,-428,3727,-29,-48,-125,-239,44,240,99,182,-139,103,240,-109,116,728,-69,-122,938,40,-46,-41,1744,-1,4576,-647,8041,-57,144,-233,-151,14532,-372,99,-165,-533,-71,-26,106,417,44,68,5262,-72,3261,36,-58,-190,363,-65,268,-52,286,250,285,105,2829,-501,24741,-65,518,-57,-14,129,246,71,1058,1026,64,-54,106,-89,-41,83,274,232,1362,37,2162,-1294,-539,-41,-327,89,-121,-25,129,19,-114,947,-745,163,48,87,10,-149,-55,40,32,86,29,353,-61,-99,-103,499,23924,-46,-13,21,516,290,327,8,10,245,29,-46,-211,-157,-283,142,-122,75,117,-95,83,263,-132,122,4178,63,125,412,357,-479,-232,-100,675,223,-190,233,1733,92,596,-609,455,344,2805,-24,2465,-227,-49,236,156,535,4102,171,-370,17,-320,1196,-473,-104,284,-450,64,1616,1,-177,165,-23,7518,749,-117,-153,51,3186,360,139,459,1576,168,755,-110,1927,-1037,-280,-53,20931,-71,205,19048,1347,-59,1235,-8,-318,224,2763,-19,801,95,-123,274,-589,37,-92,176,76,1327,78,30,27985,-125,184,1179,138,-43,-42,-105,-160,-235,-69,13489,2349,-166,-145,-143,-139,3599,-10,530,-476,-665,-19,-109,-278,65,-63,-319,-215,128,53,218,122,524,-44,23,241,190,1543,-93,-34,890,123,6314,1232,-1,-8,7120,38,754,391,-26,-493,-598,13021,108,-42,-163,-49,27,-361,222,664,177,-25,522,-295,173,184,-74,-42,-92,414,-460,363,245,23,178,194,830,1,16738,3092,184,-624,335,-71,15630,-1,688,131,14,1660,2060,9,187,238,106,406,8,21947,11226,-128,525,-57,196,987,897,584,779,-240,8909,-36,74,1,359,-27,-146,47,3995,46,-404,-125,49,-202,109,-117,-24,125,3770,185,95,-21,-247,1,142,-156,86,103,-238,-95,341,256,-61,1172,2775,702,1006,23,385,-287,892,5692,31,-25,95,-20,417,-13,-100,366,-114,54,1661,-115,21,161,-298,233,566,569,64,827,40,1034,2392,753,477,721,18107,1399,-82,-129,-32,312,-163,-275,-20,662,119,228,22769,93,189,88,9,0,98,524,645,443,-43,-182,347,117,251,256,662,693,-170,-105,12,9982,128,-35,-40,-103,-1,142,-48,60,-156,-88,-38,88,419,24,1,-267,-31,189,-534,-242,-119,-71,334,159,-402,501,2072,115,385,-30,3,-36,32,37,140,258,478,43,487,151,145,-29,19690,-1149,-1017,-179,-54,-52,8,1062,-48,4483,-385,-177,54,-75,7754,-168,535,36,317,132,484,-55,55,-68,-323,-276,3166,234,24276,8465,55,974,1721,241,347,-80,481,508,3622,312,116,591,139,-180,676,-37,-1319,140,283,161,5751,12,48,400,94,-172,2674,506,2588,133,2561,229,250,114,151,43,796,190,-193,-150,781,-87,523,20202,-208,-99,-83,-179,651,-43,981,555,421,93,162,110,183,138,802,258,312,2409,1757,-3,-171,123,116,1325,436,115,660,36,-246,275,660,-82,979,-245,-3,185,1713,82,252,304,95,60,-7,378,-382,-58,-120,645,172,-9,-26,-227,34,593,679,1302,212,547,592,-180,29,-166,93,-32,-253,126,861,95,-19,-553,-3,-212,1355,-85,2577,-6,-81,-2,-85,-94,153,168,105,357,-297,-168,1858,-228,-41,-64,-77,1756,207,263,-14,-122,15839,524,-402,-83,-443,-92,963,-57,104,123,336,-108,71,232,112,353,-57,555,936,1502,1084,7,532,44,191,320,508,1054,15857,223,8658,408,-59,172,343,573,111,69,-352,-252,-151,-115,155,2401,1,123,70,-40,-7,-103,204,-80,-42,1100,536,119,6884,-2,1583,1893,-30,-59,-1,-51,312,-19,123,71,581,36,76,1754,-7,348,-64,383,34,-17,-15,216,-272,-63,314,398,253,88,270,-13,426,-727,-9,174,-60,85,-42,-40,-12,-179,72,706,439,93,-245,54,-4,363,717,284,366,41,119,-109,-183,-228,143,222,381,27,816,251,-85,204,13,91,126,9,-157,-336,78,-8,411,-230,-279,-46,236,0,-65,9,117,1424,331,-448,-24,-58,731,172,484,71,251,-64,262,267,-461,37,-125,-97,-94,340,-176,159,-4,-18,-121,-133,-177,12,1185,126,1317,-358,280,-25,234,892,31,-32,478,351,127,378,521,188,-63,-41,330,80,447,-66,1290,-455,-150,-643,-2,238,-295,170,1645,398,544,364,-635,138,105,-93,-144,494,756,77,-157,-105,-546,3,3,6,-159,-76,9616,20,655,49,190,-18,81,-61,-185,87,69,834,65,431,-37,1452,233,-157,-36,-126,710,235,95,-77,-9,1162,397,386,327,-142,393,-172,410,105,285,199,13,-583,-126,-17,315,1401,44,-71,-146,387,196,291,460,127,-27,-19,97,-70,337,86,474,737,-450,81,160,-1688,225,177,468,319,761,42,-146,-850,289,-153,502,208,749,-63,-541,-13,304,1220,389,221,335,-359,-34,455,-140,93,47,123,23,1121,1735,-210,-82,20,7838,2095,-168,224,-257,-171,1075,354,-21,632,179,-52,-9,131,-47,1781,64,-72,-140,223,-150,-116,-44,189,-449,157,3,431,40,953,10,223,19,26,42,197,-114,264,-37,1003,-115,-31,-44,1009,1508,100,89,54,366,17,136,278,72,59,-238,7,617,-261,-63,-361,-108,259,-97,-21,103,-43,-222,-37,-140,-1054,-144,-68,59,652,125,63,-44,3,-13,-35,-46,37,-36,-82,4,-106,662,202,-127,-31,-75,104,60,-51,131,61,-768,-21,227,-430,2,25,-292,466,412,-109,91,207,59,351,304,-13,89,-32,157,-74,142,-293,-19,-166,-69,225,18852,875,108,215,284,110,-43,387,179,202,2,-430,-160,-233,-314,105,29,2677,-83,174,-592,-457,257,256,74,456,41,174,85,727,21076,370,-109,104,37,38,47,87,9031,393,-290,34,61,14,12779,1213,-49,22412,365,34,-155,-131,-77,68,-197,344,1614,143,12,338,-31,663,93,-183,983,-20,-300,24,143,-52,342,183,602,37,304,-291,210,98,-213,317,2850,13,1837,-496,-268,-49,-49,-100,94,-140,330,14,692,1258,21,63,10,-1370,-133,-74,-98,12,-240,-72,38,204,13,2,74,128,7460,1809,156,150,-428,-346,722,-342,366,-55,-183,1230,89,105,262,3993,774,591,455,672,284,55,165,530,375,38,126,188,-329,-140,-88,17659,-269,621,-471,-609,168,-30,48,61,-64,-196,-643,-70,-217,-87,-142,527,1885,-234,-197,-21,114,-562,26,81,6,117,77,-449,89,13372,-48,187,72,-21,321,252,46,16227,3289,66,238,72,-456,1771,805,238,285,98,416,279,155,27,363,-195,889,102,148,21,-55,212,603,-176,-64,348,145,210,417,9,1110,-538,223,166,262,7,351,385,-32,31,506,-91,329,-359,-136,-21,349,-215,8,-148,87,-54,781,18,420,-550,-168,145,63,-6,180,-131,934,964,1115,215,91,-144,20,285,13836,13,66,89,119,-200,1072,148,-176,301,10,213,1133,508,-30,-49,9,-26,-86,-55,244,2,36,-219,987,-46,-136,134,-59,60,41,376,246,54,116,127,72,137,-29,10,-69,103,-148,397,615,43,-443,-40,222,81,511,78,89,1184,1701,-14,1688,-188,245,36,-14,140,70,-59,-161,-183,21,-36,-35,487,-443,48,-53,17,-122,-21,46,366,-6,125,-224,303,-9,-12,51,34,-87,-114,-3,49,166,83,121,40,211,23,-7,44,8,289,468,37,501,133,42,129,185,627,65,-61,125,30,-14,36,794,-215,35,264,105,114,83,42,375,3501,20,-195,-267,590,341,201,-70,196,1,109,36,-212,-23,1240,104,177,99,1,4481,481,12,-123,-122,52,47,128,85,-81,-304,-564,343,234,1836,1605,-27,93,126,53,102,280,1099,93,20,479,41,-55,1032,-99,663,-251,87,54,556,70,15,1592,205,-91,-116,-145,57,97,-171,-64,-58,43,251,37,-157,2886,86,-69,-425,-716,1717,7958,-307,-253,-21,-166,-68,52,-227,-149,-154,539,65,-32,-98,1960,103,1806,-128,873,-119,-31,-89,-81,65,736,-35,142,-713,-1474,412,1537,-123,-29,70,89,496,745,-61,244,83,76,-818,474,-65,-95,2362,-99,82,46,167,168,116,58,437,38,18062,483,-10,-14,406,-91,91,346,108,72,77,-20,64,17,-70,-177,782,1511,-68,-136,-253,49,13,162,-77,-592,-178,-37,2,111,26,795,15,-3,26,142,-284,-32,357,-225,-117,44,150,-266,499,86,-93,474,-9,-71,7,-81,439,-81,-500,183,-17,-954,-146,2531,-44,-104,25,1197,665,3,-285,521,250,129,163,-91,955,952,760,1596,-539,464,-26,20,2124,30,177,66,242,-751,34741,-223,648,-34,199,3,20,302,47,929,42,-55,-81,131,409,53,2594,157,1019,199,297,-239,-87,587,-68,-421,-263,-40,378,139,26,58,-2197,-1113,-685,-20,283,-416,-426,190,1112,323,-23,149,108,-228,-17,127,218,-1206,257,-1060,-917,-251,27,721,1866,433,-3,-353,2903,-46,26258,21484,-467,210,-23,3265,11163,964,-146,-217,-42,840,-174,55,-138,1,115,603,21830,20619,25,-1,428,-136,97,-148,-42,48,257,410,171,1088,184,-931,-162,-55,-545,-319,428,-197,-95,75,138,30,-636,717,185,87,-104,-31,55,586,-105,87,-105,-4,4,-242,-154,-855,-183,-323,2943,70,274,194,-66,232,204,728,-273,284,82,-116,-51,-127,315,76,10,-1,2,-321,-179,30,240,387,2621,4200,2057,6239,-776,-167,-77,27,49,-236,507,-93,-57,-184,411,8,125,91,195,337,-2,440,-145,-386,32,1630,1,467,0,293,128,66,30,21,6012,-451,15,80,290,-619,195,-342,151,-83,69,65,-137,-193,-87,346,822,1047,1319,146,-68,225,120,-137,-138,10,-122,-1887,122,331,76,112,46,188,216,31,-156,-749,-442,94,1315,303,680,895,68,227,-414,-136,-280,100,-218,80,366,168,247,309,406,437,77,-150,666,132,270,52,382,-617,-338,314,-545,48,197,-2,-1,4,-127,819,-134,55,0,-398,-285,-694,-683,-427,54,-153,-823,759,12,-204,-116,-8,272,14731,703,300,18546,-144,-52,-9,-219,48,1513,-41,-2213,880,70,93,7872,3039,4406,-34,810,15,2,156,-24,125,-15,69,54,-136,-744,-562,-77,666,2192,91,-92,227,183,-114,7,-430,115,372,-25,-157,-27,-64,-1954,-563,-325,283,140,-44,13,-12,-13,217,227,-325,280,128,408,1170,9,146,-98,864,962,83,283,17,2329,2077,629,17850,18374,-15,81,10,-285,-267,70,455,27,1591,19,-202,-153,60,97,120,180,-483,137,31,-297,24,142,380,242,295,-70,344,21384,428,76,-40,-70,109,189,43,-112,109,126,-806,-258,48,1212,1110,206,760,-41,-95,-225,832,-225,-341,466,-43,-290,-9,-589,269,43,-37,2611,-63,-77,987,-74,-34,207,-57,18,330,-86,-210,-58,191,938,48,139,207,76,38,-93,142,518,-143,155,-35,42,-26,40,1151,-14,117,325,-23,74,-88,309,63,335,-399,-166,18,-496,-121,-12,903,-177,683,151,173,-12,-146,110,122,-87,-88,74,-26,32,21,36,133,57,-189,601,191,965,-148,8,284,381,-78,-7,189,371,234,974,-154,-77,461,-68,-47,-693,21,295,-99,-10,75,-117,-355,-110,-187,-72,4,-423,218,-211,80,-765,-120,-468,54,-1441,1066,143,93,262,-166,104,389,13481,168,-42,671,24,114,-27,-249,213,83,-6,6730,-128,10778,37,59,10822,1918,69,-14,-306,-27,403,-80,1347,-59,1717,2270,31,213,9,142,80,149,-224,-185,-312,410,674,60,30,11956,-150,-244,687,-55,-150,493,117,-6,104,-63,95,-140,114,-35,98,1995,5598,-239,-232,-98,78,-58,-27,3368,499,-94,945,1815,12,1870,-302,-128,4840,200,68,-129,-428,1017,-208,421,-38,137,-77,645,-196,-416,-117,456,19,409,238,683,648,-68,89,4381,-309,-143,640,624,208,36,-34,72,2836,1788,-19,-346,18,75,330,467,-44,872,157,556,-583,-285,117,31,86,99,300,-110,-202,768,89,64,-886,144,1560,93,-55,293,228,238,-109,44,-51,-36,201,470,-245,-30,262,12930,88,184,154,-320,-306,-161,213,4240,44,-27,-6,308,1868,57,21,-48,194,200,861,-64,-66,793,145,-37,88,-161,24,76,-1,471,6051,1468,110,-464,-66,-457,941,-59,-18,-143,-51,64,-25,796,217,-49,129,77,-172,-143,292,-59,319,1761,132,-10,-41,143,-317,144,48,2159,4847,-27,185,100,314,-4,57,-354,74,-250,7194,15,-27,246,32,6,170,142,242,-115,12,744,-902,6722,207,44,530,-24,-117,153,83,210,47,776,32,489,473,974,30,-17,-38,-103,-47,-54,951,-166,330,365,710,312,417,244,-422,-710,-13,-275,80,-312,-1059,140,491,99,255,195,230,38,250,241,151,129,-205,38,134,24,213,210,-447,521,-7,12980,6752,-337,224,27,1334,268,17739,42,-27,-10,85,-450,-189,32,239,6,426,262,187,483,59,-89,-43,-44,25,-63,-157,-72,1102,61,-293,-85,-382,111,-53,357,247,-27,573,89,-184,-12,-180,64,-153,-159,-270,-78,138,-321,-26,127,253,-692,374,36,232,348,641,-85,-26,-481,162,30,-59,-55,422,768,-119,720,671,293,-235,-578,-32,-110,-86,-4,-533,2232,-23,400,247,-58,-133,-266,-17,553,-685,-598,772,182,-116,625,-256,36,48,25,66,227,521,-72,37,569,1347,-361,122,58,116,97,872,-85,38,140,-360,417,18740,196,41,-59,60,38,-24,71,1185,52,274,236,2328,-30,-369,142,298,-150,208,71,-165,-1,638,125,434,9,-7,100,32,-58,408,161,-98,-465,-51,-80,447,244,4064,6116,3,12,534,114,3635,112,-66,197,-323,293,-125,931,168,573,-64,962,-93,-58,-381,-414,72,40,1440,-108,-2,406,178,-296,-99,146,-27,368,-91,-770,-505,114,8,-344,-110,233,-88,174,110,-241,6,1030,-49,13,-320,3,-398,2781,117,-494,-403,302,12009,-189,18,-142,762,471,190,185,1313,-466,-151,58,161,21,13,495,88,-85,212,266,32,-36,1079,680,-487,-148,-351,13,702,-47,-125,-64,2532,-1469,119,-177,-1451,-1350,889,740,2027,223,-2194,-371,-162,-562,-431,52,-95,-238,125,216,89,-32,465,71,149,-129,-137,349,252,12804,3367,-889,725,-15,55,-215,-65,284,-34,-1196,-2712,-586,421,-149,-614,601,76,-329,236,-657,-154,-280,4256,-23,-69,82,283,174,2054,1105,-94,1445,385,-168,358,3706,0,-9,-99,443,-13,11303,-359,-1701,-2582,-5353,-1337,-93,491,549,-85,53,81,-297,-312,58,1299,6474,6558,104,389,-212,49,2241,121,555,-123,4,-21,72,-233,550,-24,145,310,358,-40,-19,93,108,887,1467,59,6876,-162,180,-49,-414,-37,104,490,290,-42,-115,36,127,-40,150,36,-47,-657,-455,-285,273,821,481,162,1807,6,-238,-89,-53,211,-117,389,223,-23,29,60,-20,97,173,212,1275,664,395,27,13983,-77,-24,15,40,-15,344,76,76,-286,37,75,-17,976,99,-65,-253,-30,103,13,581,60,-197,-57,55,240,-58,58,17,71,368,-105,-61,-70,-49,298,381,183,-24,309,41,-850,-207,482,-57,12,38,327,-63,-65,43,85,36,-242,-236,-8,1582,-116,58,-61,185,4812,-170,-194,13,-26,115,139,14464,-42,280,-139,-26,348,143,119,-120,-6,77,-144,1286,714,74,-195,191,-302,276,183,251,2134,1836,431,46,25,52,-9,-78,-104,327,-173,-35,100,-6,89,-138,-201,59,252,2343,-52,-371,-536,987,-10,-1,32,36,127,-151,-365,-25,-43,-4,862,1,46,2711,669,352,-15,280,-507,473,-241,-76,-187,-72,35,65,-563,66,-55,165,208,193,-184,3970,-18,296,70,13,31,-314,8,420,224,-104,369,51,29,1730,-269,-191,776,614,-320,-144,-172,641,-250,-293,6515,94,241,5726,-51,64,5401,5330,1038,-290,2,132,171,-191,-208,-847,-252,-77,218,46,1219,153,592,97,-411,3,246,913,222,122,58,334,392,748,551,-14,-83,19,-315,-635,5203,-522,1,6564,-55,274,-102,-409,-649,-228,-566,-351,60,-122,-215,-166,-25,412,406,467,80,-286,287,126,174,2942,14065,17303,365,3,88,9530,11601,7,1854,-200,8,244,-4,108,26,26,-202,126,59,159,167,-133,-676,479,37,125,-185,13,-148,304,-1,-207,112,-190,ALL
[truncated: 1,889,101 more chars]
