# Supplementary material for: Efficient feature selection and classification for microarray data
Source: PLoS One. 2018 Aug 20;13(8):e0202167. doi: 10.1371/journal.pone.0202167 (PMC6101392; doi:10.1371/journal.pone.0202167)
Supplement: S15 File — (ARFF) [file pone.0202167.s015.arff]

@relation Orarian

@attribute MZ-7.86E-05 numeric
@attribute MZ2.18E-07 numeric
@attribute MZ9.60E-05 numeric
@attribute MZ0.000366014 numeric
@attribute MZ0.000810195 numeric
@attribute MZ0.001428564 numeric
@attribute MZ0.002221123 numeric
@attribute MZ0.003187869 numeric
@attribute MZ0.004328805 numeric
@attribute MZ0.005643929 numeric
@attribute MZ0.007133241 numeric
@attribute MZ0.008796743 numeric
@attribute MZ0.010634432 numeric
@attribute MZ0.012646311 numeric
@attribute MZ0.014832378 numeric
@attribute MZ0.017192634 numeric
@attribute MZ0.019727078 numeric
@attribute MZ0.022435711 numeric
@attribute MZ0.025318532 numeric
@attribute MZ0.028375542 numeric
@attribute MZ0.031606741 numeric
@attribute MZ0.035012128 numeric
@attribute MZ0.038591704 numeric
@attribute MZ0.042345469 numeric
@attribute MZ0.046273422 numeric
@attribute MZ0.050375564 numeric
@attribute MZ0.054651894 numeric
@attribute MZ0.059102413 numeric
@attribute MZ0.063727121 numeric
@attribute MZ0.068526017 numeric
@attribute MZ0.073499102 numeric
@attribute MZ0.078646375 numeric
@attribute MZ0.083967837 numeric
@attribute MZ0.089463488 numeric
@attribute MZ0.095133327 numeric
@attribute MZ0.10097736 numeric
@attribute MZ0.10699557 numeric
@attribute MZ0.11318798 numeric
@attribute MZ0.11955457 numeric
@attribute MZ0.12609535 numeric
@attribute MZ0.13281032 numeric
@attribute MZ0.13969948 numeric
@attribute MZ0.14676283 numeric
@attribute MZ0.15400037 numeric
@attribute MZ0.16141209 numeric
@attribute MZ0.16899801 numeric
@attribute MZ0.17675811 numeric
@attribute MZ0.1846924 numeric
@attribute MZ0.19280088 numeric
@attribute MZ0.20108355 numeric
@attribute MZ0.20954041 numeric
@attribute MZ0.21817145 numeric
@attribute MZ0.22697669 numeric
@attribute MZ0.23595611 numeric
@attribute MZ0.24510972 numeric
@attribute MZ0.25443752 numeric
@attribute MZ0.26393951 numeric
@attribute MZ0.27361569 numeric
@attribute MZ0.28346605 numeric
@attribute MZ0.29349061 numeric
@attribute MZ0.30368935 numeric
@attribute MZ0.31406228 numeric
@attribute MZ0.3246094 numeric
@attribute MZ0.33533071 numeric
@attribute MZ0.34622621 numeric
@attribute MZ0.3572959 numeric
@attribute MZ0.36853977 numeric
@attribute MZ0.37995783 numeric
@attribute MZ0.39155009 numeric
@attribute MZ0.40331653 numeric
@attribute MZ0.41525716 numeric
@attribute MZ0.42737197 numeric
@attribute MZ0.43966098 numeric
@attribute MZ0.45212418 numeric
@attribute MZ0.46476156 numeric
@attribute MZ0.47757313 numeric
@attribute MZ0.49055889 numeric
@attribute MZ0.50371884 numeric
@attribute MZ0.51705298 numeric
@attribute MZ0.53056131 numeric
@attribute MZ0.54424382 numeric
@attribute MZ0.55810053 numeric
@attribute MZ0.57213142 numeric
@attribute MZ0.5863365 numeric
@attribute MZ0.60071577 numeric
@attribute MZ0.61526923 numeric
@attribute MZ0.62999688 numeric
@attribute MZ0.64489871 numeric
@attribute MZ0.65997473 numeric
@attribute MZ0.67522495 numeric
@attribute MZ0.69064935 numeric
@attribute MZ0.70624794 numeric
@attribute MZ0.72202072 numeric
@attribute MZ0.73796769 numeric
@attribute MZ0.75408884 numeric
@attribute MZ0.77038419 numeric
@attribute MZ0.78685372 numeric
@attribute MZ0.80349744 numeric
@attribute MZ0.82031535 numeric
@attribute MZ0.83730745 numeric
@attribute MZ0.85447374 numeric
@attribute MZ0.87181421 numeric
@attribute MZ0.88932888 numeric
@attribute MZ0.90701773 numeric
@attribute MZ0.92488077 numeric
@attribute MZ0.942918 numeric
@attribute MZ0.96112942 numeric
@attribute MZ0.97951503 numeric
@attribute MZ0.99807483 numeric
@attribute MZ1.0168088 numeric
@attribute MZ1.035717 numeric
@attribute MZ1.0547993 numeric
@attribute MZ1.0740559 numeric
@attribute MZ1.0934866 numeric
@attribute MZ1.1130916 numeric
@attribute MZ1.1328707 numeric
@attribute MZ1.152824 numeric
@attribute MZ1.1729515 numeric
@attribute MZ1.1932532 numeric
@attribute MZ1.213729 numeric
@attribute MZ1.2343791 numeric
@attribute MZ1.2552033 numeric
@attribute MZ1.2762018 numeric
@attribute MZ1.2973744 numeric
@attribute MZ1.3187212 numeric
@attribute MZ1.3402422 numeric
@attribute MZ1.3619374 numeric
@attribute MZ1.3838068 numeric
@attribute MZ1.4058504 numeric
@attribute MZ1.4280681 numeric
@attribute MZ1.4504601 numeric
@attribute MZ1.4730262 numeric
@attribute MZ1.4957665 numeric
@attribute MZ1.518681 numeric
@attribute MZ1.5417697 numeric
@attribute MZ1.5650326 numeric
@attribute MZ1.5884697 numeric
@attribute MZ1.612081 numeric
@attribute MZ1.6358664 numeric
@attribute MZ1.6598261 numeric
@attribute MZ1.6839599 numeric
@attribute MZ1.7082679 numeric
@attribute MZ1.7327501 numeric
@attribute MZ1.7574065 numeric
@attribute MZ1.7822371 numeric
@attribute MZ1.8072419 numeric
@attribute MZ1.8324209 numeric
@attribute MZ1.857774 numeric
@attribute MZ1.8833013 numeric
@attribute MZ1.9090029 numeric
@attribute MZ1.9348786 numeric
@attribute MZ1.9609285 numeric
@attribute MZ1.9871526 numeric
@attribute MZ2.0135509 numeric
@attribute MZ2.0401234 numeric
@attribute MZ2.06687 numeric
@attribute MZ2.0937909 numeric
@attribute MZ2.1208859 numeric
@attribute MZ2.1481551 numeric
@attribute MZ2.1755985 numeric
@attribute MZ2.2032161 numeric
@attribute MZ2.2310079 numeric
@attribute MZ2.2589739 numeric
@attribute MZ2.2871141 numeric
@attribute MZ2.3154285 numeric
@attribute MZ2.343917 numeric
@attribute MZ2.3725797 numeric
@attribute MZ2.4014167 numeric
@attribute MZ2.4304278 numeric
@attribute MZ2.4596131 numeric
@attribute MZ2.4889726 numeric
@attribute MZ2.5185062 numeric
@attribute MZ2.5482141 numeric
@attribute MZ2.5780962 numeric
@attribute MZ2.6081524 numeric
@attribute MZ2.6383828 numeric
@attribute MZ2.6687875 numeric
@attribute MZ2.6993663 numeric
@attribute MZ2.7301193 numeric
@attribute MZ2.7610465 numeric
@attribute MZ2.7921478 numeric
@attribute MZ2.8234234 numeric
@attribute MZ2.8548732 numeric
@attribute MZ2.8864971 numeric
@attribute MZ2.9182952 numeric
@attribute MZ2.9502676 numeric
@attribute MZ2.9824141 numeric
@attribute MZ3.0147348 numeric
@attribute MZ3.0472296 numeric
@attribute MZ3.0798987 numeric
@attribute MZ3.112742 numeric
@attribute MZ3.1457594 numeric
@attribute MZ3.1789511 numeric
@attribute MZ3.2123169 numeric
@attribute MZ3.2458569 numeric
@attribute MZ3.2795711 numeric
@attribute MZ3.3134595 numeric
@attribute MZ3.3475221 numeric
@attribute MZ3.3817589 numeric
@attribute MZ3.4161698 numeric
@attribute MZ3.450755 numeric
@attribute MZ3.4855143 numeric
@attribute MZ3.5204478 numeric
@attribute MZ3.5555556 numeric
@attribute MZ3.5908375 numeric
@attribute MZ3.6262936 numeric
@attribute MZ3.6619238 numeric
@attribute MZ3.6977283 numeric
@attribute MZ3.733707 numeric
@attribute MZ3.7698598 numeric
@attribute MZ3.8061868 numeric
@attribute MZ3.8426881 numeric
@attribute MZ3.8793635 numeric
@attribute MZ3.9162131 numeric
@attribute MZ3.9532369 numeric
@attribute MZ3.9904348 numeric
@attribute MZ4.027807 numeric
@attribute MZ4.0653534 numeric
@attribute MZ4.1030739 numeric
@attribute MZ4.1409686 numeric
@attribute MZ4.1790376 numeric
@attribute MZ4.2172807 numeric
@attribute MZ4.255698 numeric
@attribute MZ4.2942895 numeric
@attribute MZ4.3330551 numeric
@attribute MZ4.371995 numeric
@attribute MZ4.411109 numeric
@attribute MZ4.4503973 numeric
@attribute MZ4.4898597 numeric
@attribute MZ4.5294963 numeric
@attribute MZ4.5693071 numeric
@attribute MZ4.6092921 numeric
@attribute MZ4.6494513 numeric
@attribute MZ4.6897847 numeric
@attribute MZ4.7302923 numeric
@attribute MZ4.770974 numeric
@attribute MZ4.8118299 numeric
@attribute MZ4.8528601 numeric
@attribute MZ4.8940644 numeric
@attribute MZ4.9354429 numeric
@attribute MZ4.9769956 numeric
@attribute MZ5.0187225 numeric
@attribute MZ5.0606235 numeric
@attribute MZ5.1026988 numeric
@attribute MZ5.1449482 numeric
@attribute MZ5.1873719 numeric
@attribute MZ5.2299697 numeric
@attribute MZ5.2727417 numeric
@attribute MZ5.3156879 numeric
@attribute MZ5.3588083 numeric
@attribute MZ5.4021029 numeric
@attribute MZ5.4455717 numeric
@attribute MZ5.4892146 numeric
@attribute MZ5.5330318 numeric
@attribute MZ5.5770231 numeric
@attribute MZ5.6211886 numeric
@attribute MZ5.6655283 numeric
@attribute MZ5.7100422 numeric
@attribute MZ5.7547303 numeric
@attribute MZ5.7995926 numeric
@attribute MZ5.8446291 numeric
@attribute MZ5.8898397 numeric
@attribute MZ5.9352245 numeric
@attribute MZ5.9807836 numeric
@attribute MZ6.0265168 numeric
@attribute MZ6.0724242 numeric
@attribute MZ6.1185058 numeric
@attribute MZ6.1647616 numeric
@attribute MZ6.2111916 numeric
@attribute MZ6.2577957 numeric
@attribute MZ6.3045741 numeric
@attribute MZ6.3515266 numeric
@attribute MZ6.3986533 numeric
@attribute MZ6.4459543 numeric
@attribute MZ6.4934294 numeric
@attribute MZ6.5410787 numeric
@attribute MZ6.5889021 numeric
@attribute MZ6.6368998 numeric
@attribute MZ6.6850717 numeric
@attribute MZ6.7334177 numeric
@attribute MZ6.781938 numeric
@attribute MZ6.8306324 numeric
@attribute MZ6.879501 numeric
@attribute MZ6.9285438 numeric
@attribute MZ6.9777608 numeric
@attribute MZ7.027152 numeric
@attribute MZ7.0767174 numeric
@attribute MZ7.1264569 numeric
@attribute MZ7.1763707 numeric
@attribute MZ7.2264586 numeric
@attribute MZ7.2767207 numeric
@attribute MZ7.327157 numeric
@attribute MZ7.3777675 numeric
@attribute MZ7.4285522 numeric
@attribute MZ7.4795111 numeric
@attribute MZ7.5306442 numeric
@attribute MZ7.5819514 numeric
@attribute MZ7.6334329 numeric
@attribute MZ7.6850885 numeric
@attribute MZ7.7369183 numeric
@attribute MZ7.7889223 numeric
@attribute MZ7.8411005 numeric
@attribute MZ7.8934529 numeric
@attribute MZ7.9459795 numeric
@attribute MZ7.9986802 numeric
@attribute MZ8.0515552 numeric
@attribute MZ8.1046043 numeric
@attribute MZ8.1578277 numeric
@attribute MZ8.2112252 numeric
@attribute MZ8.2647969 numeric
@attribute MZ8.3185428 numeric
@attribute MZ8.3724629 numeric
@attribute MZ8.4265572 numeric
@attribute MZ8.4808256 numeric
@attribute MZ8.5352683 numeric
@attribute MZ8.5898851 numeric
@attribute MZ8.6446761 numeric
@attribute MZ8.6996413 numeric
@attribute MZ8.7547808 numeric
@attribute MZ8.8100943 numeric
@attribute MZ8.8655821 numeric
@attribute MZ8.9212441 numeric
@attribute MZ8.9770803 numeric
@attribute MZ9.0330906 numeric
@attribute MZ9.0892751 numeric
@attribute MZ9.1456339 numeric
@attribute MZ9.2021668 numeric
@attribute MZ9.2588739 numeric
@attribute MZ9.3157552 numeric
@attribute MZ9.3728107 numeric
@attribute MZ9.4300403 numeric
@attribute MZ9.4874442 numeric
@attribute MZ9.5450222 numeric
@attribute MZ9.6027745 numeric
@attribute MZ9.6607009 numeric
@attribute MZ9.7188015 numeric
@attribute MZ9.7770763 numeric
@attribute MZ9.8355253 numeric
@attribute MZ9.8941485 numeric
@attribute MZ9.9529458 numeric
@attribute MZ10.011917 numeric
@attribute MZ10.071063 numeric
@attribute MZ10.130383 numeric
@attribute MZ10.189877 numeric
@attribute MZ10.249545 numeric
@attribute MZ10.309388 numeric
@attribute MZ10.369405 numeric
@attribute MZ10.429596 numeric
@attribute MZ10.489961 numeric
@attribute MZ10.5505 numeric
@attribute MZ10.611213 numeric
@attribute MZ10.672101 numeric
@attribute MZ10.733163 numeric
@attribute MZ10.794399 numeric
@attribute MZ10.855809 numeric
@attribute MZ10.917393 numeric
@attribute MZ10.979152 numeric
@attribute MZ11.041085 numeric
@attribute MZ11.103192 numeric
@attribute MZ11.165473 numeric
@attribute MZ11.227928 numeric
@attribute MZ11.290558 numeric
@attribute MZ11.353361 numeric
@attribute MZ11.416339 numeric
@attribute MZ11.479491 numeric
@attribute MZ11.542818 numeric
@attribute MZ11.606318 numeric
@attribute MZ11.669993 numeric
@attribute MZ11.733841 numeric
@attribute MZ11.797864 numeric
@attribute MZ11.862062 numeric
@attribute MZ11.926433 numeric
@attribute MZ11.990979 numeric
@attribute MZ12.055698 numeric
@attribute MZ12.120592 numeric
@attribute MZ12.185661 numeric
@attribute MZ12.250903 numeric
@attribute MZ12.316319 numeric
@attribute MZ12.38191 numeric
@attribute MZ12.447675 numeric
@attribute MZ12.513614 numeric
@attribute MZ12.579727 numeric
@attribute MZ12.646015 numeric
@attribute MZ12.712477 numeric
@attribute MZ12.779112 numeric
@attribute MZ12.845923 numeric
@attribute MZ12.912907 numeric
@attribute MZ12.980065 numeric
@attribute MZ13.047398 numeric
@attribute MZ13.114905 numeric
@attribute MZ13.182586 numeric
@attribute MZ13.250441 numeric
@attribute MZ13.31847 numeric
@attribute MZ13.386674 numeric
@attribute MZ13.455051 numeric
@attribute MZ13.523603 numeric
@attribute MZ13.592329 numeric
@attribute MZ13.66123 numeric
@attribute MZ13.730304 numeric
@attribute MZ13.799553 numeric
@attribute MZ13.868976 numeric
@attribute MZ13.938573 numeric
@attribute MZ14.008344 numeric
@attribute MZ14.07829 numeric
@attribute MZ14.148409 numeric
@attribute MZ14.218703 numeric
@attribute MZ14.289171 numeric
@attribute MZ14.359813 numeric
@attribute MZ14.43063 numeric
@attribute MZ14.50162 numeric
@attribute MZ14.572785 numeric
@attribute MZ14.644124 numeric
@attribute MZ14.715637 numeric
@attribute MZ14.787324 numeric
@attribute MZ14.859186 numeric
@attribute MZ14.931221 numeric
@attribute MZ15.003431 numeric
@attribute MZ15.075815 numeric
@attribute MZ15.148374 numeric
@attribute MZ15.221106 numeric
@attribute MZ15.294013 numeric
@attribute MZ15.367094 numeric
@attribute MZ15.440349 numeric
@attribute MZ15.513778 numeric
@attribute MZ15.587381 numeric
@attribute MZ15.661159 numeric
@attribute MZ15.735111 numeric
@attribute MZ15.809237 numeric
@attribute MZ15.883537 numeric
@attribute MZ15.958011 numeric
@attribute MZ16.03266 numeric
@attribute MZ16.107482 numeric
@attribute MZ16.182479 numeric
@attribute MZ16.25765 numeric
@attribute MZ16.332996 numeric
@attribute MZ16.408515 numeric
@attribute MZ16.484209 numeric
@attribute MZ16.560077 numeric
@attribute MZ16.636119 numeric
@attribute MZ16.712335 numeric
@attribute MZ16.788725 numeric
@attribute MZ16.86529 numeric
@attribute MZ16.942029 numeric
@attribute MZ17.018942 numeric
@attribute MZ17.096029 numeric
@attribute MZ17.17329 numeric
@attribute MZ17.250726 numeric
@attribute MZ17.328335 numeric
@attribute MZ17.406119 numeric
@attribute MZ17.484077 numeric
@attribute MZ17.56221 numeric
@attribute MZ17.640516 numeric
@attribute MZ17.718997 numeric
@attribute MZ17.797652 numeric
@attribute MZ17.876481 numeric
@attribute MZ17.955484 numeric
@attribute MZ18.034662 numeric
@attribute MZ18.114013 numeric
@attribute MZ18.193539 numeric
@attribute MZ18.273239 numeric
@attribute MZ18.353113 numeric
@attribute MZ18.433162 numeric
@attribute MZ18.513384 numeric
@attribute MZ18.593781 numeric
@attribute MZ18.674352 numeric
@attribute MZ18.755097 numeric
@attribute MZ18.836016 numeric
@attribute MZ18.91711 numeric
@attribute MZ18.998377 numeric
@attribute MZ19.079819 numeric
@attribute MZ19.161435 numeric
@attribute MZ19.243226 numeric
@attribute MZ19.32519 numeric
@attribute MZ19.407329 numeric
@attribute MZ19.489642 numeric
@attribute MZ19.572129 numeric
@attribute MZ19.65479 numeric
@attribute MZ19.737625 numeric
@attribute MZ19.820635 numeric
@attribute MZ19.903819 numeric
@attribute MZ19.987177 numeric
@attribute MZ20.070709 numeric
@attribute MZ20.154415 numeric
@attribute MZ20.238296 numeric
@attribute MZ20.32235 numeric
@attribute MZ20.406579 numeric
@attribute MZ20.490982 numeric
@attribute MZ20.57556 numeric
@attribute MZ20.660311 numeric
@attribute MZ20.745237 numeric
@attribute MZ20.830337 numeric
@attribute MZ20.915611 numeric
@attribute MZ21.001059 numeric
@attribute MZ21.086681 numeric
@attribute MZ21.172478 numeric
@attribute MZ21.258449 numeric
@attribute MZ21.344594 numeric
@attribute MZ21.430913 numeric
@attribute MZ21.517406 numeric
@attribute MZ21.604074 numeric
@attribute MZ21.690915 numeric
@attribute MZ21.777931 numeric
@attribute MZ21.865121 numeric
@attribute MZ21.952486 numeric
@attribute MZ22.040024 numeric
@attribute MZ22.127737 numeric
@attribute MZ22.215624 numeric
@attribute MZ22.303685 numeric
@attribute MZ22.39192 numeric
@attribute MZ22.480329 numeric
@attribute MZ22.568913 numeric
@attribute MZ22.657671 numeric
@attribute MZ22.746603 numeric
@attribute MZ22.835709 numeric
@attribute MZ22.924989 numeric
@attribute MZ23.014444 numeric
@attribute MZ23.104073 numeric
@attribute MZ23.193876 numeric
@attribute MZ23.283853 numeric
@attribute MZ23.374004 numeric
@attribute MZ23.46433 numeric
@attribute MZ23.554829 numeric
@attribute MZ23.645503 numeric
@attribute MZ23.736351 numeric
@attribute MZ23.827373 numeric
@attribute MZ23.91857 numeric
@attribute MZ24.009941 numeric
@attribute MZ24.101485 numeric
@attribute MZ24.193204 numeric
@attribute MZ24.285098 numeric
@attribute MZ24.377165 numeric
@attribute MZ24.469407 numeric
@attribute MZ24.561822 numeric
@attribute MZ24.654412 numeric
@attribute MZ24.747176 numeric
@attribute MZ24.840115 numeric
@attribute MZ24.933227 numeric
@attribute MZ25.026514 numeric
@attribute MZ25.119975 numeric
@attribute MZ25.21361 numeric
@attribute MZ25.307419 numeric
@attribute MZ25.401403 numeric
@attribute MZ25.49556 numeric
@attribute MZ25.589892 numeric
@attribute MZ25.684398 numeric
@attribute MZ25.779078 numeric
@attribute MZ25.873933 numeric
@attribute MZ25.968961 numeric
@attribute MZ26.064164 numeric
@attribute MZ26.159541 numeric
@attribute MZ26.255092 numeric
@attribute MZ26.350818 numeric
@attribute MZ26.446717 numeric
@attribute MZ26.542791 numeric
@attribute MZ26.639039 numeric
@attribute MZ26.735461 numeric
@attribute MZ26.832057 numeric
@attribute MZ26.928828 numeric
@attribute MZ27.025772 numeric
@attribute MZ27.122891 numeric
@attribute MZ27.220184 numeric
@attribute MZ27.317652 numeric
@attribute MZ27.415293 numeric
@attribute MZ27.513109 numeric
@attribute MZ27.611098 numeric
@attribute MZ27.709262 numeric
@attribute MZ27.807601 numeric
@attribute MZ27.906113 numeric
@attribute MZ28.0048 numeric
@attribute MZ28.10366 numeric
@attribute MZ28.202695 numeric
@attribute MZ28.301904 numeric
@attribute MZ28.401288 numeric
@attribute MZ28.500845 numeric
@attribute MZ28.600577 numeric
@attribute MZ28.700483 numeric
@attribute MZ28.800563 numeric
@attribute MZ28.900817 numeric
@attribute MZ29.001246 numeric
@attribute MZ29.101848 numeric
@attribute MZ29.202625 numeric
@attribute MZ29.303576 numeric
@attribute MZ29.404701 numeric
@attribute MZ29.506001 numeric
@attribute MZ29.607474 numeric
@attribute MZ29.709122 numeric
@attribute MZ29.810944 numeric
@attribute MZ29.91294 numeric
@attribute MZ30.01511 numeric
@attribute MZ30.117455 numeric
@attribute MZ30.219974 numeric
@attribute MZ30.322666 numeric
@attribute MZ30.425534 numeric
@attribute MZ30.528575 numeric
@attribute MZ30.63179 numeric
@attribute MZ30.73518 numeric
@attribute MZ30.838744 numeric
@attribute MZ30.942482 numeric
@attribute MZ31.046394 numeric
@attribute MZ31.15048 numeric
@attribute MZ31.254741 numeric
@attribute MZ31.359176 numeric
@attribute MZ31.463785 numeric
@attribute MZ31.568568 numeric
@attribute MZ31.673525 numeric
@attribute MZ31.778657 numeric
@attribute MZ31.883963 numeric
@attribute MZ31.989442 numeric
@attribute MZ32.095097 numeric
@attribute MZ32.200925 numeric
@attribute MZ32.306927 numeric
@attribute MZ32.413104 numeric
@attribute MZ32.519455 numeric
@attribute MZ32.62598 numeric
@attribute MZ32.732679 numeric
@attribute MZ32.839553 numeric
@attribute MZ32.9466 numeric
@attribute MZ33.053822 numeric
@attribute MZ33.161218 numeric
@attribute MZ33.268788 numeric
@attribute MZ33.376532 numeric
@attribute MZ33.484451 numeric
@attribute MZ33.592544 numeric
@attribute MZ33.700811 numeric
@attribute MZ33.809252 numeric
@attribute MZ33.917867 numeric
@attribute MZ34.026657 numeric
@attribute MZ34.13562 numeric
@attribute MZ34.244758 numeric
@attribute MZ34.35407 numeric
@attribute MZ34.463556 numeric
@attribute MZ34.573217 numeric
@attribute MZ34.683052 numeric
@attribute MZ34.79306 numeric
@attribute MZ34.903243 numeric
@attribute MZ35.013601 numeric
@attribute MZ35.124132 numeric
@attribute MZ35.234838 numeric
@attribute MZ35.345717 numeric
@attribute MZ35.456771 numeric
@attribute MZ35.567999 numeric
@attribute MZ35.679402 numeric
@attribute MZ35.790978 numeric
@attribute MZ35.902729 numeric
@attribute MZ36.014654 numeric
@attribute MZ36.126753 numeric
@attribute MZ36.239026 numeric
@attribute MZ36.351474 numeric
@attribute MZ36.464095 numeric
@attribute MZ36.576891 numeric
@attribute MZ36.689861 numeric
@attribute MZ36.803005 numeric
@attribute MZ36.916324 numeric
@attribute MZ37.029816 numeric
@attribute MZ37.143483 numeric
@attribute MZ37.257324 numeric
@attribute MZ37.371339 numeric
@attribute MZ37.485529 numeric
@attribute MZ37.599892 numeric
@attribute MZ37.71443 numeric
@attribute MZ37.829142 numeric
@attribute MZ37.944028 numeric
@attribute MZ38.059088 numeric
@attribute MZ38.174323 numeric
@attribute MZ38.289731 numeric
@attribute MZ38.405314 numeric
@attribute MZ38.521071 numeric
@attribute MZ38.637002 numeric
@attribute MZ38.753108 numeric
@attribute MZ38.869387 numeric
@attribute MZ38.985841 numeric
@attribute MZ39.102469 numeric
@attribute MZ39.219271 numeric
@attribute MZ39.336248 numeric
@attribute MZ39.453398 numeric
@attribute MZ39.570723 numeric
@attribute MZ39.688222 numeric
@attribute MZ39.805895 numeric
@attribute MZ39.923742 numeric
@attribute MZ40.041764 numeric
@attribute MZ40.15996 numeric
@attribute MZ40.278329 numeric
@attribute MZ40.396873 numeric
@attribute MZ40.515592 numeric
@attribute MZ40.634484 numeric
@attribute MZ40.753551 numeric
@attribute MZ40.872792 numeric
@attribute MZ40.992207 numeric
@attribute MZ41.111796 numeric
@attribute MZ41.231559 numeric
@attribute MZ41.351497 numeric
@attribute MZ41.471608 numeric
@attribute MZ41.591894 numeric
@attribute MZ41.712355 numeric
@attribute MZ41.832989 numeric
@attribute MZ41.953797 numeric
@attribute MZ42.07478 numeric
@attribute MZ42.195937 numeric
@attribute MZ42.317268 numeric
@attribute MZ42.438773 numeric
@attribute MZ42.560453 numeric
@attribute MZ42.682306 numeric
@attribute MZ42.804334 numeric
@attribute MZ42.926536 numeric
@attribute MZ43.048912 numeric
@attribute MZ43.171463 numeric
@attribute MZ43.294187 numeric
@attribute MZ43.417086 numeric
@attribute MZ43.540159 numeric
@attribute MZ43.663406 numeric
@attribute MZ43.786828 numeric
@attribute MZ43.910423 numeric
@attribute MZ44.034193 numeric
@attribute MZ44.158137 numeric
@attribute MZ44.282255 numeric
@attribute MZ44.406547 numeric
@attribute MZ44.531014 numeric
@attribute MZ44.655654 numeric
@attribute MZ44.780469 numeric
@attribute MZ44.905458 numeric
@attribute MZ45.030621 numeric
@attribute MZ45.155959 numeric
@attribute MZ45.28147 numeric
@attribute MZ45.407156 numeric
@attribute MZ45.533016 numeric
@attribute MZ45.65905 numeric
@attribute MZ45.785259 numeric
@attribute MZ45.911641 numeric
@attribute MZ46.038198 numeric
@attribute MZ46.164929 numeric
@attribute MZ46.291834 numeric
@attribute MZ46.418913 numeric
@attribute MZ46.546167 numeric
@attribute MZ46.673595 numeric
@attribute MZ46.801196 numeric
@attribute MZ46.928972 numeric
@attribute MZ47.056923 numeric
@attribute MZ47.185047 numeric
@attribute MZ47.313346 numeric
@attribute MZ47.441819 numeric
@attribute MZ47.570466 numeric
@attribute MZ47.699287 numeric
@attribute MZ47.828282 numeric
@attribute MZ47.957452 numeric
@attribute MZ48.086795 numeric
@attribute MZ48.216313 numeric
@attribute MZ48.346006 numeric
@attribute MZ48.475872 numeric
@attribute MZ48.605912 numeric
@attribute MZ48.736127 numeric
@attribute MZ48.866516 numeric
@attribute MZ48.997079 numeric
@attribute MZ49.127816 numeric
@attribute MZ49.258728 numeric
@attribute MZ49.389813 numeric
@attribute MZ49.521073 numeric
@attribute MZ49.652507 numeric
@attribute MZ49.784115 numeric
@attribute MZ49.915898 numeric
@attribute MZ50.047854 numeric
@attribute MZ50.179985 numeric
@attribute MZ50.31229 numeric
@attribute MZ50.444769 numeric
@attribute MZ50.577423 numeric
@attribute MZ50.71025 numeric
@attribute MZ50.843252 numeric
@attribute MZ50.976428 numeric
@attribute MZ51.109778 numeric
@attribute MZ51.243302 numeric
@attribute MZ51.377001 numeric
@attribute MZ51.510873 numeric
@attribute MZ51.64492 numeric
@attribute MZ51.779141 numeric
@attribute MZ51.913536 numeric
@attribute MZ52.048106 numeric
@attribute MZ52.182849 numeric
@attribute MZ52.317767 numeric
@attribute MZ52.452859 numeric
@attribute MZ52.588125 numeric
@attribute MZ52.723566 numeric
@attribute MZ52.85918 numeric
@attribute MZ52.994969 numeric
@attribute MZ53.130932 numeric
@attribute MZ53.267069 numeric
@attribute MZ53.40338 numeric
@attribute MZ53.539866 numeric
@attribute MZ53.676525 numeric
@attribute MZ53.813359 numeric
@attribute MZ53.950367 numeric
@attribute MZ54.08755 numeric
@attribute MZ54.224906 numeric
@attribute MZ54.362437 numeric
@attribute MZ54.500141 numeric
@attribute MZ54.63802 numeric
@attribute MZ54.776074 numeric
@attribute MZ54.914301 numeric
@attribute MZ55.052703 numeric
@attribute MZ55.191278 numeric
@attribute MZ55.330028 numeric
@attribute MZ55.468952 numeric
@attribute MZ55.608051 numeric
@attribute MZ55.747323 numeric
@attribute MZ55.88677 numeric
@attribute MZ56.026391 numeric
@attribute MZ56.166186 numeric
@attribute MZ56.306155 numeric
@attribute MZ56.446298 numeric
@attribute MZ56.586616 numeric
@attribute MZ56.727108 numeric
@attribute MZ56.867774 numeric
@attribute MZ57.008614 numeric
@attribute MZ57.149629 numeric
@attribute MZ57.290817 numeric
@attribute MZ57.43218 numeric
@attribute MZ57.573717 numeric
@attribute MZ57.715428 numeric
@attribute MZ57.857313 numeric
@attribute MZ57.999373 numeric
@attribute MZ58.141607 numeric
@attribute MZ58.284014 numeric
@attribute MZ58.426597 numeric
@attribute MZ58.569353 numeric
@attribute MZ58.712283 numeric
@attribute MZ58.855388 numeric
@attribute MZ58.998667 numeric
@attribute MZ59.14212 numeric
@attribute MZ59.285747 numeric
@attribute MZ59.429548 numeric
@attribute MZ59.573524 numeric
@attribute MZ59.717674 numeric
@attribute MZ59.861998 numeric
@attribute MZ60.006496 numeric
@attribute MZ60.151168 numeric
@attribute MZ60.296015 numeric
@attribute MZ60.441036 numeric
@attribute MZ60.58623 numeric
@attribute MZ60.7316 numeric
@attribute MZ60.877143 numeric
@attribute MZ61.02286 numeric
@attribute MZ61.168752 numeric
@attribute MZ61.314818 numeric
@attribute MZ61.461058 numeric
@attribute MZ61.607472 numeric
@attribute MZ61.754061 numeric
@attribute MZ61.900823 numeric
@attribute MZ62.04776 numeric
@attribute MZ62.194871 numeric
@attribute MZ62.342156 numeric
@attribute MZ62.489616 numeric
@attribute MZ62.637249 numeric
@attribute MZ62.785057 numeric
@attribute MZ62.933039 numeric
@attribute MZ63.081195 numeric
@attribute MZ63.229525 numeric
@attribute MZ63.37803 numeric
@attribute MZ63.526708 numeric
@attribute MZ63.675561 numeric
@attribute MZ63.824588 numeric
@attribute MZ63.97379 numeric
@attribute MZ64.123165 numeric
@attribute MZ64.272715 numeric
@attribute MZ64.422439 numeric
@attribute MZ64.572337 numeric
@attribute MZ64.722409 numeric
@attribute MZ64.872655 numeric
@attribute MZ65.023076 numeric
@attribute MZ65.17367 numeric
@attribute MZ65.324439 numeric
@attribute MZ65.475383 numeric
@attribute MZ65.6265 numeric
@attribute MZ65.777791 numeric
@attribute MZ65.929257 numeric
@attribute MZ66.080897 numeric
@attribute MZ66.232711 numeric
@attribute MZ66.384699 numeric
@attribute MZ66.536862 numeric
@attribute MZ66.689198 numeric
@attribute MZ66.841709 numeric
@attribute MZ66.994394 numeric
@attribute MZ67.147254 numeric
@attribute MZ67.300287 numeric
@attribute MZ67.453495 numeric
@attribute MZ67.606876 numeric
@attribute MZ67.760432 numeric
@attribute MZ67.914162 numeric
@attribute MZ68.068067 numeric
@attribute MZ68.222145 numeric
@attribute MZ68.376398 numeric
@attribute MZ68.530825 numeric
@attribute MZ68.685426 numeric
@attribute MZ68.840201 numeric
@attribute MZ68.995151 numeric
@attribute MZ69.150274 numeric
@attribute MZ69.305572 numeric
@attribute MZ69.461044 numeric
@attribute MZ69.616691 numeric
@attribute MZ69.772511 numeric
@attribute MZ69.928506 numeric
@attribute MZ70.084674 numeric
@attribute MZ70.241017 numeric
@attribute MZ70.397535 numeric
@attribute MZ70.554226 numeric
@attribute MZ70.711092 numeric
@attribute MZ70.868131 numeric
@attribute MZ71.025345 numeric
@attribute MZ71.182733 numeric
@attribute MZ71.340296 numeric
@attribute MZ71.498032 numeric
@attribute MZ71.655943 numeric
@attribute MZ71.814028 numeric
@attribute MZ71.972287 numeric
@attribute MZ72.13072 numeric
@attribute MZ72.289327 numeric
@attribute MZ72.448109 numeric
@attribute MZ72.607065 numeric
@attribute MZ72.766195 numeric
@attribute MZ72.925499 numeric
@attribute MZ73.084977 numeric
@attribute MZ73.24463 numeric
@attribute MZ73.404457 numeric
@attribute MZ73.564458 numeric
@attribute MZ73.724633 numeric
@attribute MZ73.884982 numeric
@attribute MZ74.045506 numeric
@attribute MZ74.206203 numeric
@attribute MZ74.367075 numeric
@attribute MZ74.528121 numeric
@attribute MZ74.689342 numeric
@attribute MZ74.850736 numeric
@attribute MZ75.012305 numeric
@attribute MZ75.174048 numeric
@attribute MZ75.335965 numeric
@attribute MZ75.498056 numeric
@attribute MZ75.660321 numeric
@attribute MZ75.822761 numeric
@attribute MZ75.985375 numeric
@attribute MZ76.148163 numeric
@attribute MZ76.311125 numeric
@attribute MZ76.474261 numeric
@attribute MZ76.637572 numeric
@attribute MZ76.801056 numeric
@attribute MZ76.964715 numeric
@attribute MZ77.128548 numeric
@attribute MZ77.292556 numeric
@attribute MZ77.456737 numeric
@attribute MZ77.621093 numeric
@attribute MZ77.785623 numeric
@attribute MZ77.950327 numeric
@attribute MZ78.115205 numeric
@attribute MZ78.280257 numeric
@attribute MZ78.445484 numeric
@attribute MZ78.610885 numeric
@attribute MZ78.77646 numeric
@attribute MZ78.942209 numeric
@attribute MZ79.108132 numeric
@attribute MZ79.27423 numeric
@attribute MZ79.440502 numeric
@attribute MZ79.606947 numeric
@attribute MZ79.773568 numeric
@attribute MZ79.940362 numeric
@attribute MZ80.10733 numeric
@attribute MZ80.274473 numeric
@attribute MZ80.44179 numeric
@attribute MZ80.609281 numeric
@attribute MZ80.776946 numeric
@attribute MZ80.944786 numeric
@attribute MZ81.112799 numeric
@attribute MZ81.280987 numeric
@attribute MZ81.449349 numeric
@attribute MZ81.617885 numeric
@attribute MZ81.786596 numeric
@attribute MZ81.95548 numeric
@attribute MZ82.124539 numeric
@attribute MZ82.293772 numeric
@attribute MZ82.463179 numeric
@attribute MZ82.63276 numeric
@attribute MZ82.802516 numeric
@attribute MZ82.972446 numeric
@attribute MZ83.142549 numeric
@attribute MZ83.312828 numeric
@attribute MZ83.48328 numeric
@attribute MZ83.653906 numeric
@attribute MZ83.824707 numeric
@attribute MZ83.995682 numeric
@attribute MZ84.166831 numeric
@attribute MZ84.338154 numeric
@attribute MZ84.509651 numeric
@attribute MZ84.681323 numeric
@attribute MZ84.853169 numeric
@attribute MZ85.025189 numeric
@attribute MZ85.197383 numeric
@attribute MZ85.369751 numeric
@attribute MZ85.542294 numeric
@attribute MZ85.71501 numeric
@attribute MZ85.887901 numeric
@attribute MZ86.060966 numeric
@attribute MZ86.234206 numeric
@attribute MZ86.407619 numeric
@attribute MZ86.581207 numeric
@attribute MZ86.754969 numeric
@attribute MZ86.928905 numeric
@attribute MZ87.103015 numeric
@attribute MZ87.277299 numeric
@attribute MZ87.451758 numeric
@attribute MZ87.626391 numeric
@attribute MZ87.801198 numeric
@attribute MZ87.976179 numeric
@attribute MZ88.151334 numeric
@attribute MZ88.326664 numeric
@attribute MZ88.502168 numeric
@attribute MZ88.677845 numeric
@attribute MZ88.853698 numeric
@attribute MZ89.029724 numeric
@attribute MZ89.205924 numeric
@attribute MZ89.382299 numeric
@attribute MZ89.558848 numeric
@attribute MZ89.735571 numeric
@attribute MZ89.912468 numeric
@attribute MZ90.08954 numeric
@attribute MZ90.266785 numeric
@attribute MZ90.444205 numeric
@attribute MZ90.621799 numeric
@attribute MZ90.799567 numeric
@attribute MZ90.97751 numeric
@attribute MZ91.155626 numeric
@attribute MZ91.333917 numeric
@attribute MZ91.512382 numeric
@attribute MZ91.691021 numeric
@attribute MZ91.869834 numeric
@attribute MZ92.048822 numeric
@attribute MZ92.227984 numeric
@attribute MZ92.407319 numeric
@attribute MZ92.586829 numeric
@attribute MZ92.766514 numeric
@attribute MZ92.946372 numeric
@attribute MZ93.126405 numeric
@attribute MZ93.306612 numeric
@attribute MZ93.486993 numeric
@attribute MZ93.667548 numeric
@attribute MZ93.848277 numeric
@attribute MZ94.029181 numeric
@attribute MZ94.210259 numeric
@attribute MZ94.391511 numeric
@attribute MZ94.572937 numeric
@attribute MZ94.754537 numeric
@attribute MZ94.936312 numeric
@attribute MZ95.11826 numeric
@attribute MZ95.300383 numeric
@attribute MZ95.48268 numeric
@attribute MZ95.665152 numeric
@attribute MZ95.847797 numeric
@attribute MZ96.030617 numeric
@attribute MZ96.213611 numeric
@attribute MZ96.396779 numeric
@attribute MZ96.580121 numeric
@attribute MZ96.763637 numeric
@attribute MZ96.947328 numeric
@attribute MZ97.131193 numeric
@attribute MZ97.315232 numeric
@attribute MZ97.499445 numeric
@attribute MZ97.683832 numeric
@attribute MZ97.868394 numeric
@attribute MZ98.053129 numeric
@attribute MZ98.238039 numeric
@attribute MZ98.423123 numeric
@attribute MZ98.608382 numeric
@attribute MZ98.793814 numeric
@attribute MZ98.979421 numeric
@attribute MZ99.165202 numeric
@attribute MZ99.351157 numeric
@attribute MZ99.537286 numeric
@attribute MZ99.723589 numeric
@attribute MZ99.910067 numeric
@attribute MZ100.09672 numeric
@attribute MZ100.28354 numeric
@attribute MZ100.47055 numeric
@attribute MZ100.65772 numeric
@attribute MZ100.84507 numeric
@attribute MZ101.03259 numeric
@attribute MZ101.22029 numeric
@attribute MZ101.40816 numeric
@attribute MZ101.5962 numeric
@attribute MZ101.78442 numeric
@attribute MZ101.97282 numeric
@attribute MZ102.16139 numeric
@attribute MZ102.35013 numeric
@attribute MZ102.53904 numeric
@attribute MZ102.72813 numeric
@attribute MZ102.9174 numeric
@attribute MZ103.10684 numeric
@attribute MZ103.29645 numeric
@attribute MZ103.48624 numeric
@attribute MZ103.6762 numeric
@attribute MZ103.86633 numeric
@attribute MZ104.05664 numeric
@attribute MZ104.24713 numeric
@attribute MZ104.43779 numeric
@attribute MZ104.62862 numeric
@attribute MZ104.81963 numeric
@attribute MZ105.01081 numeric
@attribute MZ105.20216 numeric
@attribute MZ105.39369 numeric
@attribute MZ105.58539 numeric
@attribute MZ105.77727 numeric
@attribute MZ105.96932 numeric
@attribute MZ106.16155 numeric
@attribute MZ106.35395 numeric
@attribute MZ106.54652 numeric
@attribute MZ106.73927 numeric
@attribute MZ106.93219 numeric
@attribute MZ107.12529 numeric
@attribute MZ107.31856 numeric
@attribute MZ107.51201 numeric
@attribute MZ107.70563 numeric
@attribute MZ107.89942 numeric
@attribute MZ108.09339 numeric
@attribute MZ108.28753 numeric
@attribute MZ108.48185 numeric
@attribute MZ108.67634 numeric
@attribute MZ108.871 numeric
@attribute MZ109.06584 numeric
@attribute MZ109.26085 numeric
@attribute MZ109.45604 numeric
@attribute MZ109.6514 numeric
@attribute MZ109.84694 numeric
@attribute MZ110.04264 numeric
@attribute MZ110.23853 numeric
@attribute MZ110.43459 numeric
@attribute MZ110.63082 numeric
@attribute MZ110.82722 numeric
@attribute MZ111.02381 numeric
@attribute MZ111.22056 numeric
@attribute MZ111.41749 numeric
@attribute MZ111.61459 numeric
@attribute MZ111.81187 numeric
@attribute MZ112.00932 numeric
@attribute MZ112.20695 numeric
@attribute MZ112.40475 numeric
@attribute MZ112.60272 numeric
@attribute MZ112.80087 numeric
@attribute MZ112.99919 numeric
@attribute MZ113.19769 numeric
@attribute MZ113.39636 numeric
@attribute MZ113.5952 numeric
@attribute MZ113.79422 numeric
@attribute MZ113.99342 numeric
@attribute MZ114.19278 numeric
@attribute MZ114.39233 numeric
@attribute MZ114.59204 numeric
@attribute MZ114.79193 numeric
@attribute MZ114.992 numeric
@attribute MZ115.19223 numeric
@attribute MZ115.39265 numeric
@attribute MZ115.59323 numeric
@attribute MZ115.794 numeric
@attribute MZ115.99493 numeric
@attribute MZ116.19604 numeric
@attribute MZ116.39732 numeric
@attribute MZ116.59878 numeric
@attribute MZ116.80041 numeric
@attribute MZ117.00222 numeric
@attribute MZ117.2042 numeric
@attribute MZ117.40635 numeric
@attribute MZ117.60868 numeric
@attribute MZ117.81119 numeric
@attribute MZ118.01386 numeric
@attribute MZ118.21672 numeric
@attribute MZ118.41974 numeric
@attribute MZ118.62294 numeric
@attribute MZ118.82631 numeric
@attribute MZ119.02986 numeric
@attribute MZ119.23358 numeric
@attribute MZ119.43748 numeric
@attribute MZ119.64155 numeric
@attribute MZ119.8458 numeric
@attribute MZ120.05022 numeric
@attribute MZ120.25481 numeric
@attribute MZ120.45958 numeric
@attribute MZ120.66452 numeric
@attribute MZ120.86963 numeric
@attribute MZ121.07492 numeric
@attribute MZ121.28039 numeric
@attribute MZ121.48603 numeric
@attribute MZ121.69184 numeric
@attribute MZ121.89783 numeric
@attribute MZ122.10399 numeric
@attribute MZ122.31032 numeric
@attribute MZ122.51683 numeric
@attribute MZ122.72351 numeric
@attribute MZ122.93037 numeric
@attribute MZ123.1374 numeric
@attribute MZ123.34461 numeric
@attribute MZ123.55199 numeric
@attribute MZ123.75954 numeric
@attribute MZ123.96727 numeric
@attribute MZ124.17518 numeric
@attribute MZ124.38325 numeric
@attribute MZ124.5915 numeric
@attribute MZ124.79993 numeric
@attribute MZ125.00853 numeric
@attribute MZ125.2173 numeric
@attribute MZ125.42625 numeric
@attribute MZ125.63537 numeric
@attribute MZ125.84467 numeric
@attribute MZ126.05414 numeric
@attribute MZ126.26378 numeric
@attribute MZ126.4736 numeric
@attribute MZ126.6836 numeric
@attribute MZ126.89376 numeric
@attribute MZ127.10411 numeric
@attribute MZ127.31462 numeric
@attribute MZ127.52531 numeric
@attribute MZ127.73618 numeric
@attribute MZ127.94721 numeric
@attribute MZ128.15843 numeric
@attribute MZ128.36981 numeric
@attribute MZ128.58137 numeric
@attribute MZ128.79311 numeric
@attribute MZ129.00502 numeric
@attribute MZ129.2171 numeric
@attribute MZ129.42936 numeric
@attribute MZ129.64179 numeric
@attribute MZ129.8544 numeric
@attribute MZ130.06718 numeric
@attribute MZ130.28013 numeric
@attribute MZ130.49326 numeric
@attribute MZ130.70656 numeric
@attribute MZ130.92004 numeric
@attribute MZ131.13369 numeric
@attribute MZ131.34751 numeric
@attribute MZ131.56151 numeric
@attribute MZ131.77569 numeric
@attribute MZ131.99004 numeric
@attribute MZ132.20456 numeric
@attribute MZ132.41925 numeric
@attribute MZ132.63412 numeric
@attribute MZ132.84917 numeric
@attribute MZ133.06439 numeric
@attribute MZ133.27978 numeric
@attribute MZ133.49535 numeric
@attribute MZ133.71109 numeric
@attribute MZ133.927 numeric
@attribute MZ134.14309 numeric
@attribute MZ134.35936 numeric
@attribute MZ134.5758 numeric
@attribute MZ134.79241 numeric
@attribute MZ135.00919 numeric
@attribute MZ135.22615 numeric
@attribute MZ135.44329 numeric
@attribute MZ135.6606 numeric
@attribute MZ135.87808 numeric
@attribute MZ136.09574 numeric
@attribute MZ136.31357 numeric
@attribute MZ136.53158 numeric
@attribute MZ136.74976 numeric
@attribute MZ136.96811 numeric
@attribute MZ137.18664 numeric
@attribute MZ137.40534 numeric
@attribute MZ137.62422 numeric
@attribute MZ137.84327 numeric
@attribute MZ138.06249 numeric
@attribute MZ138.28189 numeric
@attribute MZ138.50147 numeric
@attribute MZ138.72121 numeric
@attribute MZ138.94114 numeric
@attribute MZ139.16123 numeric
@attribute MZ139.3815 numeric
@attribute MZ139.60195 numeric
@attribute MZ139.82257 numeric
@attribute MZ140.04336 numeric
@attribute MZ140.26433 numeric
@attribute MZ140.48547 numeric
@attribute MZ140.70678 numeric
@attribute MZ140.92827 numeric
@attribute MZ141.14993 numeric
@attribute MZ141.37177 numeric
@attribute MZ141.59378 numeric
@attribute MZ141.81597 numeric
@attribute MZ142.03833 numeric
@attribute MZ142.26087 numeric
@attribute MZ142.48358 numeric
@attribute MZ142.70646 numeric
@attribute MZ142.92952 numeric
@attribute MZ143.15275 numeric
@attribute MZ143.37615 numeric
@attribute MZ143.59973 numeric
@attribute MZ143.82349 numeric
@attribute MZ144.04741 numeric
@attribute MZ144.27152 numeric
@attribute MZ144.49579 numeric
@attribute MZ144.72024 numeric
@attribute MZ144.94487 numeric
@attribute MZ145.16967 numeric
@attribute MZ145.39464 numeric
@attribute MZ145.61979 numeric
@attribute MZ145.84511 numeric
@attribute MZ146.07061 numeric
@attribute MZ146.29628 numeric
@attribute MZ146.52212 numeric
@attribute MZ146.74814 numeric
@attribute MZ146.97433 numeric
@attribute MZ147.2007 numeric
@attribute MZ147.42724 numeric
@attribute MZ147.65395 numeric
@attribute MZ147.88084 numeric
@attribute MZ148.10791 numeric
@attribute MZ148.33515 numeric
@attribute MZ148.56256 numeric
@attribute MZ148.79014 numeric
@attribute MZ149.0179 numeric
@attribute MZ149.24584 numeric
@attribute MZ149.47395 numeric
@attribute MZ149.70223 numeric
@attribute MZ149.93069 numeric
@attribute MZ150.15932 numeric
@attribute MZ150.38812 numeric
@attribute MZ150.6171 numeric
@attribute MZ150.84626 numeric
@attribute MZ151.07559 numeric
@attribute MZ151.30509 numeric
@attribute MZ151.53476 numeric
@attribute MZ151.76461 numeric
@attribute MZ151.99464 numeric
@attribute MZ152.22484 numeric
@attribute MZ152.45521 numeric
@attribute MZ152.68576 numeric
@attribute MZ152.91648 numeric
@attribute MZ153.14738 numeric
@attribute MZ153.37845 numeric
@attribute MZ153.60969 numeric
@attribute MZ153.84111 numeric
@attribute MZ154.0727 numeric
@attribute MZ154.30447 numeric
@attribute MZ154.53641 numeric
@attribute MZ154.76852 numeric
@attribute MZ155.00081 numeric
@attribute MZ155.23328 numeric
@attribute MZ155.46591 numeric
@attribute MZ155.69872 numeric
@attribute MZ155.93171 numeric
@attribute MZ156.16487 numeric
@attribute MZ156.39821 numeric
@attribute MZ156.63171 numeric
@attribute MZ156.8654 numeric
@attribute MZ157.09925 numeric
@attribute MZ157.33328 numeric
@attribute MZ157.56749 numeric
@attribute MZ157.80187 numeric
@attribute MZ158.03642 numeric
@attribute MZ158.27115 numeric
@attribute MZ158.50605 numeric
@attribute MZ158.74113 numeric
@attribute MZ158.97638 numeric
@attribute MZ159.2118 numeric
@attribute MZ159.4474 numeric
@attribute MZ159.68318 numeric
@attribute MZ159.91912 numeric
@attribute MZ160.15524 numeric
@attribute MZ160.39154 numeric
@attribute MZ160.62801 numeric
@attribute MZ160.86465 numeric
@attribute MZ161.10147 numeric
@attribute MZ161.33846 numeric
@attribute MZ161.57563 numeric
@attribute MZ161.81297 numeric
@attribute MZ162.05049 numeric
@attribute MZ162.28818 numeric
@attribute MZ162.52604 numeric
@attribute MZ162.76408 numeric
@attribute MZ163.00229 numeric
@attribute MZ163.24067 numeric
@attribute MZ163.47923 numeric
@attribute MZ163.71797 numeric
@attribute MZ163.95688 numeric
@attribute MZ164.19596 numeric
@attribute MZ164.43522 numeric
@attribute MZ164.67465 numeric
@attribute MZ164.91425 numeric
@attribute MZ165.15403 numeric
@attribute MZ165.39398 numeric
@attribute MZ165.63411 numeric
@attribute MZ165.87441 numeric
@attribute MZ166.11489 numeric
@attribute MZ166.35554 numeric
@attribute MZ166.59637 numeric
@attribute MZ166.83736 numeric
@attribute MZ167.07854 numeric
@attribute MZ167.31988 numeric
@attribute MZ167.5614 numeric
@attribute MZ167.8031 numeric
@attribute MZ168.04497 numeric
@attribute MZ168.28701 numeric
@attribute MZ168.52923 numeric
@attribute MZ168.77162 numeric
@attribute MZ169.01419 numeric
@attribute MZ169.25693 numeric
@attribute MZ169.49985 numeric
@attribute MZ169.74293 numeric
@attribute MZ169.9862 numeric
@attribute MZ170.22963 numeric
@attribute MZ170.47325 numeric
@attribute MZ170.71703 numeric
@attribute MZ170.96099 numeric
@attribute MZ171.20513 numeric
@attribute MZ171.44943 numeric
@attribute MZ171.69392 numeric
@attribute MZ171.93857 numeric
@attribute MZ172.1834 numeric
@attribute MZ172.42841 numeric
@attribute MZ172.67359 numeric
@attribute MZ172.91894 numeric
@attribute MZ173.16447 numeric
@attribute MZ173.41017 numeric
@attribute MZ173.65605 numeric
@attribute MZ173.9021 numeric
@attribute MZ174.14832 numeric
@attribute MZ174.39472 numeric
@attribute MZ174.64129 numeric
@attribute MZ174.88804 numeric
@attribute MZ175.13496 numeric
@attribute MZ175.38206 numeric
@attribute MZ175.62932 numeric
@attribute MZ175.87677 numeric
@attribute MZ176.12439 numeric
@attribute MZ176.37218 numeric
@attribute MZ176.62014 numeric
@attribute MZ176.86828 numeric
@attribute MZ177.1166 numeric
@attribute MZ177.36509 numeric
@attribute MZ177.61375 numeric
@attribute MZ177.86259 numeric
@attribute MZ178.1116 numeric
@attribute MZ178.36079 numeric
@attribute MZ178.61014 numeric
@attribute MZ178.85968 numeric
@attribute MZ179.10939 numeric
@attribute MZ179.35927 numeric
@attribute MZ179.60933 numeric
@attribute MZ179.85956 numeric
@attribute MZ180.10996 numeric
@attribute MZ180.36054 numeric
@attribute MZ180.61129 numeric
@attribute MZ180.86222 numeric
@attribute MZ181.11332 numeric
@attribute MZ181.3646 numeric
@attribute MZ181.61605 numeric
@attribute MZ181.86767 numeric
@attribute MZ182.11947 numeric
@attribute MZ182.37144 numeric
@attribute MZ182.62359 numeric
@attribute MZ182.87591 numeric
@attribute MZ183.12841 numeric
@attribute MZ183.38108 numeric
@attribute MZ183.63392 numeric
@attribute MZ183.88694 numeric
@attribute MZ184.14013 numeric
@attribute MZ184.39349 numeric
@attribute MZ184.64703 numeric
@attribute MZ184.90075 numeric
@attribute MZ185.15464 numeric
@attribute MZ185.4087 numeric
@attribute MZ185.66294 numeric
@attribute MZ185.91735 numeric
@attribute MZ186.17193 numeric
@attribute MZ186.42669 numeric
@attribute MZ186.68163 numeric
@attribute MZ186.93673 numeric
@attribute MZ187.19202 numeric
@attribute MZ187.44747 numeric
@attribute MZ187.7031 numeric
@attribute MZ187.95891 numeric
@attribute MZ188.21489 numeric
@attribute MZ188.47104 numeric
@attribute MZ188.72737 numeric
@attribute MZ188.98387 numeric
@attribute MZ189.24054 numeric
@attribute MZ189.49739 numeric
@attribute MZ189.75442 numeric
@attribute MZ190.01162 numeric
@attribute MZ190.26899 numeric
@attribute MZ190.52654 numeric
@attribute MZ190.78426 numeric
@attribute MZ191.04215 numeric
@attribute MZ191.30022 numeric
@attribute MZ191.55846 numeric
@attribute MZ191.81688 numeric
@attribute MZ192.07547 numeric
@attribute MZ192.33424 numeric
@attribute MZ192.59318 numeric
@attribute MZ192.85229 numeric
@attribute MZ193.11158 numeric
@attribute MZ193.37104 numeric
@attribute MZ193.63068 numeric
@attribute MZ193.89049 numeric
@attribute MZ194.15048 numeric
@attribute MZ194.41064 numeric
@attribute MZ194.67097 numeric
@attribute MZ194.93148 numeric
@attribute MZ195.19216 numeric
@attribute MZ195.45302 numeric
@attribute MZ195.71405 numeric
@attribute MZ195.97525 numeric
@attribute MZ196.23663 numeric
@attribute MZ196.49818 numeric
@attribute MZ196.75991 numeric
@attribute MZ197.02181 numeric
@attribute MZ197.28389 numeric
@attribute MZ197.54614 numeric
@attribute MZ197.80856 numeric
@attribute MZ198.07116 numeric
@attribute MZ198.33393 numeric
@attribute MZ198.59688 numeric
@attribute MZ198.86 numeric
@attribute MZ199.12329 numeric
@attribute MZ199.38676 numeric
@attribute MZ199.6504 numeric
@attribute MZ199.91422 numeric
@attribute MZ200.17821 numeric
@attribute MZ200.44238 numeric
@attribute MZ200.70672 numeric
@attribute MZ200.97123 numeric
@attribute MZ201.23592 numeric
@attribute MZ201.50078 numeric
@attribute MZ201.76582 numeric
@attribute MZ202.03103 numeric
@attribute MZ202.29642 numeric
@attribute MZ202.56198 numeric
@attribute MZ202.82771 numeric
@attribute MZ203.09362 numeric
@attribute MZ203.3597 numeric
@attribute MZ203.62595 numeric
@attribute MZ203.89238 numeric
@attribute MZ204.15899 numeric
@attribute MZ204.42577 numeric
@attribute MZ204.69272 numeric
@attribute MZ204.95985 numeric
@attribute MZ205.22715 numeric
@attribute MZ205.49462 numeric
@attribute MZ205.76227 numeric
@attribute MZ206.0301 numeric
@attribute MZ206.2981 numeric
@attribute MZ206.56627 numeric
@attribute MZ206.83461 numeric
@attribute MZ207.10313 numeric
@attribute MZ207.37183 numeric
@attribute MZ207.6407 numeric
@attribute MZ207.90974 numeric
@attribute MZ208.17896 numeric
@attribute MZ208.44835 numeric
@attribute MZ208.71791 numeric
@attribute MZ208.98765 numeric
@attribute MZ209.25757 numeric
@attribute MZ209.52766 numeric
@attribute MZ209.79792 numeric
@attribute MZ210.06836 numeric
@attribute MZ210.33897 numeric
@attribute MZ210.60975 numeric
@attribute MZ210.88071 numeric
@attribute MZ211.15184 numeric
@attribute MZ211.42315 numeric
@attribute MZ211.69463 numeric
@attribute MZ211.96629 numeric
@attribute MZ212.23812 numeric
@attribute MZ212.51012 numeric
@attribute MZ212.7823 numeric
@attribute MZ213.05465 numeric
@attribute MZ213.32718 numeric
@attribute MZ213.59988 numeric
@attribute MZ213.87276 numeric
@attribute MZ214.14581 numeric
@attribute MZ214.41903 numeric
@attribute MZ214.69243 numeric
@attribute MZ214.966 numeric
@attribute MZ215.23975 numeric
@attribute MZ215.51367 numeric
@attribute MZ215.78776 numeric
@attribute MZ216.06203 numeric
@attribute MZ216.33647 numeric
@attribute MZ216.61109 numeric
@attribute MZ216.88588 numeric
@attribute MZ217.16085 numeric
@attribute MZ217.43598 numeric
@attribute MZ217.7113 numeric
@attribute MZ217.98679 numeric
@attribute MZ218.26245 numeric
@attribute MZ218.53829 numeric
@attribute MZ218.8143 numeric
@attribute MZ219.09048 numeric
@attribute MZ219.36684 numeric
@attribute MZ219.64337 numeric
@attribute MZ219.92008 numeric
@attribute MZ220.19696 numeric
@attribute MZ220.47402 numeric
@attribute MZ220.75125 numeric
@attribute MZ221.02865 numeric
@attribute MZ221.30623 numeric
@attribute MZ221.58398 numeric
@attribute MZ221.86191 numeric
@attribute MZ222.14001 numeric
@attribute MZ222.41828 numeric
@attribute MZ222.69673 numeric
@attribute MZ222.97536 numeric
@attribute MZ223.25415 numeric
@attribute MZ223.53313 numeric
@attribute MZ223.81227 numeric
@attribute MZ224.09159 numeric
@attribute MZ224.37109 numeric
@attribute MZ224.65076 numeric
@attribute MZ224.9306 numeric
@attribute MZ225.21061 numeric
@attribute MZ225.49081 numeric
@attribute MZ225.77117 numeric
@attribute MZ226.05171 numeric
@attribute MZ226.33242 numeric
@attribute MZ226.61331 numeric
@attribute MZ226.89437 numeric
@attribute MZ227.17561 numeric
@attribute MZ227.45702 numeric
@attribute MZ227.73861 numeric
@attribute MZ228.02036 numeric
@attribute MZ228.3023 numeric
@attribute MZ228.5844 numeric
@attribute MZ228.86669 numeric
@attribute MZ229.14914 numeric
@attribute MZ229.43177 numeric
@attribute MZ229.71457 numeric
@attribute MZ229.99755 numeric
@attribute MZ230.28071 numeric
@attribute MZ230.56403 numeric
@attribute MZ230.84753 numeric
@attribute MZ231.13121 numeric
@attribute MZ231.41506 numeric
@attribute MZ231.69908 numeric
@attribute MZ231.98328 numeric
@attribute MZ232.26765 numeric
@attribute MZ232.55219 numeric
@attribute MZ232.83691 numeric
@attribute MZ233.12181 numeric
@attribute MZ233.40688 numeric
@attribute MZ233.69212 numeric
@attribute MZ233.97754 numeric
@attribute MZ234.26313 numeric
@attribute MZ234.54889 numeric
@attribute MZ234.83483 numeric
@attribute MZ235.12095 numeric
@attribute MZ235.40723 numeric
@attribute MZ235.69369 numeric
@attribute MZ235.98033 numeric
@attribute MZ236.26714 numeric
@attribute MZ236.55413 numeric
@attribute MZ236.84128 numeric
@attribute MZ237.12862 numeric
@attribute MZ237.41612 numeric
@attribute MZ237.70381 numeric
@attribute MZ237.99166 numeric
@attribute MZ238.27969 numeric
@attribute MZ238.56789 numeric
@attribute MZ238.85627 numeric
@attribute MZ239.14482 numeric
@attribute MZ239.43355 numeric
@attribute MZ239.72245 numeric
@attribute MZ240.01153 numeric
@attribute MZ240.30077 numeric
@attribute MZ240.5902 numeric
@attribute MZ240.87979 numeric
@attribute MZ241.16957 numeric
@attribute MZ241.45951 numeric
@attribute MZ241.74963 numeric
@attribute MZ242.03993 numeric
@attribute MZ242.33039 numeric
@attribute MZ242.62104 numeric
@attribute MZ242.91185 numeric
@attribute MZ243.20284 numeric
@attribute MZ243.49401 numeric
@attribute MZ243.78535 numeric
@attribute MZ244.07686 numeric
@attribute MZ244.36855 numeric
@attribute MZ244.66041 numeric
@attribute MZ244.95245 numeric
@attribute MZ245.24466 numeric
@attribute MZ245.53704 numeric
@attribute MZ245.8296 numeric
@attribute MZ246.12233 numeric
@attribute MZ246.41524 numeric
@attribute MZ246.70832 numeric
@attribute MZ247.00158 numeric
@attribute MZ247.295 numeric
@attribute MZ247.58861 numeric
@attribute MZ247.88239 numeric
@attribute MZ248.17634 numeric
@attribute MZ248.47046 numeric
@attribute MZ248.76476 numeric
@attribute MZ249.05924 numeric
@attribute MZ249.35389 numeric
@attribute MZ249.64871 numeric
@attribute MZ249.94371 numeric
@attribute MZ250.23888 numeric
@attribute MZ250.53422 numeric
@attribute MZ250.82974 numeric
@attribute MZ251.12544 numeric
@attribute MZ251.42131 numeric
@attribute MZ251.71735 numeric
@attribute MZ252.01356 numeric
@attribute MZ252.30996 numeric
@attribute MZ252.60652 numeric
@attribute MZ252.90326 numeric
@attribute MZ253.20017 numeric
@attribute MZ253.49726 numeric
@attribute MZ253.79452 numeric
@attribute MZ254.09196 numeric
@attribute MZ254.38957 numeric
@attribute MZ254.68735 numeric
@attribute MZ254.98531 numeric
@attribute MZ255.28344 numeric
@attribute MZ255.58175 numeric
@attribute MZ255.88023 numeric
@attribute MZ256.17888 numeric
@attribute MZ256.47771 numeric
@attribute MZ256.77672 numeric
@attribute MZ257.0759 numeric
@attribute MZ257.37525 numeric
@attribute MZ257.67477 numeric
@attribute MZ257.97447 numeric
@attribute MZ258.27435 numeric
@attribute MZ258.5744 numeric
@attribute MZ258.87462 numeric
@attribute MZ259.17502 numeric
@attribute MZ259.47559 numeric
@attribute MZ259.77633 numeric
@attribute MZ260.07725 numeric
@attribute MZ260.37835 numeric
@attribute MZ260.67961 numeric
@attribute MZ260.98106 numeric
@attribute MZ261.28267 numeric
@attribute MZ261.58446 numeric
@attribute MZ261.88643 numeric
@attribute MZ262.18857 numeric
@attribute MZ262.49088 numeric
@attribute MZ262.79337 numeric
@attribute MZ263.09603 numeric
@attribute MZ263.39886 numeric
@attribute MZ263.70187 numeric
@attribute MZ264.00506 numeric
@attribute MZ264.30842 numeric
@attribute MZ264.61195 numeric
@attribute MZ264.91565 numeric
@attribute MZ265.21954 numeric
@attribute MZ265.52359 numeric
@attribute MZ265.82782 numeric
@attribute MZ266.13222 numeric
@attribute MZ266.4368 numeric
@attribute MZ266.74155 numeric
@attribute MZ267.04648 numeric
@attribute MZ267.35158 numeric
@attribute MZ267.65685 numeric
@attribute MZ267.9623 numeric
@attribute MZ268.26792 numeric
@attribute MZ268.57372 numeric
@attribute MZ268.87969 numeric
@attribute MZ269.18584 numeric
@attribute MZ269.49216 numeric
@attribute MZ269.79865 numeric
@attribute MZ270.10532 numeric
@attribute MZ270.41216 numeric
@attribute MZ270.71917 numeric
@attribute MZ271.02637 numeric
@attribute MZ271.33373 numeric
@attribute MZ271.64127 numeric
@attribute MZ271.94898 numeric
@attribute MZ272.25687 numeric
@attribute MZ272.56493 numeric
@attribute MZ272.87316 numeric
@attribute MZ273.18157 numeric
@attribute MZ273.49016 numeric
@attribute MZ273.79892 numeric
@attribute MZ274.10785 numeric
@attribute MZ274.41696 numeric
@attribute MZ274.72624 numeric
@attribute MZ275.03569 numeric
@attribute MZ275.34532 numeric
@attribute MZ275.65512 numeric
@attribute MZ275.9651 numeric
@attribute MZ276.27525 numeric
@attribute MZ276.58558 numeric
@attribute MZ276.89608 numeric
@attribute MZ277.20675 numeric
@attribute MZ277.5176 numeric
@attribute MZ277.82862 numeric
@attribute MZ278.13982 numeric
@attribute MZ278.45119 numeric
@attribute MZ278.76273 numeric
@attribute MZ279.07445 numeric
@attribute MZ279.38635 numeric
@attribute MZ279.69841 numeric
@attribute MZ280.01066 numeric
@attribute MZ280.32307 numeric
@attribute MZ280.63566 numeric
@attribute MZ280.94843 numeric
@attribute MZ281.26137 numeric
@attribute MZ281.57448 numeric
@attribute MZ281.88777 numeric
@attribute MZ282.20123 numeric
@attribute MZ282.51486 numeric
@attribute MZ282.82867 numeric
@attribute MZ283.14265 numeric
@attribute MZ283.45681 numeric
@attribute MZ283.77114 numeric
@attribute MZ284.08565 numeric
@attribute MZ284.40033 numeric
@attribute MZ284.71519 numeric
@attribute MZ285.03021 numeric
@attribute MZ285.34542 numeric
@attribute MZ285.6608 numeric
@attribute MZ285.97635 numeric
@attribute MZ286.29207 numeric
@attribute MZ286.60797 numeric
@attribute MZ286.92405 numeric
@attribute MZ287.24029 numeric
@attribute MZ287.55672 numeric
@attribute MZ287.87331 numeric
@attribute MZ288.19008 numeric
@attribute MZ288.50703 numeric
@attribute MZ288.82415 numeric
@attribute MZ289.14144 numeric
@attribute MZ289.45891 numeric
@attribute MZ289.77655 numeric
@attribute MZ290.09437 numeric
@attribute MZ290.41236 numeric
@attribute MZ290.73052 numeric
@attribute MZ291.04886 numeric
@attribute MZ291.36737 numeric
@attribute MZ291.68606 numeric
@attribute MZ292.00492 numeric
@attribute MZ292.32395 numeric
@attribute MZ292.64316 numeric
@attribute MZ292.96255 numeric
@attribute MZ293.2821 numeric
@attribute MZ293.60184 numeric
@attribute MZ293.92174 numeric
@attribute MZ294.24182 numeric
@attribute MZ294.56208 numeric
@attribute MZ294.88251 numeric
@attribute MZ295.20311 numeric
@attribute MZ295.52389 numeric
@attribute MZ295.84484 numeric
@attribute MZ296.16596 numeric
@attribute MZ296.48726 numeric
@attribute MZ296.80874 numeric
@attribute MZ297.13038 numeric
@attribute MZ297.45221 numeric
@attribute MZ297.7742 numeric
@attribute MZ298.09637 numeric
@attribute MZ298.41872 numeric
@attribute MZ298.74124 numeric
@attribute MZ299.06393 numeric
@attribute MZ299.3868 numeric
@attribute MZ299.70984 numeric
@attribute MZ300.03305 numeric
@attribute MZ300.35644 numeric
@attribute MZ300.68001 numeric
@attribute MZ301.00375 numeric
@attribute MZ301.32766 numeric
@attribute MZ301.65174 numeric
@attribute MZ301.97601 numeric
@attribute MZ302.30044 numeric
@attribute MZ302.62505 numeric
@attribute MZ302.94983 numeric
@attribute MZ303.27479 numeric
@attribute MZ303.59992 numeric
@attribute MZ303.92523 numeric
@attribute MZ304.25071 numeric
@attribute MZ304.57636 numeric
@attribute MZ304.90219 numeric
@attribute MZ305.22819 numeric
@attribute MZ305.55437 numeric
@attribute MZ305.88072 numeric
@attribute MZ306.20725 numeric
@attribute MZ306.53395 numeric
@attribute MZ306.86082 numeric
@attribute MZ307.18787 numeric
@attribute MZ307.51509 numeric
@attribute MZ307.84249 numeric
@attribute MZ308.17006 numeric
@attribute MZ308.4978 numeric
@attribute MZ308.82572 numeric
@attribute MZ309.15381 numeric
@attribute MZ309.48208 numeric
@attribute MZ309.81052 numeric
@attribute MZ310.13914 numeric
@attribute MZ310.46793 numeric
@attribute MZ310.79689 numeric
@attribute MZ311.12603 numeric
@attribute MZ311.45534 numeric
@attribute MZ311.78483 numeric
@attribute MZ312.11449 numeric
@attribute MZ312.44432 numeric
@attribute MZ312.77433 numeric
@attribute MZ313.10452 numeric
@attribute MZ313.43487 numeric
@attribute MZ313.7654 numeric
@attribute MZ314.09611 numeric
@attribute MZ314.42699 numeric
@attribute MZ314.75804 numeric
@attribute MZ315.08927 numeric
@attribute MZ315.42068 numeric
@attribute MZ315.75225 numeric
@attribute MZ316.084 numeric
@attribute MZ316.41593 numeric
@attribute MZ316.74803 numeric
@attribute MZ317.0803 numeric
@attribute MZ317.41275 numeric
@attribute MZ317.74537 numeric
@attribute MZ318.07817 numeric
@attribute MZ318.41114 numeric
@attribute MZ318.74428 numeric
@attribute MZ319.0776 numeric
@attribute MZ319.41109 numeric
@attribute MZ319.74476 numeric
@attribute MZ320.0786 numeric
@attribute MZ320.41262 numeric
@attribute MZ320.74681 numeric
@attribute MZ321.08117 numeric
@attribute MZ321.41571 numeric
@attribute MZ321.75042 numeric
@attribute MZ322.08531 numeric
@attribute MZ322.42037 numeric
@attribute MZ322.7556 numeric
@attribute MZ323.09101 numeric
@attribute MZ323.42659 numeric
@attribute MZ323.76235 numeric
@attribute MZ324.09828 numeric
@attribute MZ324.43439 numeric
@attribute MZ324.77067 numeric
@attribute MZ325.10712 numeric
@attribute MZ325.44375 numeric
@attribute MZ325.78055 numeric
@attribute MZ326.11753 numeric
@attribute MZ326.45468 numeric
@attribute MZ326.792 numeric
@attribute MZ327.1295 numeric
@attribute MZ327.46718 numeric
@attribute MZ327.80502 numeric
@attribute MZ328.14305 numeric
@attribute MZ328.48124 numeric
@attribute MZ328.81961 numeric
@attribute MZ329.15816 numeric
@attribute MZ329.49687 numeric
@attribute MZ329.83577 numeric
@attribute MZ330.17483 numeric
@attribute MZ330.51407 numeric
@attribute MZ330.85349 numeric
@attribute MZ331.19308 numeric
@attribute MZ331.53284 numeric
@attribute MZ331.87278 numeric
@attribute MZ332.21289 numeric
@attribute MZ332.55318 numeric
@attribute MZ332.89364 numeric
@attribute MZ333.23427 numeric
@attribute MZ333.57508 numeric
@attribute MZ333.91607 numeric
@attribute MZ334.25722 numeric
@attribute MZ334.59855 numeric
@attribute MZ334.94006 numeric
@attribute MZ335.28174 numeric
@attribute MZ335.62359 numeric
@attribute MZ335.96562 numeric
@attribute MZ336.30782 numeric
@attribute MZ336.6502 numeric
@attribute MZ336.99275 numeric
@attribute MZ337.33548 numeric
@attribute MZ337.67837 numeric
@attribute MZ338.02145 numeric
@attribute MZ338.36469 numeric
@attribute MZ338.70812 numeric
@attribute MZ339.05171 numeric
@attribute MZ339.39548 numeric
@attribute MZ339.73943 numeric
@attribute MZ340.08354 numeric
@attribute MZ340.42784 numeric
@attribute MZ340.7723 numeric
@attribute MZ341.11694 numeric
@attribute MZ341.46176 numeric
@attribute MZ341.80675 numeric
@attribute MZ342.15191 numeric
@attribute MZ342.49725 numeric
@attribute MZ342.84276 numeric
@attribute MZ343.18845 numeric
@attribute MZ343.53431 numeric
@attribute MZ343.88034 numeric
@attribute MZ344.22655 numeric
@attribute MZ344.57293 numeric
@attribute MZ344.91949 numeric
@attribute MZ345.26622 numeric
@attribute MZ345.61313 numeric
@attribute MZ345.96021 numeric
@attribute MZ346.30746 numeric
@attribute MZ346.65489 numeric
@attribute MZ347.00249 numeric
@attribute MZ347.35027 numeric
@attribute MZ347.69822 numeric
@attribute MZ348.04634 numeric
@attribute MZ348.39464 numeric
@attribute MZ348.74311 numeric
@attribute MZ349.09176 numeric
@attribute MZ349.44058 numeric
@attribute MZ349.78958 numeric
@attribute MZ350.13875 numeric
@attribute MZ350.48809 numeric
@attribute MZ350.83761 numeric
@attribute MZ351.1873 numeric
@attribute MZ351.53717 numeric
@attribute MZ351.88721 numeric
@attribute MZ352.23742 numeric
@attribute MZ352.58781 numeric
@attribute MZ352.93838 numeric
@attribute MZ353.28911 numeric
@attribute MZ353.64003 numeric
@attribute MZ353.99111 numeric
@attribute MZ354.34237 numeric
@attribute MZ354.69381 numeric
@attribute MZ355.04541 numeric
@attribute MZ355.3972 numeric
@attribute MZ355.74915 numeric
@attribute MZ356.10128 numeric
@attribute MZ356.45359 numeric
@attribute MZ356.80607 numeric
@attribute MZ357.15872 numeric
@attribute MZ357.51155 numeric
@attribute MZ357.86455 numeric
@attribute MZ358.21773 numeric
@attribute MZ358.57108 numeric
@attribute MZ358.9246 numeric
@attribute MZ359.2783 numeric
@attribute MZ359.63217 numeric
@attribute MZ359.98622 numeric
@attribute MZ360.34044 numeric
@attribute MZ360.69484 numeric
@attribute MZ361.04941 numeric
@attribute MZ361.40415 numeric
@attribute MZ361.75907 numeric
@attribute MZ362.11416 numeric
@attribute MZ362.46943 numeric
@attribute MZ362.82487 numeric
@attribute MZ363.18048 numeric
@attribute MZ363.53627 numeric
@attribute MZ363.89224 numeric
@attribute MZ364.24837 numeric
@attribute MZ364.60468 numeric
@attribute MZ364.96117 numeric
@attribute MZ365.31783 numeric
@attribute MZ365.67466 numeric
@attribute MZ366.03167 numeric
@attribute MZ366.38885 numeric
@attribute MZ366.74621 numeric
@attribute MZ367.10374 numeric
@attribute MZ367.46145 numeric
@attribute MZ367.81933 numeric
@attribute MZ368.17738 numeric
@attribute MZ368.53561 numeric
@attribute MZ368.89401 numeric
@attribute MZ369.25259 numeric
@attribute MZ369.61134 numeric
@attribute MZ369.97026 numeric
@attribute MZ370.32936 numeric
@attribute MZ370.68863 numeric
@attribute MZ371.04808 numeric
@attribute MZ371.4077 numeric
@attribute MZ371.76749 numeric
@attribute MZ372.12746 numeric
@attribute MZ372.48761 numeric
@attribute MZ372.84793 numeric
@attribute MZ373.20842 numeric
@attribute MZ373.56908 numeric
@attribute MZ373.92992 numeric
@attribute MZ374.29094 numeric
@attribute MZ374.65213 numeric
@attribute MZ375.01349 numeric
@attribute MZ375.37503 numeric
@attribute MZ375.73674 numeric
@attribute MZ376.09862 numeric
@attribute MZ376.46068 numeric
@attribute MZ376.82292 numeric
@attribute MZ377.18533 numeric
@attribute MZ377.54791 numeric
@attribute MZ377.91067 numeric
@attribute MZ378.2736 numeric
@attribute MZ378.6367 numeric
@attribute MZ378.99998 numeric
@attribute MZ379.36343 numeric
@attribute MZ379.72706 numeric
@attribute MZ380.09086 numeric
@attribute MZ380.45484 numeric
@attribute MZ380.81899 numeric
@attribute MZ381.18331 numeric
@attribute MZ381.54781 numeric
@attribute MZ381.91248 numeric
@attribute MZ382.27733 numeric
@attribute MZ382.64235 numeric
@attribute MZ383.00755 numeric
@attribute MZ383.37292 numeric
@attribute MZ383.73846 numeric
@attribute MZ384.10418 numeric
@attribute MZ384.47007 numeric
@attribute MZ384.83613 numeric
@attribute MZ385.20237 numeric
@attribute MZ385.56879 numeric
@attribute MZ385.93538 numeric
@attribute MZ386.30214 numeric
@attribute MZ386.66908 numeric
@attribute MZ387.03619 numeric
@attribute MZ387.40347 numeric
@attribute MZ387.77093 numeric
@attribute MZ388.13857 numeric
@attribute MZ388.50638 numeric
@attribute MZ388.87436 numeric
@attribute MZ389.24251 numeric
@attribute MZ389.61084 numeric
@attribute MZ389.97935 numeric
@attribute MZ390.34803 numeric
@attribute MZ390.71688 numeric
@attribute MZ391.08591 numeric
@attribute MZ391.45511 numeric
@attribute MZ391.82449 numeric
@attribute MZ392.19404 numeric
@attribute MZ392.56376 numeric
@attribute MZ392.93366 numeric
@attribute MZ393.30373 numeric
@attribute MZ393.67398 numeric
@attribute MZ394.0444 numeric
@attribute MZ394.41499 numeric
@attribute MZ394.78576 numeric
@attribute MZ395.1567 numeric
@attribute MZ395.52782 numeric
@attribute MZ395.89911 numeric
@attribute MZ396.27058 numeric
@attribute MZ396.64222 numeric
@attribute MZ397.01403 numeric
@attribute MZ397.38602 numeric
@attribute MZ397.75819 numeric
@attribute MZ398.13052 numeric
@attribute MZ398.50303 numeric
@attribute MZ398.87572 numeric
@attribute MZ399.24858 numeric
@attribute MZ399.62161 numeric
@attribute MZ399.99482 numeric
@attribute MZ400.3682 numeric
@attribute MZ400.74176 numeric
@attribute MZ401.11549 numeric
@attribute MZ401.48939 numeric
@attribute MZ401.86347 numeric
@attribute MZ402.23772 numeric
@attribute MZ402.61215 numeric
@attribute MZ402.98675 numeric
@attribute MZ403.36153 numeric
@attribute MZ403.73648 numeric
@attribute MZ404.1116 numeric
@attribute MZ404.4869 numeric
@attribute MZ404.86237 numeric
@attribute MZ405.23802 numeric
@attribute MZ405.61384 numeric
@attribute MZ405.98983 numeric
@attribute MZ406.366 numeric
@attribute MZ406.74235 numeric
@attribute MZ407.11886 numeric
@attribute MZ407.49556 numeric
@attribute MZ407.87242 numeric
@attribute MZ408.24946 numeric
@attribute MZ408.62668 numeric
@attribute MZ409.00406 numeric
@attribute MZ409.38163 numeric
@attribute MZ409.75936 numeric
@attribute MZ410.13727 numeric
@attribute MZ410.51536 numeric
@attribute MZ410.89362 numeric
@attribute MZ411.27205 numeric
@attribute MZ411.65066 numeric
@attribute MZ412.02944 numeric
@attribute MZ412.4084 numeric
@attribute MZ412.78753 numeric
@attribute MZ413.16683 numeric
@attribute MZ413.54631 numeric
@attribute MZ413.92596 numeric
@attribute MZ414.30579 numeric
@attribute MZ414.68579 numeric
@attribute MZ415.06597 numeric
@attribute MZ415.44632 numeric
@attribute MZ415.82684 numeric
@attribute MZ416.20754 numeric
@attribute MZ416.58841 numeric
@attribute MZ416.96946 numeric
@attribute MZ417.35068 numeric
@attribute MZ417.73207 numeric
@attribute MZ418.11364 numeric
@attribute MZ418.49538 numeric
@attribute MZ418.8773 numeric
@attribute MZ419.25939 numeric
@attribute MZ419.64166 numeric
@attribute MZ420.0241 numeric
@attribute MZ420.40671 numeric
@attribute MZ420.7895 numeric
@attribute MZ421.17246 numeric
@attribute MZ421.5556 numeric
@attribute MZ421.93891 numeric
@attribute MZ422.32239 numeric
@attribute MZ422.70605 numeric
@attribute MZ423.08989 numeric
@attribute MZ423.47389 numeric
@attribute MZ423.85808 numeric
@attribute MZ424.24243 numeric
@attribute MZ424.62696 numeric
@attribute MZ425.01167 numeric
@attribute MZ425.39654 numeric
@attribute MZ425.7816 numeric
@attribute MZ426.16682 numeric
@attribute MZ426.55222 numeric
@attribute MZ426.9378 numeric
@attribute MZ427.32355 numeric
@attribute MZ427.70947 numeric
@attribute MZ428.09557 numeric
@attribute MZ428.48184 numeric
@attribute MZ428.86829 numeric
@attribute MZ429.25491 numeric
@attribute MZ429.6417 numeric
@attribute MZ430.02867 numeric
@attribute MZ430.41582 numeric
@attribute MZ430.80313 numeric
@attribute MZ431.19062 numeric
@attribute MZ431.57829 numeric
@attribute MZ431.96613 numeric
@attribute MZ432.35414 numeric
@attribute MZ432.74233 numeric
@attribute MZ433.13069 numeric
@attribute MZ433.51923 numeric
@attribute MZ433.90794 numeric
@attribute MZ434.29682 numeric
@attribute MZ434.68588 numeric
@attribute MZ435.07512 numeric
@attribute MZ435.46452 numeric
@attribute MZ435.85411 numeric
@attribute MZ436.24386 numeric
@attribute MZ436.63379 numeric
@attribute MZ437.0239 numeric
@attribute MZ437.41417 numeric
@attribute MZ437.80463 numeric
@attribute MZ438.19525 numeric
@attribute MZ438.58605 numeric
@attribute MZ438.97703 numeric
@attribute MZ439.36818 numeric
@attribute MZ439.7595 numeric
@attribute MZ440.151 numeric
@attribute MZ440.54267 numeric
@attribute MZ440.93452 numeric
@attribute MZ441.32654 numeric
@attribute MZ441.71873 numeric
@attribute MZ442.1111 numeric
@attribute MZ442.50364 numeric
@attribute MZ442.89636 numeric
@attribute MZ443.28925 numeric
@attribute MZ443.68232 numeric
@attribute MZ444.07556 numeric
@attribute MZ444.46897 numeric
@attribute MZ444.86256 numeric
@attribute MZ445.25632 numeric
@attribute MZ445.65026 numeric
@attribute MZ446.04437 numeric
@attribute MZ446.43865 numeric
@attribute MZ446.83311 numeric
@attribute MZ447.22774 numeric
@attribute MZ447.62255 numeric
@attribute MZ448.01753 numeric
@attribute MZ448.41269 numeric
@attribute MZ448.80802 numeric
@attribute MZ449.20352 numeric
@attribute MZ449.5992 numeric
@attribute MZ449.99505 numeric
@attribute MZ450.39108 numeric
@attribute MZ450.78728 numeric
@attribute MZ451.18365 numeric
@attribute MZ451.5802 numeric
@attribute MZ451.97693 numeric
@attribute MZ452.37382 numeric
@attribute MZ452.77089 numeric
@attribute MZ453.16814 numeric
@attribute MZ453.56556 numeric
@attribute MZ453.96315 numeric
@attribute MZ454.36092 numeric
@attribute MZ454.75887 numeric
@attribute MZ455.15698 numeric
@attribute MZ455.55527 numeric
@attribute MZ455.95374 numeric
@attribute MZ456.35238 numeric
@attribute MZ456.75119 numeric
@attribute MZ457.15018 numeric
@attribute MZ457.54934 numeric
@attribute MZ457.94868 numeric
@attribute MZ458.34819 numeric
@attribute MZ458.74787 numeric
@attribute MZ459.14773 numeric
@attribute MZ459.54776 numeric
@attribute MZ459.94797 numeric
@attribute MZ460.34835 numeric
@attribute MZ460.74891 numeric
@attribute MZ461.14964 numeric
@attribute MZ461.55054 numeric
@attribute MZ461.95162 numeric
@attribute MZ462.35287 numeric
@attribute MZ462.7543 numeric
@attribute MZ463.1559 numeric
@attribute MZ463.55767 numeric
@attribute MZ463.95962 numeric
@attribute MZ464.36174 numeric
@attribute MZ464.76404 numeric
@attribute MZ465.16651 numeric
@attribute MZ465.56916 numeric
@attribute MZ465.97198 numeric
@attribute MZ466.37497 numeric
@attribute MZ466.77814 numeric
@attribute MZ467.18148 numeric
@attribute MZ467.585 numeric
@attribute MZ467.98869 numeric
@attribute MZ468.39256 numeric
@attribute MZ468.79659 numeric
@attribute MZ469.20081 numeric
@attribute MZ469.6052 numeric
@attribute MZ470.00976 numeric
@attribute MZ470.41449 numeric
@attribute MZ470.8194 numeric
@attribute MZ471.22449 numeric
@attribute MZ471.62975 numeric
@attribute MZ472.03518 numeric
@attribute MZ472.44079 numeric
@attribute MZ472.84657 numeric
@attribute MZ473.25252 numeric
@attribute MZ473.65865 numeric
@attribute MZ474.06496 numeric
@attribute MZ474.47143 numeric
@attribute MZ474.87809 numeric
@attribute MZ475.28491 numeric
@attribute MZ475.69191 numeric
@attribute MZ476.09909 numeric
@attribute MZ476.50644 numeric
@attribute MZ476.91396 numeric
@attribute MZ477.32166 numeric
@attribute MZ477.72953 numeric
@attribute MZ478.13757 numeric
@attribute MZ478.54579 numeric
@attribute MZ478.95419 numeric
@attribute MZ479.36275 numeric
@attribute MZ479.7715 numeric
@attribute MZ480.18041 numeric
@attribute MZ480.5895 numeric
@attribute MZ480.99877 numeric
@attribute MZ481.40821 numeric
@attribute MZ481.81782 numeric
@attribute MZ482.22761 numeric
@attribute MZ482.63757 numeric
@attribute MZ483.04771 numeric
@attribute MZ483.45802 numeric
@attribute MZ483.8685 numeric
@attribute MZ484.27916 numeric
@attribute MZ484.68999 numeric
@attribute MZ485.101 numeric
@attribute MZ485.51218 numeric
@attribute MZ485.92353 numeric
@attribute MZ486.33506 numeric
@attribute MZ486.74677 numeric
@attribute MZ487.15864 numeric
@attribute MZ487.5707 numeric
@attribute MZ487.98292 numeric
@attribute MZ488.39532 numeric
@attribute MZ488.8079 numeric
@attribute MZ489.22064 numeric
@attribute MZ489.63357 numeric
@attribute MZ490.04666 numeric
@attribute MZ490.45994 numeric
@attribute MZ490.87338 numeric
@attribute MZ491.287 numeric
@attribute MZ491.70079 numeric
@attribute MZ492.11476 numeric
@attribute MZ492.5289 numeric
@attribute MZ492.94322 numeric
@attribute MZ493.35771 numeric
@attribute MZ493.77238 numeric
@attribute MZ494.18722 numeric
@attribute MZ494.60223 numeric
@attribute MZ495.01742 numeric
@attribute MZ495.43278 numeric
@attribute MZ495.84831 numeric
@attribute MZ496.26402 numeric
@attribute MZ496.67991 numeric
@attribute MZ497.09596 numeric
@attribute MZ497.5122 numeric
@attribute MZ497.9286 numeric
@attribute MZ498.34518 numeric
@attribute MZ498.76194 numeric
@attribute MZ499.17887 numeric
@attribute MZ499.59597 numeric
@attribute MZ500.01325 numeric
@attribute MZ500.4307 numeric
@attribute MZ500.84833 numeric
@attribute MZ501.26613 numeric
@attribute MZ501.6841 numeric
@attribute MZ502.10225 numeric
@attribute MZ502.52057 numeric
@attribute MZ502.93907 numeric
@attribute MZ503.35774 numeric
@attribute MZ503.77659 numeric
@attribute MZ504.1956 numeric
@attribute MZ504.6148 numeric
@attribute MZ505.03417 numeric
@attribute MZ505.45371 numeric
@attribute MZ505.87342 numeric
@attribute MZ506.29331 numeric
@attribute MZ506.71338 numeric
@attribute MZ507.13362 numeric
@attribute MZ507.55403 numeric
@attribute MZ507.97462 numeric
@attribute MZ508.39538 numeric
@attribute MZ508.81631 numeric
@attribute MZ509.23742 numeric
@attribute MZ509.65871 numeric
@attribute MZ510.08017 numeric
@attribute MZ510.5018 numeric
@attribute MZ510.92361 numeric
@attribute MZ511.34559 numeric
@attribute MZ511.76774 numeric
@attribute MZ512.19007 numeric
@attribute MZ512.61257 numeric
@attribute MZ513.03525 numeric
@attribute MZ513.4581 numeric
@attribute MZ513.88113 numeric
@attribute MZ514.30433 numeric
@attribute MZ514.7277 numeric
@attribute MZ515.15125 numeric
@attribute MZ515.57497 numeric
@attribute MZ515.99887 numeric
@attribute MZ516.42294 numeric
@attribute MZ516.84719 numeric
@attribute MZ517.2716 numeric
@attribute MZ517.6962 numeric
@attribute MZ518.12097 numeric
@attribute MZ518.54591 numeric
@attribute MZ518.97102 numeric
@attribute MZ519.39631 numeric
@attribute MZ519.82178 numeric
@attribute MZ520.24742 numeric
@attribute MZ520.67323 numeric
@attribute MZ521.09922 numeric
@attribute MZ521.52538 numeric
@attribute MZ521.95171 numeric
@attribute MZ522.37822 numeric
@attribute MZ522.80491 numeric
@attribute MZ523.23176 numeric
@attribute MZ523.6588 numeric
@attribute MZ524.086 numeric
@attribute MZ524.51338 numeric
@attribute MZ524.94094 numeric
@attribute MZ525.36867 numeric
@attribute MZ525.79657 numeric
@attribute MZ526.22465 numeric
@attribute MZ526.6529 numeric
@attribute MZ527.08132 numeric
@attribute MZ527.50992 numeric
@attribute MZ527.9387 numeric
@attribute MZ528.36765 numeric
@attribute MZ528.79677 numeric
@attribute MZ529.22606 numeric
@attribute MZ529.65553 numeric
@attribute MZ530.08518 numeric
@attribute MZ530.515 numeric
@attribute MZ530.94499 numeric
@attribute MZ531.37516 numeric
@attribute MZ531.8055 numeric
@attribute MZ532.23602 numeric
@attribute MZ532.66671 numeric
@attribute MZ533.09757 numeric
@attribute MZ533.52861 numeric
@attribute MZ533.95982 numeric
@attribute MZ534.39121 numeric
@attribute MZ534.82277 numeric
@attribute MZ535.25451 numeric
@attribute MZ535.68641 numeric
@attribute MZ536.1185 numeric
@attribute MZ536.55076 numeric
@attribute MZ536.98319 numeric
@attribute MZ537.41579 numeric
@attribute MZ537.84857 numeric
@attribute MZ538.28153 numeric
@attribute MZ538.71466 numeric
@attribute MZ539.14796 numeric
@attribute MZ539.58144 numeric
@attribute MZ540.01509 numeric
@attribute MZ540.44891 numeric
@attribute MZ540.88291 numeric
@attribute MZ541.31709 numeric
@attribute MZ541.75144 numeric
@attribute MZ542.18596 numeric
@attribute MZ542.62065 numeric
@attribute MZ543.05552 numeric
@attribute MZ543.49057 numeric
@attribute MZ543.92579 numeric
@attribute MZ544.36118 numeric
@attribute MZ544.79675 numeric
@attribute MZ545.23249 numeric
@attribute MZ545.66841 numeric
@attribute MZ546.1045 numeric
@attribute MZ546.54076 numeric
@attribute MZ546.9772 numeric
@attribute MZ547.41381 numeric
@attribute MZ547.8506 numeric
@attribute MZ548.28756 numeric
@attribute MZ548.72469 numeric
@attribute MZ549.162 numeric
@attribute MZ549.59949 numeric
@attribute MZ550.03714 numeric
@attribute MZ550.47498 numeric
@attribute MZ550.91298 numeric
@attribute MZ551.35116 numeric
@attribute MZ551.78952 numeric
@attribute MZ552.22804 numeric
@attribute MZ552.66675 numeric
@attribute MZ553.10562 numeric
@attribute MZ553.54468 numeric
@attribute MZ553.9839 numeric
@attribute MZ554.4233 numeric
@attribute MZ554.86287 numeric
@attribute MZ555.30262 numeric
@attribute MZ555.74254 numeric
@attribute MZ556.18264 numeric
@attribute MZ556.62291 numeric
@attribute MZ557.06335 numeric
@attribute MZ557.50397 numeric
@attribute MZ557.94477 numeric
@attribute MZ558.38573 numeric
@attribute MZ558.82688 numeric
@attribute MZ559.26819 numeric
@attribute MZ559.70968 numeric
@attribute MZ560.15134 numeric
@attribute MZ560.59318 numeric
@attribute MZ561.03519 numeric
@attribute MZ561.47738 numeric
@attribute MZ561.91974 numeric
@attribute MZ562.36228 numeric
@attribute MZ562.80499 numeric
@attribute MZ563.24787 numeric
@attribute MZ563.69093 numeric
@attribute MZ564.13416 numeric
@attribute MZ564.57756 numeric
@attribute MZ565.02114 numeric
@attribute MZ565.4649 numeric
@attribute MZ565.90883 numeric
@attribute MZ566.35293 numeric
@attribute MZ566.79721 numeric
@attribute MZ567.24166 numeric
@attribute MZ567.68628 numeric
@attribute MZ568.13108 numeric
@attribute MZ568.57606 numeric
@attribute MZ569.0212 numeric
@attribute MZ569.46652 numeric
@attribute MZ569.91202 numeric
@attribute MZ570.35769 numeric
@attribute MZ570.80354 numeric
@attribute MZ571.24955 numeric
@attribute MZ571.69575 numeric
@attribute MZ572.14211 numeric
@attribute MZ572.58866 numeric
@attribute MZ573.03537 numeric
@attribute MZ573.48226 numeric
@attribute MZ573.92932 numeric
@attribute MZ574.37656 numeric
@attribute MZ574.82397 numeric
@attribute MZ575.27156 numeric
@attribute MZ575.71932 numeric
@attribute MZ576.16726 numeric
@attribute MZ576.61536 numeric
@attribute MZ577.06365 numeric
@attribute MZ577.5121 numeric
@attribute MZ577.96074 numeric
@attribute MZ578.40954 numeric
@attribute MZ578.85852 numeric
@attribute MZ579.30768 numeric
@attribute MZ579.757 numeric
@attribute MZ580.20651 numeric
@attribute MZ580.65618 numeric
@attribute MZ581.10603 numeric
@attribute MZ581.55606 numeric
@attribute MZ582.00626 numeric
@attribute MZ582.45663 numeric
@attribute MZ582.90718 numeric
@attribute MZ583.3579 numeric
@attribute MZ583.8088 numeric
@attribute MZ584.25987 numeric
@attribute MZ584.71111 numeric
@attribute MZ585.16253 numeric
@attribute MZ585.61412 numeric
@attribute MZ586.06589 numeric
@attribute MZ586.51783 numeric
@attribute MZ586.96995 numeric
@attribute MZ587.42224 numeric
@attribute MZ587.8747 numeric
@attribute MZ588.32734 numeric
@attribute MZ588.78015 numeric
@attribute MZ589.23313 numeric
@attribute MZ589.6863 numeric
@attribute MZ590.13963 numeric
@attribute MZ590.59314 numeric
@attribute MZ591.04682 numeric
@attribute MZ591.50068 numeric
@attribute MZ591.95471 numeric
@attribute MZ592.40892 numeric
@attribute MZ592.86329 numeric
@attribute MZ593.31785 numeric
@attribute MZ593.77258 numeric
@attribute MZ594.22748 numeric
@attribute MZ594.68256 numeric
@attribute MZ595.13781 numeric
@attribute MZ595.59323 numeric
@attribute MZ596.04883 numeric
@attribute MZ596.5046 numeric
@attribute MZ596.96055 numeric
@attribute MZ597.41667 numeric
@attribute MZ597.87297 numeric
@attribute MZ598.32944 numeric
@attribute MZ598.78608 numeric
@attribute MZ599.2429 numeric
@attribute MZ599.69989 numeric
@attribute MZ600.15706 numeric
@attribute MZ600.6144 numeric
@attribute MZ601.07192 numeric
@attribute MZ601.52961 numeric
@attribute MZ601.98747 numeric
@attribute MZ602.44551 numeric
@attribute MZ602.90372 numeric
@attribute MZ603.3621 numeric
@attribute MZ603.82066 numeric
@attribute MZ604.2794 numeric
@attribute MZ604.73831 numeric
@attribute MZ605.19739 numeric
@attribute MZ605.65665 numeric
@attribute MZ606.11608 numeric
@attribute MZ606.57568 numeric
@attribute MZ607.03546 numeric
@attribute MZ607.49542 numeric
@attribute MZ607.95554 numeric
@attribute MZ608.41585 numeric
@attribute MZ608.87632 numeric
@attribute MZ609.33697 numeric
@attribute MZ609.7978 numeric
@attribute MZ610.2588 numeric
@attribute MZ610.71997 numeric
@attribute MZ611.18132 numeric
@attribute MZ611.64284 numeric
@attribute MZ612.10453 numeric
@attribute MZ612.5664 numeric
@attribute MZ613.02845 numeric
@attribute MZ613.49067 numeric
@attribute MZ613.95306 numeric
@attribute MZ614.41563 numeric
@attribute MZ614.87837 numeric
@attribute MZ615.34128 numeric
@attribute MZ615.80437 numeric
@attribute MZ616.26763 numeric
@attribute MZ616.73107 numeric
@attribute MZ617.19468 numeric
@attribute MZ617.65847 numeric
@attribute MZ618.12243 numeric
@attribute MZ618.58656 numeric
@attribute MZ619.05087 numeric
@attribute MZ619.51535 numeric
@attribute MZ619.98001 numeric
@attribute MZ620.44484 numeric
@attribute MZ620.90985 numeric
@attribute MZ621.37503 numeric
@attribute MZ621.84038 numeric
@attribute MZ622.30591 numeric
@attribute MZ622.77161 numeric
@attribute MZ623.23749 numeric
@attribute MZ623.70354 numeric
@attribute MZ624.16976 numeric
@attribute MZ624.63616 numeric
@attribute MZ625.10273 numeric
@attribute MZ625.56948 numeric
@attribute MZ626.0364 numeric
@attribute MZ626.5035 numeric
@attribute MZ626.97077 numeric
@attribute MZ627.43821 numeric
@attribute MZ627.90583 numeric
@attribute MZ628.37362 numeric
@attribute MZ628.84159 numeric
@attribute MZ629.30973 numeric
@attribute MZ629.77804 numeric
@attribute MZ630.24653 numeric
@attribute MZ630.71519 numeric
@attribute MZ631.18403 numeric
@attribute MZ631.65304 numeric
@attribute MZ632.12223 numeric
@attribute MZ632.59159 numeric
@attribute MZ633.06112 numeric
@attribute MZ633.53083 numeric
@attribute MZ634.00071 numeric
@attribute MZ634.47077 numeric
@attribute MZ634.941 numeric
@attribute MZ635.41141 numeric
@attribute MZ635.88199 numeric
@attribute MZ636.35274 numeric
@attribute MZ636.82367 numeric
@attribute MZ637.29477 numeric
@attribute MZ637.76604 numeric
@attribute MZ638.23749 numeric
@attribute MZ638.70912 numeric
@attribute MZ639.18092 numeric
@attribute MZ639.65289 numeric
@attribute MZ640.12504 numeric
@attribute MZ640.59736 numeric
@attribute MZ641.06985 numeric
@attribute MZ641.54252 numeric
@attribute MZ642.01537 numeric
@attribute MZ642.48838 numeric
@attribute MZ642.96158 numeric
@attribute MZ643.43494 numeric
@attribute MZ643.90848 numeric
@attribute MZ644.3822 numeric
@attribute MZ644.85609 numeric
@attribute MZ645.33015 numeric
@attribute MZ645.80439 numeric
@attribute MZ646.2788 numeric
@attribute MZ646.75338 numeric
@attribute MZ647.22814 numeric
@attribute MZ647.70308 numeric
@attribute MZ648.17819 numeric
@attribute MZ648.65347 numeric
@attribute MZ649.12892 numeric
@attribute MZ649.60456 numeric
@attribute MZ650.08036 numeric
@attribute MZ650.55634 numeric
@attribute MZ651.03249 numeric
@attribute MZ651.50882 numeric
@attribute MZ651.98532 numeric
@attribute MZ652.462 numeric
@attribute MZ652.93885 numeric
@attribute MZ653.41587 numeric
@attribute MZ653.89307 numeric
@attribute MZ654.37044 numeric
@attribute MZ654.84799 numeric
@attribute MZ655.32571 numeric
@attribute MZ655.80361 numeric
@attribute MZ656.28168 numeric
@attribute MZ656.75992 numeric
@attribute MZ657.23834 numeric
@attribute MZ657.71693 numeric
@attribute MZ658.19569 numeric
@attribute MZ658.67463 numeric
@attribute MZ659.15375 numeric
@attribute MZ659.63304 numeric
@attribute MZ660.1125 numeric
@attribute MZ660.59214 numeric
@attribute MZ661.07195 numeric
@attribute MZ661.55193 numeric
@attribute MZ662.03209 numeric
@attribute MZ662.51243 numeric
@attribute MZ662.99294 numeric
@attribute MZ663.47362 numeric
@attribute MZ663.95447 numeric
@attribute MZ664.43551 numeric
@attribute MZ664.91671 numeric
@attribute MZ665.39809 numeric
@attribute MZ665.87964 numeric
@attribute MZ666.36137 numeric
@attribute MZ666.84327 numeric
@attribute MZ667.32535 numeric
@attribute MZ667.8076 numeric
@attribute MZ668.29002 numeric
@attribute MZ668.77262 numeric
@attribute MZ669.25539 numeric
@attribute MZ669.73834 numeric
@attribute MZ670.22146 numeric
@attribute MZ670.70475 numeric
@attribute MZ671.18822 numeric
@attribute MZ671.67187 numeric
@attribute MZ672.15568 numeric
@attribute MZ672.63968 numeric
@attribute MZ673.12384 numeric
@attribute MZ673.60818 numeric
@attribute MZ674.0927 numeric
@attribute MZ674.57738 numeric
@attribute MZ675.06225 numeric
@attribute MZ675.54728 numeric
@attribute MZ676.0325 numeric
@attribute MZ676.51788 numeric
@attribute MZ677.00344 numeric
@attribute MZ677.48917 numeric
@attribute MZ677.97508 numeric
@attribute MZ678.46116 numeric
@attribute MZ678.94742 numeric
@attribute MZ679.43385 numeric
@attribute MZ679.92045 numeric
@attribute MZ680.40723 numeric
@attribute MZ680.89419 numeric
@attribute MZ681.38131 numeric
@attribute MZ681.86861 numeric
@attribute MZ682.35609 numeric
@attribute MZ682.84374 numeric
@attribute MZ683.33156 numeric
@attribute MZ683.81956 numeric
@attribute MZ684.30773 numeric
@attribute MZ684.79608 numeric
@attribute MZ685.2846 numeric
@attribute MZ685.7733 numeric
@attribute MZ686.26217 numeric
@attribute MZ686.75121 numeric
@attribute MZ687.24043 numeric
@attribute MZ687.72982 numeric
@attribute MZ688.21938 numeric
@attribute MZ688.70912 numeric
@attribute MZ689.19904 numeric
@attribute MZ689.68913 numeric
@attribute MZ690.17939 numeric
@attribute MZ690.66983 numeric
@attribute MZ691.16044 numeric
@attribute MZ691.65122 numeric
@attribute MZ692.14218 numeric
@attribute MZ692.63331 numeric
@attribute MZ693.12462 numeric
@attribute MZ693.6161 numeric
@attribute MZ694.10776 numeric
@attribute MZ694.59959 numeric
@attribute MZ695.09159 numeric
@attribute MZ695.58377 numeric
@attribute MZ696.07613 numeric
@attribute MZ696.56865 numeric
@attribute MZ697.06135 numeric
@attribute MZ697.55423 numeric
@attribute MZ698.04728 numeric
@attribute MZ698.5405 numeric
@attribute MZ699.0339 numeric
@attribute MZ699.52747 numeric
@attribute MZ700.02122 numeric
@attribute MZ700.51514 numeric
@attribute MZ701.00923 numeric
@attribute MZ701.5035 numeric
@attribute MZ701.99795 numeric
@attribute MZ702.49256 numeric
@attribute MZ702.98736 numeric
@attribute MZ703.48232 numeric
@attribute MZ703.97746 numeric
@attribute MZ704.47277 numeric
@attribute MZ704.96826 numeric
@attribute MZ705.46393 numeric
@attribute MZ705.95976 numeric
@attribute MZ706.45577 numeric
@attribute MZ706.95196 numeric
@attribute MZ707.44832 numeric
@attribute MZ707.94485 numeric
@attribute MZ708.44156 numeric
@attribute MZ708.93844 numeric
@attribute MZ709.4355 numeric
@attribute MZ709.93273 numeric
@attribute MZ710.43013 numeric
@attribute MZ710.92771 numeric
@attribute MZ711.42546 numeric
@attribute MZ711.92339 numeric
@attribute MZ712.42149 numeric
@attribute MZ712.91976 numeric
@attribute MZ713.41821 numeric
@attribute MZ713.91684 numeric
@attribute MZ714.41563 numeric
@attribute MZ714.91461 numeric
@attribute MZ715.41375 numeric
@attribute MZ715.91307 numeric
@attribute MZ716.41257 numeric
@attribute MZ716.91224 numeric
@attribute MZ717.41208 numeric
@attribute MZ717.9121 numeric
@attribute MZ718.41229 numeric
@attribute MZ718.91265 numeric
@attribute MZ719.41319 numeric
@attribute MZ719.91391 numeric
@attribute MZ720.4148 numeric
@attribute MZ720.91586 numeric
@attribute MZ721.41709 numeric
@attribute MZ721.9185 numeric
@attribute MZ722.42009 numeric
@attribute MZ722.92185 numeric
@attribute MZ723.42378 numeric
@attribute MZ723.92589 numeric
@attribute MZ724.42817 numeric
@attribute MZ724.93063 numeric
@attribute MZ725.43326 numeric
@attribute MZ725.93606 numeric
@attribute MZ726.43904 numeric
@attribute MZ726.94219 numeric
@attribute MZ727.44552 numeric
@attribute MZ727.94902 numeric
@attribute MZ728.45269 numeric
@attribute MZ728.95654 numeric
@attribute MZ729.46057 numeric
@attribute MZ729.96476 numeric
@attribute MZ730.46914 numeric
@attribute MZ730.97368 numeric
@attribute MZ731.4784 numeric
@attribute MZ731.9833 numeric
@attribute MZ732.48837 numeric
@attribute MZ732.99361 numeric
@attribute MZ733.49902 numeric
@attribute MZ734.00462 numeric
@attribute MZ734.51038 numeric
@attribute MZ735.01632 numeric
@attribute MZ735.52243 numeric
@attribute MZ736.02872 numeric
@attribute MZ736.53518 numeric
@attribute MZ737.04182 numeric
@attribute MZ737.54863 numeric
@attribute MZ738.05562 numeric
@attribute MZ738.56277 numeric
@attribute MZ739.07011 numeric
@attribute MZ739.57762 numeric
@attribute MZ740.0853 numeric
@attribute MZ740.59315 numeric
@attribute MZ741.10118 numeric
@attribute MZ741.60939 numeric
@attribute MZ742.11776 numeric
@attribute MZ742.62632 numeric
@attribute MZ743.13504 numeric
@attribute MZ743.64394 numeric
@attribute MZ744.15302 numeric
@attribute MZ744.66227 numeric
@attribute MZ745.17169 numeric
@attribute MZ745.68129 numeric
@attribute MZ746.19106 numeric
@attribute MZ746.70101 numeric
@attribute MZ747.21113 numeric
@attribute MZ747.72142 numeric
@attribute MZ748.23189 numeric
@attribute MZ748.74253 numeric
@attribute MZ749.25335 numeric
@attribute MZ749.76434 numeric
@attribute MZ750.2755 numeric
@attribute MZ750.78684 numeric
@attribute MZ751.29836 numeric
@attribute MZ751.81005 numeric
@attribute MZ752.32191 numeric
@attribute MZ752.83394 numeric
@attribute MZ753.34615 numeric
@attribute MZ753.85854 numeric
@attribute MZ754.3711 numeric
@attribute MZ754.88383 numeric
@attribute MZ755.39674 numeric
@attribute MZ755.90982 numeric
@attribute MZ756.42307 numeric
@attribute MZ756.9365 numeric
@attribute MZ757.45011 numeric
@attribute MZ757.96388 numeric
@attribute MZ758.47784 numeric
@attribute MZ758.99196 numeric
@attribute MZ759.50626 numeric
@attribute MZ760.02074 numeric
@attribute MZ760.53539 numeric
@attribute MZ761.05021 numeric
@attribute MZ761.56521 numeric
@attribute MZ762.08038 numeric
@attribute MZ762.59573 numeric
@attribute MZ763.11125 numeric
@attribute MZ763.62694 numeric
@attribute MZ764.14281 numeric
@attribute MZ764.65885 numeric
@attribute MZ765.17507 numeric
@attribute MZ765.69146 numeric
@attribute MZ766.20802 numeric
@attribute MZ766.72476 numeric
@attribute MZ767.24168 numeric
@attribute MZ767.75876 numeric
@attribute MZ768.27602 numeric
@attribute MZ768.79346 numeric
@attribute MZ769.31107 numeric
@attribute MZ769.82886 numeric
@attribute MZ770.34681 numeric
@attribute MZ770.86495 numeric
@attribute MZ771.38325 numeric
@attribute MZ771.90173 numeric
@attribute MZ772.42039 numeric
@attribute MZ772.93922 numeric
@attribute MZ773.45822 numeric
@attribute MZ773.9774 numeric
@attribute MZ774.49675 numeric
@attribute MZ775.01628 numeric
@attribute MZ775.53598 numeric
@attribute MZ776.05585 numeric
@attribute MZ776.5759 numeric
@attribute MZ777.09613 numeric
@attribute MZ777.61652 numeric
@attribute MZ778.13709 numeric
@attribute MZ778.65784 numeric
@attribute MZ779.17876 numeric
@attribute MZ779.69985 numeric
@attribute MZ780.22112 numeric
@attribute MZ780.74256 numeric
@attribute MZ781.26418 numeric
@attribute MZ781.78597 numeric
@attribute MZ782.30794 numeric
@attribute MZ782.83008 numeric
@attribute MZ783.35239 numeric
@attribute MZ783.87488 numeric
@attribute MZ784.39754 numeric
@attribute MZ784.92037 numeric
@attribute MZ785.44338 numeric
@attribute MZ785.96657 numeric
@attribute MZ786.48993 numeric
@attribute MZ787.01346 numeric
@attribute MZ787.53717 numeric
@attribute MZ788.06105 numeric
@attribute MZ788.5851 numeric
@attribute MZ789.10933 numeric
@attribute MZ789.63373 numeric
@attribute MZ790.15831 numeric
@attribute MZ790.68306 numeric
@attribute MZ791.20799 numeric
@attribute MZ791.73309 numeric
@attribute MZ792.25836 numeric
@attribute MZ792.78381 numeric
@attribute MZ793.30944 numeric
@attribute MZ793.83523 numeric
@attribute MZ794.3612 numeric
@attribute MZ794.88735 numeric
@attribute MZ795.41367 numeric
@attribute MZ795.94016 numeric
@attribute MZ796.46683 numeric
@attribute MZ796.99367 numeric
@attribute MZ797.52069 numeric
@attribute MZ798.04788 numeric
@attribute MZ798.57525 numeric
@attribute MZ799.10278 numeric
@attribute MZ799.6305 numeric
@attribute MZ800.15838 numeric
@attribute MZ800.68645 numeric
@attribute MZ801.21468 numeric
@attribute MZ801.74309 numeric
@attribute MZ802.27168 numeric
@attribute MZ802.80043 numeric
@attribute MZ803.32937 numeric
@attribute MZ803.85847 numeric
@attribute MZ804.38775 numeric
@attribute MZ804.91721 numeric
@attribute MZ805.44684 numeric
@attribute MZ805.97664 numeric
@attribute MZ806.50662 numeric
@attribute MZ807.03677 numeric
@attribute MZ807.5671 numeric
@attribute MZ808.0976 numeric
@attribute MZ808.62827 numeric
@attribute MZ809.15912 numeric
@attribute MZ809.69014 numeric
@attribute MZ810.22134 numeric
@attribute MZ810.75271 numeric
@attribute MZ811.28426 numeric
@attribute MZ811.81597 numeric
@attribute MZ812.34787 numeric
@attribute MZ812.87994 numeric
@attribute MZ813.41218 numeric
@attribute MZ813.94459 numeric
@attribute MZ814.47718 numeric
@attribute MZ815.00995 numeric
@attribute MZ815.54289 numeric
@attribute MZ816.076 numeric
@attribute MZ816.60929 numeric
@attribute MZ817.14275 numeric
@attribute MZ817.67638 numeric
@attribute MZ818.21019 numeric
@attribute MZ818.74418 numeric
@attribute MZ819.27834 numeric
@attribute MZ819.81267 numeric
@attribute MZ820.34718 numeric
@attribute MZ820.88186 numeric
@attribute MZ821.41671 numeric
@attribute MZ821.95174 numeric
@attribute MZ822.48694 numeric
@attribute MZ823.02232 numeric
@attribute MZ823.55787 numeric
@attribute MZ824.0936 numeric
@attribute MZ824.6295 numeric
@attribute MZ825.16557 numeric
@attribute MZ825.70182 numeric
@attribute MZ826.23824 numeric
@attribute MZ826.77484 numeric
@attribute MZ827.31161 numeric
@attribute MZ827.84856 numeric
@attribute MZ828.38567 numeric
@attribute MZ828.92297 numeric
@attribute MZ829.46044 numeric
@attribute MZ829.99808 numeric
@attribute MZ830.53589 numeric
@attribute MZ831.07388 numeric
@attribute MZ831.61205 numeric
@attribute MZ832.15039 numeric
@attribute MZ832.6889 numeric
@attribute MZ833.22759 numeric
@attribute MZ833.76645 numeric
@attribute MZ834.30548 numeric
@attribute MZ834.84469 numeric
@attribute MZ835.38408 numeric
@attribute MZ835.92363 numeric
@attribute MZ836.46337 numeric
@attribute MZ837.00327 numeric
@attribute MZ837.54335 numeric
@attribute MZ838.08361 numeric
@attribute MZ838.62404 numeric
@attribute MZ839.16464 numeric
@attribute MZ839.70542 numeric
@attribute MZ840.24637 numeric
@attribute MZ840.78749 numeric
@attribute MZ841.32879 numeric
@attribute MZ841.87027 numeric
@attribute MZ842.41192 numeric
@attribute MZ842.95374 numeric
@attribute MZ843.49574 numeric
@attribute MZ844.03791 numeric
@attribute MZ844.58025 numeric
@attribute MZ845.12277 numeric
@attribute MZ845.66546 numeric
@attribute MZ846.20833 numeric
@attribute MZ846.75137 numeric
@attribute MZ847.29459 numeric
@attribute MZ847.83798 numeric
@attribute MZ848.38154 numeric
@attribute MZ848.92528 numeric
@attribute MZ849.46919 numeric
@attribute MZ850.01328 numeric
@attribute MZ850.55754 numeric
@attribute MZ851.10198 numeric
@attribute MZ851.64659 numeric
@attribute MZ852.19137 numeric
@attribute MZ852.73633 numeric
@attribute MZ853.28146 numeric
@attribute MZ853.82677 numeric
@attribute MZ854.37225 numeric
@attribute MZ854.9179 numeric
@attribute MZ855.46373 numeric
@attribute MZ856.00973 numeric
@attribute MZ856.55591 numeric
@attribute MZ857.10226 numeric
@attribute MZ857.64879 numeric
@attribute MZ858.19549 numeric
@attribute MZ858.74236 numeric
@attribute MZ859.28941 numeric
@attribute MZ859.83663 numeric
@attribute MZ860.38403 numeric
@attribute MZ860.9316 numeric
@attribute MZ861.47934 numeric
@attribute MZ862.02726 numeric
@attribute MZ862.57535 numeric
@attribute MZ863.12362 numeric
@attribute MZ863.67206 numeric
@attribute MZ864.22068 numeric
@attribute MZ864.76947 numeric
@attribute MZ865.31843 numeric
@attribute MZ865.86757 numeric
@attribute MZ866.41688 numeric
@attribute MZ866.96637 numeric
@attribute MZ867.51603 numeric
@attribute MZ868.06587 numeric
@attribute MZ868.61588 numeric
@attribute MZ869.16606 numeric
@attribute MZ869.71642 numeric
@attribute MZ870.26695 numeric
@attribute MZ870.81765 numeric
@attribute MZ871.36853 numeric
@attribute MZ871.91959 numeric
@attribute MZ872.47082 numeric
@attribute MZ873.02222 numeric
@attribute MZ873.5738 numeric
@attribute MZ874.12555 numeric
@attribute MZ874.67747 numeric
@attribute MZ875.22957 numeric
@attribute MZ875.78185 numeric
@attribute MZ876.3343 numeric
@attribute MZ876.88692 numeric
@attribute MZ877.43971 numeric
@attribute MZ877.99268 numeric
@attribute MZ878.54583 numeric
@attribute MZ879.09915 numeric
@attribute MZ879.65264 numeric
@attribute MZ880.20631 numeric
@attribute MZ880.76015 numeric
@attribute MZ881.31416 numeric
@attribute MZ881.86835 numeric
@attribute MZ882.42272 numeric
@attribute MZ882.97726 numeric
@attribute MZ883.53197 numeric
@attribute MZ884.08686 numeric
@attribute MZ884.64192 numeric
@attribute MZ885.19715 numeric
@attribute MZ885.75256 numeric
@attribute MZ886.30814 numeric
@attribute MZ886.8639 numeric
@attribute MZ887.41983 numeric
@attribute MZ887.97594 numeric
@attribute MZ888.53222 numeric
@attribute MZ889.08867 numeric
@attribute MZ889.6453 numeric
@attribute MZ890.2021 numeric
@attribute MZ890.75908 numeric
@attribute MZ891.31623 numeric
@attribute MZ891.87356 numeric
@attribute MZ892.43106 numeric
@attribute MZ892.98873 numeric
@attribute MZ893.54658 numeric
@attribute MZ894.1046 numeric
@attribute MZ894.6628 numeric
@attribute MZ895.22117 numeric
@attribute MZ895.77971 numeric
@attribute MZ896.33843 numeric
@attribute MZ896.89732 numeric
@attribute MZ897.45639 numeric
@attribute MZ898.01563 numeric
@attribute MZ898.57505 numeric
@attribute MZ899.13463 numeric
@attribute MZ899.6944 numeric
@attribute MZ900.25434 numeric
@attribute MZ900.81445 numeric
@attribute MZ901.37474 numeric
@attribute MZ901.9352 numeric
@attribute MZ902.49583 numeric
@attribute MZ903.05664 numeric
@attribute MZ903.61762 numeric
@attribute MZ904.17878 numeric
@attribute MZ904.74011 numeric
@attribute MZ905.30162 numeric
@attribute MZ905.8633 numeric
@attribute MZ906.42515 numeric
@attribute MZ906.98718 numeric
@attribute MZ907.54938 numeric
@attribute MZ908.11176 numeric
@attribute MZ908.67431 numeric
@attribute MZ909.23703 numeric
@attribute MZ909.79993 numeric
@attribute MZ910.36301 numeric
@attribute MZ910.92625 numeric
@attribute MZ911.48968 numeric
@attribute MZ912.05327 numeric
@attribute MZ912.61704 numeric
@attribute MZ913.18099 numeric
@attribute MZ913.74511 numeric
@attribute MZ914.3094 numeric
@attribute MZ914.87386 numeric
@attribute MZ915.43851 numeric
@attribute MZ916.00332 numeric
@attribute MZ916.56831 numeric
@attribute MZ917.13347 numeric
@attribute MZ917.69881 numeric
@attribute MZ918.26432 numeric
@attribute MZ918.83001 numeric
@attribute MZ919.39587 numeric
@attribute MZ919.96191 numeric
@attribute MZ920.52811 numeric
@attribute MZ921.0945 numeric
@attribute MZ921.66105 numeric
@attribute MZ922.22779 numeric
@attribute MZ922.79469 numeric
@attribute MZ923.36177 numeric
@attribute MZ923.92902 numeric
@attribute MZ924.49645 numeric
@attribute MZ925.06406 numeric
@attribute MZ925.63183 numeric
@attribute MZ926.19978 numeric
@attribute MZ926.76791 numeric
@attribute MZ927.33621 numeric
@attribute MZ927.90468 numeric
@attribute MZ928.47333 numeric
@attribute MZ929.04215 numeric
@attribute MZ929.61114 numeric
@attribute MZ930.18031 numeric
@attribute MZ930.74966 numeric
@attribute MZ931.31918 numeric
@attribute MZ931.88887 numeric
@attribute MZ932.45874 numeric
@attribute MZ933.02878 numeric
@attribute MZ933.59899 numeric
@attribute MZ934.16938 numeric
@attribute MZ934.73995 numeric
@attribute MZ935.31068 numeric
@attribute MZ935.88159 numeric
@attribute MZ936.45268 numeric
@attribute MZ937.02394 numeric
@attribute MZ937.59538 numeric
@attribute MZ938.16698 numeric
@attribute MZ938.73877 numeric
@attribute MZ939.31072 numeric
@attribute MZ939.88286 numeric
@attribute MZ940.45516 numeric
@attribute MZ941.02764 numeric
@attribute MZ941.60029 numeric
@attribute MZ942.17312 numeric
@attribute MZ942.74612 numeric
@attribute MZ943.3193 numeric
@attribute MZ943.89265 numeric
@attribute MZ944.46618 numeric
@attribute MZ945.03987 numeric
@attribute MZ945.61375 numeric
@attribute MZ946.18779 numeric
@attribute MZ946.76202 numeric
@attribute MZ947.33641 numeric
@attribute MZ947.91098 numeric
@attribute MZ948.48573 numeric
@attribute MZ949.06064 numeric
@attribute MZ949.63574 numeric
@attribute MZ950.211 numeric
@attribute MZ950.78644 numeric
@attribute MZ951.36206 numeric
@attribute MZ951.93785 numeric
@attribute MZ952.51381 numeric
@attribute MZ953.08995 numeric
@attribute MZ953.66626 numeric
@attribute MZ954.24275 numeric
@attribute MZ954.81941 numeric
@attribute MZ955.39624 numeric
@attribute MZ955.97325 numeric
@attribute MZ956.55043 numeric
@attribute MZ957.12779 numeric
@attribute MZ957.70532 numeric
@attribute MZ958.28303 numeric
@attribute MZ958.8609 numeric
@attribute MZ959.43896 numeric
@attribute MZ960.01719 numeric
@attribute MZ960.59559 numeric
@attribute MZ961.17416 numeric
@attribute MZ961.75291 numeric
@attribute MZ962.33184 numeric
@attribute MZ962.91094 numeric
@attribute MZ963.49021 numeric
@attribute MZ964.06966 numeric
@attribute MZ964.64928 numeric
@attribute MZ965.22907 numeric
@attribute MZ965.80904 numeric
@attribute MZ966.38919 numeric
@attribute MZ966.96951 numeric
@attribute MZ967.55 numeric
@attribute MZ968.13067 numeric
@attribute MZ968.71151 numeric
@attribute MZ969.29252 numeric
@attribute MZ969.87371 numeric
@attribute MZ970.45507 numeric
@attribute MZ971.03661 numeric
@attribute MZ971.61832 numeric
@attribute MZ972.20021 numeric
@attribute MZ972.78227 numeric
@attribute MZ973.3645 numeric
@attribute MZ973.94691 numeric
@attribute MZ974.52949 numeric
@attribute MZ975.11225 numeric
@attribute MZ975.69518 numeric
@attribute MZ976.27829 numeric
@attribute MZ976.86156 numeric
@attribute MZ977.44502 numeric
@attribute MZ978.02865 numeric
@attribute MZ978.61245 numeric
@attribute MZ979.19642 numeric
@attribute MZ979.78057 numeric
@attribute MZ980.3649 numeric
@attribute MZ980.9494 numeric
@attribute MZ981.53407 numeric
@attribute MZ982.11892 numeric
@attribute MZ982.70394 numeric
@attribute MZ983.28913 numeric
@attribute MZ983.8745 numeric
@attribute MZ984.46005 numeric
@attribute MZ985.04576 numeric
@attribute MZ985.63166 numeric
@attribute MZ986.21772 numeric
@attribute MZ986.80396 numeric
@attribute MZ987.39038 numeric
@attribute MZ987.97697 numeric
@attribute MZ988.56373 numeric
@attribute MZ989.15067 numeric
@attribute MZ989.73778 numeric
@attribute MZ990.32506 numeric
@attribute MZ990.91252 numeric
@attribute MZ991.50016 numeric
@attribute MZ992.08797 numeric
@attribute MZ992.67595 numeric
@attribute MZ993.2641 numeric
@attribute MZ993.85244 numeric
@attribute MZ994.44094 numeric
@attribute MZ995.02962 numeric
@attribute MZ995.61847 numeric
@attribute MZ996.2075 numeric
@attribute MZ996.7967 numeric
@attribute MZ997.38608 numeric
@attribute MZ997.97563 numeric
@attribute MZ998.56535 numeric
@attribute MZ999.15525 numeric
@attribute MZ999.74532 numeric
@attribute MZ1000.3356 numeric
@attribute MZ1000.926 numeric
@attribute MZ1001.5166 numeric
@attribute MZ1002.1074 numeric
@attribute MZ1002.6983 numeric
@attribute MZ1003.2894 numeric
@attribute MZ1003.8807 numeric
@attribute MZ1004.4722 numeric
@attribute MZ1005.0638 numeric
@attribute MZ1005.6556 numeric
@attribute MZ1006.2476 numeric
@attribute MZ1006.8398 numeric
@attribute MZ1007.4321 numeric
@attribute MZ1008.0246 numeric
@attribute MZ1008.6173 numeric
@attribute MZ1009.2102 numeric
@attribute MZ1009.8032 numeric
@attribute MZ1010.3964 numeric
@attribute MZ1010.9898 numeric
@attribute MZ1011.5834 numeric
@attribute MZ1012.1771 numeric
@attribute MZ1012.771 numeric
@attribute MZ1013.3651 numeric
@attribute MZ1013.9593 numeric
@attribute MZ1014.5538 numeric
@attribute MZ1015.1484 numeric
@attribute MZ1015.7431 numeric
@attribute MZ1016.3381 numeric
@attribute MZ1016.9332 numeric
@attribute MZ1017.5285 numeric
@attribute MZ1018.124 numeric
@attribute MZ1018.7196 numeric
@attribute MZ1019.3154 numeric
@attribute MZ1019.9114 numeric
@attribute MZ1020.5076 numeric
@attribute MZ1021.1039 numeric
@attribute MZ1021.7005 numeric
@attribute MZ1022.2972 numeric
@attribute MZ1022.894 numeric
@attribute MZ1023.4911 numeric
@attribute MZ1024.0883 numeric
@attribute MZ1024.6857 numeric
@attribute MZ1025.2832 numeric
@attribute MZ1025.881 numeric
@attribute MZ1026.4789 numeric
@attribute MZ1027.077 numeric
@attribute MZ1027.6752 numeric
@attribute MZ1028.2737 numeric
@attribute MZ1028.8723 numeric
@attribute MZ1029.471 numeric
@attribute MZ1030.07 numeric
@attribute MZ1030.6691 numeric
@attribute MZ1031.2684 numeric
@attribute MZ1031.8679 numeric
@attribute MZ1032.4676 numeric
@attribute MZ1033.0674 numeric
@attribute MZ1033.6674 numeric
@attribute MZ1034.2676 numeric
@attribute MZ1034.8679 numeric
@attribute MZ1035.4684 numeric
@attribute MZ1036.0691 numeric
@attribute MZ1036.67 numeric
@attribute MZ1037.2711 numeric
@attribute MZ1037.8723 numeric
@attribute MZ1038.4737 numeric
@attribute MZ1039.0752 numeric
@attribute MZ1039.677 numeric
@attribute MZ1040.2789 numeric
@attribute MZ1040.881 numeric
@attribute MZ1041.4833 numeric
@attribute MZ1042.0857 numeric
@attribute MZ1042.6883 numeric
@attribute MZ1043.2911 numeric
@attribute MZ1043.8941 numeric
@attribute MZ1044.4972 numeric
@attribute MZ1045.1005 numeric
@attribute MZ1045.704 numeric
@attribute MZ1046.3077 numeric
@attribute MZ1046.9115 numeric
@attribute MZ1047.5155 numeric
@attribute MZ1048.1197 numeric
@attribute MZ1048.724 numeric
@attribute MZ1049.3286 numeric
@attribute MZ1049.9333 numeric
@attribute MZ1050.5382 numeric
@attribute MZ1051.1432 numeric
@attribute MZ1051.7484 numeric
@attribute MZ1052.3538 numeric
@attribute MZ1052.9594 numeric
@attribute MZ1053.5652 numeric
@attribute MZ1054.1711 numeric
@attribute MZ1054.7772 numeric
@attribute MZ1055.3835 numeric
@attribute MZ1055.9899 numeric
@attribute MZ1056.5965 numeric
@attribute MZ1057.2033 numeric
@attribute MZ1057.8103 numeric
@attribute MZ1058.4174 numeric
@attribute MZ1059.0247 numeric
@attribute MZ1059.6322 numeric
@attribute MZ1060.2399 numeric
@attribute MZ1060.8477 numeric
@attribute MZ1061.4558 numeric
@attribute MZ1062.0639 numeric
@attribute MZ1062.6723 numeric
@attribute MZ1063.2808 numeric
@attribute MZ1063.8896 numeric
@attribute MZ1064.4984 numeric
@attribute MZ1065.1075 numeric
@attribute MZ1065.7167 numeric
@attribute MZ1066.3261 numeric
@attribute MZ1066.9357 numeric
@attribute MZ1067.5455 numeric
@attribute MZ1068.1554 numeric
@attribute MZ1068.7655 numeric
@attribute MZ1069.3758 numeric
@attribute MZ1069.9862 numeric
@attribute MZ1070.5969 numeric
@attribute MZ1071.2077 numeric
@attribute MZ1071.8186 numeric
@attribute MZ1072.4298 numeric
@attribute MZ1073.0411 numeric
@attribute MZ1073.6526 numeric
@attribute MZ1074.2643 numeric
@attribute MZ1074.8761 numeric
@attribute MZ1075.4882 numeric
@attribute MZ1076.1004 numeric
@attribute MZ1076.7127 numeric
@attribute MZ1077.3253 numeric
@attribute MZ1077.938 numeric
@attribute MZ1078.5509 numeric
@attribute MZ1079.1639 numeric
@attribute MZ1079.7772 numeric
@attribute MZ1080.3906 numeric
@attribute MZ1081.0042 numeric
@attribute MZ1081.6179 numeric
@attribute MZ1082.2319 numeric
@attribute MZ1082.846 numeric
@attribute MZ1083.4603 numeric
@attribute MZ1084.0747 numeric
@attribute MZ1084.6894 numeric
@attribute MZ1085.3042 numeric
@attribute MZ1085.9192 numeric
@attribute MZ1086.5343 numeric
@attribute MZ1087.1496 numeric
@attribute MZ1087.7651 numeric
@attribute MZ1088.3808 numeric
@attribute MZ1088.9967 numeric
@attribute MZ1089.6127 numeric
@attribute MZ1090.2289 numeric
@attribute MZ1090.8453 numeric
@attribute MZ1091.4618 numeric
@attribute MZ1092.0786 numeric
@attribute MZ1092.6954 numeric
@attribute MZ1093.3125 numeric
@attribute MZ1093.9298 numeric
@attribute MZ1094.5472 numeric
@attribute MZ1095.1648 numeric
@attribute MZ1095.7826 numeric
@attribute MZ1096.4005 numeric
@attribute MZ1097.0186 numeric
@attribute MZ1097.6369 numeric
@attribute MZ1098.2554 numeric
@attribute MZ1098.874 numeric
@attribute MZ1099.4928 numeric
@attribute MZ1100.1118 numeric
@attribute MZ1100.731 numeric
@attribute MZ1101.3503 numeric
@attribute MZ1101.9698 numeric
@attribute MZ1102.5895 numeric
@attribute MZ1103.2094 numeric
@attribute MZ1103.8294 numeric
@attribute MZ1104.4496 numeric
@attribute MZ1105.07 numeric
@attribute MZ1105.6905 numeric
@attribute MZ1106.3113 numeric
@attribute MZ1106.9322 numeric
@attribute MZ1107.5532 numeric
@attribute MZ1108.1745 numeric
@attribute MZ1108.7959 numeric
@attribute MZ1109.4175 numeric
@attribute MZ1110.0393 numeric
@attribute MZ1110.6613 numeric
@attribute MZ1111.2834 numeric
@attribute MZ1111.9057 numeric
@attribute MZ1112.5281 numeric
@attribute MZ1113.1508 numeric
@attribute MZ1113.7736 numeric
@attribute MZ1114.3966 numeric
@attribute MZ1115.0198 numeric
@attribute MZ1115.6431 numeric
@attribute MZ1116.2666 numeric
@attribute MZ1116.8903 numeric
@attribute MZ1117.5142 numeric
@attribute MZ1118.1382 numeric
@attribute MZ1118.7624 numeric
@attribute MZ1119.3868 numeric
@attribute MZ1120.0114 numeric
@attribute MZ1120.6361 numeric
@attribute MZ1121.261 numeric
@attribute MZ1121.8861 numeric
@attribute MZ1122.5114 numeric
@attribute MZ1123.1368 numeric
@attribute MZ1123.7624 numeric
@attribute MZ1124.3882 numeric
@attribute MZ1125.0142 numeric
@attribute MZ1125.6403 numeric
@attribute MZ1126.2666 numeric
@attribute MZ1126.8931 numeric
@attribute MZ1127.5197 numeric
@attribute MZ1128.1466 numeric
@attribute MZ1128.7736 numeric
@attribute MZ1129.4007 numeric
@attribute MZ1130.0281 numeric
@attribute MZ1130.6556 numeric
@attribute MZ1131.2833 numeric
@attribute MZ1131.9112 numeric
@attribute MZ1132.5392 numeric
@attribute MZ1133.1674 numeric
@attribute MZ1133.7958 numeric
@attribute MZ1134.4244 numeric
@attribute MZ1135.0531 numeric
@attribute MZ1135.6821 numeric
@attribute MZ1136.3111 numeric
@attribute MZ1136.9404 numeric
@attribute MZ1137.5698 numeric
@attribute MZ1138.1995 numeric
@attribute MZ1138.8293 numeric
@attribute MZ1139.4592 numeric
@attribute MZ1140.0893 numeric
@attribute MZ1140.7197 numeric
@attribute MZ1141.3501 numeric
@attribute MZ1141.9808 numeric
@attribute MZ1142.6116 numeric
@attribute MZ1143.2426 numeric
@attribute MZ1143.8738 numeric
@attribute MZ1144.5052 numeric
@attribute MZ1145.1367 numeric
@attribute MZ1145.7684 numeric
@attribute MZ1146.4003 numeric
@attribute MZ1147.0323 numeric
@attribute MZ1147.6646 numeric
@attribute MZ1148.297 numeric
@attribute MZ1148.9295 numeric
@attribute MZ1149.5623 numeric
@attribute MZ1150.1952 numeric
@attribute MZ1150.8283 numeric
@attribute MZ1151.4616 numeric
@attribute MZ1152.095 numeric
@attribute MZ1152.7286 numeric
@attribute MZ1153.3624 numeric
@attribute MZ1153.9964 numeric
@attribute MZ1154.6306 numeric
@attribute MZ1155.2649 numeric
@attribute MZ1155.8994 numeric
@attribute MZ1156.534 numeric
@attribute MZ1157.1689 numeric
@attribute MZ1157.8039 numeric
@attribute MZ1158.4391 numeric
@attribute MZ1159.0744 numeric
@attribute MZ1159.71 numeric
@attribute MZ1160.3457 numeric
@attribute MZ1160.9816 numeric
@attribute MZ1161.6176 numeric
@attribute MZ1162.2538 numeric
@attribute MZ1162.8903 numeric
@attribute MZ1163.5268 numeric
@attribute MZ1164.1636 numeric
@attribute MZ1164.8005 numeric
@attribute MZ1165.4376 numeric
@attribute MZ1166.0749 numeric
@attribute MZ1166.7124 numeric
@attribute MZ1167.35 numeric
@attribute MZ1167.9878 numeric
@attribute MZ1168.6258 numeric
@attribute MZ1169.2639 numeric
@attribute MZ1169.9022 numeric
@attribute MZ1170.5407 numeric
@attribute MZ1171.1794 numeric
@attribute MZ1171.8182 numeric
@attribute MZ1172.4573 numeric
@attribute MZ1173.0965 numeric
@attribute MZ1173.7358 numeric
@attribute MZ1174.3754 numeric
@attribute MZ1175.0151 numeric
@attribute MZ1175.655 numeric
@attribute MZ1176.295 numeric
@attribute MZ1176.9353 numeric
@attribute MZ1177.5757 numeric
@attribute MZ1178.2163 numeric
@attribute MZ1178.857 numeric
@attribute MZ1179.498 numeric
@attribute MZ1180.1391 numeric
@attribute MZ1180.7804 numeric
@attribute MZ1181.4218 numeric
@attribute MZ1182.0635 numeric
@attribute MZ1182.7053 numeric
@attribute MZ1183.3472 numeric
@attribute MZ1183.9894 numeric
@attribute MZ1184.6317 numeric
@attribute MZ1185.2742 numeric
@attribute MZ1185.9169 numeric
@attribute MZ1186.5598 numeric
@attribute MZ1187.2028 numeric
@attribute MZ1187.846 numeric
@attribute MZ1188.4894 numeric
@attribute MZ1189.1329 numeric
@attribute MZ1189.7766 numeric
@attribute MZ1190.4205 numeric
@attribute MZ1191.0646 numeric
@attribute MZ1191.7088 numeric
@attribute MZ1192.3533 numeric
@attribute MZ1192.9979 numeric
@attribute MZ1193.6426 numeric
@attribute MZ1194.2876 numeric
@attribute MZ1194.9327 numeric
@attribute MZ1195.578 numeric
@attribute MZ1196.2234 numeric
@attribute MZ1196.8691 numeric
@attribute MZ1197.5149 numeric
@attribute MZ1198.1609 numeric
@attribute MZ1198.807 numeric
@attribute MZ1199.4534 numeric
@attribute MZ1200.0999 numeric
@attribute MZ1200.7466 numeric
@attribute MZ1201.3934 numeric
@attribute MZ1202.0405 numeric
@attribute MZ1202.6877 numeric
@attribute MZ1203.335 numeric
@attribute MZ1203.9826 numeric
@attribute MZ1204.6303 numeric
@attribute MZ1205.2782 numeric
@attribute MZ1205.9263 numeric
@attribute MZ1206.5746 numeric
@attribute MZ1207.223 numeric
@attribute MZ1207.8716 numeric
@attribute MZ1208.5204 numeric
@attribute MZ1209.1693 numeric
@attribute MZ1209.8184 numeric
@attribute MZ1210.4677 numeric
@attribute MZ1211.1172 numeric
@attribute MZ1211.7668 numeric
@attribute MZ1212.4167 numeric
@attribute MZ1213.0667 numeric
@attribute MZ1213.7168 numeric
@attribute MZ1214.3672 numeric
@attribute MZ1215.0177 numeric
@attribute MZ1215.6684 numeric
@attribute MZ1216.3192 numeric
@attribute MZ1216.9703 numeric
@attribute MZ1217.6215 numeric
@attribute MZ1218.2729 numeric
@attribute MZ1218.9244 numeric
@attribute MZ1219.5762 numeric
@attribute MZ1220.2281 numeric
@attribute MZ1220.8802 numeric
@attribute MZ1221.5324 numeric
@attribute MZ1222.1849 numeric
@attribute MZ1222.8375 numeric
@attribute MZ1223.4902 numeric
@attribute MZ1224.1432 numeric
@attribute MZ1224.7963 numeric
@attribute MZ1225.4496 numeric
@attribute MZ1226.1031 numeric
@attribute MZ1226.7568 numeric
@attribute MZ1227.4106 numeric
@attribute MZ1228.0646 numeric
@attribute MZ1228.7188 numeric
@attribute MZ1229.3731 numeric
@attribute MZ1230.0276 numeric
@attribute MZ1230.6823 numeric
@attribute MZ1231.3372 numeric
@attribute MZ1231.9922 numeric
@attribute MZ1232.6475 numeric
@attribute MZ1233.3029 numeric
@attribute MZ1233.9584 numeric
@attribute MZ1234.6142 numeric
@attribute MZ1235.2701 numeric
@attribute MZ1235.9262 numeric
@attribute MZ1236.5824 numeric
@attribute MZ1237.2389 numeric
@attribute MZ1237.8955 numeric
@attribute MZ1238.5523 numeric
@attribute MZ1239.2092 numeric
@attribute MZ1239.8664 numeric
@attribute MZ1240.5237 numeric
@attribute MZ1241.1812 numeric
@attribute MZ1241.8388 numeric
@attribute MZ1242.4967 numeric
@attribute MZ1243.1547 numeric
@attribute MZ1243.8128 numeric
@attribute MZ1244.4712 numeric
@attribute MZ1245.1297 numeric
@attribute MZ1245.7884 numeric
@attribute MZ1246.4473 numeric
@attribute MZ1247.1064 numeric
@attribute MZ1247.7656 numeric
@attribute MZ1248.425 numeric
@attribute MZ1249.0846 numeric
@attribute MZ1249.7443 numeric
@attribute MZ1250.4042 numeric
@attribute MZ1251.0643 numeric
@attribute MZ1251.7246 numeric
@attribute MZ1252.385 numeric
@attribute MZ1253.0457 numeric
@attribute MZ1253.7064 numeric
@attribute MZ1254.3674 numeric
@attribute MZ1255.0286 numeric
@attribute MZ1255.6899 numeric
@attribute MZ1256.3514 numeric
@attribute MZ1257.013 numeric
@attribute MZ1257.6749 numeric
@attribute MZ1258.3369 numeric
@attribute MZ1258.9991 numeric
@attribute MZ1259.6614 numeric
@attribute MZ1260.324 numeric
@attribute MZ1260.9867 numeric
@attribute MZ1261.6496 numeric
@attribute MZ1262.3126 numeric
@attribute MZ1262.9758 numeric
@attribute MZ1263.6392 numeric
@attribute MZ1264.3028 numeric
@attribute MZ1264.9666 numeric
@attribute MZ1265.6305 numeric
@attribute MZ1266.2946 numeric
@attribute MZ1266.9589 numeric
@attribute MZ1267.6233 numeric
@attribute MZ1268.288 numeric
@attribute MZ1268.9528 numeric
@attribute MZ1269.6177 numeric
@attribute MZ1270.2829 numeric
@attribute MZ1270.9482 numeric
@attribute MZ1271.6137 numeric
@attribute MZ1272.2794 numeric
@attribute MZ1272.9452 numeric
@attribute MZ1273.6112 numeric
@attribute MZ1274.2774 numeric
@attribute MZ1274.9438 numeric
@attribute MZ1275.6103 numeric
@attribute MZ1276.2771 numeric
@attribute MZ1276.9439 numeric
@attribute MZ1277.611 numeric
@attribute MZ1278.2783 numeric
@attribute MZ1278.9457 numeric
@attribute MZ1279.6132 numeric
@attribute MZ1280.281 numeric
@attribute MZ1280.9489 numeric
@attribute MZ1281.6171 numeric
@attribute MZ1282.2853 numeric
@attribute MZ1282.9538 numeric
@attribute MZ1283.6224 numeric
@attribute MZ1284.2912 numeric
@attribute MZ1284.9602 numeric
@attribute MZ1285.6294 numeric
@attribute MZ1286.2987 numeric
@attribute MZ1286.9682 numeric
@attribute MZ1287.6379 numeric
@attribute MZ1288.3077 numeric
@attribute MZ1288.9778 numeric
@attribute MZ1289.648 numeric
@attribute MZ1290.3183 numeric
@attribute MZ1290.9889 numeric
@attribute MZ1291.6596 numeric
@attribute MZ1292.3305 numeric
@attribute MZ1293.0016 numeric
@attribute MZ1293.6728 numeric
@attribute MZ1294.3442 numeric
@attribute MZ1295.0158 numeric
@attribute MZ1295.6876 numeric
@attribute MZ1296.3595 numeric
@attribute MZ1297.0316 numeric
@attribute MZ1297.7039 numeric
@attribute MZ1298.3764 numeric
@attribute MZ1299.049 numeric
@attribute MZ1299.7218 numeric
@attribute MZ1300.3948 numeric
@attribute MZ1301.068 numeric
@attribute MZ1301.7413 numeric
@attribute MZ1302.4148 numeric
@attribute MZ1303.0885 numeric
@attribute MZ1303.7624 numeric
@attribute MZ1304.4364 numeric
@attribute MZ1305.1106 numeric
@attribute MZ1305.785 numeric
@attribute MZ1306.4595 numeric
@attribute MZ1307.1343 numeric
@attribute MZ1307.8092 numeric
@attribute MZ1308.4843 numeric
@attribute MZ1309.1595 numeric
@attribute MZ1309.8349 numeric
@attribute MZ1310.5105 numeric
@attribute MZ1311.1863 numeric
@attribute MZ1311.8622 numeric
@attribute MZ1312.5384 numeric
@attribute MZ1313.2147 numeric
@attribute MZ1313.8911 numeric
@attribute MZ1314.5678 numeric
@attribute MZ1315.2446 numeric
@attribute MZ1315.9216 numeric
@attribute MZ1316.5988 numeric
@attribute MZ1317.2761 numeric
@attribute MZ1317.9536 numeric
@attribute MZ1318.6313 numeric
@attribute MZ1319.3092 numeric
@attribute MZ1319.9872 numeric
@attribute MZ1320.6654 numeric
@attribute MZ1321.3438 numeric
@attribute MZ1322.0224 numeric
@attribute MZ1322.7011 numeric
@attribute MZ1323.38 numeric
@attribute MZ1324.0591 numeric
@attribute MZ1324.7384 numeric
@attribute MZ1325.4178 numeric
@attribute MZ1326.0974 numeric
@attribute MZ1326.7772 numeric
@attribute MZ1327.4571 numeric
@attribute MZ1328.1372 numeric
@attribute MZ1328.8176 numeric
@attribute MZ1329.498 numeric
@attribute MZ1330.1787 numeric
@attribute MZ1330.8595 numeric
@attribute MZ1331.5405 numeric
@attribute MZ1332.2217 numeric
@attribute MZ1332.903 numeric
@attribute MZ1333.5845 numeric
@attribute MZ1334.2662 numeric
@attribute MZ1334.9481 numeric
@attribute MZ1335.6302 numeric
@attribute MZ1336.3124 numeric
@attribute MZ1336.9948 numeric
@attribute MZ1337.6773 numeric
@attribute MZ1338.3601 numeric
@attribute MZ1339.043 numeric
@attribute MZ1339.7261 numeric
@attribute MZ1340.4093 numeric
@attribute MZ1341.0928 numeric
@attribute MZ1341.7764 numeric
@attribute MZ1342.4602 numeric
@attribute MZ1343.1441 numeric
@attribute MZ1343.8283 numeric
@attribute MZ1344.5126 numeric
@attribute MZ1345.1971 numeric
@attribute MZ1345.8817 numeric
@attribute MZ1346.5666 numeric
@attribute MZ1347.2516 numeric
@attribute MZ1347.9367 numeric
@attribute MZ1348.6221 numeric
@attribute MZ1349.3076 numeric
@attribute MZ1349.9933 numeric
@attribute MZ1350.6792 numeric
@attribute MZ1351.3652 numeric
@attribute MZ1352.0515 numeric
@attribute MZ1352.7379 numeric
@attribute MZ1353.4244 numeric
@attribute MZ1354.1112 numeric
@attribute MZ1354.7981 numeric
@attribute MZ1355.4852 numeric
@attribute MZ1356.1725 numeric
@attribute MZ1356.8599 numeric
@attribute MZ1357.5475 numeric
@attribute MZ1358.2353 numeric
@attribute MZ1358.9233 numeric
@attribute MZ1359.6114 numeric
@attribute MZ1360.2998 numeric
@attribute MZ1360.9882 numeric
@attribute MZ1361.6769 numeric
@attribute MZ1362.3657 numeric
@attribute MZ1363.0548 numeric
@attribute MZ1363.7439 numeric
@attribute MZ1364.4333 numeric
@attribute MZ1365.1228 numeric
@attribute MZ1365.8125 numeric
@attribute MZ1366.5024 numeric
@attribute MZ1367.1925 numeric
@attribute MZ1367.8827 numeric
@attribute MZ1368.5731 numeric
@attribute MZ1369.2637 numeric
@attribute MZ1369.9545 numeric
@attribute MZ1370.6454 numeric
@attribute MZ1371.3365 numeric
@attribute MZ1372.0278 numeric
@attribute MZ1372.7192 numeric
@attribute MZ1373.4108 numeric
@attribute MZ1374.1026 numeric
@attribute MZ1374.7946 numeric
@attribute MZ1375.4868 numeric
@attribute MZ1376.1791 numeric
@attribute MZ1376.8716 numeric
@attribute MZ1377.5642 numeric
@attribute MZ1378.2571 numeric
@attribute MZ1378.9501 numeric
@attribute MZ1379.6433 numeric
@attribute MZ1380.3367 numeric
@attribute MZ1381.0302 numeric
@attribute MZ1381.7239 numeric
@attribute MZ1382.4178 numeric
@attribute MZ1383.1119 numeric
@attribute MZ1383.8061 numeric
@attribute MZ1384.5005 numeric
@attribute MZ1385.1951 numeric
@attribute MZ1385.8899 numeric
@attribute MZ1386.5848 numeric
@attribute MZ1387.2799 numeric
@attribute MZ1387.9752 numeric
@attribute MZ1388.6706 numeric
@attribute MZ1389.3663 numeric
@attribute MZ1390.0621 numeric
@attribute MZ1390.7581 numeric
@attribute MZ1391.4542 numeric
@attribute MZ1392.1505 numeric
@attribute MZ1392.847 numeric
@attribute MZ1393.5437 numeric
@attribute MZ1394.2406 numeric
@attribute MZ1394.9376 numeric
@attribute MZ1395.6348 numeric
@attribute MZ1396.3322 numeric
@attribute MZ1397.0297 numeric
@attribute MZ1397.7274 numeric
@attribute MZ1398.4253 numeric
@attribute MZ1399.1234 numeric
@attribute MZ1399.8216 numeric
@attribute MZ1400.5201 numeric
@attribute MZ1401.2187 numeric
@attribute MZ1401.9174 numeric
@attribute MZ1402.6164 numeric
@attribute MZ1403.3155 numeric
@attribute MZ1404.0148 numeric
@attribute MZ1404.7142 numeric
@attribute MZ1405.4139 numeric
@attribute MZ1406.1137 numeric
@attribute MZ1406.8137 numeric
@attribute MZ1407.5138 numeric
@attribute MZ1408.2142 numeric
@attribute MZ1408.9147 numeric
@attribute MZ1409.6153 numeric
@attribute MZ1410.3162 numeric
@attribute MZ1411.0172 numeric
@attribute MZ1411.7184 numeric
@attribute MZ1412.4198 numeric
@attribute MZ1413.1214 numeric
@attribute MZ1413.8231 numeric
@attribute MZ1414.525 numeric
@attribute MZ1415.2271 numeric
@attribute MZ1415.9293 numeric
@attribute MZ1416.6318 numeric
@attribute MZ1417.3344 numeric
@attribute MZ1418.0371 numeric
@attribute MZ1418.7401 numeric
@attribute MZ1419.4432 numeric
@attribute MZ1420.1465 numeric
@attribute MZ1420.85 numeric
@attribute MZ1421.5536 numeric
@attribute MZ1422.2574 numeric
@attribute MZ1422.9614 numeric
@attribute MZ1423.6656 numeric
@attribute MZ1424.3699 numeric
@attribute MZ1425.0744 numeric
@attribute MZ1425.7791 numeric
@attribute MZ1426.484 numeric
@attribute MZ1427.189 numeric
@attribute MZ1427.8942 numeric
@attribute MZ1428.5996 numeric
@attribute MZ1429.3052 numeric
@attribute MZ1430.0109 numeric
@attribute MZ1430.7168 numeric
@attribute MZ1431.4229 numeric
@attribute MZ1432.1292 numeric
@attribute MZ1432.8356 numeric
@attribute MZ1433.5422 numeric
@attribute MZ1434.249 numeric
@attribute MZ1434.9559 numeric
@attribute MZ1435.6631 numeric
@attribute MZ1436.3704 numeric
@attribute MZ1437.0778 numeric
@attribute MZ1437.7855 numeric
@attribute MZ1438.4933 numeric
@attribute MZ1439.2013 numeric
@attribute MZ1439.9095 numeric
@attribute MZ1440.6178 numeric
@attribute MZ1441.3263 numeric
@attribute MZ1442.035 numeric
@attribute MZ1442.7439 numeric
@attribute MZ1443.4529 numeric
@attribute MZ1444.1622 numeric
@attribute MZ1444.8716 numeric
@attribute MZ1445.5811 numeric
@attribute MZ1446.2909 numeric
@attribute MZ1447.0008 numeric
@attribute MZ1447.7109 numeric
@attribute MZ1448.4211 numeric
@attribute MZ1449.1316 numeric
@attribute MZ1449.8422 numeric
@attribute MZ1450.553 numeric
@attribute MZ1451.2639 numeric
@attribute MZ1451.9751 numeric
@attribute MZ1452.6864 numeric
@attribute MZ1453.3978 numeric
@attribute MZ1454.1095 numeric
@attribute MZ1454.8213 numeric
@attribute MZ1455.5333 numeric
@attribute MZ1456.2455 numeric
@attribute MZ1456.9579 numeric
@attribute MZ1457.6704 numeric
@attribute MZ1458.3831 numeric
@attribute MZ1459.096 numeric
@attribute MZ1459.809 numeric
@attribute MZ1460.5222 numeric
@attribute MZ1461.2356 numeric
@attribute MZ1461.9492 numeric
@attribute MZ1462.663 numeric
@attribute MZ1463.3769 numeric
@attribute MZ1464.091 numeric
@attribute MZ1464.8052 numeric
@attribute MZ1465.5197 numeric
@attribute MZ1466.2343 numeric
@attribute MZ1466.9491 numeric
@attribute MZ1467.6641 numeric
@attribute MZ1468.3792 numeric
@attribute MZ1469.0945 numeric
@attribute MZ1469.81 numeric
@attribute MZ1470.5257 numeric
@attribute MZ1471.2415 numeric
@attribute MZ1471.9575 numeric
@attribute MZ1472.6737 numeric
@attribute MZ1473.3901 numeric
@attribute MZ1474.1066 numeric
@attribute MZ1474.8233 numeric
@attribute MZ1475.5402 numeric
@attribute MZ1476.2572 numeric
@attribute MZ1476.9745 numeric
@attribute MZ1477.6919 numeric
@attribute MZ1478.4095 numeric
@attribute MZ1479.1272 numeric
@attribute MZ1479.8451 numeric
@attribute MZ1480.5632 numeric
@attribute MZ1481.2815 numeric
@attribute MZ1482 numeric
@attribute MZ1482.7186 numeric
@attribute MZ1483.4374 numeric
@attribute MZ1484.1564 numeric
@attribute MZ1484.8755 numeric
@attribute MZ1485.5948 numeric
@attribute MZ1486.3143 numeric
@attribute MZ1487.034 numeric
@attribute MZ1487.7538 numeric
@attribute MZ1488.4739 numeric
@attribute MZ1489.194 numeric
@attribute MZ1489.9144 numeric
@attribute MZ1490.6349 numeric
@attribute MZ1491.3557 numeric
@attribute MZ1492.0765 numeric
@attribute MZ1492.7976 numeric
@attribute MZ1493.5188 numeric
@attribute MZ1494.2403 numeric
@attribute MZ1494.9618 numeric
@attribute MZ1495.6836 numeric
@attribute MZ1496.4055 numeric
@attribute MZ1497.1276 numeric
@attribute MZ1497.8499 numeric
@attribute MZ1498.5724 numeric
@attribute MZ1499.295 numeric
@attribute MZ1500.0178 numeric
@attribute MZ1500.7408 numeric
@attribute MZ1501.4639 numeric
@attribute MZ1502.1873 numeric
@attribute MZ1502.9108 numeric
@attribute MZ1503.6345 numeric
@attribute MZ1504.3583 numeric
@attribute MZ1505.0823 numeric
@attribute MZ1505.8065 numeric
@attribute MZ1506.5309 numeric
@attribute MZ1507.2554 numeric
@attribute MZ1507.9802 numeric
@attribute MZ1508.7051 numeric
@attribute MZ1509.4301 numeric
@attribute MZ1510.1554 numeric
@attribute MZ1510.8808 numeric
@attribute MZ1511.6064 numeric
@attribute MZ1512.3321 numeric
@attribute MZ1513.0581 numeric
@attribute MZ1513.7842 numeric
@attribute MZ1514.5105 numeric
@attribute MZ1515.2369 numeric
@attribute MZ1515.9636 numeric
@attribute MZ1516.6904 numeric
@attribute MZ1517.4174 numeric
@attribute MZ1518.1445 numeric
@attribute MZ1518.8719 numeric
@attribute MZ1519.5994 numeric
@attribute MZ1520.3271 numeric
@attribute MZ1521.0549 numeric
@attribute MZ1521.7829 numeric
@attribute MZ1522.5111 numeric
@attribute MZ1523.2395 numeric
@attribute MZ1523.9681 numeric
@attribute MZ1524.6968 numeric
@attribute MZ1525.4257 numeric
@attribute MZ1526.1548 numeric
@attribute MZ1526.884 numeric
@attribute MZ1527.6135 numeric
@attribute MZ1528.3431 numeric
@attribute MZ1529.0728 numeric
@attribute MZ1529.8028 numeric
@attribute MZ1530.5329 numeric
@attribute MZ1531.2632 numeric
@attribute MZ1531.9937 numeric
@attribute MZ1532.7243 numeric
@attribute MZ1533.4551 numeric
@attribute MZ1534.1861 numeric
@attribute MZ1534.9173 numeric
@attribute MZ1535.6486 numeric
@attribute MZ1536.3801 numeric
@attribute MZ1537.1118 numeric
@attribute MZ1537.8437 numeric
@attribute MZ1538.5757 numeric
@attribute MZ1539.3079 numeric
@attribute MZ1540.0403 numeric
@attribute MZ1540.7729 numeric
@attribute MZ1541.5056 numeric
@attribute MZ1542.2385 numeric
@attribute MZ1542.9716 numeric
@attribute MZ1543.7048 numeric
@attribute MZ1544.4383 numeric
@attribute MZ1545.1719 numeric
@attribute MZ1545.9057 numeric
@attribute MZ1546.6396 numeric
@attribute MZ1547.3737 numeric
@attribute MZ1548.108 numeric
@attribute MZ1548.8425 numeric
@attribute MZ1549.5772 numeric
@attribute MZ1550.312 numeric
@attribute MZ1551.047 numeric
@attribute MZ1551.7822 numeric
@attribute MZ1552.5175 numeric
@attribute MZ1553.253 numeric
@attribute MZ1553.9887 numeric
@attribute MZ1554.7246 numeric
@attribute MZ1555.4606 numeric
@attribute MZ1556.1968 numeric
@attribute MZ1556.9332 numeric
@attribute MZ1557.6698 numeric
@attribute MZ1558.4065 numeric
@attribute MZ1559.1434 numeric
@attribute MZ1559.8805 numeric
@attribute MZ1560.6178 numeric
@attribute MZ1561.3552 numeric
@attribute MZ1562.0928 numeric
@attribute MZ1562.8306 numeric
@attribute MZ1563.5686 numeric
@attribute MZ1564.3067 numeric
@attribute MZ1565.045 numeric
@attribute MZ1565.7835 numeric
@attribute MZ1566.5222 numeric
@attribute MZ1567.261 numeric
@attribute MZ1568 numeric
@attribute MZ1568.7392 numeric
@attribute MZ1569.4785 numeric
@attribute MZ1570.2181 numeric
@attribute MZ1570.9578 numeric
@attribute MZ1571.6976 numeric
@attribute MZ1572.4377 numeric
@attribute MZ1573.1779 numeric
@attribute MZ1573.9183 numeric
@attribute MZ1574.6589 numeric
@attribute MZ1575.3996 numeric
@attribute MZ1576.1405 numeric
@attribute MZ1576.8816 numeric
@attribute MZ1577.6229 numeric
@attribute MZ1578.3643 numeric
@attribute MZ1579.106 numeric
@attribute MZ1579.8478 numeric
@attribute MZ1580.5897 numeric
@attribute MZ1581.3319 numeric
@attribute MZ1582.0742 numeric
@attribute MZ1582.8167 numeric
@attribute MZ1583.5593 numeric
@attribute MZ1584.3022 numeric
@attribute MZ1585.0452 numeric
@attribute MZ1585.7883 numeric
@attribute MZ1586.5317 numeric
@attribute MZ1587.2752 numeric
@attribute MZ1588.0189 numeric
@attribute MZ1588.7628 numeric
@attribute MZ1589.5069 numeric
@attribute MZ1590.2511 numeric
@attribute MZ1590.9955 numeric
@attribute MZ1591.7401 numeric
@attribute MZ1592.4848 numeric
@attribute MZ1593.2298 numeric
@attribute MZ1593.9749 numeric
@attribute MZ1594.7201 numeric
@attribute MZ1595.4656 numeric
@attribute MZ1596.2112 numeric
@attribute MZ1596.957 numeric
@attribute MZ1597.703 numeric
@attribute MZ1598.4491 numeric
@attribute MZ1599.1955 numeric
@attribute MZ1599.9419 numeric
@attribute MZ1600.6886 numeric
@attribute MZ1601.4355 numeric
@attribute MZ1602.1825 numeric
@attribute MZ1602.9297 numeric
@attribute MZ1603.677 numeric
@attribute MZ1604.4246 numeric
@attribute MZ1605.1723 numeric
@attribute MZ1605.9202 numeric
@attribute MZ1606.6682 numeric
@attribute MZ1607.4165 numeric
@attribute MZ1608.1649 numeric
@attribute MZ1608.9135 numeric
@attribute MZ1609.6622 numeric
@attribute MZ1610.4112 numeric
@attribute MZ1611.1603 numeric
@attribute MZ1611.9095 numeric
@attribute MZ1612.659 numeric
@attribute MZ1613.4086 numeric
@attribute MZ1614.1584 numeric
@attribute MZ1614.9084 numeric
@attribute MZ1615.6586 numeric
@attribute MZ1616.4089 numeric
@attribute MZ1617.1594 numeric
@attribute MZ1617.9101 numeric
@attribute MZ1618.6609 numeric
@attribute MZ1619.4119 numeric
@attribute MZ1620.1631 numeric
@attribute MZ1620.9145 numeric
@attribute MZ1621.666 numeric
@attribute MZ1622.4178 numeric
@attribute MZ1623.1697 numeric
@attribute MZ1623.9217 numeric
@attribute MZ1624.674 numeric
@attribute MZ1625.4264 numeric
@attribute MZ1626.179 numeric
@attribute MZ1626.9317 numeric
@attribute MZ1627.6847 numeric
@attribute MZ1628.4378 numeric
@attribute MZ1629.1911 numeric
@attribute MZ1629.9445 numeric
@attribute MZ1630.6982 numeric
@attribute MZ1631.452 numeric
@attribute MZ1632.206 numeric
@attribute MZ1632.9601 numeric
@attribute MZ1633.7145 numeric
@attribute MZ1634.469 numeric
@attribute MZ1635.2237 numeric
@attribute MZ1635.9785 numeric
@attribute MZ1636.7335 numeric
@attribute MZ1637.4887 numeric
@attribute MZ1638.2441 numeric
@attribute MZ1638.9997 numeric
@attribute MZ1639.7554 numeric
@attribute MZ1640.5113 numeric
@attribute MZ1641.2674 numeric
@attribute MZ1642.0236 numeric
@attribute MZ1642.78 numeric
@attribute MZ1643.5366 numeric
@attribute MZ1644.2934 numeric
@attribute MZ1645.0504 numeric
@attribute MZ1645.8075 numeric
@attribute MZ1646.5648 numeric
@attribute MZ1647.3222 numeric
@attribute MZ1648.0799 numeric
@attribute MZ1648.8377 numeric
@attribute MZ1649.5957 numeric
@attribute MZ1650.3538 numeric
@attribute MZ1651.1122 numeric
@attribute MZ1651.8707 numeric
@attribute MZ1652.6294 numeric
@attribute MZ1653.3882 numeric
@attribute MZ1654.1473 numeric
@attribute MZ1654.9065 numeric
@attribute MZ1655.6659 numeric
@attribute MZ1656.4254 numeric
@attribute MZ1657.1852 numeric
@attribute MZ1657.9451 numeric
@attribute MZ1658.7052 numeric
@attribute MZ1659.4654 numeric
@attribute MZ1660.2258 numeric
@attribute MZ1660.9864 numeric
@attribute MZ1661.7472 numeric
@attribute MZ1662.5082 numeric
@attribute MZ1663.2693 numeric
@attribute MZ1664.0306 numeric
@attribute MZ1664.7921 numeric
@attribute MZ1665.5537 numeric
@attribute MZ1666.3155 numeric
@attribute MZ1667.0775 numeric
@attribute MZ1667.8397 numeric
@attribute MZ1668.6021 numeric
@attribute MZ1669.3646 numeric
@attribute MZ1670.1273 numeric
@attribute MZ1670.8901 numeric
@attribute MZ1671.6532 numeric
@attribute MZ1672.4164 numeric
@attribute MZ1673.1798 numeric
@attribute MZ1673.9434 numeric
@attribute MZ1674.7071 numeric
@attribute MZ1675.471 numeric
@attribute MZ1676.2351 numeric
@attribute MZ1676.9994 numeric
@attribute MZ1677.7638 numeric
@attribute MZ1678.5284 numeric
@attribute MZ1679.2932 numeric
@attribute MZ1680.0581 numeric
@attribute MZ1680.8233 numeric
@attribute MZ1681.5886 numeric
@attribute MZ1682.3541 numeric
@attribute MZ1683.1197 numeric
@attribute MZ1683.8855 numeric
@attribute MZ1684.6515 numeric
@attribute MZ1685.4177 numeric
@attribute MZ1686.1841 numeric
@attribute MZ1686.9506 numeric
@attribute MZ1687.7173 numeric
@attribute MZ1688.4842 numeric
@attribute MZ1689.2512 numeric
@attribute MZ1690.0184 numeric
@attribute MZ1690.7858 numeric
@attribute MZ1691.5534 numeric
@attribute MZ1692.3212 numeric
@attribute MZ1693.0891 numeric
@attribute MZ1693.8572 numeric
@attribute MZ1694.6254 numeric
@attribute MZ1695.3939 numeric
@attribute MZ1696.1625 numeric
@attribute MZ1696.9313 numeric
@attribute MZ1697.7002 numeric
@attribute MZ1698.4694 numeric
@attribute MZ1699.2387 numeric
@attribute MZ1700.0082 numeric
@attribute MZ1700.7778 numeric
@attribute MZ1701.5477 numeric
@attribute MZ1702.3177 numeric
@attribute MZ1703.0879 numeric
@attribute MZ1703.8582 numeric
@attribute MZ1704.6288 numeric
@attribute MZ1705.3995 numeric
@attribute MZ1706.1704 numeric
@attribute MZ1706.9414 numeric
@attribute MZ1707.7126 numeric
@attribute MZ1708.484 numeric
@attribute MZ1709.2556 numeric
@attribute MZ1710.0274 numeric
@attribute MZ1710.7993 numeric
@attribute MZ1711.5714 numeric
@attribute MZ1712.3437 numeric
@attribute MZ1713.1161 numeric
@attribute MZ1713.8887 numeric
@attribute MZ1714.6615 numeric
@attribute MZ1715.4345 numeric
@attribute MZ1716.2076 numeric
@attribute MZ1716.981 numeric
@attribute MZ1717.7545 numeric
@attribute MZ1718.5281 numeric
@attribute MZ1719.302 numeric
@attribute MZ1720.076 numeric
@attribute MZ1720.8502 numeric
@attribute MZ1721.6245 numeric
@attribute MZ1722.3991 numeric
@attribute MZ1723.1738 numeric
@attribute MZ1723.9487 numeric
@attribute MZ1724.7237 numeric
@attribute MZ1725.499 numeric
@attribute MZ1726.2744 numeric
@attribute MZ1727.05 numeric
@attribute MZ1727.8257 numeric
@attribute MZ1728.6017 numeric
@attribute MZ1729.3778 numeric
@attribute MZ1730.154 numeric
@attribute MZ1730.9305 numeric
@attribute MZ1731.7071 numeric
@attribute MZ1732.4839 numeric
@attribute MZ1733.2609 numeric
@attribute MZ1734.0381 numeric
@attribute MZ1734.8154 numeric
@attribute MZ1735.5929 numeric
@attribute MZ1736.3706 numeric
@attribute MZ1737.1484 numeric
@attribute MZ1737.9264 numeric
@attribute MZ1738.7046 numeric
@attribute MZ1739.483 numeric
@attribute MZ1740.2615 numeric
@attribute MZ1741.0403 numeric
@attribute MZ1741.8191 numeric
@attribute MZ1742.5982 numeric
@attribute MZ1743.3775 numeric
@attribute MZ1744.1569 numeric
@attribute MZ1744.9365 numeric
@attribute MZ1745.7162 numeric
@attribute MZ1746.4962 numeric
@attribute MZ1747.2763 numeric
@attribute MZ1748.0566 numeric
@attribute MZ1748.837 numeric
@attribute MZ1749.6177 numeric
@attribute MZ1750.3985 numeric
@attribute MZ1751.1795 numeric
@attribute MZ1751.9606 numeric
@attribute MZ1752.7419 numeric
@attribute MZ1753.5234 numeric
@attribute MZ1754.3051 numeric
@attribute MZ1755.087 numeric
@attribute MZ1755.869 numeric
@attribute MZ1756.6512 numeric
@attribute MZ1757.4336 numeric
@attribute MZ1758.2161 numeric
@attribute MZ1758.9989 numeric
@attribute MZ1759.7818 numeric
@attribute MZ1760.5648 numeric
@attribute MZ1761.3481 numeric
@attribute MZ1762.1315 numeric
@attribute MZ1762.9151 numeric
@attribute MZ1763.6989 numeric
@attribute MZ1764.4828 numeric
@attribute MZ1765.2669 numeric
@attribute MZ1766.0512 numeric
@attribute MZ1766.8357 numeric
@attribute MZ1767.6203 numeric
@attribute MZ1768.4052 numeric
@attribute MZ1769.1901 numeric
@attribute MZ1769.9753 numeric
@attribute MZ1770.7606 numeric
@attribute MZ1771.5462 numeric
@attribute MZ1772.3318 numeric
@attribute MZ1773.1177 numeric
@attribute MZ1773.9037 numeric
@attribute MZ1774.6899 numeric
@attribute MZ1775.4763 numeric
@attribute MZ1776.2629 numeric
@attribute MZ1777.0496 numeric
@attribute MZ1777.8365 numeric
@attribute MZ1778.6236 numeric
@attribute MZ1779.4109 numeric
@attribute MZ1780.1983 numeric
@attribute MZ1780.9859 numeric
@attribute MZ1781.7737 numeric
@attribute MZ1782.5616 numeric
@attribute MZ1783.3497 numeric
@attribute MZ1784.138 numeric
@attribute MZ1784.9265 numeric
@attribute MZ1785.7152 numeric
@attribute MZ1786.504 numeric
@attribute MZ1787.293 numeric
@attribute MZ1788.0822 numeric
@attribute MZ1788.8715 numeric
@attribute MZ1789.661 numeric
@attribute MZ1790.4507 numeric
@attribute MZ1791.2406 numeric
@attribute MZ1792.0306 numeric
@attribute MZ1792.8208 numeric
@attribute MZ1793.6112 numeric
@attribute MZ1794.4018 numeric
@attribute MZ1795.1925 numeric
@attribute MZ1795.9834 numeric
@attribute MZ1796.7745 numeric
@attribute MZ1797.5658 numeric
@attribute MZ1798.3572 numeric
@attribute MZ1799.1488 numeric
@attribute MZ1799.9406 numeric
@attribute MZ1800.7326 numeric
@attribute MZ1801.5247 numeric
@attribute MZ1802.317 numeric
@attribute MZ1803.1095 numeric
@attribute MZ1803.9021 numeric
@attribute MZ1804.695 numeric
@attribute MZ1805.488 numeric
@attribute MZ1806.2811 numeric
@attribute MZ1807.0745 numeric
@attribute MZ1807.868 numeric
@attribute MZ1808.6617 numeric
@attribute MZ1809.4556 numeric
@attribute MZ1810.2496 numeric
@attribute MZ1811.0439 numeric
@attribute MZ1811.8383 numeric
@attribute MZ1812.6328 numeric
@attribute MZ1813.4276 numeric
@attribute MZ1814.2225 numeric
@attribute MZ1815.0176 numeric
@attribute MZ1815.8128 numeric
@attribute MZ1816.6083 numeric
@attribute MZ1817.4039 numeric
@attribute MZ1818.1997 numeric
@attribute MZ1818.9957 numeric
@attribute MZ1819.7918 numeric
@attribute MZ1820.5881 numeric
@attribute MZ1821.3846 numeric
@attribute MZ1822.1813 numeric
@attribute MZ1822.9781 numeric
@attribute MZ1823.7751 numeric
@attribute MZ1824.5723 numeric
@attribute MZ1825.3696 numeric
@attribute MZ1826.1672 numeric
@attribute MZ1826.9649 numeric
@attribute MZ1827.7628 numeric
@attribute MZ1828.5608 numeric
@attribute MZ1829.359 numeric
@attribute MZ1830.1574 numeric
@attribute MZ1830.956 numeric
@attribute MZ1831.7548 numeric
@attribute MZ1832.5537 numeric
@attribute MZ1833.3528 numeric
@attribute MZ1834.1521 numeric
@attribute MZ1834.9515 numeric
@attribute MZ1835.7511 numeric
@attribute MZ1836.5509 numeric
@attribute MZ1837.3509 numeric
@attribute MZ1838.151 numeric
@attribute MZ1838.9514 numeric
@attribute MZ1839.7519 numeric
@attribute MZ1840.5525 numeric
@attribute MZ1841.3534 numeric
@attribute MZ1842.1544 numeric
@attribute MZ1842.9556 numeric
@attribute MZ1843.7569 numeric
@attribute MZ1844.5585 numeric
@attribute MZ1845.3602 numeric
@attribute MZ1846.1621 numeric
@attribute MZ1846.9641 numeric
@attribute MZ1847.7664 numeric
@attribute MZ1848.5688 numeric
@attribute MZ1849.3713 numeric
@attribute MZ1850.1741 numeric
@attribute MZ1850.977 numeric
@attribute MZ1851.7801 numeric
@attribute MZ1852.5834 numeric
@attribute MZ1853.3869 numeric
@attribute MZ1854.1905 numeric
@attribute MZ1854.9943 numeric
@attribute MZ1855.7983 numeric
@attribute MZ1856.6024 numeric
@attribute MZ1857.4068 numeric
@attribute MZ1858.2113 numeric
@attribute MZ1859.0159 numeric
@attribute MZ1859.8208 numeric
@attribute MZ1860.6258 numeric
@attribute MZ1861.431 numeric
@attribute MZ1862.2364 numeric
@attribute MZ1863.0419 numeric
@attribute MZ1863.8476 numeric
@attribute MZ1864.6535 numeric
@attribute MZ1865.4596 numeric
@attribute MZ1866.2658 numeric
@attribute MZ1867.0722 numeric
@attribute MZ1867.8788 numeric
@attribute MZ1868.6856 numeric
@attribute MZ1869.4925 numeric
@attribute MZ1870.2996 numeric
@attribute MZ1871.1069 numeric
@attribute MZ1871.9144 numeric
@attribute MZ1872.722 numeric
@attribute MZ1873.5298 numeric
@attribute MZ1874.3378 numeric
@attribute MZ1875.146 numeric
@attribute MZ1875.9543 numeric
@attribute MZ1876.7628 numeric
@attribute MZ1877.5715 numeric
@attribute MZ1878.3803 numeric
@attribute MZ1879.1894 numeric
@attribute MZ1879.9986 numeric
@attribute MZ1880.8079 numeric
@attribute MZ1881.6175 numeric
@attribute MZ1882.4272 numeric
@attribute MZ1883.2371 numeric
@attribute MZ1884.0472 numeric
@attribute MZ1884.8574 numeric
@attribute MZ1885.6679 numeric
@attribute MZ1886.4785 numeric
@attribute MZ1887.2892 numeric
@attribute MZ1888.1002 numeric
@attribute MZ1888.9113 numeric
@attribute MZ1889.7226 numeric
@attribute MZ1890.534 numeric
@attribute MZ1891.3457 numeric
@attribute MZ1892.1575 numeric
@attribute MZ1892.9695 numeric
@attribute MZ1893.7816 numeric
@attribute MZ1894.594 numeric
@attribute MZ1895.4065 numeric
@attribute MZ1896.2192 numeric
@attribute MZ1897.032 numeric
@attribute MZ1897.8451 numeric
@attribute MZ1898.6583 numeric
@attribute MZ1899.4717 numeric
@attribute MZ1900.2852 numeric
@attribute MZ1901.099 numeric
@attribute MZ1901.9129 numeric
@attribute MZ1902.7269 numeric
@attribute MZ1903.5412 numeric
@attribute MZ1904.3556 numeric
@attribute MZ1905.1702 numeric
@attribute MZ1905.985 numeric
@attribute MZ1906.7999 numeric
@attribute MZ1907.6151 numeric
@attribute MZ1908.4304 numeric
@attribute MZ1909.2458 numeric
@attribute MZ1910.0615 numeric
@attribute MZ1910.8773 numeric
@attribute MZ1911.6933 numeric
@attribute MZ1912.5095 numeric
@attribute MZ1913.3258 numeric
@attribute MZ1914.1423 numeric
@attribute MZ1914.959 numeric
@attribute MZ1915.7759 numeric
@attribute MZ1916.5929 numeric
@attribute MZ1917.4102 numeric
@attribute MZ1918.2275 numeric
@attribute MZ1919.0451 numeric
@attribute MZ1919.8628 numeric
@attribute MZ1920.6808 numeric
@attribute MZ1921.4988 numeric
@attribute MZ1922.3171 numeric
@attribute MZ1923.1355 numeric
@attribute MZ1923.9541 numeric
@attribute MZ1924.7729 numeric
@attribute MZ1925.5919 numeric
@attribute MZ1926.411 numeric
@attribute MZ1927.2303 numeric
@attribute MZ1928.0498 numeric
@attribute MZ1928.8694 numeric
@attribute MZ1929.6893 numeric
@attribute MZ1930.5093 numeric
@attribute MZ1931.3294 numeric
@attribute MZ1932.1498 numeric
@attribute MZ1932.9703 numeric
@attribute MZ1933.791 numeric
@attribute MZ1934.6119 numeric
@attribute MZ1935.4329 numeric
@attribute MZ1936.2542 numeric
@attribute MZ1937.0756 numeric
@attribute MZ1937.8971 numeric
@attribute MZ1938.7189 numeric
@attribute MZ1939.5408 numeric
@attribute MZ1940.3629 numeric
@attribute MZ1941.1851 numeric
@attribute MZ1942.0076 numeric
@attribute MZ1942.8302 numeric
@attribute MZ1943.653 numeric
@attribute MZ1944.476 numeric
@attribute MZ1945.2991 numeric
@attribute MZ1946.1224 numeric
@attribute MZ1946.9459 numeric
@attribute MZ1947.7695 numeric
@attribute MZ1948.5934 numeric
@attribute MZ1949.4174 numeric
@attribute MZ1950.2416 numeric
@attribute MZ1951.0659 numeric
@attribute MZ1951.8905 numeric
@attribute MZ1952.7152 numeric
@attribute MZ1953.54 numeric
@attribute MZ1954.3651 numeric
@attribute MZ1955.1903 numeric
@attribute MZ1956.0157 numeric
@attribute MZ1956.8413 numeric
@attribute MZ1957.667 numeric
@attribute MZ1958.493 numeric
@attribute MZ1959.3191 numeric
@attribute MZ1960.1453 numeric
@attribute MZ1960.9718 numeric
@attribute MZ1961.7984 numeric
@attribute MZ1962.6252 numeric
@attribute MZ1963.4522 numeric
@attribute MZ1964.2793 numeric
@attribute MZ1965.1066 numeric
@attribute MZ1965.9341 numeric
@attribute MZ1966.7618 numeric
@attribute MZ1967.5896 numeric
@attribute MZ1968.4176 numeric
@attribute MZ1969.2458 numeric
@attribute MZ1970.0742 numeric
@attribute MZ1970.9027 numeric
@attribute MZ1971.7314 numeric
@attribute MZ1972.5603 numeric
@attribute MZ1973.3894 numeric
@attribute MZ1974.2186 numeric
@attribute MZ1975.048 numeric
@attribute MZ1975.8776 numeric
@attribute MZ1976.7074 numeric
@attribute MZ1977.5373 numeric
@attribute MZ1978.3674 numeric
@attribute MZ1979.1977 numeric
@attribute MZ1980.0281 numeric
@attribute MZ1980.8588 numeric
@attribute MZ1981.6896 numeric
@attribute MZ1982.5205 numeric
@attribute MZ1983.3517 numeric
@attribute MZ1984.183 numeric
@attribute MZ1985.0145 numeric
@attribute MZ1985.8462 numeric
@attribute MZ1986.678 numeric
@attribute MZ1987.51 numeric
@attribute MZ1988.3422 numeric
@attribute MZ1989.1746 numeric
@attribute MZ1990.0072 numeric
@attribute MZ1990.8399 numeric
@attribute MZ1991.6728 numeric
@attribute MZ1992.5058 numeric
@attribute MZ1993.3391 numeric
@attribute MZ1994.1725 numeric
@attribute MZ1995.0061 numeric
@attribute MZ1995.8398 numeric
@attribute MZ1996.6738 numeric
@attribute MZ1997.5079 numeric
@attribute MZ1998.3422 numeric
@attribute MZ1999.1766 numeric
@attribute MZ2000.0113 numeric
@attribute MZ2000.8461 numeric
@attribute MZ2001.6811 numeric
@attribute MZ2002.5162 numeric
@attribute MZ2003.3515 numeric
@attribute MZ2004.187 numeric
@attribute MZ2005.0227 numeric
@attribute MZ2005.8586 numeric
@attribute MZ2006.6946 numeric
@attribute MZ2007.5308 numeric
@attribute MZ2008.3672 numeric
@attribute MZ2009.2037 numeric
@attribute MZ2010.0404 numeric
@attribute MZ2010.8773 numeric
@attribute MZ2011.7144 numeric
@attribute MZ2012.5517 numeric
@attribute MZ2013.3891 numeric
@attribute MZ2014.2267 numeric
@attribute MZ2015.0644 numeric
@attribute MZ2015.9024 numeric
@attribute MZ2016.7405 numeric
@attribute MZ2017.5788 numeric
@attribute MZ2018.4173 numeric
@attribute MZ2019.2559 numeric
@attribute MZ2020.0947 numeric
@attribute MZ2020.9337 numeric
@attribute MZ2021.7729 numeric
@attribute MZ2022.6122 numeric
@attribute MZ2023.4517 numeric
@attribute MZ2024.2914 numeric
@attribute MZ2025.1313 numeric
@attribute MZ2025.9713 numeric
@attribute MZ2026.8115 numeric
@attribute MZ2027.6519 numeric
@attribute MZ2028.4924 numeric
@attribute MZ2029.3332 numeric
@attribute MZ2030.1741 numeric
@attribute MZ2031.0152 numeric
@attribute MZ2031.8564 numeric
@attribute MZ2032.6978 numeric
@attribute MZ2033.5394 numeric
@attribute MZ2034.3812 numeric
@attribute MZ2035.2232 numeric
@attribute MZ2036.0653 numeric
@attribute MZ2036.9076 numeric
@attribute MZ2037.7501 numeric
@attribute MZ2038.5927 numeric
@attribute MZ2039.4355 numeric
@attribute MZ2040.2785 numeric
@attribute MZ2041.1217 numeric
@attribute MZ2041.965 numeric
@attribute MZ2042.8085 numeric
@attribute MZ2043.6522 numeric
@attribute MZ2044.4961 numeric
@attribute MZ2045.3401 numeric
@attribute MZ2046.1844 numeric
@attribute MZ2047.0287 numeric
@attribute MZ2047.8733 numeric
@attribute MZ2048.718 numeric
@attribute MZ2049.5629 numeric
@attribute MZ2050.408 numeric
@attribute MZ2051.2533 numeric
@attribute MZ2052.0987 numeric
@attribute MZ2052.9443 numeric
@attribute MZ2053.7901 numeric
@attribute MZ2054.6361 numeric
@attribute MZ2055.4822 numeric
@attribute MZ2056.3285 numeric
@attribute MZ2057.175 numeric
@attribute MZ2058.0216 numeric
@attribute MZ2058.8685 numeric
@attribute MZ2059.7155 numeric
@attribute MZ2060.5626 numeric
@attribute MZ2061.41 numeric
@attribute MZ2062.2575 numeric
@attribute MZ2063.1052 numeric
@attribute MZ2063.9531 numeric
@attribute MZ2064.8011 numeric
@attribute MZ2065.6493 numeric
@attribute MZ2066.4977 numeric
@attribute MZ2067.3463 numeric
@attribute MZ2068.195 numeric
@attribute MZ2069.044 numeric
@attribute MZ2069.8931 numeric
@attribute MZ2070.7423 numeric
@attribute MZ2071.5918 numeric
@attribute MZ2072.4414 numeric
@attribute MZ2073.2912 numeric
@attribute MZ2074.1411 numeric
@attribute MZ2074.9913 numeric
@attribute MZ2075.8416 numeric
@attribute MZ2076.6921 numeric
@attribute MZ2077.5427 numeric
@attribute MZ2078.3935 numeric
@attribute MZ2079.2446 numeric
@attribute MZ2080.0957 numeric
@attribute MZ2080.9471 numeric
@attribute MZ2081.7986 numeric
@attribute MZ2082.6503 numeric
@attribute MZ2083.5022 numeric
@attribute MZ2084.3543 numeric
@attribute MZ2085.2065 numeric
@attribute MZ2086.0589 numeric
@attribute MZ2086.9115 numeric
@attribute MZ2087.7642 numeric
@attribute MZ2088.6171 numeric
@attribute MZ2089.4702 numeric
@attribute MZ2090.3235 numeric
@attribute MZ2091.1769 numeric
@attribute MZ2092.0306 numeric
@attribute MZ2092.8844 numeric
@attribute MZ2093.7383 numeric
@attribute MZ2094.5925 numeric
@attribute MZ2095.4468 numeric
@attribute MZ2096.3013 numeric
@attribute MZ2097.1559 numeric
@attribute MZ2098.0108 numeric
@attribute MZ2098.8658 numeric
@attribute MZ2099.721 numeric
@attribute MZ2100.5763 numeric
@attribute MZ2101.4319 numeric
@attribute MZ2102.2876 numeric
@attribute MZ2103.1435 numeric
@attribute MZ2103.9995 numeric
@attribute MZ2104.8558 numeric
@attribute MZ2105.7122 numeric
@attribute MZ2106.5688 numeric
@attribute MZ2107.4255 numeric
@attribute MZ2108.2824 numeric
@attribute MZ2109.1395 numeric
@attribute MZ2109.9968 numeric
@attribute MZ2110.8543 numeric
@attribute MZ2111.7119 numeric
@attribute MZ2112.5697 numeric
@attribute MZ2113.4277 numeric
@attribute MZ2114.2858 numeric
@attribute MZ2115.1441 numeric
@attribute MZ2116.0026 numeric
@attribute MZ2116.8613 numeric
@attribute MZ2117.7202 numeric
@attribute MZ2118.5792 numeric
@attribute MZ2119.4384 numeric
@attribute MZ2120.2977 numeric
@attribute MZ2121.1573 numeric
@attribute MZ2122.017 numeric
@attribute MZ2122.8769 numeric
@attribute MZ2123.737 numeric
@attribute MZ2124.5972 numeric
@attribute MZ2125.4576 numeric
@attribute MZ2126.3182 numeric
@attribute MZ2127.179 numeric
@attribute MZ2128.0399 numeric
@attribute MZ2128.901 numeric
@attribute MZ2129.7623 numeric
@attribute MZ2130.6238 numeric
@attribute MZ2131.4854 numeric
@attribute MZ2132.3472 numeric
@attribute MZ2133.2092 numeric
@attribute MZ2134.0713 numeric
@attribute MZ2134.9337 numeric
@attribute MZ2135.7962 numeric
@attribute MZ2136.6588 numeric
@attribute MZ2137.5217 numeric
@attribute MZ2138.3847 numeric
@attribute MZ2139.2479 numeric
@attribute MZ2140.1113 numeric
@attribute MZ2140.9748 numeric
@attribute MZ2141.8386 numeric
@attribute MZ2142.7025 numeric
@attribute MZ2143.5665 numeric
@attribute MZ2144.4308 numeric
@attribute MZ2145.2952 numeric
@attribute MZ2146.1598 numeric
@attribute MZ2147.0246 numeric
@attribute MZ2147.8895 numeric
@attribute MZ2148.7546 numeric
@attribute MZ2149.6199 numeric
@attribute MZ2150.4854 numeric
@attribute MZ2151.351 numeric
@attribute MZ2152.2168 numeric
@attribute MZ2153.0828 numeric
@attribute MZ2153.949 numeric
@attribute MZ2154.8153 numeric
@attribute MZ2155.6818 numeric
@attribute MZ2156.5485 numeric
@attribute MZ2157.4154 numeric
@attribute MZ2158.2824 numeric
@attribute MZ2159.1496 numeric
@attribute MZ2160.017 numeric
@attribute MZ2160.8845 numeric
@attribute MZ2161.7523 numeric
@attribute MZ2162.6202 numeric
@attribute MZ2163.4882 numeric
@attribute MZ2164.3565 numeric
@attribute MZ2165.2249 numeric
@attribute MZ2166.0935 numeric
@attribute MZ2166.9623 numeric
@attribute MZ2167.8312 numeric
@attribute MZ2168.7004 numeric
@attribute MZ2169.5697 numeric
@attribute MZ2170.4391 numeric
@attribute MZ2171.3088 numeric
@attribute MZ2172.1786 numeric
@attribute MZ2173.0486 numeric
@attribute MZ2173.9188 numeric
@attribute MZ2174.7891 numeric
@attribute MZ2175.6596 numeric
@attribute MZ2176.5303 numeric
@attribute MZ2177.4012 numeric
@attribute MZ2178.2722 numeric
@attribute MZ2179.1434 numeric
@attribute MZ2180.0148 numeric
@attribute MZ2180.8864 numeric
@attribute MZ2181.7581 numeric
@attribute MZ2182.63 numeric
@attribute MZ2183.5021 numeric
@attribute MZ2184.3744 numeric
@attribute MZ2185.2468 numeric
@attribute MZ2186.1194 numeric
@attribute MZ2186.9922 numeric
@attribute MZ2187.8651 numeric
@attribute MZ2188.7383 numeric
@attribute MZ2189.6116 numeric
@attribute MZ2190.4851 numeric
@attribute MZ2191.3587 numeric
@attribute MZ2192.2325 numeric
@attribute MZ2193.1065 numeric
@attribute MZ2193.9807 numeric
@attribute MZ2194.8551 numeric
@attribute MZ2195.7296 numeric
@attribute MZ2196.6043 numeric
@attribute MZ2197.4791 numeric
@attribute MZ2198.3542 numeric
@attribute MZ2199.2294 numeric
@attribute MZ2200.1048 numeric
@attribute MZ2200.9804 numeric
@attribute MZ2201.8561 numeric
@attribute MZ2202.732 numeric
@attribute MZ2203.6081 numeric
@attribute MZ2204.4844 numeric
@attribute MZ2205.3608 numeric
@attribute MZ2206.2374 numeric
@attribute MZ2207.1142 numeric
@attribute MZ2207.9912 numeric
@attribute MZ2208.8683 numeric
@attribute MZ2209.7456 numeric
@attribute MZ2210.6231 numeric
@attribute MZ2211.5008 numeric
@attribute MZ2212.3786 numeric
@attribute MZ2213.2566 numeric
@attribute MZ2214.1348 numeric
@attribute MZ2215.0131 numeric
@attribute MZ2215.8917 numeric
@attribute MZ2216.7704 numeric
@attribute MZ2217.6493 numeric
@attribute MZ2218.5283 numeric
@attribute MZ2219.4075 numeric
@attribute MZ2220.2869 numeric
@attribute MZ2221.1665 numeric
@attribute MZ2222.0463 numeric
@attribute MZ2222.9262 numeric
@attribute MZ2223.8063 numeric
@attribute MZ2224.6865 numeric
@attribute MZ2225.567 numeric
@attribute MZ2226.4476 numeric
@attribute MZ2227.3284 numeric
@attribute MZ2228.2094 numeric
@attribute MZ2229.0905 numeric
@attribute MZ2229.9718 numeric
@attribute MZ2230.8533 numeric
@attribute MZ2231.735 numeric
@attribute MZ2232.6168 numeric
@attribute MZ2233.4988 numeric
@attribute MZ2234.381 numeric
@attribute MZ2235.2634 numeric
@attribute MZ2236.1459 numeric
@attribute MZ2237.0286 numeric
@attribute MZ2237.9115 numeric
@attribute MZ2238.7946 numeric
@attribute MZ2239.6778 numeric
@attribute MZ2240.5612 numeric
@attribute MZ2241.4448 numeric
@attribute MZ2242.3285 numeric
@attribute MZ2243.2125 numeric
@attribute MZ2244.0966 numeric
@attribute MZ2244.9808 numeric
@attribute MZ2245.8653 numeric
@attribute MZ2246.7499 numeric
@attribute MZ2247.6347 numeric
@attribute MZ2248.5197 numeric
@attribute MZ2249.4048 numeric
@attribute MZ2250.2902 numeric
@attribute MZ2251.1757 numeric
@attribute MZ2252.0613 numeric
@attribute MZ2252.9472 numeric
@attribute MZ2253.8332 numeric
@attribute MZ2254.7194 numeric
@attribute MZ2255.6058 numeric
@attribute MZ2256.4923 numeric
@attribute MZ2257.379 numeric
@attribute MZ2258.2659 numeric
@attribute MZ2259.153 numeric
@attribute MZ2260.0402 numeric
@attribute MZ2260.9276 numeric
@attribute MZ2261.8152 numeric
@attribute MZ2262.703 numeric
@attribute MZ2263.5909 numeric
@attribute MZ2264.479 numeric
@attribute MZ2265.3673 numeric
@attribute MZ2266.2558 numeric
@attribute MZ2267.1444 numeric
@attribute MZ2268.0332 numeric
@attribute MZ2268.9222 numeric
@attribute MZ2269.8113 numeric
@attribute MZ2270.7007 numeric
@attribute MZ2271.5902 numeric
@attribute MZ2272.4798 numeric
@attribute MZ2273.3697 numeric
@attribute MZ2274.2597 numeric
@attribute MZ2275.1499 numeric
@attribute MZ2276.0403 numeric
@attribute MZ2276.9308 numeric
@attribute MZ2277.8216 numeric
@attribute MZ2278.7125 numeric
@attribute MZ2279.6035 numeric
@attribute MZ2280.4948 numeric
@attribute MZ2281.3862 numeric
@attribute MZ2282.2778 numeric
@attribute MZ2283.1695 numeric
@attribute MZ2284.0615 numeric
@attribute MZ2284.9536 numeric
@attribute MZ2285.8459 numeric
@attribute MZ2286.7384 numeric
@attribute MZ2287.631 numeric
@attribute MZ2288.5238 numeric
@attribute MZ2289.4168 numeric
@attribute MZ2290.31 numeric
@attribute MZ2291.2033 numeric
@attribute MZ2292.0968 numeric
@attribute MZ2292.9905 numeric
@attribute MZ2293.8843 numeric
@attribute MZ2294.7784 numeric
@attribute MZ2295.6726 numeric
@attribute MZ2296.567 numeric
@attribute MZ2297.4615 numeric
@attribute MZ2298.3562 numeric
@attribute MZ2299.2511 numeric
@attribute MZ2300.1462 numeric
@attribute MZ2301.0415 numeric
@attribute MZ2301.9369 numeric
@attribute MZ2302.8325 numeric
@attribute MZ2303.7283 numeric
@attribute MZ2304.6242 numeric
@attribute MZ2305.5203 numeric
@attribute MZ2306.4166 numeric
@attribute MZ2307.3131 numeric
@attribute MZ2308.2098 numeric
@attribute MZ2309.1066 numeric
@attribute MZ2310.0036 numeric
@attribute MZ2310.9007 numeric
@attribute MZ2311.7981 numeric
@attribute MZ2312.6956 numeric
@attribute MZ2313.5933 numeric
@attribute MZ2314.4911 numeric
@attribute MZ2315.3892 numeric
@attribute MZ2316.2874 numeric
@attribute MZ2317.1858 numeric
@attribute MZ2318.0843 numeric
@attribute MZ2318.9831 numeric
@attribute MZ2319.882 numeric
@attribute MZ2320.7811 numeric
@attribute MZ2321.6803 numeric
@attribute MZ2322.5798 numeric
@attribute MZ2323.4794 numeric
@attribute MZ2324.3791 numeric
@attribute MZ2325.2791 numeric
@attribute MZ2326.1792 numeric
@attribute MZ2327.0795 numeric
@attribute MZ2327.98 numeric
@attribute MZ2328.8807 numeric
@attribute MZ2329.7815 numeric
@attribute MZ2330.6825 numeric
@attribute MZ2331.5837 numeric
@attribute MZ2332.485 numeric
@attribute MZ2333.3865 numeric
@attribute MZ2334.2882 numeric
@attribute MZ2335.1901 numeric
@attribute MZ2336.0921 numeric
@attribute MZ2336.9944 numeric
@attribute MZ2337.8967 numeric
@attribute MZ2338.7993 numeric
@attribute MZ2339.7021 numeric
@attribute MZ2340.605 numeric
@attribute MZ2341.5081 numeric
@attribute MZ2342.4113 numeric
@attribute MZ2343.3148 numeric
@attribute MZ2344.2184 numeric
@attribute MZ2345.1222 numeric
@attribute MZ2346.0261 numeric
@attribute MZ2346.9303 numeric
@attribute MZ2347.8346 numeric
@attribute MZ2348.739 numeric
@attribute MZ2349.6437 numeric
@attribute MZ2350.5485 numeric
@attribute MZ2351.4535 numeric
@attribute MZ2352.3587 numeric
@attribute MZ2353.2641 numeric
@attribute MZ2354.1696 numeric
@attribute MZ2355.0753 numeric
@attribute MZ2355.9812 numeric
@attribute MZ2356.8872 numeric
@attribute MZ2357.7935 numeric
@attribute MZ2358.6999 numeric
@attribute MZ2359.6064 numeric
@attribute MZ2360.5132 numeric
@attribute MZ2361.4201 numeric
@attribute MZ2362.3272 numeric
@attribute MZ2363.2345 numeric
@attribute MZ2364.1419 numeric
@attribute MZ2365.0495 numeric
@attribute MZ2365.9573 numeric
@attribute MZ2366.8653 numeric
@attribute MZ2367.7734 numeric
@attribute MZ2368.6817 numeric
@attribute MZ2369.5902 numeric
@attribute MZ2370.4989 numeric
@attribute MZ2371.4077 numeric
@attribute MZ2372.3167 numeric
@attribute MZ2373.2259 numeric
@attribute MZ2374.1353 numeric
@attribute MZ2375.0448 numeric
@attribute MZ2375.9545 numeric
@attribute MZ2376.8644 numeric
@attribute MZ2377.7745 numeric
@attribute MZ2378.6847 numeric
@attribute MZ2379.5951 numeric
@attribute MZ2380.5057 numeric
@attribute MZ2381.4164 numeric
@attribute MZ2382.3274 numeric
@attribute MZ2383.2385 numeric
@attribute MZ2384.1498 numeric
@attribute MZ2385.0612 numeric
@attribute MZ2385.9728 numeric
@attribute MZ2386.8846 numeric
@attribute MZ2387.7966 numeric
@attribute MZ2388.7087 numeric
@attribute MZ2389.6211 numeric
@attribute MZ2390.5336 numeric
@attribute MZ2391.4462 numeric
@attribute MZ2392.3591 numeric
@attribute MZ2393.2721 numeric
@attribute MZ2394.1853 numeric
@attribute MZ2395.0987 numeric
@attribute MZ2396.0122 numeric
@attribute MZ2396.9259 numeric
@attribute MZ2397.8398 numeric
@attribute MZ2398.7539 numeric
@attribute MZ2399.6681 numeric
@attribute MZ2400.5825 numeric
@attribute MZ2401.4971 numeric
@attribute MZ2402.4119 numeric
@attribute MZ2403.3268 numeric
@attribute MZ2404.2419 numeric
@attribute MZ2405.1572 numeric
@attribute MZ2406.0726 numeric
@attribute MZ2406.9883 numeric
@attribute MZ2407.9041 numeric
@attribute MZ2408.8201 numeric
@attribute MZ2409.7362 numeric
@attribute MZ2410.6525 numeric
@attribute MZ2411.569 numeric
@attribute MZ2412.4857 numeric
@attribute MZ2413.4026 numeric
@attribute MZ2414.3196 numeric
@attribute MZ2415.2368 numeric
@attribute MZ2416.1542 numeric
@attribute MZ2417.0717 numeric
@attribute MZ2417.9894 numeric
@attribute MZ2418.9073 numeric
@attribute MZ2419.8254 numeric
@attribute MZ2420.7436 numeric
@attribute MZ2421.6621 numeric
@attribute MZ2422.5807 numeric
@attribute MZ2423.4994 numeric
@attribute MZ2424.4184 numeric
@attribute MZ2425.3375 numeric
@attribute MZ2426.2568 numeric
@attribute MZ2427.1762 numeric
@attribute MZ2428.0959 numeric
@attribute MZ2429.0157 numeric
@attribute MZ2429.9357 numeric
@attribute MZ2430.8558 numeric
@attribute MZ2431.7762 numeric
@attribute MZ2432.6967 numeric
@attribute MZ2433.6173 numeric
@attribute MZ2434.5382 numeric
@attribute MZ2435.4592 numeric
@attribute MZ2436.3804 numeric
@attribute MZ2437.3018 numeric
@attribute MZ2438.2234 numeric
@attribute MZ2439.1451 numeric
@attribute MZ2440.067 numeric
@attribute MZ2440.9891 numeric
@attribute MZ2441.9113 numeric
@attribute MZ2442.8338 numeric
@attribute MZ2443.7564 numeric
@attribute MZ2444.6791 numeric
@attribute MZ2445.6021 numeric
@attribute MZ2446.5252 numeric
@attribute MZ2447.4485 numeric
@attribute MZ2448.372 numeric
@attribute MZ2449.2956 numeric
@attribute MZ2450.2194 numeric
@attribute MZ2451.1434 numeric
@attribute MZ2452.0676 numeric
@attribute MZ2452.9919 numeric
@attribute MZ2453.9164 numeric
@attribute MZ2454.8411 numeric
@attribute MZ2455.766 numeric
@attribute MZ2456.691 numeric
@attribute MZ2457.6162 numeric
@attribute MZ2458.5416 numeric
@attribute MZ2459.4672 numeric
@attribute MZ2460.3929 numeric
@attribute MZ2461.3188 numeric
@attribute MZ2462.2449 numeric
@attribute MZ2463.1712 numeric
@attribute MZ2464.0976 numeric
@attribute MZ2465.0242 numeric
@attribute MZ2465.951 numeric
@attribute MZ2466.8779 numeric
@attribute MZ2467.8051 numeric
@attribute MZ2468.7324 numeric
@attribute MZ2469.6598 numeric
@attribute MZ2470.5875 numeric
@attribute MZ2471.5153 numeric
@attribute MZ2472.4433 numeric
@attribute MZ2473.3715 numeric
@attribute MZ2474.2998 numeric
@attribute MZ2475.2284 numeric
@attribute MZ2476.157 numeric
@attribute MZ2477.0859 numeric
@attribute MZ2478.015 numeric
@attribute MZ2478.9442 numeric
@attribute MZ2479.8736 numeric
@attribute MZ2480.8031 numeric
@attribute MZ2481.7329 numeric
@attribute MZ2482.6628 numeric
@attribute MZ2483.5929 numeric
@attribute MZ2484.5231 numeric
@attribute MZ2485.4536 numeric
@attribute MZ2486.3842 numeric
@attribute MZ2487.315 numeric
@attribute MZ2488.2459 numeric
@attribute MZ2489.1771 numeric
@attribute MZ2490.1084 numeric
@attribute MZ2491.0399 numeric
@attribute MZ2491.9715 numeric
@attribute MZ2492.9033 numeric
@attribute MZ2493.8354 numeric
@attribute MZ2494.7675 numeric
@attribute MZ2495.6999 numeric
@attribute MZ2496.6324 numeric
@attribute MZ2497.5651 numeric
@attribute MZ2498.498 numeric
@attribute MZ2499.431 numeric
@attribute MZ2500.3643 numeric
@attribute MZ2501.2977 numeric
@attribute MZ2502.2312 numeric
@attribute MZ2503.165 numeric
@attribute MZ2504.0989 numeric
@attribute MZ2505.033 numeric
@attribute MZ2505.9673 numeric
@attribute MZ2506.9017 numeric
@attribute MZ2507.8363 numeric
@attribute MZ2508.7711 numeric
@attribute MZ2509.7061 numeric
@attribute MZ2510.6412 numeric
@attribute MZ2511.5765 numeric
@attribute MZ2512.512 numeric
@attribute MZ2513.4477 numeric
@attribute MZ2514.3835 numeric
@attribute MZ2515.3195 numeric
@attribute MZ2516.2557 numeric
@attribute MZ2517.1921 numeric
@attribute MZ2518.1286 numeric
@attribute MZ2519.0653 numeric
@attribute MZ2520.0022 numeric
@attribute MZ2520.9393 numeric
@attribute MZ2521.8765 numeric
@attribute MZ2522.8139 numeric
@attribute MZ2523.7515 numeric
@attribute MZ2524.6892 numeric
@attribute MZ2525.6272 numeric
@attribute MZ2526.5653 numeric
@attribute MZ2527.5035 numeric
@attribute MZ2528.442 numeric
@attribute MZ2529.3806 numeric
@attribute MZ2530.3194 numeric
@attribute MZ2531.2584 numeric
@attribute MZ2532.1975 numeric
@attribute MZ2533.1369 numeric
@attribute MZ2534.0763 numeric
@attribute MZ2535.016 numeric
@attribute MZ2535.9559 numeric
@attribute MZ2536.8959 numeric
@attribute MZ2537.8361 numeric
@attribute MZ2538.7764 numeric
@attribute MZ2539.717 numeric
@attribute MZ2540.6577 numeric
@attribute MZ2541.5986 numeric
@attribute MZ2542.5396 numeric
@attribute MZ2543.4809 numeric
@attribute MZ2544.4223 numeric
@attribute MZ2545.3639 numeric
@attribute MZ2546.3056 numeric
@attribute MZ2547.2476 numeric
@attribute MZ2548.1897 numeric
@attribute MZ2549.132 numeric
@attribute MZ2550.0744 numeric
@attribute MZ2551.017 numeric
@attribute MZ2551.9598 numeric
@attribute MZ2552.9028 numeric
@attribute MZ2553.846 numeric
@attribute MZ2554.7893 numeric
@attribute MZ2555.7328 numeric
@attribute MZ2556.6765 numeric
@attribute MZ2557.6203 numeric
@attribute MZ2558.5644 numeric
@attribute MZ2559.5086 numeric
@attribute MZ2560.4529 numeric
@attribute MZ2561.3975 numeric
@attribute MZ2562.3422 numeric
@attribute MZ2563.2871 numeric
@attribute MZ2564.2322 numeric
@attribute MZ2565.1774 numeric
@attribute MZ2566.1228 numeric
@attribute MZ2567.0684 numeric
@attribute MZ2568.0142 numeric
@attribute MZ2568.9601 numeric
@attribute MZ2569.9062 numeric
@attribute MZ2570.8525 numeric
@attribute MZ2571.799 numeric
@attribute MZ2572.7456 numeric
@attribute MZ2573.6924 numeric
@attribute MZ2574.6394 numeric
@attribute MZ2575.5866 numeric
@attribute MZ2576.5339 numeric
@attribute MZ2577.4814 numeric
@attribute MZ2578.4291 numeric
@attribute MZ2579.377 numeric
@attribute MZ2580.325 numeric
@attribute MZ2581.2732 numeric
@attribute MZ2582.2216 numeric
@attribute MZ2583.1701 numeric
@attribute MZ2584.1188 numeric
@attribute MZ2585.0677 numeric
@attribute MZ2586.0168 numeric
@attribute MZ2586.9661 numeric
@attribute MZ2587.9155 numeric
@attribute MZ2588.8651 numeric
@attribute MZ2589.8149 numeric
@attribute MZ2590.7648 numeric
@attribute MZ2591.7149 numeric
@attribute MZ2592.6652 numeric
@attribute MZ2593.6157 numeric
@attribute MZ2594.5663 numeric
@attribute MZ2595.5172 numeric
@attribute MZ2596.4681 numeric
@attribute MZ2597.4193 numeric
@attribute MZ2598.3707 numeric
@attribute MZ2599.3222 numeric
@attribute MZ2600.2739 numeric
@attribute MZ2601.2257 numeric
@attribute MZ2602.1778 numeric
@attribute MZ2603.13 numeric
@attribute MZ2604.0823 numeric
@attribute MZ2605.0349 numeric
@attribute MZ2605.9876 numeric
@attribute MZ2606.9405 numeric
@attribute MZ2607.8936 numeric
@attribute MZ2608.8469 numeric
@attribute MZ2609.8003 numeric
@attribute MZ2610.7539 numeric
@attribute MZ2611.7077 numeric
@attribute MZ2612.6617 numeric
@attribute MZ2613.6158 numeric
@attribute MZ2614.5701 numeric
@attribute MZ2615.5246 numeric
@attribute MZ2616.4792 numeric
@attribute MZ2617.434 numeric
@attribute MZ2618.389 numeric
@attribute MZ2619.3442 numeric
@attribute MZ2620.2995 numeric
@attribute MZ2621.2551 numeric
@attribute MZ2622.2108 numeric
@attribute MZ2623.1666 numeric
@attribute MZ2624.1227 numeric
@attribute MZ2625.0789 numeric
@attribute MZ2626.0353 numeric
@attribute MZ2626.9918 numeric
@attribute MZ2627.9486 numeric
@attribute MZ2628.9055 numeric
@attribute MZ2629.8626 numeric
@attribute MZ2630.8198 numeric
@attribute MZ2631.7773 numeric
@attribute MZ2632.7349 numeric
@attribute MZ2633.6927 numeric
@attribute MZ2634.6506 numeric
@attribute MZ2635.6088 numeric
@attribute MZ2636.5671 numeric
@attribute MZ2637.5256 numeric
@attribute MZ2638.4842 numeric
@attribute MZ2639.443 numeric
@attribute MZ2640.402 numeric
@attribute MZ2641.3612 numeric
@attribute MZ2642.3206 numeric
@attribute MZ2643.2801 numeric
@attribute MZ2644.2398 numeric
@attribute MZ2645.1997 numeric
@attribute MZ2646.1597 numeric
@attribute MZ2647.12 numeric
@attribute MZ2648.0804 numeric
@attribute MZ2649.0409 numeric
@attribute MZ2650.0017 numeric
@attribute MZ2650.9626 numeric
@attribute MZ2651.9237 numeric
@attribute MZ2652.885 numeric
@attribute MZ2653.8464 numeric
@attribute MZ2654.808 numeric
@attribute MZ2655.7698 numeric
@attribute MZ2656.7318 numeric
@attribute MZ2657.6939 numeric
@attribute MZ2658.6562 numeric
@attribute MZ2659.6187 numeric
@attribute MZ2660.5814 numeric
@attribute MZ2661.5442 numeric
@attribute MZ2662.5072 numeric
@attribute MZ2663.4704 numeric
@attribute MZ2664.4338 numeric
@attribute MZ2665.3973 numeric
@attribute MZ2666.361 numeric
@attribute MZ2667.3249 numeric
@attribute MZ2668.2889 numeric
@attribute MZ2669.2532 numeric
@attribute MZ2670.2176 numeric
@attribute MZ2671.1822 numeric
@attribute MZ2672.1469 numeric
@attribute MZ2673.1118 numeric
@attribute MZ2674.0769 numeric
@attribute MZ2675.0422 numeric
@attribute MZ2676.0077 numeric
@attribute MZ2676.9733 numeric
@attribute MZ2677.9391 numeric
@attribute MZ2678.905 numeric
@attribute MZ2679.8712 numeric
@attribute MZ2680.8375 numeric
@attribute MZ2681.804 numeric
@attribute MZ2682.7707 numeric
@attribute MZ2683.7375 numeric
@attribute MZ2684.7045 numeric
@attribute MZ2685.6717 numeric
@attribute MZ2686.6391 numeric
@attribute MZ2687.6066 numeric
@attribute MZ2688.5743 numeric
@attribute MZ2689.5422 numeric
@attribute MZ2690.5103 numeric
@attribute MZ2691.4785 numeric
@attribute MZ2692.4469 numeric
@attribute MZ2693.4155 numeric
@attribute MZ2694.3843 numeric
@attribute MZ2695.3532 numeric
@attribute MZ2696.3223 numeric
@attribute MZ2697.2916 numeric
@attribute MZ2698.2611 numeric
@attribute MZ2699.2307 numeric
@attribute MZ2700.2005 numeric
@attribute MZ2701.1705 numeric
@attribute MZ2702.1406 numeric
@attribute MZ2703.111 numeric
@attribute MZ2704.0815 numeric
@attribute MZ2705.0521 numeric
@attribute MZ2706.023 numeric
@attribute MZ2706.994 numeric
@attribute MZ2707.9652 numeric
@attribute MZ2708.9366 numeric
@attribute MZ2709.9081 numeric
@attribute MZ2710.8798 numeric
@attribute MZ2711.8517 numeric
@attribute MZ2712.8238 numeric
@attribute MZ2713.796 numeric
@attribute MZ2714.7685 numeric
@attribute MZ2715.741 numeric
@attribute MZ2716.7138 numeric
@attribute MZ2717.6867 numeric
@attribute MZ2718.6599 numeric
@attribute MZ2719.6331 numeric
@attribute MZ2720.6066 numeric
@attribute MZ2721.5802 numeric
@attribute MZ2722.5541 numeric
@attribute MZ2723.528 numeric
@attribute MZ2724.5022 numeric
@attribute MZ2725.4765 numeric
@attribute MZ2726.451 numeric
@attribute MZ2727.4257 numeric
@attribute MZ2728.4006 numeric
@attribute MZ2729.3756 numeric
@attribute MZ2730.3508 numeric
@attribute MZ2731.3262 numeric
@attribute MZ2732.3017 numeric
@attribute MZ2733.2775 numeric
@attribute MZ2734.2534 numeric
@attribute MZ2735.2294 numeric
@attribute MZ2736.2057 numeric
@attribute MZ2737.1821 numeric
@attribute MZ2738.1587 numeric
@attribute MZ2739.1355 numeric
@attribute MZ2740.1124 numeric
@attribute MZ2741.0895 numeric
@attribute MZ2742.0668 numeric
@attribute MZ2743.0443 numeric
@attribute MZ2744.0219 numeric
@attribute MZ2744.9998 numeric
@attribute MZ2745.9778 numeric
@attribute MZ2746.9559 numeric
@attribute MZ2747.9343 numeric
@attribute MZ2748.9128 numeric
@attribute MZ2749.8915 numeric
@attribute MZ2750.8703 numeric
@attribute MZ2751.8494 numeric
@attribute MZ2752.8286 numeric
@attribute MZ2753.808 numeric
@attribute MZ2754.7875 numeric
@attribute MZ2755.7672 numeric
@attribute MZ2756.7472 numeric
@attribute MZ2757.7272 numeric
@attribute MZ2758.7075 numeric
@attribute MZ2759.6879 numeric
@attribute MZ2760.6685 numeric
@attribute MZ2761.6493 numeric
@attribute MZ2762.6302 numeric
@attribute MZ2763.6114 numeric
@attribute MZ2764.5927 numeric
@attribute MZ2765.5741 numeric
@attribute MZ2766.5558 numeric
@attribute MZ2767.5376 numeric
@attribute MZ2768.5196 numeric
@attribute MZ2769.5018 numeric
@attribute MZ2770.4841 numeric
@attribute MZ2771.4667 numeric
@attribute MZ2772.4493 numeric
@attribute MZ2773.4322 numeric
@attribute MZ2774.4153 numeric
@attribute MZ2775.3985 numeric
@attribute MZ2776.3819 numeric
@attribute MZ2777.3654 numeric
@attribute MZ2778.3492 numeric
@attribute MZ2779.3331 numeric
@attribute MZ2780.3172 numeric
@attribute MZ2781.3014 numeric
@attribute MZ2782.2859 numeric
@attribute MZ2783.2705 numeric
@attribute MZ2784.2553 numeric
@attribute MZ2785.2402 numeric
@attribute MZ2786.2254 numeric
@attribute MZ2787.2107 numeric
@attribute MZ2788.1961 numeric
@attribute MZ2789.1818 numeric
@attribute MZ2790.1676 numeric
@attribute MZ2791.1536 numeric
@attribute MZ2792.1398 numeric
@attribute MZ2793.1262 numeric
@attribute MZ2794.1127 numeric
@attribute MZ2795.0994 numeric
@attribute MZ2796.0863 numeric
@attribute MZ2797.0733 numeric
@attribute MZ2798.0605 numeric
@attribute MZ2799.0479 numeric
@attribute MZ2800.0355 numeric
@attribute MZ2801.0232 numeric
@attribute MZ2802.0112 numeric
@attribute MZ2802.9993 numeric
@attribute MZ2803.9875 numeric
@attribute MZ2804.976 numeric
@attribute MZ2805.9646 numeric
@attribute MZ2806.9534 numeric
@attribute MZ2807.9423 numeric
@attribute MZ2808.9315 numeric
@attribute MZ2809.9208 numeric
@attribute MZ2810.9103 numeric
@attribute MZ2811.8999 numeric
@attribute MZ2812.8898 numeric
@attribute MZ2813.8798 numeric
@attribute MZ2814.87 numeric
@attribute MZ2815.8603 numeric
@attribute MZ2816.8509 numeric
@attribute MZ2817.8416 numeric
@attribute MZ2818.8324 numeric
@attribute MZ2819.8235 numeric
@attribute MZ2820.8147 numeric
@attribute MZ2821.8061 numeric
@attribute MZ2822.7977 numeric
@attribute MZ2823.7895 numeric
@attribute MZ2824.7814 numeric
@attribute MZ2825.7735 numeric
@attribute MZ2826.7658 numeric
@attribute MZ2827.7582 numeric
@attribute MZ2828.7508 numeric
@attribute MZ2829.7436 numeric
@attribute MZ2830.7366 numeric
@attribute MZ2831.7297 numeric
@attribute MZ2832.7231 numeric
@attribute MZ2833.7166 numeric
@attribute MZ2834.7102 numeric
@attribute MZ2835.7041 numeric
@attribute MZ2836.6981 numeric
@attribute MZ2837.6923 numeric
@attribute MZ2838.6866 numeric
@attribute MZ2839.6812 numeric
@attribute MZ2840.6759 numeric
@attribute MZ2841.6708 numeric
@attribute MZ2842.6658 numeric
@attribute MZ2843.6611 numeric
@attribute MZ2844.6565 numeric
@attribute MZ2845.6521 numeric
@attribute MZ2846.6478 numeric
@attribute MZ2847.6437 numeric
@attribute MZ2848.6399 numeric
@attribute MZ2849.6361 numeric
@attribute MZ2850.6326 numeric
@attribute MZ2851.6292 numeric
@attribute MZ2852.626 numeric
@attribute MZ2853.623 numeric
@attribute MZ2854.6202 numeric
@attribute MZ2855.6175 numeric
@attribute MZ2856.615 numeric
@attribute MZ2857.6127 numeric
@attribute MZ2858.6105 numeric
@attribute MZ2859.6085 numeric
@attribute MZ2860.6067 numeric
@attribute MZ2861.6051 numeric
@attribute MZ2862.6036 numeric
@attribute MZ2863.6024 numeric
@attribute MZ2864.6012 numeric
@attribute MZ2865.6003 numeric
@attribute MZ2866.5996 numeric
@attribute MZ2867.599 numeric
@attribute MZ2868.5986 numeric
@attribute MZ2869.5983 numeric
@attribute MZ2870.5983 numeric
@attribute MZ2871.5984 numeric
@attribute MZ2872.5987 numeric
@attribute MZ2873.5991 numeric
@attribute MZ2874.5998 numeric
@attribute MZ2875.6006 numeric
@attribute MZ2876.6016 numeric
@attribute MZ2877.6027 numeric
@attribute MZ2878.604 numeric
@attribute MZ2879.6055 numeric
@attribute MZ2880.6072 numeric
@attribute MZ2881.6091 numeric
@attribute MZ2882.6111 numeric
@attribute MZ2883.6133 numeric
@attribute MZ2884.6157 numeric
@attribute MZ2885.6182 numeric
@attribute MZ2886.621 numeric
@attribute MZ2887.6239 numeric
@attribute MZ2888.6269 numeric
@attribute MZ2889.6302 numeric
@attribute MZ2890.6336 numeric
@attribute MZ2891.6372 numeric
@attribute MZ2892.641 numeric
@attribute MZ2893.6449 numeric
@attribute MZ2894.649 numeric
@attribute MZ2895.6533 numeric
@attribute MZ2896.6578 numeric
@attribute MZ2897.6624 numeric
@attribute MZ2898.6673 numeric
@attribute MZ2899.6723 numeric
@attribute MZ2900.6774 numeric
@attribute MZ2901.6828 numeric
@attribute MZ2902.6883 numeric
@attribute MZ2903.694 numeric
@attribute MZ2904.6998 numeric
@attribute MZ2905.7058 numeric
@attribute MZ2906.7121 numeric
@attribute MZ2907.7184 numeric
@attribute MZ2908.725 numeric
@attribute MZ2909.7317 numeric
@attribute MZ2910.7386 numeric
@attribute MZ2911.7457 numeric
@attribute MZ2912.753 numeric
@attribute MZ2913.7604 numeric
@attribute MZ2914.768 numeric
@attribute MZ2915.7758 numeric
@attribute MZ2916.7837 numeric
@attribute MZ2917.7919 numeric
@attribute MZ2918.8002 numeric
@attribute MZ2919.8086 numeric
@attribute MZ2920.8173 numeric
@attribute MZ2921.8261 numeric
@attribute MZ2922.8351 numeric
@attribute MZ2923.8443 numeric
@attribute MZ2924.8536 numeric
@attribute MZ2925.8631 numeric
@attribute MZ2926.8728 numeric
@attribute MZ2927.8827 numeric
@attribute MZ2928.8927 numeric
@attribute MZ2929.9029 numeric
@attribute MZ2930.9133 numeric
@attribute MZ2931.9239 numeric
@attribute MZ2932.9346 numeric
@attribute MZ2933.9455 numeric
@attribute MZ2934.9566 numeric
@attribute MZ2935.9679 numeric
@attribute MZ2936.9793 numeric
@attribute MZ2937.9909 numeric
@attribute MZ2939.0027 numeric
@attribute MZ2940.0147 numeric
@attribute MZ2941.0268 numeric
@attribute MZ2942.0391 numeric
@attribute MZ2943.0516 numeric
@attribute MZ2944.0643 numeric
@attribute MZ2945.0771 numeric
@attribute MZ2946.0901 numeric
@attribute MZ2947.1033 numeric
@attribute MZ2948.1166 numeric
@attribute MZ2949.1301 numeric
@attribute MZ2950.1438 numeric
@attribute MZ2951.1577 numeric
@attribute MZ2952.1718 numeric
@attribute MZ2953.186 numeric
@attribute MZ2954.2004 numeric
@attribute MZ2955.2149 numeric
@attribute MZ2956.2297 numeric
@attribute MZ2957.2446 numeric
@attribute MZ2958.2597 numeric
@attribute MZ2959.275 numeric
@attribute MZ2960.2904 numeric
@attribute MZ2961.306 numeric
@attribute MZ2962.3218 numeric
@attribute MZ2963.3378 numeric
@attribute MZ2964.3539 numeric
@attribute MZ2965.3702 numeric
@attribute MZ2966.3867 numeric
@attribute MZ2967.4034 numeric
@attribute MZ2968.4202 numeric
@attribute MZ2969.4372 numeric
@attribute MZ2970.4544 numeric
@attribute MZ2971.4718 numeric
@attribute MZ2972.4893 numeric
@attribute MZ2973.507 numeric
@attribute MZ2974.5249 numeric
@attribute MZ2975.5429 numeric
@attribute MZ2976.5612 numeric
@attribute MZ2977.5796 numeric
@attribute MZ2978.5981 numeric
@attribute MZ2979.6169 numeric
@attribute MZ2980.6358 numeric
@attribute MZ2981.6549 numeric
@attribute MZ2982.6742 numeric
@attribute MZ2983.6936 numeric
@attribute MZ2984.7133 numeric
@attribute MZ2985.7331 numeric
@attribute MZ2986.753 numeric
@attribute MZ2987.7732 numeric
@attribute MZ2988.7935 numeric
@attribute MZ2989.814 numeric
@attribute MZ2990.8346 numeric
@attribute MZ2991.8555 numeric
@attribute MZ2992.8765 numeric
@attribute MZ2993.8977 numeric
@attribute MZ2994.9191 numeric
@attribute MZ2995.9406 numeric
@attribute MZ2996.9623 numeric
@attribute MZ2997.9842 numeric
@attribute MZ2999.0062 numeric
@attribute MZ3000.0285 numeric
@attribute MZ3001.0509 numeric
@attribute MZ3002.0735 numeric
@attribute MZ3003.0962 numeric
@attribute MZ3004.1192 numeric
@attribute MZ3005.1423 numeric
@attribute MZ3006.1655 numeric
@attribute MZ3007.189 numeric
@attribute MZ3008.2126 numeric
@attribute MZ3009.2364 numeric
@attribute MZ3010.2604 numeric
@attribute MZ3011.2846 numeric
@attribute MZ3012.3089 numeric
@attribute MZ3013.3334 numeric
@attribute MZ3014.3581 numeric
@attribute MZ3015.3829 numeric
@attribute MZ3016.4079 numeric
@attribute MZ3017.4331 numeric
@attribute MZ3018.4585 numeric
@attribute MZ3019.484 numeric
@attribute MZ3020.5098 numeric
@attribute MZ3021.5356 numeric
@attribute MZ3022.5617 numeric
@attribute MZ3023.588 numeric
@attribute MZ3024.6144 numeric
@attribute MZ3025.641 numeric
@attribute MZ3026.6677 numeric
@attribute MZ3027.6947 numeric
@attribute MZ3028.7218 numeric
@attribute MZ3029.7491 numeric
@attribute MZ3030.7765 numeric
@attribute MZ3031.8042 numeric
@attribute MZ3032.832 numeric
@attribute MZ3033.8599 numeric
@attribute MZ3034.8881 numeric
@attribute MZ3035.9164 numeric
@attribute MZ3036.9449 numeric
@attribute MZ3037.9736 numeric
@attribute MZ3039.0025 numeric
@attribute MZ3040.0315 numeric
@attribute MZ3041.0607 numeric
@attribute MZ3042.0901 numeric
@attribute MZ3043.1196 numeric
@attribute MZ3044.1494 numeric
@attribute MZ3045.1793 numeric
@attribute MZ3046.2093 numeric
@attribute MZ3047.2396 numeric
@attribute MZ3048.27 numeric
@attribute MZ3049.3006 numeric
@attribute MZ3050.3314 numeric
@attribute MZ3051.3623 numeric
@attribute MZ3052.3934 numeric
@attribute MZ3053.4247 numeric
@attribute MZ3054.4562 numeric
@attribute MZ3055.4878 numeric
@attribute MZ3056.5196 numeric
@attribute MZ3057.5516 numeric
@attribute MZ3058.5838 numeric
@attribute MZ3059.6161 numeric
@attribute MZ3060.6486 numeric
@attribute MZ3061.6813 numeric
@attribute MZ3062.7142 numeric
@attribute MZ3063.7472 numeric
@attribute MZ3064.7804 numeric
@attribute MZ3065.8138 numeric
@attribute MZ3066.8474 numeric
@attribute MZ3067.8811 numeric
@attribute MZ3068.915 numeric
@attribute MZ3069.9491 numeric
@attribute MZ3070.9833 numeric
@attribute MZ3072.0178 numeric
@attribute MZ3073.0524 numeric
@attribute MZ3074.0871 numeric
@attribute MZ3075.1221 numeric
@attribute MZ3076.1572 numeric
@attribute MZ3077.1925 numeric
@attribute MZ3078.228 numeric
@attribute MZ3079.2636 numeric
@attribute MZ3080.2995 numeric
@attribute MZ3081.3355 numeric
@attribute MZ3082.3716 numeric
@attribute MZ3083.408 numeric
@attribute MZ3084.4445 numeric
@attribute MZ3085.4812 numeric
@attribute MZ3086.518 numeric
@attribute MZ3087.5551 numeric
@attribute MZ3088.5923 numeric
@attribute MZ3089.6297 numeric
@attribute MZ3090.6672 numeric
@attribute MZ3091.705 numeric
@attribute MZ3092.7429 numeric
@attribute MZ3093.781 numeric
@attribute MZ3094.8192 numeric
@attribute MZ3095.8577 numeric
@attribute MZ3096.8963 numeric
@attribute MZ3097.9351 numeric
@attribute MZ3098.974 numeric
@attribute MZ3100.0132 numeric
@attribute MZ3101.0525 numeric
@attribute MZ3102.0919 numeric
@attribute MZ3103.1316 numeric
@attribute MZ3104.1714 numeric
@attribute MZ3105.2114 numeric
@attribute MZ3106.2516 numeric
@attribute MZ3107.2919 numeric
@attribute MZ3108.3325 numeric
@attribute MZ3109.3732 numeric
@attribute MZ3110.414 numeric
@attribute MZ3111.4551 numeric
@attribute MZ3112.4963 numeric
@attribute MZ3113.5377 numeric
@attribute MZ3114.5793 numeric
@attribute MZ3115.621 numeric
@attribute MZ3116.6629 numeric
@attribute MZ3117.705 numeric
@attribute MZ3118.7473 numeric
@attribute MZ3119.7897 numeric
@attribute MZ3120.8324 numeric
@attribute MZ3121.8751 numeric
@attribute MZ3122.9181 numeric
@attribute MZ3123.9612 numeric
@attribute MZ3125.0046 numeric
@attribute MZ3126.048 numeric
@attribute MZ3127.0917 numeric
@attribute MZ3128.1355 numeric
@attribute MZ3129.1795 numeric
@attribute MZ3130.2237 numeric
@attribute MZ3131.2681 numeric
@attribute MZ3132.3126 numeric
@attribute MZ3133.3573 numeric
@attribute MZ3134.4022 numeric
@attribute MZ3135.4472 numeric
@attribute MZ3136.4925 numeric
@attribute MZ3137.5379 numeric
@attribute MZ3138.5835 numeric
@attribute MZ3139.6292 numeric
@attribute MZ3140.6751 numeric
@attribute MZ3141.7212 numeric
@attribute MZ3142.7675 numeric
@attribute MZ3143.8139 numeric
@attribute MZ3144.8606 numeric
@attribute MZ3145.9074 numeric
@attribute MZ3146.9543 numeric
@attribute MZ3148.0015 numeric
@attribute MZ3149.0488 numeric
@attribute MZ3150.0963 numeric
@attribute MZ3151.1439 numeric
@attribute MZ3152.1918 numeric
@attribute MZ3153.2398 numeric
@attribute MZ3154.288 numeric
@attribute MZ3155.3364 numeric
@attribute MZ3156.3849 numeric
@attribute MZ3157.4336 numeric
@attribute MZ3158.4825 numeric
@attribute MZ3159.5315 numeric
@attribute MZ3160.5808 numeric
@attribute MZ3161.6302 numeric
@attribute MZ3162.6798 numeric
@attribute MZ3163.7295 numeric
@attribute MZ3164.7795 numeric
@attribute MZ3165.8296 numeric
@attribute MZ3166.8798 numeric
@attribute MZ3167.9303 numeric
@attribute MZ3168.9809 numeric
@attribute MZ3170.0317 numeric
@attribute MZ3171.0827 numeric
@attribute MZ3172.1339 numeric
@attribute MZ3173.1852 numeric
@attribute MZ3174.2367 numeric
@attribute MZ3175.2883 numeric
@attribute MZ3176.3402 numeric
@attribute MZ3177.3922 numeric
@attribute MZ3178.4444 numeric
@attribute MZ3179.4968 numeric
@attribute MZ3180.5493 numeric
@attribute MZ3181.602 numeric
@attribute MZ3182.6549 numeric
@attribute MZ3183.708 numeric
@attribute MZ3184.7612 numeric
@attribute MZ3185.8147 numeric
@attribute MZ3186.8682 numeric
@attribute MZ3187.922 numeric
@attribute MZ3188.9759 numeric
@attribute MZ3190.03 numeric
@attribute MZ3191.0843 numeric
@attribute MZ3192.1388 numeric
@attribute MZ3193.1934 numeric
@attribute MZ3194.2482 numeric
@attribute MZ3195.3032 numeric
@attribute MZ3196.3584 numeric
@attribute MZ3197.4137 numeric
@attribute MZ3198.4692 numeric
@attribute MZ3199.5249 numeric
@attribute MZ3200.5807 numeric
@attribute MZ3201.6368 numeric
@attribute MZ3202.693 numeric
@attribute MZ3203.7493 numeric
@attribute MZ3204.8059 numeric
@attribute MZ3205.8626 numeric
@attribute MZ3206.9195 numeric
@attribute MZ3207.9766 numeric
@attribute MZ3209.0338 numeric
@attribute MZ3210.0913 numeric
@attribute MZ3211.1489 numeric
@attribute MZ3212.2066 numeric
@attribute MZ3213.2646 numeric
@attribute MZ3214.3227 numeric
@attribute MZ3215.381 numeric
@attribute MZ3216.4394 numeric
@attribute MZ3217.4981 numeric
@attribute MZ3218.5569 numeric
@attribute MZ3219.6159 numeric
@attribute MZ3220.675 numeric
@attribute MZ3221.7344 numeric
@attribute MZ3222.7939 numeric
@attribute MZ3223.8536 numeric
@attribute MZ3224.9134 numeric
@attribute MZ3225.9735 numeric
@attribute MZ3227.0337 numeric
@attribute MZ3228.0941 numeric
@attribute MZ3229.1546 numeric
@attribute MZ3230.2153 numeric
@attribute MZ3231.2762 numeric
@attribute MZ3232.3373 numeric
@attribute MZ3233.3986 numeric
@attribute MZ3234.46 numeric
@attribute MZ3235.5216 numeric
@attribute MZ3236.5834 numeric
@attribute MZ3237.6453 numeric
@attribute MZ3238.7075 numeric
@attribute MZ3239.7698 numeric
@attribute MZ3240.8322 numeric
@attribute MZ3241.8949 numeric
@attribute MZ3242.9577 numeric
@attribute MZ3244.0207 numeric
@attribute MZ3245.0839 numeric
@attribute MZ3246.1472 numeric
@attribute MZ3247.2107 numeric
@attribute MZ3248.2744 numeric
@attribute MZ3249.3383 numeric
@attribute MZ3250.4023 numeric
@attribute MZ3251.4665 numeric
@attribute MZ3252.5309 numeric
@attribute MZ3253.5955 numeric
@attribute MZ3254.6602 numeric
@attribute MZ3255.7251 numeric
@attribute MZ3256.7902 numeric
@attribute MZ3257.8555 numeric
@attribute MZ3258.9209 numeric
@attribute MZ3259.9865 numeric
@attribute MZ3261.0523 numeric
@attribute MZ3262.1182 numeric
@attribute MZ3263.1844 numeric
@attribute MZ3264.2507 numeric
@attribute MZ3265.3172 numeric
@attribute MZ3266.3838 numeric
@attribute MZ3267.4506 numeric
@attribute MZ3268.5176 numeric
@attribute MZ3269.5848 numeric
@attribute MZ3270.6522 numeric
@attribute MZ3271.7197 numeric
@attribute MZ3272.7874 numeric
@attribute MZ3273.8553 numeric
@attribute MZ3274.9233 numeric
@attribute MZ3275.9915 numeric
@attribute MZ3277.0599 numeric
@attribute MZ3278.1285 numeric
@attribute MZ3279.1972 numeric
@attribute MZ3280.2662 numeric
@attribute MZ3281.3352 numeric
@attribute MZ3282.4045 numeric
@attribute MZ3283.4739 numeric
@attribute MZ3284.5436 numeric
@attribute MZ3285.6133 numeric
@attribute MZ3286.6833 numeric
@attribute MZ3287.7534 numeric
@attribute MZ3288.8238 numeric
@attribute MZ3289.8942 numeric
@attribute MZ3290.9649 numeric
@attribute MZ3292.0357 numeric
@attribute MZ3293.1067 numeric
@attribute MZ3294.1779 numeric
@attribute MZ3295.2493 numeric
@attribute MZ3296.3208 numeric
@attribute MZ3297.3925 numeric
@attribute MZ3298.4644 numeric
@attribute MZ3299.5364 numeric
@attribute MZ3300.6087 numeric
@attribute MZ3301.6811 numeric
@attribute MZ3302.7536 numeric
@attribute MZ3303.8264 numeric
@attribute MZ3304.8993 numeric
@attribute MZ3305.9724 numeric
@attribute MZ3307.0457 numeric
@attribute MZ3308.1191 numeric
@attribute MZ3309.1928 numeric
@attribute MZ3310.2666 numeric
@attribute MZ3311.3405 numeric
@attribute MZ3312.4147 numeric
@attribute MZ3313.489 numeric
@attribute MZ3314.5635 numeric
@attribute MZ3315.6381 numeric
@attribute MZ3316.713 numeric
@attribute MZ3317.788 numeric
@attribute MZ3318.8632 numeric
@attribute MZ3319.9385 numeric
@attribute MZ3321.0141 numeric
@attribute MZ3322.0898 numeric
@attribute MZ3323.1657 numeric
@attribute MZ3324.2417 numeric
@attribute MZ3325.318 numeric
@attribute MZ3326.3944 numeric
@attribute MZ3327.471 numeric
@attribute MZ3328.5477 numeric
@attribute MZ3329.6246 numeric
@attribute MZ3330.7017 numeric
@attribute MZ3331.779 numeric
@attribute MZ3332.8565 numeric
@attribute MZ3333.9341 numeric
@attribute MZ3335.0119 numeric
@attribute MZ3336.0899 numeric
@attribute MZ3337.168 numeric
@attribute MZ3338.2463 numeric
@attribute MZ3339.3248 numeric
@attribute MZ3340.4035 numeric
@attribute MZ3341.4824 numeric
@attribute MZ3342.5614 numeric
@attribute MZ3343.6406 numeric
@attribute MZ3344.7199 numeric
@attribute MZ3345.7995 numeric
@attribute MZ3346.8792 numeric
@attribute MZ3347.9591 numeric
@attribute MZ3349.0392 numeric
@attribute MZ3350.1194 numeric
@attribute MZ3351.1998 numeric
@attribute MZ3352.2804 numeric
@attribute MZ3353.3612 numeric
@attribute MZ3354.4421 numeric
@attribute MZ3355.5232 numeric
@attribute MZ3356.6045 numeric
@attribute MZ3357.686 numeric
@attribute MZ3358.7676 numeric
@attribute MZ3359.8494 numeric
@attribute MZ3360.9314 numeric
@attribute MZ3362.0135 numeric
@attribute MZ3363.0959 numeric
@attribute MZ3364.1784 numeric
@attribute MZ3365.261 numeric
@attribute MZ3366.3439 numeric
@attribute MZ3367.4269 numeric
@attribute MZ3368.5101 numeric
@attribute MZ3369.5935 numeric
@attribute MZ3370.677 numeric
@attribute MZ3371.7608 numeric
@attribute MZ3372.8447 numeric
@attribute MZ3373.9287 numeric
@attribute MZ3375.013 numeric
@attribute MZ3376.0974 numeric
@attribute MZ3377.182 numeric
@attribute MZ3378.2668 numeric
@attribute MZ3379.3517 numeric
@attribute MZ3380.4368 numeric
@attribute MZ3381.5221 numeric
@attribute MZ3382.6076 numeric
@attribute MZ3383.6932 numeric
@attribute MZ3384.779 numeric
@attribute MZ3385.865 numeric
@attribute MZ3386.9512 numeric
@attribute MZ3388.0375 numeric
@attribute MZ3389.124 numeric
@attribute MZ3390.2107 numeric
@attribute MZ3391.2976 numeric
@attribute MZ3392.3846 numeric
@attribute MZ3393.4718 numeric
@attribute MZ3394.5592 numeric
@attribute MZ3395.6467 numeric
@attribute MZ3396.7345 numeric
@attribute MZ3397.8224 numeric
@attribute MZ3398.9105 numeric
@attribute MZ3399.9987 numeric
@attribute MZ3401.0871 numeric
@attribute MZ3402.1757 numeric
@attribute MZ3403.2645 numeric
@attribute MZ3404.3535 numeric
@attribute MZ3405.4426 numeric
@attribute MZ3406.5319 numeric
@attribute MZ3407.6213 numeric
@attribute MZ3408.711 numeric
@attribute MZ3409.8008 numeric
@attribute MZ3410.8908 numeric
@attribute MZ3411.981 numeric
@attribute MZ3413.0713 numeric
@attribute MZ3414.1618 numeric
@attribute MZ3415.2525 numeric
@attribute MZ3416.3434 numeric
@attribute MZ3417.4344 numeric
@attribute MZ3418.5256 numeric
@attribute MZ3419.617 numeric
@attribute MZ3420.7086 numeric
@attribute MZ3421.8003 numeric
@attribute MZ3422.8922 numeric
@attribute MZ3423.9843 numeric
@attribute MZ3425.0766 numeric
@attribute MZ3426.169 numeric
@attribute MZ3427.2616 numeric
@attribute MZ3428.3544 numeric
@attribute MZ3429.4474 numeric
@attribute MZ3430.5405 numeric
@attribute MZ3431.6338 numeric
@attribute MZ3432.7273 numeric
@attribute MZ3433.8209 numeric
@attribute MZ3434.9147 numeric
@attribute MZ3436.0087 numeric
@attribute MZ3437.1029 numeric
@attribute MZ3438.1973 numeric
@attribute MZ3439.2918 numeric
@attribute MZ3440.3865 numeric
@attribute MZ3441.4814 numeric
@attribute MZ3442.5764 numeric
@attribute MZ3443.6716 numeric
@attribute MZ3444.767 numeric
@attribute MZ3445.8626 numeric
@attribute MZ3446.9583 numeric
@attribute MZ3448.0542 numeric
@attribute MZ3449.1503 numeric
@attribute MZ3450.2466 numeric
@attribute MZ3451.343 numeric
@attribute MZ3452.4397 numeric
@attribute MZ3453.5364 numeric
@attribute MZ3454.6334 numeric
@attribute MZ3455.7305 numeric
@attribute MZ3456.8278 numeric
@attribute MZ3457.9253 numeric
@attribute MZ3459.023 numeric
@attribute MZ3460.1208 numeric
@attribute MZ3461.2188 numeric
@attribute MZ3462.317 numeric
@attribute MZ3463.4154 numeric
@attribute MZ3464.5139 numeric
@attribute MZ3465.6126 numeric
@attribute MZ3466.7115 numeric
@attribute MZ3467.8105 numeric
@attribute MZ3468.9098 numeric
@attribute MZ3470.0092 numeric
@attribute MZ3471.1087 numeric
@attribute MZ3472.2085 numeric
@attribute MZ3473.3084 numeric
@attribute MZ3474.4085 numeric
@attribute MZ3475.5088 numeric
@attribute MZ3476.6092 numeric
@attribute MZ3477.7098 numeric
@attribute MZ3478.8106 numeric
@attribute MZ3479.9116 numeric
@attribute MZ3481.0127 numeric
@attribute MZ3482.114 numeric
@attribute MZ3483.2155 numeric
@attribute MZ3484.3172 numeric
@attribute MZ3485.419 numeric
@attribute MZ3486.5211 numeric
@attribute MZ3487.6232 numeric
@attribute MZ3488.7256 numeric
@attribute MZ3489.8281 numeric
@attribute MZ3490.9308 numeric
@attribute MZ3492.0337 numeric
@attribute MZ3493.1368 numeric
@attribute MZ3494.24 numeric
@attribute MZ3495.3434 numeric
@attribute MZ3496.447 numeric
@attribute MZ3497.5508 numeric
@attribute MZ3498.6547 numeric
@attribute MZ3499.7588 numeric
@attribute MZ3500.8631 numeric
@attribute MZ3501.9675 numeric
@attribute MZ3503.0722 numeric
@attribute MZ3504.177 numeric
@attribute MZ3505.2819 numeric
@attribute MZ3506.3871 numeric
@attribute MZ3507.4924 numeric
@attribute MZ3508.5979 numeric
@attribute MZ3509.7036 numeric
@attribute MZ3510.8094 numeric
@attribute MZ3511.9154 numeric
@attribute MZ3513.0216 numeric
@attribute MZ3514.128 numeric
@attribute MZ3515.2345 numeric
@attribute MZ3516.3412 numeric
@attribute MZ3517.4481 numeric
@attribute MZ3518.5552 numeric
@attribute MZ3519.6624 numeric
@attribute MZ3520.7699 numeric
@attribute MZ3521.8774 numeric
@attribute MZ3522.9852 numeric
@attribute MZ3524.0931 numeric
@attribute MZ3525.2012 numeric
@attribute MZ3526.3095 numeric
@attribute MZ3527.418 numeric
@attribute MZ3528.5266 numeric
@attribute MZ3529.6354 numeric
@attribute MZ3530.7444 numeric
@attribute MZ3531.8536 numeric
@attribute MZ3532.9629 numeric
@attribute MZ3534.0724 numeric
@attribute MZ3535.1821 numeric
@attribute MZ3536.2919 numeric
@attribute MZ3537.4019 numeric
@attribute MZ3538.5121 numeric
@attribute MZ3539.6225 numeric
@attribute MZ3540.7331 numeric
@attribute MZ3541.8438 numeric
@attribute MZ3542.9547 numeric
@attribute MZ3544.0658 numeric
@attribute MZ3545.177 numeric
@attribute MZ3546.2884 numeric
@attribute MZ3547.4 numeric
@attribute MZ3548.5118 numeric
@attribute MZ3549.6237 numeric
@attribute MZ3550.7358 numeric
@attribute MZ3551.8481 numeric
@attribute MZ3552.9606 numeric
@attribute MZ3554.0732 numeric
@attribute MZ3555.186 numeric
@attribute MZ3556.299 numeric
@attribute MZ3557.4122 numeric
@attribute MZ3558.5255 numeric
@attribute MZ3559.639 numeric
@attribute MZ3560.7527 numeric
@attribute MZ3561.8666 numeric
@attribute MZ3562.9806 numeric
@attribute MZ3564.0948 numeric
@attribute MZ3565.2092 numeric
@attribute MZ3566.3238 numeric
@attribute MZ3567.4385 numeric
@attribute MZ3568.5534 numeric
@attribute MZ3569.6685 numeric
@attribute MZ3570.7837 numeric
@attribute MZ3571.8991 numeric
@attribute MZ3573.0147 numeric
@attribute MZ3574.1305 numeric
@attribute MZ3575.2465 numeric
@attribute MZ3576.3626 numeric
@attribute MZ3577.4789 numeric
@attribute MZ3578.5954 numeric
@attribute MZ3579.712 numeric
@attribute MZ3580.8288 numeric
@attribute MZ3581.9458 numeric
@attribute MZ3583.063 numeric
@attribute MZ3584.1803 numeric
@attribute MZ3585.2978 numeric
@attribute MZ3586.4155 numeric
@attribute MZ3587.5334 numeric
@attribute MZ3588.6514 numeric
@attribute MZ3589.7696 numeric
@attribute MZ3590.888 numeric
@attribute MZ3592.0066 numeric
@attribute MZ3593.1253 numeric
@attribute MZ3594.2442 numeric
@attribute MZ3595.3633 numeric
@attribute MZ3596.4826 numeric
@attribute MZ3597.602 numeric
@attribute MZ3598.7216 numeric
@attribute MZ3599.8414 numeric
@attribute MZ3600.9613 numeric
@attribute MZ3602.0815 numeric
@attribute MZ3603.2018 numeric
@attribute MZ3604.3223 numeric
@attribute MZ3605.4429 numeric
@attribute MZ3606.5637 numeric
@attribute MZ3607.6847 numeric
@attribute MZ3608.8059 numeric
@attribute MZ3609.9273 numeric
@attribute MZ3611.0488 numeric
@attribute MZ3612.1705 numeric
@attribute MZ3613.2923 numeric
@attribute MZ3614.4144 numeric
@attribute MZ3615.5366 numeric
@attribute MZ3616.659 numeric
@attribute MZ3617.7816 numeric
@attribute MZ3618.9043 numeric
@attribute MZ3620.0272 numeric
@attribute MZ3621.1503 numeric
@attribute MZ3622.2736 numeric
@attribute MZ3623.397 numeric
@attribute MZ3624.5206 numeric
@attribute MZ3625.6444 numeric
@attribute MZ3626.7684 numeric
@attribute MZ3627.8925 numeric
@attribute MZ3629.0168 numeric
@attribute MZ3630.1413 numeric
@attribute MZ3631.266 numeric
@attribute MZ3632.3908 numeric
@attribute MZ3633.5158 numeric
@attribute MZ3634.641 numeric
@attribute MZ3635.7663 numeric
@attribute MZ3636.8919 numeric
@attribute MZ3638.0176 numeric
@attribute MZ3639.1434 numeric
@attribute MZ3640.2695 numeric
@attribute MZ3641.3957 numeric
@attribute MZ3642.5221 numeric
@attribute MZ3643.6487 numeric
@attribute MZ3644.7754 numeric
@attribute MZ3645.9024 numeric
@attribute MZ3647.0295 numeric
@attribute MZ3648.1567 numeric
@attribute MZ3649.2842 numeric
@attribute MZ3650.4118 numeric
@attribute MZ3651.5396 numeric
@attribute MZ3652.6675 numeric
@attribute MZ3653.7957 numeric
@attribute MZ3654.924 numeric
@attribute MZ3656.0525 numeric
@attribute MZ3657.1812 numeric
@attribute MZ3658.31 numeric
@attribute MZ3659.439 numeric
@attribute MZ3660.5682 numeric
@attribute MZ3661.6976 numeric
@attribute MZ3662.8271 numeric
@attribute MZ3663.9568 numeric
@attribute MZ3665.0867 numeric
@attribute MZ3666.2167 numeric
@attribute MZ3667.347 numeric
@attribute MZ3668.4774 numeric
@attribute MZ3669.608 numeric
@attribute MZ3670.7387 numeric
@attribute MZ3671.8696 numeric
@attribute MZ3673.0007 numeric
@attribute MZ3674.132 numeric
@attribute MZ3675.2635 numeric
@attribute MZ3676.3951 numeric
@attribute MZ3677.5269 numeric
@attribute MZ3678.6589 numeric
@attribute MZ3679.791 numeric
@attribute MZ3680.9233 numeric
@attribute MZ3682.0558 numeric
@attribute MZ3683.1885 numeric
@attribute MZ3684.3213 numeric
@attribute MZ3685.4544 numeric
@attribute MZ3686.5876 numeric
@attribute MZ3687.7209 numeric
@attribute MZ3688.8545 numeric
@attribute MZ3689.9882 numeric
@attribute MZ3691.1221 numeric
@attribute MZ3692.2561 numeric
@attribute MZ3693.3904 numeric
@attribute MZ3694.5248 numeric
@attribute MZ3695.6594 numeric
@attribute MZ3696.7941 numeric
@attribute MZ3697.9291 numeric
@attribute MZ3699.0642 numeric
@attribute MZ3700.1995 numeric
@attribute MZ3701.3349 numeric
@attribute MZ3702.4705 numeric
@attribute MZ3703.6063 numeric
@attribute MZ3704.7423 numeric
@attribute MZ3705.8785 numeric
@attribute MZ3707.0148 numeric
@attribute MZ3708.1513 numeric
@attribute MZ3709.288 numeric
@attribute MZ3710.4248 numeric
@attribute MZ3711.5619 numeric
@attribute MZ3712.6991 numeric
@attribute MZ3713.8364 numeric
@attribute MZ3714.974 numeric
@attribute MZ3716.1117 numeric
@attribute MZ3717.2496 numeric
@attribute MZ3718.3877 numeric
@attribute MZ3719.5259 numeric
@attribute MZ3720.6643 numeric
@attribute MZ3721.8029 numeric
@attribute MZ3722.9417 numeric
@attribute MZ3724.0806 numeric
@attribute MZ3725.2197 numeric
@attribute MZ3726.359 numeric
@attribute MZ3727.4985 numeric
@attribute MZ3728.6381 numeric
@attribute MZ3729.778 numeric
@attribute MZ3730.9179 numeric
@attribute MZ3732.0581 numeric
@attribute MZ3733.1984 numeric
@attribute MZ3734.3389 numeric
@attribute MZ3735.4796 numeric
@attribute MZ3736.6205 numeric
@attribute MZ3737.7615 numeric
@attribute MZ3738.9027 numeric
@attribute MZ3740.0441 numeric
@attribute MZ3741.1856 numeric
@attribute MZ3742.3274 numeric
@attribute MZ3743.4693 numeric
@attribute MZ3744.6114 numeric
@attribute MZ3745.7536 numeric
@attribute MZ3746.896 numeric
@attribute MZ3748.0386 numeric
@attribute MZ3749.1814 numeric
@attribute MZ3750.3244 numeric
@attribute MZ3751.4675 numeric
@attribute MZ3752.6108 numeric
@attribute MZ3753.7542 numeric
@attribute MZ3754.8979 numeric
@attribute MZ3756.0417 numeric
@attribute MZ3757.1857 numeric
@attribute MZ3758.3299 numeric
@attribute MZ3759.4742 numeric
@attribute MZ3760.6187 numeric
@attribute MZ3761.7634 numeric
@attribute MZ3762.9083 numeric
@attribute MZ3764.0533 numeric
@attribute MZ3765.1985 numeric
@attribute MZ3766.3439 numeric
@attribute MZ3767.4895 numeric
@attribute MZ3768.6352 numeric
@attribute MZ3769.7811 numeric
@attribute MZ3770.9272 numeric
@attribute MZ3772.0734 numeric
@attribute MZ3773.2199 numeric
@attribute MZ3774.3665 numeric
@attribute MZ3775.5133 numeric
@attribute MZ3776.6602 numeric
@attribute MZ3777.8073 numeric
@attribute MZ3778.9546 numeric
@attribute MZ3780.1021 numeric
@attribute MZ3781.2498 numeric
@attribute MZ3782.3976 numeric
@attribute MZ3783.5456 numeric
@attribute MZ3784.6938 numeric
@attribute MZ3785.8421 numeric
@attribute MZ3786.9906 numeric
@attribute MZ3788.1393 numeric
@attribute MZ3789.2882 numeric
@attribute MZ3790.4372 numeric
@attribute MZ3791.5865 numeric
@attribute MZ3792.7359 numeric
@attribute MZ3793.8854 numeric
@attribute MZ3795.0352 numeric
@attribute MZ3796.1851 numeric
@attribute MZ3797.3352 numeric
@attribute MZ3798.4854 numeric
@attribute MZ3799.6359 numeric
@attribute MZ3800.7865 numeric
@attribute MZ3801.9373 numeric
@attribute MZ3803.0882 numeric
@attribute MZ3804.2394 numeric
@attribute MZ3805.3907 numeric
@attribute MZ3806.5421 numeric
@attribute MZ3807.6938 numeric
@attribute MZ3808.8456 numeric
@attribute MZ3809.9976 numeric
@attribute MZ3811.1498 numeric
@attribute MZ3812.3022 numeric
@attribute MZ3813.4547 numeric
@attribute MZ3814.6074 numeric
@attribute MZ3815.7603 numeric
@attribute MZ3816.9133 numeric
@attribute MZ3818.0666 numeric
@attribute MZ3819.22 numeric
@attribute MZ3820.3735 numeric
@attribute MZ3821.5273 numeric
@attribute MZ3822.6812 numeric
@attribute MZ3823.8353 numeric
@attribute MZ3824.9896 numeric
@attribute MZ3826.144 numeric
@attribute MZ3827.2986 numeric
@attribute MZ3828.4534 numeric
@attribute MZ3829.6084 numeric
@attribute MZ3830.7635 numeric
@attribute MZ3831.9188 numeric
@attribute MZ3833.0743 numeric
@attribute MZ3834.23 numeric
@attribute MZ3835.3858 numeric
@attribute MZ3836.5418 numeric
@attribute MZ3837.698 numeric
@attribute MZ3838.8544 numeric
@attribute MZ3840.0109 numeric
@attribute MZ3841.1676 numeric
@attribute MZ3842.3245 numeric
@attribute MZ3843.4816 numeric
@attribute MZ3844.6388 numeric
@attribute MZ3845.7962 numeric
@attribute MZ3846.9538 numeric
@attribute MZ3848.1115 numeric
@attribute MZ3849.2695 numeric
@attribute MZ3850.4276 numeric
@attribute MZ3851.5858 numeric
@attribute MZ3852.7443 numeric
@attribute MZ3853.9029 numeric
@attribute MZ3855.0617 numeric
@attribute MZ3856.2207 numeric
@attribute MZ3857.3798 numeric
@attribute MZ3858.5391 numeric
@attribute MZ3859.6986 numeric
@attribute MZ3860.8583 numeric
@attribute MZ3862.0182 numeric
@attribute MZ3863.1782 numeric
@attribute MZ3864.3384 numeric
@attribute MZ3865.4987 numeric
@attribute MZ3866.6593 numeric
@attribute MZ3867.82 numeric
@attribute MZ3868.9809 numeric
@attribute MZ3870.1419 numeric
@attribute MZ3871.3032 numeric
@attribute MZ3872.4646 numeric
@attribute MZ3873.6262 numeric
@attribute MZ3874.7879 numeric
@attribute MZ3875.9499 numeric
@attribute MZ3877.112 numeric
@attribute MZ3878.2743 numeric
@attribute MZ3879.4367 numeric
@attribute MZ3880.5993 numeric
@attribute MZ3881.7621 numeric
@attribute MZ3882.9251 numeric
@attribute MZ3884.0883 numeric
@attribute MZ3885.2516 numeric
@attribute MZ3886.4151 numeric
@attribute MZ3887.5788 numeric
@attribute MZ3888.7426 numeric
@attribute MZ3889.9067 numeric
@attribute MZ3891.0709 numeric
@attribute MZ3892.2352 numeric
@attribute MZ3893.3998 numeric
@attribute MZ3894.5645 numeric
@attribute MZ3895.7294 numeric
@attribute MZ3896.8945 numeric
@attribute MZ3898.0597 numeric
@attribute MZ3899.2251 numeric
@attribute MZ3900.3907 numeric
@attribute MZ3901.5565 numeric
@attribute MZ3902.7224 numeric
@attribute MZ3903.8885 numeric
@attribute MZ3905.0548 numeric
@attribute MZ3906.2213 numeric
@attribute MZ3907.3879 numeric
@attribute MZ3908.5547 numeric
@attribute MZ3909.7217 numeric
@attribute MZ3910.8889 numeric
@attribute MZ3912.0562 numeric
@attribute MZ3913.2237 numeric
@attribute MZ3914.3914 numeric
@attribute MZ3915.5593 numeric
@attribute MZ3916.7273 numeric
@attribute MZ3917.8955 numeric
@attribute MZ3919.0639 numeric
@attribute MZ3920.2324 numeric
@attribute MZ3921.4012 numeric
@attribute MZ3922.5701 numeric
@attribute MZ3923.7391 numeric
@attribute MZ3924.9084 numeric
@attribute MZ3926.0778 numeric
@attribute MZ3927.2474 numeric
@attribute MZ3928.4172 numeric
@attribute MZ3929.5871 numeric
@attribute MZ3930.7572 numeric
@attribute MZ3931.9275 numeric
@attribute MZ3933.098 numeric
@attribute MZ3934.2686 numeric
@attribute MZ3935.4395 numeric
@attribute MZ3936.6105 numeric
@attribute MZ3937.7816 numeric
@attribute MZ3938.953 numeric
@attribute MZ3940.1245 numeric
@attribute MZ3941.2962 numeric
@attribute MZ3942.468 numeric
@attribute MZ3943.6401 numeric
@attribute MZ3944.8123 numeric
@attribute MZ3945.9847 numeric
@attribute MZ3947.1572 numeric
@attribute MZ3948.33 numeric
@attribute MZ3949.5029 numeric
@attribute MZ3950.6759 numeric
@attribute MZ3951.8492 numeric
@attribute MZ3953.0226 numeric
@attribute MZ3954.1962 numeric
@attribute MZ3955.37 numeric
@attribute MZ3956.544 numeric
@attribute MZ3957.7181 numeric
@attribute MZ3958.8924 numeric
@attribute MZ3960.0669 numeric
@attribute MZ3961.2415 numeric
@attribute MZ3962.4163 numeric
@attribute MZ3963.5913 numeric
@attribute MZ3964.7665 numeric
@attribute MZ3965.9419 numeric
@attribute MZ3967.1174 numeric
@attribute MZ3968.2931 numeric
@attribute MZ3969.4689 numeric
@attribute MZ3970.645 numeric
@attribute MZ3971.8212 numeric
@attribute MZ3972.9976 numeric
@attribute MZ3974.1742 numeric
@attribute MZ3975.3509 numeric
@attribute MZ3976.5278 numeric
@attribute MZ3977.7049 numeric
@attribute MZ3978.8822 numeric
@attribute MZ3980.0596 numeric
@attribute MZ3981.2372 numeric
@attribute MZ3982.415 numeric
@attribute MZ3983.593 numeric
@attribute MZ3984.7711 numeric
@attribute MZ3985.9494 numeric
@attribute MZ3987.1279 numeric
@attribute MZ3988.3065 numeric
@attribute MZ3989.4854 numeric
@attribute MZ3990.6644 numeric
@attribute MZ3991.8435 numeric
@attribute MZ3993.0229 numeric
@attribute MZ3994.2024 numeric
@attribute MZ3995.3821 numeric
@attribute MZ3996.562 numeric
@attribute MZ3997.7421 numeric
@attribute MZ3998.9223 numeric
@attribute MZ4000.1027 numeric
@attribute MZ4001.2832 numeric
@attribute MZ4002.464 numeric
@attribute MZ4003.6449 numeric
@attribute MZ4004.826 numeric
@attribute MZ4006.0073 numeric
@attribute MZ4007.1887 numeric
@attribute MZ4008.3703 numeric
@attribute MZ4009.5521 numeric
@attribute MZ4010.7341 numeric
@attribute MZ4011.9162 numeric
@attribute MZ4013.0985 numeric
@attribute MZ4014.281 numeric
@attribute MZ4015.4637 numeric
@attribute MZ4016.6465 numeric
@attribute MZ4017.8295 numeric
@attribute MZ4019.0127 numeric
@attribute MZ4020.1961 numeric
@attribute MZ4021.3796 numeric
@attribute MZ4022.5633 numeric
@attribute MZ4023.7472 numeric
@attribute MZ4024.9313 numeric
@attribute MZ4026.1155 numeric
@attribute MZ4027.2999 numeric
@attribute MZ4028.4845 numeric
@attribute MZ4029.6692 numeric
@attribute MZ4030.8542 numeric
@attribute MZ4032.0393 numeric
@attribute MZ4033.2245 numeric
@attribute MZ4034.41 numeric
@attribute MZ4035.5956 numeric
@attribute MZ4036.7814 numeric
@attribute MZ4037.9674 numeric
@attribute MZ4039.1535 numeric
@attribute MZ4040.3398 numeric
@attribute MZ4041.5263 numeric
@attribute MZ4042.713 numeric
@attribute MZ4043.8998 numeric
@attribute MZ4045.0869 numeric
@attribute MZ4046.2741 numeric
@attribute MZ4047.4614 numeric
@attribute MZ4048.649 numeric
@attribute MZ4049.8367 numeric
@attribute MZ4051.0246 numeric
@attribute MZ4052.2126 numeric
@attribute MZ4053.4009 numeric
@attribute MZ4054.5893 numeric
@attribute MZ4055.7779 numeric
@attribute MZ4056.9666 numeric
@attribute MZ4058.1555 numeric
@attribute MZ4059.3447 numeric
@attribute MZ4060.5339 numeric
@attribute MZ4061.7234 numeric
@attribute MZ4062.913 numeric
@attribute MZ4064.1028 numeric
@attribute MZ4065.2928 numeric
@attribute MZ4066.483 numeric
@attribute MZ4067.6733 numeric
@attribute MZ4068.8638 numeric
@attribute MZ4070.0545 numeric
@attribute MZ4071.2453 numeric
@attribute MZ4072.4363 numeric
@attribute MZ4073.6275 numeric
@attribute MZ4074.8189 numeric
@attribute MZ4076.0104 numeric
@attribute MZ4077.2022 numeric
@attribute MZ4078.3941 numeric
@attribute MZ4079.5861 numeric
@attribute MZ4080.7784 numeric
@attribute MZ4081.9708 numeric
@attribute MZ4083.1634 numeric
@attribute MZ4084.3561 numeric
@attribute MZ4085.5491 numeric
@attribute MZ4086.7422 numeric
@attribute MZ4087.9355 numeric
@attribute MZ4089.1289 numeric
@attribute MZ4090.3226 numeric
@attribute MZ4091.5164 numeric
@attribute MZ4092.7104 numeric
@attribute MZ4093.9045 numeric
@attribute MZ4095.0989 numeric
@attribute MZ4096.2934 numeric
@attribute MZ4097.4881 numeric
@attribute MZ4098.6829 numeric
@attribute MZ4099.8779 numeric
@attribute MZ4101.0731 numeric
@attribute MZ4102.2685 numeric
@attribute MZ4103.4641 numeric
@attribute MZ4104.6598 numeric
@attribute MZ4105.8557 numeric
@attribute MZ4107.0518 numeric
@attribute MZ4108.248 numeric
@attribute MZ4109.4445 numeric
@attribute MZ4110.6411 numeric
@attribute MZ4111.8378 numeric
@attribute MZ4113.0348 numeric
@attribute MZ4114.2319 numeric
@attribute MZ4115.4292 numeric
@attribute MZ4116.6267 numeric
@attribute MZ4117.8243 numeric
@attribute MZ4119.0221 numeric
@attribute MZ4120.2201 numeric
@attribute MZ4121.4183 numeric
@attribute MZ4122.6166 numeric
@attribute MZ4123.8151 numeric
@attribute MZ4125.0138 numeric
@attribute MZ4126.2127 numeric
@attribute MZ4127.4117 numeric
@attribute MZ4128.6109 numeric
@attribute MZ4129.8103 numeric
@attribute MZ4131.0099 numeric
@attribute MZ4132.2096 numeric
@attribute MZ4133.4095 numeric
@attribute MZ4134.6096 numeric
@attribute MZ4135.8098 numeric
@attribute MZ4137.0103 numeric
@attribute MZ4138.2109 numeric
@attribute MZ4139.4116 numeric
@attribute MZ4140.6126 numeric
@attribute MZ4141.8137 numeric
@attribute MZ4143.015 numeric
@attribute MZ4144.2165 numeric
@attribute MZ4145.4181 numeric
@attribute MZ4146.62 numeric
@attribute MZ4147.822 numeric
@attribute MZ4149.0241 numeric
@attribute MZ4150.2265 numeric
@attribute MZ4151.429 numeric
@attribute MZ4152.6317 numeric
@attribute MZ4153.8346 numeric
@attribute MZ4155.0376 numeric
@attribute MZ4156.2408 numeric
@attribute MZ4157.4442 numeric
@attribute MZ4158.6478 numeric
@attribute MZ4159.8515 numeric
@attribute MZ4161.0554 numeric
@attribute MZ4162.2595 numeric
@attribute MZ4163.4638 numeric
@attribute MZ4164.6682 numeric
@attribute MZ4165.8728 numeric
@attribute MZ4167.0776 numeric
@attribute MZ4168.2826 numeric
@attribute MZ4169.4877 numeric
@attribute MZ4170.693 numeric
@attribute MZ4171.8985 numeric
@attribute MZ4173.1041 numeric
@attribute MZ4174.31 numeric
@attribute MZ4175.516 numeric
@attribute MZ4176.7222 numeric
@attribute MZ4177.9285 numeric
@attribute MZ4179.135 numeric
@attribute MZ4180.3417 numeric
@attribute MZ4181.5486 numeric
@attribute MZ4182.7557 numeric
@attribute MZ4183.9629 numeric
@attribute MZ4185.1703 numeric
@attribute MZ4186.3778 numeric
@attribute MZ4187.5856 numeric
@attribute MZ4188.7935 numeric
@attribute MZ4190.0016 numeric
@attribute MZ4191.2099 numeric
@attribute MZ4192.4183 numeric
@attribute MZ4193.6269 numeric
@attribute MZ4194.8357 numeric
@attribute MZ4196.0447 numeric
@attribute MZ4197.2538 numeric
@attribute MZ4198.4631 numeric
@attribute MZ4199.6726 numeric
@attribute MZ4200.8823 numeric
@attribute MZ4202.0921 numeric
@attribute MZ4203.3021 numeric
@attribute MZ4204.5123 numeric
@attribute MZ4205.7227 numeric
@attribute MZ4206.9332 numeric
@attribute MZ4208.1439 numeric
@attribute MZ4209.3548 numeric
@attribute MZ4210.5659 numeric
@attribute MZ4211.7771 numeric
@attribute MZ4212.9885 numeric
@attribute MZ4214.2001 numeric
@attribute MZ4215.4118 numeric
@attribute MZ4216.6237 numeric
@attribute MZ4217.8358 numeric
@attribute MZ4219.0481 numeric
@attribute MZ4220.2606 numeric
@attribute MZ4221.4732 numeric
@attribute MZ4222.686 numeric
@attribute MZ4223.899 numeric
@attribute MZ4225.1121 numeric
@attribute MZ4226.3254 numeric
@attribute MZ4227.5389 numeric
@attribute MZ4228.7526 numeric
@attribute MZ4229.9664 numeric
@attribute MZ4231.1804 numeric
@attribute MZ4232.3946 numeric
@attribute MZ4233.609 numeric
@attribute MZ4234.8235 numeric
@attribute MZ4236.0382 numeric
@attribute MZ4237.2531 numeric
@attribute MZ4238.4682 numeric
@attribute MZ4239.6834 numeric
@attribute MZ4240.8988 numeric
@attribute MZ4242.1144 numeric
@attribute MZ4243.3302 numeric
@attribute MZ4244.5461 numeric
@attribute MZ4245.7622 numeric
@attribute MZ4246.9785 numeric
@attribute MZ4248.195 numeric
@attribute MZ4249.4116 numeric
@attribute MZ4250.6284 numeric
@attribute MZ4251.8454 numeric
@attribute MZ4253.0625 numeric
@attribute MZ4254.2798 numeric
@attribute MZ4255.4973 numeric
@attribute MZ4256.715 numeric
@attribute MZ4257.9329 numeric
@attribute MZ4259.1509 numeric
@attribute MZ4260.3691 numeric
@attribute MZ4261.5875 numeric
@attribute MZ4262.806 numeric
@attribute MZ4264.0247 numeric
@attribute MZ4265.2436 numeric
@attribute MZ4266.4627 numeric
@attribute MZ4267.6819 numeric
@attribute MZ4268.9013 numeric
@attribute MZ4270.1209 numeric
@attribute MZ4271.3407 numeric
@attribute MZ4272.5606 numeric
@attribute MZ4273.7807 numeric
@attribute MZ4275.001 numeric
@attribute MZ4276.2215 numeric
@attribute MZ4277.4421 numeric
@attribute MZ4278.6629 numeric
@attribute MZ4279.8839 numeric
@attribute MZ4281.1051 numeric
@attribute MZ4282.3264 numeric
@attribute MZ4283.5479 numeric
@attribute MZ4284.7696 numeric
@attribute MZ4285.9915 numeric
@attribute MZ4287.2135 numeric
@attribute MZ4288.4357 numeric
@attribute MZ4289.6581 numeric
@attribute MZ4290.8806 numeric
@attribute MZ4292.1033 numeric
@attribute MZ4293.3262 numeric
@attribute MZ4294.5493 numeric
@attribute MZ4295.7726 numeric
@attribute MZ4296.996 numeric
@attribute MZ4298.2196 numeric
@attribute MZ4299.4434 numeric
@attribute MZ4300.6673 numeric
@attribute MZ4301.8914 numeric
@attribute MZ4303.1157 numeric
@attribute MZ4304.3402 numeric
@attribute MZ4305.5648 numeric
@attribute MZ4306.7896 numeric
@attribute MZ4308.0146 numeric
@attribute MZ4309.2398 numeric
@attribute MZ4310.4651 numeric
@attribute MZ4311.6906 numeric
@attribute MZ4312.9163 numeric
@attribute MZ4314.1422 numeric
@attribute MZ4315.3682 numeric
@attribute MZ4316.5944 numeric
@attribute MZ4317.8208 numeric
@attribute MZ4319.0474 numeric
@attribute MZ4320.2741 numeric
@attribute MZ4321.501 numeric
@attribute MZ4322.7281 numeric
@attribute MZ4323.9553 numeric
@attribute MZ4325.1828 numeric
@attribute MZ4326.4104 numeric
@attribute MZ4327.6382 numeric
@attribute MZ4328.8661 numeric
@attribute MZ4330.0942 numeric
@attribute MZ4331.3225 numeric
@attribute MZ4332.551 numeric
@attribute MZ4333.7797 numeric
@attribute MZ4335.0085 numeric
@attribute MZ4336.2375 numeric
@attribute MZ4337.4666 numeric
@attribute MZ4338.696 numeric
@attribute MZ4339.9255 numeric
@attribute MZ4341.1552 numeric
@attribute MZ4342.3851 numeric
@attribute MZ4343.6151 numeric
@attribute MZ4344.8453 numeric
@attribute MZ4346.0757 numeric
@attribute MZ4347.3063 numeric
@attribute MZ4348.537 numeric
@attribute MZ4349.7679 numeric
@attribute MZ4350.999 numeric
@attribute MZ4352.2303 numeric
@attribute MZ4353.4617 numeric
@attribute MZ4354.6933 numeric
@attribute MZ4355.9251 numeric
@attribute MZ4357.1571 numeric
@attribute MZ4358.3892 numeric
@attribute MZ4359.6215 numeric
@attribute MZ4360.854 numeric
@attribute MZ4362.0866 numeric
@attribute MZ4363.3195 numeric
@attribute MZ4364.5525 numeric
@attribute MZ4365.7856 numeric
@attribute MZ4367.019 numeric
@attribute MZ4368.2525 numeric
@attribute MZ4369.4862 numeric
@attribute MZ4370.7201 numeric
@attribute MZ4371.9541 numeric
@attribute MZ4373.1884 numeric
@attribute MZ4374.4228 numeric
@attribute MZ4375.6573 numeric
@attribute MZ4376.8921 numeric
@attribute MZ4378.127 numeric
@attribute MZ4379.3621 numeric
@attribute MZ4380.5974 numeric
@attribute MZ4381.8328 numeric
@attribute MZ4383.0684 numeric
@attribute MZ4384.3042 numeric
@attribute MZ4385.5402 numeric
@attribute MZ4386.7763 numeric
@attribute MZ4388.0126 numeric
@attribute MZ4389.2491 numeric
@attribute MZ4390.4858 numeric
@attribute MZ4391.7226 numeric
@attribute MZ4392.9596 numeric
@attribute MZ4394.1968 numeric
@attribute MZ4395.4342 numeric
@attribute MZ4396.6717 numeric
@attribute MZ4397.9094 numeric
@attribute MZ4399.1473 numeric
@attribute MZ4400.3853 numeric
@attribute MZ4401.6236 numeric
@attribute MZ4402.862 numeric
@attribute MZ4404.1005 numeric
@attribute MZ4405.3393 numeric
@attribute MZ4406.5782 numeric
@attribute MZ4407.8173 numeric
@attribute MZ4409.0566 numeric
@attribute MZ4410.296 numeric
@attribute MZ4411.5357 numeric
@attribute MZ4412.7754 numeric
@attribute MZ4414.0154 numeric
@attribute MZ4415.2556 numeric
@attribute MZ4416.4959 numeric
@attribute MZ4417.7364 numeric
@attribute MZ4418.977 numeric
@attribute MZ4420.2179 numeric
@attribute MZ4421.4589 numeric
@attribute MZ4422.7001 numeric
@attribute MZ4423.9415 numeric
@attribute MZ4425.183 numeric
@attribute MZ4426.4247 numeric
@attribute MZ4427.6666 numeric
@attribute MZ4428.9086 numeric
@attribute MZ4430.1509 numeric
@attribute MZ4431.3933 numeric
@attribute MZ4432.6359 numeric
@attribute MZ4433.8786 numeric
@attribute MZ4435.1216 numeric
@attribute MZ4436.3647 numeric
@attribute MZ4437.6079 numeric
@attribute MZ4438.8514 numeric
@attribute MZ4440.095 numeric
@attribute MZ4441.3388 numeric
@attribute MZ4442.5828 numeric
@attribute MZ4443.827 numeric
@attribute MZ4445.0713 numeric
@attribute MZ4446.3158 numeric
@attribute MZ4447.5605 numeric
@attribute MZ4448.8053 numeric
@attribute MZ4450.0503 numeric
@attribute MZ4451.2955 numeric
@attribute MZ4452.5409 numeric
@attribute MZ4453.7864 numeric
@attribute MZ4455.0322 numeric
@attribute MZ4456.2781 numeric
@attribute MZ4457.5241 numeric
@attribute MZ4458.7704 numeric
@attribute MZ4460.0168 numeric
@attribute MZ4461.2634 numeric
@attribute MZ4462.5101 numeric
@attribute MZ4463.7571 numeric
@attribute MZ4465.0042 numeric
@attribute MZ4466.2515 numeric
@attribute MZ4467.4989 numeric
@attribute MZ4468.7466 numeric
@attribute MZ4469.9944 numeric
@attribute MZ4471.2423 numeric
@attribute MZ4472.4905 numeric
@attribute MZ4473.7388 numeric
@attribute MZ4474.9873 numeric
@attribute MZ4476.236 numeric
@attribute MZ4477.4849 numeric
@attribute MZ4478.7339 numeric
@attribute MZ4479.9831 numeric
@attribute MZ4481.2325 numeric
@attribute MZ4482.482 numeric
@attribute MZ4483.7318 numeric
@attribute MZ4484.9817 numeric
@attribute MZ4486.2317 numeric
@attribute MZ4487.482 numeric
@attribute MZ4488.7324 numeric
@attribute MZ4489.983 numeric
@attribute MZ4491.2338 numeric
@attribute MZ4492.4847 numeric
@attribute MZ4493.7358 numeric
@attribute MZ4494.9871 numeric
@attribute MZ4496.2386 numeric
@attribute MZ4497.4902 numeric
@attribute MZ4498.742 numeric
@attribute MZ4499.994 numeric
@attribute MZ4501.2462 numeric
@attribute MZ4502.4985 numeric
@attribute MZ4503.751 numeric
@attribute MZ4505.0037 numeric
@attribute MZ4506.2566 numeric
@attribute MZ4507.5096 numeric
@attribute MZ4508.7628 numeric
@attribute MZ4510.0162 numeric
@attribute MZ4511.2698 numeric
@attribute MZ4512.5235 numeric
@attribute MZ4513.7774 numeric
@attribute MZ4515.0315 numeric
@attribute MZ4516.2857 numeric
@attribute MZ4517.5402 numeric
@attribute MZ4518.7948 numeric
@attribute MZ4520.0496 numeric
@attribute MZ4521.3045 numeric
@attribute MZ4522.5596 numeric
@attribute MZ4523.8149 numeric
@attribute MZ4525.0704 numeric
@attribute MZ4526.326 numeric
@attribute MZ4527.5819 numeric
@attribute MZ4528.8379 numeric
@attribute MZ4530.094 numeric
@attribute MZ4531.3504 numeric
@attribute MZ4532.6069 numeric
@attribute MZ4533.8636 numeric
@attribute MZ4535.1205 numeric
@attribute MZ4536.3775 numeric
@attribute MZ4537.6347 numeric
@attribute MZ4538.8921 numeric
@attribute MZ4540.1497 numeric
@attribute MZ4541.4074 numeric
@attribute MZ4542.6653 numeric
@attribute MZ4543.9234 numeric
@attribute MZ4545.1817 numeric
@attribute MZ4546.4401 numeric
@attribute MZ4547.6987 numeric
@attribute MZ4548.9575 numeric
@attribute MZ4550.2164 numeric
@attribute MZ4551.4756 numeric
@attribute MZ4552.7349 numeric
@attribute MZ4553.9944 numeric
@attribute MZ4555.254 numeric
@attribute MZ4556.5138 numeric
@attribute MZ4557.7738 numeric
@attribute MZ4559.034 numeric
@attribute MZ4560.2944 numeric
@attribute MZ4561.5549 numeric
@attribute MZ4562.8156 numeric
@attribute MZ4564.0765 numeric
@attribute MZ4565.3375 numeric
@attribute MZ4566.5987 numeric
@attribute MZ4567.8601 numeric
@attribute MZ4569.1217 numeric
@attribute MZ4570.3834 numeric
@attribute MZ4571.6454 numeric
@attribute MZ4572.9075 numeric
@attribute MZ4574.1697 numeric
@attribute MZ4575.4322 numeric
@attribute MZ4576.6948 numeric
@attribute MZ4577.9576 numeric
@attribute MZ4579.2205 numeric
@attribute MZ4580.4837 numeric
@attribute MZ4581.747 numeric
@attribute MZ4583.0105 numeric
@attribute MZ4584.2741 numeric
@attribute MZ4585.538 numeric
@attribute MZ4586.802 numeric
@attribute MZ4588.0661 numeric
@attribute MZ4589.3305 numeric
@attribute MZ4590.595 numeric
@attribute MZ4591.8597 numeric
@attribute MZ4593.1246 numeric
@attribute MZ4594.3897 numeric
@attribute MZ4595.6549 numeric
@attribute MZ4596.9203 numeric
@attribute MZ4598.1859 numeric
@attribute MZ4599.4516 numeric
@attribute MZ4600.7176 numeric
@attribute MZ4601.9837 numeric
@attribute MZ4603.2499 numeric
@attribute MZ4604.5164 numeric
@attribute MZ4605.783 numeric
@attribute MZ4607.0498 numeric
@attribute MZ4608.3168 numeric
@attribute MZ4609.5839 numeric
@attribute MZ4610.8512 numeric
@attribute MZ4612.1187 numeric
@attribute MZ4613.3864 numeric
@attribute MZ4614.6542 numeric
@attribute MZ4615.9222 numeric
@attribute MZ4617.1904 numeric
@attribute MZ4618.4588 numeric
@attribute MZ4619.7273 numeric
@attribute MZ4620.996 numeric
@attribute MZ4622.2649 numeric
@attribute MZ4623.534 numeric
@attribute MZ4624.8032 numeric
@attribute MZ4626.0726 numeric
@attribute MZ4627.3422 numeric
@attribute MZ4628.612 numeric
@attribute MZ4629.8819 numeric
@attribute MZ4631.152 numeric
@attribute MZ4632.4223 numeric
@attribute MZ4633.6927 numeric
@attribute MZ4634.9634 numeric
@attribute MZ4636.2342 numeric
@attribute MZ4637.5051 numeric
@attribute MZ4638.7763 numeric
@attribute MZ4640.0476 numeric
@attribute MZ4641.3191 numeric
@attribute MZ4642.5908 numeric
@attribute MZ4643.8626 numeric
@attribute MZ4645.1346 numeric
@attribute MZ4646.4068 numeric
@attribute MZ4647.6792 numeric
@attribute MZ4648.9518 numeric
@attribute MZ4650.2245 numeric
@attribute MZ4651.4974 numeric
@attribute MZ4652.7704 numeric
@attribute MZ4654.0437 numeric
@attribute MZ4655.3171 numeric
@attribute MZ4656.5907 numeric
@attribute MZ4657.8644 numeric
@attribute MZ4659.1384 numeric
@attribute MZ4660.4125 numeric
@attribute MZ4661.6868 numeric
@attribute MZ4662.9612 numeric
@attribute MZ4664.2359 numeric
@attribute MZ4665.5107 numeric
@attribute MZ4666.7857 numeric
@attribute MZ4668.0608 numeric
@attribute MZ4669.3361 numeric
@attribute MZ4670.6116 numeric
@attribute MZ4671.8873 numeric
@attribute MZ4673.1632 numeric
@attribute MZ4674.4392 numeric
@attribute MZ4675.7154 numeric
@attribute MZ4676.9918 numeric
@attribute MZ4678.2683 numeric
@attribute MZ4679.5451 numeric
@attribute MZ4680.822 numeric
@attribute MZ4682.099 numeric
@attribute MZ4683.3763 numeric
@attribute MZ4684.6537 numeric
@attribute MZ4685.9313 numeric
@attribute MZ4687.2091 numeric
@attribute MZ4688.487 numeric
@attribute MZ4689.7651 numeric
@attribute MZ4691.0434 numeric
@attribute MZ4692.3219 numeric
@attribute MZ4693.6005 numeric
@attribute MZ4694.8793 numeric
@attribute MZ4696.1583 numeric
@attribute MZ4697.4375 numeric
@attribute MZ4698.7168 numeric
@attribute MZ4699.9963 numeric
@attribute MZ4701.276 numeric
@attribute MZ4702.5559 numeric
@attribute MZ4703.8359 numeric
@attribute MZ4705.1161 numeric
@attribute MZ4706.3965 numeric
@attribute MZ4707.6771 numeric
@attribute MZ4708.9578 numeric
@attribute MZ4710.2387 numeric
@attribute MZ4711.5198 numeric
@attribute MZ4712.801 numeric
@attribute MZ4714.0825 numeric
@attribute MZ4715.3641 numeric
@attribute MZ4716.6458 numeric
@attribute MZ4717.9278 numeric
@attribute MZ4719.2099 numeric
@attribute MZ4720.4922 numeric
@attribute MZ4721.7747 numeric
@attribute MZ4723.0573 numeric
@attribute MZ4724.3401 numeric
@attribute MZ4725.6231 numeric
@attribute MZ4726.9063 numeric
@attribute MZ4728.1897 numeric
@attribute MZ4729.4732 numeric
@attribute MZ4730.7569 numeric
@attribute MZ4732.0407 numeric
@attribute MZ4733.3248 numeric
@attribute MZ4734.609 numeric
@attribute MZ4735.8934 numeric
@attribute MZ4737.1779 numeric
@attribute MZ4738.4627 numeric
@attribute MZ4739.7476 numeric
@attribute MZ4741.0327 numeric
@attribute MZ4742.3179 numeric
@attribute MZ4743.6034 numeric
@attribute MZ4744.889 numeric
@attribute MZ4746.1747 numeric
@attribute MZ4747.4607 numeric
@attribute MZ4748.7468 numeric
@attribute MZ4750.0331 numeric
@attribute MZ4751.3196 numeric
@attribute MZ4752.6063 numeric
@attribute MZ4753.8931 numeric
@attribute MZ4755.1801 numeric
@attribute MZ4756.4673 numeric
@attribute MZ4757.7546 numeric
@attribute MZ4759.0421 numeric
@attribute MZ4760.3298 numeric
@attribute MZ4761.6177 numeric
@attribute MZ4762.9058 numeric
@attribute MZ4764.194 numeric
@attribute MZ4765.4824 numeric
@attribute MZ4766.7709 numeric
@attribute MZ4768.0597 numeric
@attribute MZ4769.3486 numeric
@attribute MZ4770.6377 numeric
@attribute MZ4771.927 numeric
@attribute MZ4773.2164 numeric
@attribute MZ4774.506 numeric
@attribute MZ4775.7958 numeric
@attribute MZ4777.0858 numeric
@attribute MZ4778.3759 numeric
@attribute MZ4779.6662 numeric
@attribute MZ4780.9567 numeric
@attribute MZ4782.2474 numeric
@attribute MZ4783.5382 numeric
@attribute MZ4784.8292 numeric
@attribute MZ4786.1204 numeric
@attribute MZ4787.4117 numeric
@attribute MZ4788.7033 numeric
@attribute MZ4789.995 numeric
@attribute MZ4791.2869 numeric
@attribute MZ4792.5789 numeric
@attribute MZ4793.8711 numeric
@attribute MZ4795.1635 numeric
@attribute MZ4796.4561 numeric
@attribute MZ4797.7489 numeric
@attribute MZ4799.0418 numeric
@attribute MZ4800.3349 numeric
@attribute MZ4801.6282 numeric
@attribute MZ4802.9216 numeric
@attribute MZ4804.2152 numeric
@attribute MZ4805.509 numeric
@attribute MZ4806.803 numeric
@attribute MZ4808.0971 numeric
@attribute MZ4809.3914 numeric
@attribute MZ4810.6859 numeric
@attribute MZ4811.9806 numeric
@attribute MZ4813.2754 numeric
@attribute MZ4814.5705 numeric
@attribute MZ4815.8656 numeric
@attribute MZ4817.161 numeric
@attribute MZ4818.4565 numeric
@attribute MZ4819.7523 numeric
@attribute MZ4821.0481 numeric
@attribute MZ4822.3442 numeric
@attribute MZ4823.6404 numeric
@attribute MZ4824.9368 numeric
@attribute MZ4826.2334 numeric
@attribute MZ4827.5302 numeric
@attribute MZ4828.8271 numeric
@attribute MZ4830.1242 numeric
@attribute MZ4831.4215 numeric
@attribute MZ4832.7189 numeric
@attribute MZ4834.0166 numeric
@attribute MZ4835.3144 numeric
@attribute MZ4836.6123 numeric
@attribute MZ4837.9105 numeric
@attribute MZ4839.2088 numeric
@attribute MZ4840.5073 numeric
@attribute MZ4841.806 numeric
@attribute MZ4843.1048 numeric
@attribute MZ4844.4038 numeric
@attribute MZ4845.703 numeric
@attribute MZ4847.0024 numeric
@attribute MZ4848.302 numeric
@attribute MZ4849.6017 numeric
@attribute MZ4850.9016 numeric
@attribute MZ4852.2016 numeric
@attribute MZ4853.5019 numeric
@attribute MZ4854.8023 numeric
@attribute MZ4856.1029 numeric
@attribute MZ4857.4036 numeric
@attribute MZ4858.7046 numeric
@attribute MZ4860.0057 numeric
@attribute MZ4861.307 numeric
@attribute MZ4862.6084 numeric
@attribute MZ4863.9101 numeric
@attribute MZ4865.2119 numeric
@attribute MZ4866.5138 numeric
@attribute MZ4867.816 numeric
@attribute MZ4869.1183 numeric
@attribute MZ4870.4208 numeric
@attribute MZ4871.7235 numeric
@attribute MZ4873.0264 numeric
@attribute MZ4874.3294 numeric
@attribute MZ4875.6326 numeric
@attribute MZ4876.936 numeric
@attribute MZ4878.2395 numeric
@attribute MZ4879.5432 numeric
@attribute MZ4880.8471 numeric
@attribute MZ4882.1512 numeric
@attribute MZ4883.4555 numeric
@attribute MZ4884.7599 numeric
@attribute MZ4886.0645 numeric
@attribute MZ4887.3692 numeric
@attribute MZ4888.6742 numeric
@attribute MZ4889.9793 numeric
@attribute MZ4891.2846 numeric
@attribute MZ4892.5901 numeric
@attribute MZ4893.8957 numeric
@attribute MZ4895.2015 numeric
@attribute MZ4896.5075 numeric
@attribute MZ4897.8137 numeric
@attribute MZ4899.12 numeric
@attribute MZ4900.4265 numeric
@attribute MZ4901.7332 numeric
@attribute MZ4903.04 numeric
@attribute MZ4904.3471 numeric
@attribute MZ4905.6543 numeric
@attribute MZ4906.9617 numeric
@attribute MZ4908.2692 numeric
@attribute MZ4909.577 numeric
@attribute MZ4910.8849 numeric
@attribute MZ4912.1929 numeric
@attribute MZ4913.5012 numeric
@attribute MZ4914.8096 numeric
@attribute MZ4916.1182 numeric
@attribute MZ4917.427 numeric
@attribute MZ4918.7359 numeric
@attribute MZ4920.0451 numeric
@attribute MZ4921.3544 numeric
@attribute MZ4922.6638 numeric
@attribute MZ4923.9735 numeric
@attribute MZ4925.2833 numeric
@attribute MZ4926.5933 numeric
@attribute MZ4927.9035 numeric
@attribute MZ4929.2138 numeric
@attribute MZ4930.5243 numeric
@attribute MZ4931.835 numeric
@attribute MZ4933.1459 numeric
@attribute MZ4934.4569 numeric
@attribute MZ4935.7681 numeric
@attribute MZ4937.0795 numeric
@attribute MZ4938.3911 numeric
@attribute MZ4939.7028 numeric
@attribute MZ4941.0147 numeric
@attribute MZ4942.3268 numeric
@attribute MZ4943.6391 numeric
@attribute MZ4944.9515 numeric
@attribute MZ4946.2641 numeric
@attribute MZ4947.5769 numeric
@attribute MZ4948.8898 numeric
@attribute MZ4950.203 numeric
@attribute MZ4951.5163 numeric
@attribute MZ4952.8298 numeric
@attribute MZ4954.1434 numeric
@attribute MZ4955.4572 numeric
@attribute MZ4956.7712 numeric
@attribute MZ4958.0854 numeric
@attribute MZ4959.3998 numeric
@attribute MZ4960.7143 numeric
@attribute MZ4962.029 numeric
@attribute MZ4963.3438 numeric
@attribute MZ4964.6589 numeric
@attribute MZ4965.9741 numeric
@attribute MZ4967.2895 numeric
@attribute MZ4968.6051 numeric
@attribute MZ4969.9208 numeric
@attribute MZ4971.2367 numeric
@attribute MZ4972.5528 numeric
@attribute MZ4973.8691 numeric
@attribute MZ4975.1855 numeric
@attribute MZ4976.5021 numeric
@attribute MZ4977.8189 numeric
@attribute MZ4979.1359 numeric
@attribute MZ4980.453 numeric
@attribute MZ4981.7703 numeric
@attribute MZ4983.0878 numeric
@attribute MZ4984.4055 numeric
@attribute MZ4985.7233 numeric
@attribute MZ4987.0413 numeric
@attribute MZ4988.3595 numeric
@attribute MZ4989.6779 numeric
@attribute MZ4990.9964 numeric
@attribute MZ4992.3151 numeric
@attribute MZ4993.634 numeric
@attribute MZ4994.953 numeric
@attribute MZ4996.2722 numeric
@attribute MZ4997.5916 numeric
@attribute MZ4998.9112 numeric
@attribute MZ5000.231 numeric
@attribute MZ5001.5509 numeric
@attribute MZ5002.871 numeric
@attribute MZ5004.1913 numeric
@attribute MZ5005.5117 numeric
@attribute MZ5006.8323 numeric
@attribute MZ5008.1531 numeric
@attribute MZ5009.4741 numeric
@attribute MZ5010.7952 numeric
@attribute MZ5012.1165 numeric
@attribute MZ5013.438 numeric
@attribute MZ5014.7597 numeric
@attribute MZ5016.0815 numeric
@attribute MZ5017.4036 numeric
@attribute MZ5018.7257 numeric
@attribute MZ5020.0481 numeric
@attribute MZ5021.3706 numeric
@attribute MZ5022.6933 numeric
@attribute MZ5024.0162 numeric
@attribute MZ5025.3393 numeric
@attribute MZ5026.6625 numeric
@attribute MZ5027.9859 numeric
@attribute MZ5029.3095 numeric
@attribute MZ5030.6333 numeric
@attribute MZ5031.9572 numeric
@attribute MZ5033.2813 numeric
@attribute MZ5034.6056 numeric
@attribute MZ5035.93 numeric
@attribute MZ5037.2547 numeric
@attribute MZ5038.5795 numeric
@attribute MZ5039.9044 numeric
@attribute MZ5041.2296 numeric
@attribute MZ5042.5549 numeric
@attribute MZ5043.8804 numeric
@attribute MZ5045.2061 numeric
@attribute MZ5046.5319 numeric
@attribute MZ5047.8579 numeric
@attribute MZ5049.1841 numeric
@attribute MZ5050.5105 numeric
@attribute MZ5051.837 numeric
@attribute MZ5053.1638 numeric
@attribute MZ5054.4906 numeric
@attribute MZ5055.8177 numeric
@attribute MZ5057.1449 numeric
@attribute MZ5058.4724 numeric
@attribute MZ5059.7999 numeric
@attribute MZ5061.1277 numeric
@attribute MZ5062.4556 numeric
@attribute MZ5063.7838 numeric
@attribute MZ5065.112 numeric
@attribute MZ5066.4405 numeric
@attribute MZ5067.7691 numeric
@attribute MZ5069.0979 numeric
@attribute MZ5070.4269 numeric
@attribute MZ5071.7561 numeric
@attribute MZ5073.0854 numeric
@attribute MZ5074.4149 numeric
@attribute MZ5075.7446 numeric
@attribute MZ5077.0744 numeric
@attribute MZ5078.4045 numeric
@attribute MZ5079.7347 numeric
@attribute MZ5081.065 numeric
@attribute MZ5082.3956 numeric
@attribute MZ5083.7263 numeric
@attribute MZ5085.0572 numeric
@attribute MZ5086.3883 numeric
@attribute MZ5087.7195 numeric
@attribute MZ5089.0509 numeric
@attribute MZ5090.3825 numeric
@attribute MZ5091.7143 numeric
@attribute MZ5093.0462 numeric
@attribute MZ5094.3784 numeric
@attribute MZ5095.7106 numeric
@attribute MZ5097.0431 numeric
@attribute MZ5098.3757 numeric
@attribute MZ5099.7086 numeric
@attribute MZ5101.0415 numeric
@attribute MZ5102.3747 numeric
@attribute MZ5103.708 numeric
@attribute MZ5105.0416 numeric
@attribute MZ5106.3752 numeric
@attribute MZ5107.7091 numeric
@attribute MZ5109.0431 numeric
@attribute MZ5110.3773 numeric
@attribute MZ5111.7117 numeric
@attribute MZ5113.0463 numeric
@attribute MZ5114.381 numeric
@attribute MZ5115.7159 numeric
@attribute MZ5117.051 numeric
@attribute MZ5118.3862 numeric
@attribute MZ5119.7217 numeric
@attribute MZ5121.0573 numeric
@attribute MZ5122.393 numeric
@attribute MZ5123.729 numeric
@attribute MZ5125.0651 numeric
@attribute MZ5126.4014 numeric
@attribute MZ5127.7379 numeric
@attribute MZ5129.0745 numeric
@attribute MZ5130.4113 numeric
@attribute MZ5131.7483 numeric
@attribute MZ5133.0855 numeric
@attribute MZ5134.4228 numeric
@attribute MZ5135.7604 numeric
@attribute MZ5137.098 numeric
@attribute MZ5138.4359 numeric
@attribute MZ5139.7739 numeric
@attribute MZ5141.1122 numeric
@attribute MZ5142.4505 numeric
@attribute MZ5143.7891 numeric
@attribute MZ5145.1278 numeric
@attribute MZ5146.4667 numeric
@attribute MZ5147.8058 numeric
@attribute MZ5149.1451 numeric
@attribute MZ5150.4845 numeric
@attribute MZ5151.8241 numeric
@attribute MZ5153.1639 numeric
@attribute MZ5154.5039 numeric
@attribute MZ5155.844 numeric
@attribute MZ5157.1843 numeric
@attribute MZ5158.5248 numeric
@attribute MZ5159.8654 numeric
@attribute MZ5161.2062 numeric
@attribute MZ5162.5472 numeric
@attribute MZ5163.8884 numeric
@attribute MZ5165.2298 numeric
@attribute MZ5166.5713 numeric
@attribute MZ5167.913 numeric
@attribute MZ5169.2549 numeric
@attribute MZ5170.5969 numeric
@attribute MZ5171.9391 numeric
@attribute MZ5173.2815 numeric
@attribute MZ5174.6241 numeric
@attribute MZ5175.9668 numeric
@attribute MZ5177.3097 numeric
@attribute MZ5178.6528 numeric
@attribute MZ5179.9961 numeric
@attribute MZ5181.3395 numeric
@attribute MZ5182.6831 numeric
@attribute MZ5184.0269 numeric
@attribute MZ5185.3709 numeric
@attribute MZ5186.715 numeric
@attribute MZ5188.0593 numeric
@attribute MZ5189.4038 numeric
@attribute MZ5190.7485 numeric
@attribute MZ5192.0933 numeric
@attribute MZ5193.4383 numeric
@attribute MZ5194.7835 numeric
@attribute MZ5196.1289 numeric
@attribute MZ5197.4744 numeric
@attribute MZ5198.8201 numeric
@attribute MZ5200.166 numeric
@attribute MZ5201.512 numeric
@attribute MZ5202.8582 numeric
@attribute MZ5204.2046 numeric
@attribute MZ5205.5512 numeric
@attribute MZ5206.898 numeric
@attribute MZ5208.2449 numeric
@attribute MZ5209.592 numeric
@attribute MZ5210.9392 numeric
@attribute MZ5212.2867 numeric
@attribute MZ5213.6343 numeric
@attribute MZ5214.9821 numeric
@attribute MZ5216.3301 numeric
@attribute MZ5217.6782 numeric
@attribute MZ5219.0265 numeric
@attribute MZ5220.375 numeric
@attribute MZ5221.7237 numeric
@attribute MZ5223.0725 numeric
@attribute MZ5224.4215 numeric
@attribute MZ5225.7707 numeric
@attribute MZ5227.1201 numeric
@attribute MZ5228.4696 numeric
@attribute MZ5229.8193 numeric
@attribute MZ5231.1692 numeric
@attribute MZ5232.5193 numeric
@attribute MZ5233.8695 numeric
@attribute MZ5235.2199 numeric
@attribute MZ5236.5705 numeric
@attribute MZ5237.9212 numeric
@attribute MZ5239.2722 numeric
@attribute MZ5240.6233 numeric
@attribute MZ5241.9745 numeric
@attribute MZ5243.326 numeric
@attribute MZ5244.6776 numeric
@attribute MZ5246.0294 numeric
@attribute MZ5247.3814 numeric
@attribute MZ5248.7335 numeric
@attribute MZ5250.0859 numeric
@attribute MZ5251.4384 numeric
@attribute MZ5252.791 numeric
@attribute MZ5254.1439 numeric
@attribute MZ5255.4969 numeric
@attribute MZ5256.8501 numeric
@attribute MZ5258.2035 numeric
@attribute MZ5259.557 numeric
@attribute MZ5260.9107 numeric
@attribute MZ5262.2646 numeric
@attribute MZ5263.6187 numeric
@attribute MZ5264.9729 numeric
@attribute MZ5266.3273 numeric
@attribute MZ5267.6819 numeric
@attribute MZ5269.0367 numeric
@attribute MZ5270.3916 numeric
@attribute MZ5271.7467 numeric
@attribute MZ5273.102 numeric
@attribute MZ5274.4574 numeric
@attribute MZ5275.8131 numeric
@attribute MZ5277.1689 numeric
@attribute MZ5278.5249 numeric
@attribute MZ5279.881 numeric
@attribute MZ5281.2373 numeric
@attribute MZ5282.5939 numeric
@attribute MZ5283.9505 numeric
@attribute MZ5285.3074 numeric
@attribute MZ5286.6644 numeric
@attribute MZ5288.0216 numeric
@attribute MZ5289.379 numeric
@attribute MZ5290.7365 numeric
@attribute MZ5292.0942 numeric
@attribute MZ5293.4521 numeric
@attribute MZ5294.8102 numeric
@attribute MZ5296.1685 numeric
@attribute MZ5297.5269 numeric
@attribute MZ5298.8855 numeric
@attribute MZ5300.2442 numeric
@attribute MZ5301.6032 numeric
@attribute MZ5302.9623 numeric
@attribute MZ5304.3216 numeric
@attribute MZ5305.681 numeric
@attribute MZ5307.0407 numeric
@attribute MZ5308.4005 numeric
@attribute MZ5309.7605 numeric
@attribute MZ5311.1206 numeric
@attribute MZ5312.481 numeric
@attribute MZ5313.8415 numeric
@attribute MZ5315.2022 numeric
@attribute MZ5316.563 numeric
@attribute MZ5317.9241 numeric
@attribute MZ5319.2853 numeric
@attribute MZ5320.6466 numeric
@attribute MZ5322.0082 numeric
@attribute MZ5323.3699 numeric
@attribute MZ5324.7318 numeric
@attribute MZ5326.0939 numeric
@attribute MZ5327.4562 numeric
@attribute MZ5328.8186 numeric
@attribute MZ5330.1812 numeric
@attribute MZ5331.544 numeric
@attribute MZ5332.9069 numeric
@attribute MZ5334.27 numeric
@attribute MZ5335.6333 numeric
@attribute MZ5336.9968 numeric
@attribute MZ5338.3604 numeric
@attribute MZ5339.7242 numeric
@attribute MZ5341.0882 numeric
@attribute MZ5342.4524 numeric
@attribute MZ5343.8167 numeric
@attribute MZ5345.1813 numeric
@attribute MZ5346.546 numeric
@attribute MZ5347.9108 numeric
@attribute MZ5349.2759 numeric
@attribute MZ5350.6411 numeric
@attribute MZ5352.0065 numeric
@attribute MZ5353.372 numeric
@attribute MZ5354.7377 numeric
@attribute MZ5356.1037 numeric
@attribute MZ5357.4697 numeric
@attribute MZ5358.836 numeric
@attribute MZ5360.2024 numeric
@attribute MZ5361.569 numeric
@attribute MZ5362.9358 numeric
@attribute MZ5364.3028 numeric
@attribute MZ5365.6699 numeric
@attribute MZ5367.0372 numeric
@attribute MZ5368.4047 numeric
@attribute MZ5369.7723 numeric
@attribute MZ5371.1401 numeric
@attribute MZ5372.5081 numeric
@attribute MZ5373.8763 numeric
@attribute MZ5375.2447 numeric
@attribute MZ5376.6132 numeric
@attribute MZ5377.9819 numeric
@attribute MZ5379.3508 numeric
@attribute MZ5380.7198 numeric
@attribute MZ5382.089 numeric
@attribute MZ5383.4584 numeric
@attribute MZ5384.828 numeric
@attribute MZ5386.1977 numeric
@attribute MZ5387.5676 numeric
@attribute MZ5388.9377 numeric
@attribute MZ5390.308 numeric
@attribute MZ5391.6784 numeric
@attribute MZ5393.049 numeric
@attribute MZ5394.4198 numeric
@attribute MZ5395.7908 numeric
@attribute MZ5397.1619 numeric
@attribute MZ5398.5332 numeric
@attribute MZ5399.9047 numeric
@attribute MZ5401.2764 numeric
@attribute MZ5402.6482 numeric
@attribute MZ5404.0202 numeric
@attribute MZ5405.3924 numeric
@attribute MZ5406.7647 numeric
@attribute MZ5408.1373 numeric
@attribute MZ5409.51 numeric
@attribute MZ5410.8828 numeric
@attribute MZ5412.2559 numeric
@attribute MZ5413.6291 numeric
@attribute MZ5415.0025 numeric
@attribute MZ5416.3761 numeric
@attribute MZ5417.7498 numeric
@attribute MZ5419.1238 numeric
@attribute MZ5420.4978 numeric
@attribute MZ5421.8721 numeric
@attribute MZ5423.2466 numeric
@attribute MZ5424.6212 numeric
@attribute MZ5425.996 numeric
@attribute MZ5427.3709 numeric
@attribute MZ5428.7461 numeric
@attribute MZ5430.1214 numeric
@attribute MZ5431.4969 numeric
@attribute MZ5432.8725 numeric
@attribute MZ5434.2484 numeric
@attribute MZ5435.6244 numeric
@attribute MZ5437.0006 numeric
@attribute MZ5438.3769 numeric
@attribute MZ5439.7535 numeric
@attribute MZ5441.1302 numeric
@attribute MZ5442.5071 numeric
@attribute MZ5443.8841 numeric
@attribute MZ5445.2614 numeric
@attribute MZ5446.6388 numeric
@attribute MZ5448.0163 numeric
@attribute MZ5449.3941 numeric
@attribute MZ5450.772 numeric
@attribute MZ5452.1501 numeric
@attribute MZ5453.5284 numeric
@attribute MZ5454.9069 numeric
@attribute MZ5456.2855 numeric
@attribute MZ5457.6643 numeric
@attribute MZ5459.0432 numeric
@attribute MZ5460.4224 numeric
@attribute MZ5461.8017 numeric
@attribute MZ5463.1812 numeric
@attribute MZ5464.5609 numeric
@attribute MZ5465.9407 numeric
@attribute MZ5467.3207 numeric
@attribute MZ5468.7009 numeric
@attribute MZ5470.0813 numeric
@attribute MZ5471.4618 numeric
@attribute MZ5472.8426 numeric
@attribute MZ5474.2234 numeric
@attribute MZ5475.6045 numeric
@attribute MZ5476.9857 numeric
@attribute MZ5478.3672 numeric
@attribute MZ5479.7487 numeric
@attribute MZ5481.1305 numeric
@attribute MZ5482.5124 numeric
@attribute MZ5483.8945 numeric
@attribute MZ5485.2768 numeric
@attribute MZ5486.6593 numeric
@attribute MZ5488.0419 numeric
@attribute MZ5489.4247 numeric
@attribute MZ5490.8077 numeric
@attribute MZ5492.1909 numeric
@attribute MZ5493.5742 numeric
@attribute MZ5494.9577 numeric
@attribute MZ5496.3414 numeric
@attribute MZ5497.7252 numeric
@attribute MZ5499.1092 numeric
@attribute MZ5500.4934 numeric
@attribute MZ5501.8778 numeric
@attribute MZ5503.2623 numeric
@attribute MZ5504.6471 numeric
@attribute MZ5506.032 numeric
@attribute MZ5507.417 numeric
@attribute MZ5508.8023 numeric
@attribute MZ5510.1877 numeric
@attribute MZ5511.5733 numeric
@attribute MZ5512.9591 numeric
@attribute MZ5514.345 numeric
@attribute MZ5515.7311 numeric
@attribute MZ5517.1174 numeric
@attribute MZ5518.5039 numeric
@attribute MZ5519.8905 numeric
@attribute MZ5521.2773 numeric
@attribute MZ5522.6643 numeric
@attribute MZ5524.0515 numeric
@attribute MZ5525.4388 numeric
@attribute MZ5526.8263 numeric
@attribute MZ5528.214 numeric
@attribute MZ5529.6018 numeric
@attribute MZ5530.9899 numeric
@attribute MZ5532.3781 numeric
@attribute MZ5533.7664 numeric
@attribute MZ5535.155 numeric
@attribute MZ5536.5437 numeric
@attribute MZ5537.9326 numeric
@attribute MZ5539.3217 numeric
@attribute MZ5540.711 numeric
@attribute MZ5542.1004 numeric
@attribute MZ5543.49 numeric
@attribute MZ5544.8798 numeric
@attribute MZ5546.2697 numeric
@attribute MZ5547.6598 numeric
@attribute MZ5549.0501 numeric
@attribute MZ5550.4406 numeric
@attribute MZ5551.8312 numeric
@attribute MZ5553.222 numeric
@attribute MZ5554.613 numeric
@attribute MZ5556.0042 numeric
@attribute MZ5557.3955 numeric
@attribute MZ5558.7871 numeric
@attribute MZ5560.1787 numeric
@attribute MZ5561.5706 numeric
@attribute MZ5562.9626 numeric
@attribute MZ5564.3549 numeric
@attribute MZ5565.7472 numeric
@attribute MZ5567.1398 numeric
@attribute MZ5568.5325 numeric
@attribute MZ5569.9254 numeric
@attribute MZ5571.3185 numeric
@attribute MZ5572.7118 numeric
@attribute MZ5574.1052 numeric
@attribute MZ5575.4988 numeric
@attribute MZ5576.8926 numeric
@attribute MZ5578.2866 numeric
@attribute MZ5579.6807 numeric
@attribute MZ5581.075 numeric
@attribute MZ5582.4695 numeric
@attribute MZ5583.8641 numeric
@attribute MZ5585.2589 numeric
@attribute MZ5586.6539 numeric
@attribute MZ5588.0491 numeric
@attribute MZ5589.4444 numeric
@attribute MZ5590.84 numeric
@attribute MZ5592.2357 numeric
@attribute MZ5593.6315 numeric
@attribute MZ5595.0276 numeric
@attribute MZ5596.4238 numeric
@attribute MZ5597.8202 numeric
@attribute MZ5599.2167 numeric
@attribute MZ5600.6135 numeric
@attribute MZ5602.0104 numeric
@attribute MZ5603.4075 numeric
@attribute MZ5604.8048 numeric
@attribute MZ5606.2022 numeric
@attribute MZ5607.5998 numeric
@attribute MZ5608.9976 numeric
@attribute MZ5610.3955 numeric
@attribute MZ5611.7937 numeric
@attribute MZ5613.192 numeric
@attribute MZ5614.5905 numeric
@attribute MZ5615.9891 numeric
@attribute MZ5617.388 numeric
@attribute MZ5618.787 numeric
@attribute MZ5620.1861 numeric
@attribute MZ5621.5855 numeric
@attribute MZ5622.985 numeric
@attribute MZ5624.3847 numeric
@attribute MZ5625.7846 numeric
@attribute MZ5627.1846 numeric
@attribute MZ5628.5849 numeric
@attribute MZ5629.9853 numeric
@attribute MZ5631.3858 numeric
@attribute MZ5632.7866 numeric
@attribute MZ5634.1875 numeric
@attribute MZ5635.5886 numeric
@attribute MZ5636.9899 numeric
@attribute MZ5638.3913 numeric
@attribute MZ5639.7929 numeric
@attribute MZ5641.1947 numeric
@attribute MZ5642.5967 numeric
@attribute MZ5643.9988 numeric
@attribute MZ5645.4011 numeric
@attribute MZ5646.8036 numeric
@attribute MZ5648.2063 numeric
@attribute MZ5649.6091 numeric
@attribute MZ5651.0121 numeric
@attribute MZ5652.4153 numeric
@attribute MZ5653.8187 numeric
@attribute MZ5655.2222 numeric
@attribute MZ5656.6259 numeric
@attribute MZ5658.0298 numeric
@attribute MZ5659.4339 numeric
@attribute MZ5660.8381 numeric
@attribute MZ5662.2425 numeric
@attribute MZ5663.6471 numeric
@attribute MZ5665.0518 numeric
@attribute MZ5666.4568 numeric
@attribute MZ5667.8619 numeric
@attribute MZ5669.2671 numeric
@attribute MZ5670.6726 numeric
@attribute MZ5672.0782 numeric
@attribute MZ5673.484 numeric
@attribute MZ5674.89 numeric
@attribute MZ5676.2961 numeric
@attribute MZ5677.7024 numeric
@attribute MZ5679.1089 numeric
@attribute MZ5680.5156 numeric
@attribute MZ5681.9225 numeric
@attribute MZ5683.3295 numeric
@attribute MZ5684.7367 numeric
@attribute MZ5686.144 numeric
@attribute MZ5687.5516 numeric
@attribute MZ5688.9593 numeric
@attribute MZ5690.3672 numeric
@attribute MZ5691.7752 numeric
@attribute MZ5693.1835 numeric
@attribute MZ5694.5919 numeric
@attribute MZ5696.0005 numeric
@attribute MZ5697.4092 numeric
@attribute MZ5698.8182 numeric
@attribute MZ5700.2273 numeric
@attribute MZ5701.6365 numeric
@attribute MZ5703.046 numeric
@attribute MZ5704.4556 numeric
@attribute MZ5705.8654 numeric
@attribute MZ5707.2754 numeric
@attribute MZ5708.6856 numeric
@attribute MZ5710.0959 numeric
@attribute MZ5711.5064 numeric
@attribute MZ5712.9171 numeric
@attribute MZ5714.3279 numeric
@attribute MZ5715.7389 numeric
@attribute MZ5717.1501 numeric
@attribute MZ5718.5615 numeric
@attribute MZ5719.9731 numeric
@attribute MZ5721.3848 numeric
@attribute MZ5722.7967 numeric
@attribute MZ5724.2087 numeric
@attribute MZ5725.621 numeric
@attribute MZ5727.0334 numeric
@attribute MZ5728.446 numeric
@attribute MZ5729.8588 numeric
@attribute MZ5731.2717 numeric
@attribute MZ5732.6848 numeric
@attribute MZ5734.0981 numeric
@attribute MZ5735.5116 numeric
@attribute MZ5736.9252 numeric
@attribute MZ5738.339 numeric
@attribute MZ5739.753 numeric
@attribute MZ5741.1672 numeric
@attribute MZ5742.5815 numeric
@attribute MZ5743.996 numeric
@attribute MZ5745.4107 numeric
@attribute MZ5746.8255 numeric
@attribute MZ5748.2406 numeric
@attribute MZ5749.6558 numeric
@attribute MZ5751.0711 numeric
@attribute MZ5752.4867 numeric
@attribute MZ5753.9024 numeric
@attribute MZ5755.3183 numeric
@attribute MZ5756.7344 numeric
@attribute MZ5758.1506 numeric
@attribute MZ5759.5671 numeric
@attribute MZ5760.9837 numeric
@attribute MZ5762.4004 numeric
@attribute MZ5763.8174 numeric
@attribute MZ5765.2345 numeric
@attribute MZ5766.6518 numeric
@attribute MZ5768.0693 numeric
@attribute MZ5769.4869 numeric
@attribute MZ5770.9047 numeric
@attribute MZ5772.3227 numeric
@attribute MZ5773.7409 numeric
@attribute MZ5775.1592 numeric
@attribute MZ5776.5777 numeric
@attribute MZ5777.9964 numeric
@attribute MZ5779.4153 numeric
@attribute MZ5780.8343 numeric
@attribute MZ5782.2535 numeric
@attribute MZ5783.6729 numeric
@attribute MZ5785.0925 numeric
@attribute MZ5786.5122 numeric
@attribute MZ5787.9321 numeric
@attribute MZ5789.3522 numeric
@attribute MZ5790.7725 numeric
@attribute MZ5792.1929 numeric
@attribute MZ5793.6135 numeric
@attribute MZ5795.0343 numeric
@attribute MZ5796.4552 numeric
@attribute MZ5797.8763 numeric
@attribute MZ5799.2976 numeric
@attribute MZ5800.7191 numeric
@attribute MZ5802.1408 numeric
@attribute MZ5803.5626 numeric
@attribute MZ5804.9846 numeric
@attribute MZ5806.4068 numeric
@attribute MZ5807.8291 numeric
@attribute MZ5809.2516 numeric
@attribute MZ5810.6743 numeric
@attribute MZ5812.0972 numeric
@attribute MZ5813.5202 numeric
@attribute MZ5814.9434 numeric
@attribute MZ5816.3668 numeric
@attribute MZ5817.7904 numeric
@attribute MZ5819.2141 numeric
@attribute MZ5820.6381 numeric
@attribute MZ5822.0621 numeric
@attribute MZ5823.4864 numeric
@attribute MZ5824.9108 numeric
@attribute MZ5826.3355 numeric
@attribute MZ5827.7602 numeric
@attribute MZ5829.1852 numeric
@attribute MZ5830.6103 numeric
@attribute MZ5832.0356 numeric
@attribute MZ5833.4611 numeric
@attribute MZ5834.8868 numeric
@attribute MZ5836.3126 numeric
@attribute MZ5837.7386 numeric
@attribute MZ5839.1648 numeric
@attribute MZ5840.5911 numeric
@attribute MZ5842.0177 numeric
@attribute MZ5843.4444 numeric
@attribute MZ5844.8712 numeric
@attribute MZ5846.2983 numeric
@attribute MZ5847.7255 numeric
@attribute MZ5849.1529 numeric
@attribute MZ5850.5805 numeric
@attribute MZ5852.0082 numeric
@attribute MZ5853.4361 numeric
@attribute MZ5854.8642 numeric
@attribute MZ5856.2925 numeric
@attribute MZ5857.7209 numeric
@attribute MZ5859.1496 numeric
@attribute MZ5860.5784 numeric
@attribute MZ5862.0073 numeric
@attribute MZ5863.4365 numeric
@attribute MZ5864.8658 numeric
@attribute MZ5866.2953 numeric
@attribute MZ5867.7249 numeric
@attribute MZ5869.1548 numeric
@attribute MZ5870.5848 numeric
@attribute MZ5872.015 numeric
@attribute MZ5873.4453 numeric
@attribute MZ5874.8758 numeric
@attribute MZ5876.3065 numeric
@attribute MZ5877.7374 numeric
@attribute MZ5879.1685 numeric
@attribute MZ5880.5997 numeric
@attribute MZ5882.0311 numeric
@attribute MZ5883.4627 numeric
@attribute MZ5884.8944 numeric
@attribute MZ5886.3264 numeric
@attribute MZ5887.7585 numeric
@attribute MZ5889.1908 numeric
@attribute MZ5890.6232 numeric
@attribute MZ5892.0558 numeric
@attribute MZ5893.4886 numeric
@attribute MZ5894.9216 numeric
@attribute MZ5896.3547 numeric
@attribute MZ5897.7881 numeric
@attribute MZ5899.2215 numeric
@attribute MZ5900.6552 numeric
@attribute MZ5902.0891 numeric
@attribute MZ5903.5231 numeric
@attribute MZ5904.9573 numeric
@attribute MZ5906.3916 numeric
@attribute MZ5907.8262 numeric
@attribute MZ5909.2609 numeric
@attribute MZ5910.6958 numeric
@attribute MZ5912.1308 numeric
@attribute MZ5913.5661 numeric
@attribute MZ5915.0015 numeric
@attribute MZ5916.4371 numeric
@attribute MZ5917.8728 numeric
@attribute MZ5919.3088 numeric
@attribute MZ5920.7449 numeric
@attribute MZ5922.1811 numeric
@attribute MZ5923.6176 numeric
@attribute MZ5925.0542 numeric
@attribute MZ5926.491 numeric
@attribute MZ5927.928 numeric
@attribute MZ5929.3652 numeric
@attribute MZ5930.8025 numeric
@attribute MZ5932.24 numeric
@attribute MZ5933.6777 numeric
@attribute MZ5935.1155 numeric
@attribute MZ5936.5535 numeric
@attribute MZ5937.9917 numeric
@attribute MZ5939.4301 numeric
@attribute MZ5940.8686 numeric
@attribute MZ5942.3074 numeric
@attribute MZ5943.7463 numeric
@attribute MZ5945.1853 numeric
@attribute MZ5946.6246 numeric
@attribute MZ5948.064 numeric
@attribute MZ5949.5036 numeric
@attribute MZ5950.9433 numeric
@attribute MZ5952.3833 numeric
@attribute MZ5953.8234 numeric
@attribute MZ5955.2637 numeric
@attribute MZ5956.7041 numeric
@attribute MZ5958.1448 numeric
@attribute MZ5959.5856 numeric
@attribute MZ5961.0266 numeric
@attribute MZ5962.4677 numeric
@attribute MZ5963.9091 numeric
@attribute MZ5965.3506 numeric
@attribute MZ5966.7922 numeric
@attribute MZ5968.2341 numeric
@attribute MZ5969.6761 numeric
@attribute MZ5971.1183 numeric
@attribute MZ5972.5607 numeric
@attribute MZ5974.0033 numeric
@attribute MZ5975.446 numeric
@attribute MZ5976.8889 numeric
@attribute MZ5978.332 numeric
@attribute MZ5979.7752 numeric
@attribute MZ5981.2186 numeric
@attribute MZ5982.6622 numeric
@attribute MZ5984.106 numeric
@attribute MZ5985.5499 numeric
@attribute MZ5986.9941 numeric
@attribute MZ5988.4384 numeric
@attribute MZ5989.8828 numeric
@attribute MZ5991.3275 numeric
@attribute MZ5992.7723 numeric
@attribute MZ5994.2173 numeric
@attribute MZ5995.6624 numeric
@attribute MZ5997.1078 numeric
@attribute MZ5998.5533 numeric
@attribute MZ5999.999 numeric
@attribute MZ6001.4448 numeric
@attribute MZ6002.8909 numeric
@attribute MZ6004.3371 numeric
@attribute MZ6005.7835 numeric
@attribute MZ6007.23 numeric
@attribute MZ6008.6768 numeric
@attribute MZ6010.1237 numeric
@attribute MZ6011.5707 numeric
@attribute MZ6013.018 numeric
@attribute MZ6014.4654 numeric
@attribute MZ6015.913 numeric
@attribute MZ6017.3608 numeric
@attribute MZ6018.8088 numeric
@attribute MZ6020.2569 numeric
@attribute MZ6021.7052 numeric
@attribute MZ6023.1537 numeric
@attribute MZ6024.6023 numeric
@attribute MZ6026.0511 numeric
@attribute MZ6027.5001 numeric
@attribute MZ6028.9493 numeric
@attribute MZ6030.3986 numeric
@attribute MZ6031.8482 numeric
@attribute MZ6033.2979 numeric
@attribute MZ6034.7477 numeric
@attribute MZ6036.1978 numeric
@attribute MZ6037.648 numeric
@attribute MZ6039.0984 numeric
@attribute MZ6040.5489 numeric
@attribute MZ6041.9997 numeric
@attribute MZ6043.4506 numeric
@attribute MZ6044.9017 numeric
@attribute MZ6046.3529 numeric
@attribute MZ6047.8044 numeric
@attribute MZ6049.256 numeric
@attribute MZ6050.7078 numeric
@attribute MZ6052.1597 numeric
@attribute MZ6053.6119 numeric
@attribute MZ6055.0642 numeric
@attribute MZ6056.5166 numeric
@attribute MZ6057.9693 numeric
@attribute MZ6059.4221 numeric
@attribute MZ6060.8751 numeric
@attribute MZ6062.3283 numeric
@attribute MZ6063.7817 numeric
@attribute MZ6065.2352 numeric
@attribute MZ6066.6889 numeric
@attribute MZ6068.1428 numeric
@attribute MZ6069.5968 numeric
@attribute MZ6071.051 numeric
@attribute MZ6072.5054 numeric
@attribute MZ6073.96 numeric
@attribute MZ6075.4147 numeric
@attribute MZ6076.8697 numeric
@attribute MZ6078.3248 numeric
@attribute MZ6079.78 numeric
@attribute MZ6081.2355 numeric
@attribute MZ6082.6911 numeric
@attribute MZ6084.1469 numeric
@attribute MZ6085.6028 numeric
@attribute MZ6087.059 numeric
@attribute MZ6088.5153 numeric
@attribute MZ6089.9718 numeric
@attribute MZ6091.4284 numeric
@attribute MZ6092.8853 numeric
@attribute MZ6094.3423 numeric
@attribute MZ6095.7995 numeric
@attribute MZ6097.2568 numeric
@attribute MZ6098.7143 numeric
@attribute MZ6100.1721 numeric
@attribute MZ6101.6299 numeric
@attribute MZ6103.088 numeric
@attribute MZ6104.5462 numeric
@attribute MZ6106.0046 numeric
@attribute MZ6107.4632 numeric
@attribute MZ6108.9219 numeric
@attribute MZ6110.3809 numeric
@attribute MZ6111.84 numeric
@attribute MZ6113.2992 numeric
@attribute MZ6114.7587 numeric
@attribute MZ6116.2183 numeric
@attribute MZ6117.6781 numeric
@attribute MZ6119.1381 numeric
@attribute MZ6120.5982 numeric
@attribute MZ6122.0585 numeric
@attribute MZ6123.519 numeric
@attribute MZ6124.9797 numeric
@attribute MZ6126.4405 numeric
@attribute MZ6127.9016 numeric
@attribute MZ6129.3628 numeric
@attribute MZ6130.8241 numeric
@attribute MZ6132.2857 numeric
@attribute MZ6133.7474 numeric
@attribute MZ6135.2093 numeric
@attribute MZ6136.6713 numeric
@attribute MZ6138.1336 numeric
@attribute MZ6139.596 numeric
@attribute MZ6141.0585 numeric
@attribute MZ6142.5213 numeric
@attribute MZ6143.9842 numeric
@attribute MZ6145.4473 numeric
@attribute MZ6146.9106 numeric
@attribute MZ6148.3741 numeric
@attribute MZ6149.8377 numeric
@attribute MZ6151.3015 numeric
@attribute MZ6152.7655 numeric
@attribute MZ6154.2296 numeric
@attribute MZ6155.694 numeric
@attribute MZ6157.1585 numeric
@attribute MZ6158.6231 numeric
@attribute MZ6160.088 numeric
@attribute MZ6161.553 numeric
@attribute MZ6163.0182 numeric
@attribute MZ6164.4836 numeric
@attribute MZ6165.9491 numeric
@attribute MZ6167.4148 numeric
@attribute MZ6168.8807 numeric
@attribute MZ6170.3468 numeric
@attribute MZ6171.813 numeric
@attribute MZ6173.2794 numeric
@attribute MZ6174.746 numeric
@attribute MZ6176.2128 numeric
@attribute MZ6177.6797 numeric
@attribute MZ6179.1469 numeric
@attribute MZ6180.6141 numeric
@attribute MZ6182.0816 numeric
@attribute MZ6183.5492 numeric
@attribute MZ6185.017 numeric
@attribute MZ6186.485 numeric
@attribute MZ6187.9532 numeric
@attribute MZ6189.4215 numeric
@attribute MZ6190.89 numeric
@attribute MZ6192.3587 numeric
@attribute MZ6193.8276 numeric
@attribute MZ6195.2966 numeric
@attribute MZ6196.7658 numeric
@attribute MZ6198.2352 numeric
@attribute MZ6199.7047 numeric
@attribute MZ6201.1744 numeric
@attribute MZ6202.6443 numeric
@attribute MZ6204.1144 numeric
@attribute MZ6205.5847 numeric
@attribute MZ6207.0551 numeric
@attribute MZ6208.5257 numeric
@attribute MZ6209.9964 numeric
@attribute MZ6211.4674 numeric
@attribute MZ6212.9385 numeric
@attribute MZ6214.4098 numeric
@attribute MZ6215.8813 numeric
@attribute MZ6217.3529 numeric
@attribute MZ6218.8247 numeric
@attribute MZ6220.2967 numeric
@attribute MZ6221.7689 numeric
@attribute MZ6223.2412 numeric
@attribute MZ6224.7137 numeric
@attribute MZ6226.1864 numeric
@attribute MZ6227.6593 numeric
@attribute MZ6229.1323 numeric
@attribute MZ6230.6055 numeric
@attribute MZ6232.0789 numeric
@attribute MZ6233.5525 numeric
@attribute MZ6235.0262 numeric
@attribute MZ6236.5001 numeric
@attribute MZ6237.9742 numeric
@attribute MZ6239.4484 numeric
@attribute MZ6240.9229 numeric
@attribute MZ6242.3975 numeric
@attribute MZ6243.8722 numeric
@attribute MZ6245.3472 numeric
@attribute MZ6246.8223 numeric
@attribute MZ6248.2976 numeric
@attribute MZ6249.7731 numeric
@attribute MZ6251.2487 numeric
@attribute MZ6252.7246 numeric
@attribute MZ6254.2006 numeric
@attribute MZ6255.6767 numeric
@attribute MZ6257.1531 numeric
@attribute MZ6258.6296 numeric
@attribute MZ6260.1063 numeric
@attribute MZ6261.5831 numeric
@attribute MZ6263.0602 numeric
@attribute MZ6264.5374 numeric
@attribute MZ6266.0148 numeric
@attribute MZ6267.4924 numeric
@attribute MZ6268.9701 numeric
@attribute MZ6270.448 numeric
@attribute MZ6271.9261 numeric
@attribute MZ6273.4044 numeric
@attribute MZ6274.8828 numeric
@attribute MZ6276.3614 numeric
@attribute MZ6277.8402 numeric
@attribute MZ6279.3191 numeric
@attribute MZ6280.7983 numeric
@attribute MZ6282.2776 numeric
@attribute MZ6283.7571 numeric
@attribute MZ6285.2367 numeric
@attribute MZ6286.7165 numeric
@attribute MZ6288.1965 numeric
@attribute MZ6289.6767 numeric
@attribute MZ6291.1571 numeric
@attribute MZ6292.6376 numeric
@attribute MZ6294.1183 numeric
@attribute MZ6295.5992 numeric
@attribute MZ6297.0802 numeric
@attribute MZ6298.5614 numeric
@attribute MZ6300.0428 numeric
@attribute MZ6301.5244 numeric
@attribute MZ6303.0061 numeric
@attribute MZ6304.4881 numeric
@attribute MZ6305.9701 numeric
@attribute MZ6307.4524 numeric
@attribute MZ6308.9349 numeric
@attribute MZ6310.4175 numeric
@attribute MZ6311.9003 numeric
@attribute MZ6313.3832 numeric
@attribute MZ6314.8664 numeric
@attribute MZ6316.3497 numeric
@attribute MZ6317.8332 numeric
@attribute MZ6319.3168 numeric
@attribute MZ6320.8007 numeric
@attribute MZ6322.2847 numeric
@attribute MZ6323.7688 numeric
@attribute MZ6325.2532 numeric
@attribute MZ6326.7377 numeric
@attribute MZ6328.2224 numeric
@attribute MZ6329.7073 numeric
@attribute MZ6331.1924 numeric
@attribute MZ6332.6776 numeric
@attribute MZ6334.163 numeric
@attribute MZ6335.6486 numeric
@attribute MZ6337.1343 numeric
@attribute MZ6338.6203 numeric
@attribute MZ6340.1064 numeric
@attribute MZ6341.5926 numeric
@attribute MZ6343.0791 numeric
@attribute MZ6344.5657 numeric
@attribute MZ6346.0525 numeric
@attribute MZ6347.5395 numeric
@attribute MZ6349.0266 numeric
@attribute MZ6350.5139 numeric
@attribute MZ6352.0014 numeric
@attribute MZ6353.4891 numeric
@attribute MZ6354.9769 numeric
@attribute MZ6356.4649 numeric
@attribute MZ6357.9531 numeric
@attribute MZ6359.4415 numeric
@attribute MZ6360.93 numeric
@attribute MZ6362.4187 numeric
@attribute MZ6363.9076 numeric
@attribute MZ6365.3967 numeric
@attribute MZ6366.8859 numeric
@attribute MZ6368.3753 numeric
@attribute MZ6369.8649 numeric
@attribute MZ6371.3547 numeric
@attribute MZ6372.8446 numeric
@attribute MZ6374.3347 numeric
@attribute MZ6375.825 numeric
@attribute MZ6377.3154 numeric
@attribute MZ6378.8061 numeric
@attribute MZ6380.2969 numeric
@attribute MZ6381.7878 numeric
@attribute MZ6383.279 numeric
@attribute MZ6384.7703 numeric
@attribute MZ6386.2618 numeric
@attribute MZ6387.7535 numeric
@attribute MZ6389.2453 numeric
@attribute MZ6390.7374 numeric
@attribute MZ6392.2296 numeric
@attribute MZ6393.7219 numeric
@attribute MZ6395.2145 numeric
@attribute MZ6396.7072 numeric
@attribute MZ6398.2001 numeric
@attribute MZ6399.6931 numeric
@attribute MZ6401.1864 numeric
@attribute MZ6402.6798 numeric
@attribute MZ6404.1734 numeric
@attribute MZ6405.6671 numeric
@attribute MZ6407.1611 numeric
@attribute MZ6408.6552 numeric
@attribute MZ6410.1495 numeric
@attribute MZ6411.6439 numeric
@attribute MZ6413.1386 numeric
@attribute MZ6414.6334 numeric
@attribute MZ6416.1284 numeric
@attribute MZ6417.6235 numeric
@attribute MZ6419.1189 numeric
@attribute MZ6420.6144 numeric
@attribute MZ6422.11 numeric
@attribute MZ6423.6059 numeric
@attribute MZ6425.1019 numeric
@attribute MZ6426.5981 numeric
@attribute MZ6428.0945 numeric
@attribute MZ6429.591 numeric
@attribute MZ6431.0878 numeric
@attribute MZ6432.5847 numeric
@attribute MZ6434.0817 numeric
@attribute MZ6435.579 numeric
@attribute MZ6437.0764 numeric
@attribute MZ6438.574 numeric
@attribute MZ6440.0718 numeric
@attribute MZ6441.5697 numeric
@attribute MZ6443.0678 numeric
@attribute MZ6444.5661 numeric
@attribute MZ6446.0646 numeric
@attribute MZ6447.5632 numeric
@attribute MZ6449.0621 numeric
@attribute MZ6450.561 numeric
@attribute MZ6452.0602 numeric
@attribute MZ6453.5595 numeric
@attribute MZ6455.0591 numeric
@attribute MZ6456.5587 numeric
@attribute MZ6458.0586 numeric
@attribute MZ6459.5586 numeric
@attribute MZ6461.0588 numeric
@attribute MZ6462.5592 numeric
@attribute MZ6464.0598 numeric
@attribute MZ6465.5605 numeric
@attribute MZ6467.0614 numeric
@attribute MZ6468.5625 numeric
@attribute MZ6470.0637 numeric
@attribute MZ6471.5652 numeric
@attribute MZ6473.0668 numeric
@attribute MZ6474.5686 numeric
@attribute MZ6476.0705 numeric
@attribute MZ6477.5726 numeric
@attribute MZ6479.0749 numeric
@attribute MZ6480.5774 numeric
@attribute MZ6482.08 numeric
@attribute MZ6483.5829 numeric
@attribute MZ6485.0859 numeric
@attribute MZ6486.589 numeric
@attribute MZ6488.0924 numeric
@attribute MZ6489.5959 numeric
@attribute MZ6491.0996 numeric
@attribute MZ6492.6034 numeric
@attribute MZ6494.1075 numeric
@attribute MZ6495.6117 numeric
@attribute MZ6497.1161 numeric
@attribute MZ6498.6207 numeric
@attribute MZ6500.1254 numeric
@attribute MZ6501.6303 numeric
@attribute MZ6503.1354 numeric
@attribute MZ6504.6406 numeric
@attribute MZ6506.1461 numeric
@attribute MZ6507.6517 numeric
@attribute MZ6509.1575 numeric
@attribute MZ6510.6634 numeric
@attribute MZ6512.1696 numeric
@attribute MZ6513.6759 numeric
@attribute MZ6515.1823 numeric
@attribute MZ6516.689 numeric
@attribute MZ6518.1958 numeric
@attribute MZ6519.7028 numeric
@attribute MZ6521.21 numeric
@attribute MZ6522.7173 numeric
@attribute MZ6524.2249 numeric
@attribute MZ6525.7326 numeric
@attribute MZ6527.2404 numeric
@attribute MZ6528.7485 numeric
@attribute MZ6530.2567 numeric
@attribute MZ6531.7651 numeric
@attribute MZ6533.2737 numeric
@attribute MZ6534.7824 numeric
@attribute MZ6536.2913 numeric
@attribute MZ6537.8004 numeric
@attribute MZ6539.3097 numeric
@attribute MZ6540.8191 numeric
@attribute MZ6542.3287 numeric
@attribute MZ6543.8385 numeric
@attribute MZ6545.3485 numeric
@attribute MZ6546.8586 numeric
@attribute MZ6548.3689 numeric
@attribute MZ6549.8794 numeric
@attribute MZ6551.3901 numeric
@attribute MZ6552.9009 numeric
@attribute MZ6554.4119 numeric
@attribute MZ6555.9231 numeric
@attribute MZ6557.4345 numeric
@attribute MZ6558.946 numeric
@attribute MZ6560.4577 numeric
@attribute MZ6561.9696 numeric
@attribute MZ6563.4816 numeric
@attribute MZ6564.9939 numeric
@attribute MZ6566.5063 numeric
@attribute MZ6568.0188 numeric
@attribute MZ6569.5316 numeric
@attribute MZ6571.0445 numeric
@attribute MZ6572.5576 numeric
@attribute MZ6574.0709 numeric
@attribute MZ6575.5843 numeric
@attribute MZ6577.098 numeric
@attribute MZ6578.6117 numeric
@attribute MZ6580.1257 numeric
@attribute MZ6581.6399 numeric
@attribute MZ6583.1542 numeric
@attribute MZ6584.6687 numeric
@attribute MZ6586.1833 numeric
@attribute MZ6587.6982 numeric
@attribute MZ6589.2132 numeric
@attribute MZ6590.7284 numeric
@attribute MZ6592.2437 numeric
@attribute MZ6593.7593 numeric
@attribute MZ6595.275 numeric
@attribute MZ6596.7909 numeric
@attribute MZ6598.3069 numeric
@attribute MZ6599.8232 numeric
@attribute MZ6601.3396 numeric
@attribute MZ6602.8562 numeric
@attribute MZ6604.3729 numeric
@attribute MZ6605.8898 numeric
@attribute MZ6607.4069 numeric
@attribute MZ6608.9242 numeric
@attribute MZ6610.4417 numeric
@attribute MZ6611.9593 numeric
@attribute MZ6613.4771 numeric
@attribute MZ6614.9951 numeric
@attribute MZ6616.5132 numeric
@attribute MZ6618.0316 numeric
@attribute MZ6619.5501 numeric
@attribute MZ6621.0687 numeric
@attribute MZ6622.5876 numeric
@attribute MZ6624.1066 numeric
@attribute MZ6625.6258 numeric
@attribute MZ6627.1452 numeric
@attribute MZ6628.6647 numeric
@attribute MZ6630.1844 numeric
@attribute MZ6631.7043 numeric
@attribute MZ6633.2244 numeric
@attribute MZ6634.7446 numeric
@attribute MZ6636.265 numeric
@attribute MZ6637.7856 numeric
@attribute MZ6639.3064 numeric
@attribute MZ6640.8273 numeric
@attribute MZ6642.3484 numeric
@attribute MZ6643.8697 numeric
@attribute MZ6645.3912 numeric
@attribute MZ6646.9128 numeric
@attribute MZ6648.4346 numeric
@attribute MZ6649.9566 numeric
@attribute MZ6651.4787 numeric
@attribute MZ6653.0011 numeric
@attribute MZ6654.5236 numeric
@attribute MZ6656.0463 numeric
@attribute MZ6657.5691 numeric
@attribute MZ6659.0921 numeric
@attribute MZ6660.6153 numeric
@attribute MZ6662.1387 numeric
@attribute MZ6663.6623 numeric
@attribute MZ6665.186 numeric
@attribute MZ6666.7099 numeric
@attribute MZ6668.234 numeric
@attribute MZ6669.7582 numeric
@attribute MZ6671.2826 numeric
@attribute MZ6672.8072 numeric
@attribute MZ6674.332 numeric
@attribute MZ6675.8569 numeric
@attribute MZ6677.382 numeric
@attribute MZ6678.9073 numeric
@attribute MZ6680.4328 numeric
@attribute MZ6681.9584 numeric
@attribute MZ6683.4843 numeric
@attribute MZ6685.0102 numeric
@attribute MZ6686.5364 numeric
@attribute MZ6688.0627 numeric
@attribute MZ6689.5893 numeric
@attribute MZ6691.1159 numeric
@attribute MZ6692.6428 numeric
@attribute MZ6694.1698 numeric
@attribute MZ6695.697 numeric
@attribute MZ6697.2244 numeric
@attribute MZ6698.752 numeric
@attribute MZ6700.2797 numeric
@attribute MZ6701.8076 numeric
@attribute MZ6703.3357 numeric
@attribute MZ6704.8639 numeric
@attribute MZ6706.3924 numeric
@attribute MZ6707.921 numeric
@attribute MZ6709.4497 numeric
@attribute MZ6710.9787 numeric
@attribute MZ6712.5078 numeric
@attribute MZ6714.0371 numeric
@attribute MZ6715.5666 numeric
@attribute MZ6717.0962 numeric
@attribute MZ6718.6261 numeric
@attribute MZ6720.156 numeric
@attribute MZ6721.6862 numeric
@attribute MZ6723.2166 numeric
@attribute MZ6724.7471 numeric
@attribute MZ6726.2778 numeric
@attribute MZ6727.8086 numeric
@attribute MZ6729.3397 numeric
@attribute MZ6730.8709 numeric
@attribute MZ6732.4023 numeric
@attribute MZ6733.9338 numeric
@attribute MZ6735.4656 numeric
@attribute MZ6736.9975 numeric
@attribute MZ6738.5296 numeric
@attribute MZ6740.0618 numeric
@attribute MZ6741.5943 numeric
@attribute MZ6743.1269 numeric
@attribute MZ6744.6596 numeric
@attribute MZ6746.1926 numeric
@attribute MZ6747.7257 numeric
@attribute MZ6749.259 numeric
@attribute MZ6750.7925 numeric
@attribute MZ6752.3262 numeric
@attribute MZ6753.86 numeric
@attribute MZ6755.394 numeric
@attribute MZ6756.9282 numeric
@attribute MZ6758.4625 numeric
@attribute MZ6759.997 numeric
@attribute MZ6761.5317 numeric
@attribute MZ6763.0666 numeric
@attribute MZ6764.6017 numeric
@attribute MZ6766.1369 numeric
@attribute MZ6767.6723 numeric
@attribute MZ6769.2078 numeric
@attribute MZ6770.7436 numeric
@attribute MZ6772.2795 numeric
@attribute MZ6773.8156 numeric
@attribute MZ6775.3519 numeric
@attribute MZ6776.8883 numeric
@attribute MZ6778.4249 numeric
@attribute MZ6779.9617 numeric
@attribute MZ6781.4987 numeric
@attribute MZ6783.0358 numeric
@attribute MZ6784.5731 numeric
@attribute MZ6786.1106 numeric
@attribute MZ6787.6482 numeric
@attribute MZ6789.1861 numeric
@attribute MZ6790.7241 numeric
@attribute MZ6792.2623 numeric
@attribute MZ6793.8006 numeric
@attribute MZ6795.3392 numeric
@attribute MZ6796.8779 numeric
@attribute MZ6798.4167 numeric
@attribute MZ6799.9558 numeric
@attribute MZ6801.495 numeric
@attribute MZ6803.0344 numeric
@attribute MZ6804.574 numeric
@attribute MZ6806.1137 numeric
@attribute MZ6807.6537 numeric
@attribute MZ6809.1938 numeric
@attribute MZ6810.734 numeric
@attribute MZ6812.2745 numeric
@attribute MZ6813.8151 numeric
@attribute MZ6815.3559 numeric
@attribute MZ6816.8969 numeric
@attribute MZ6818.438 numeric
@attribute MZ6819.9793 numeric
@attribute MZ6821.5208 numeric
@attribute MZ6823.0625 numeric
@attribute MZ6824.6043 numeric
@attribute MZ6826.1463 numeric
@attribute MZ6827.6885 numeric
@attribute MZ6829.2309 numeric
@attribute MZ6830.7734 numeric
@attribute MZ6832.3161 numeric
@attribute MZ6833.859 numeric
@attribute MZ6835.4021 numeric
@attribute MZ6836.9453 numeric
@attribute MZ6838.4887 numeric
@attribute MZ6840.0323 numeric
@attribute MZ6841.576 numeric
@attribute MZ6843.12 numeric
@attribute MZ6844.6641 numeric
@attribute MZ6846.2083 numeric
@attribute MZ6847.7528 numeric
@attribute MZ6849.2974 numeric
@attribute MZ6850.8422 numeric
@attribute MZ6852.3872 numeric
@attribute MZ6853.9323 numeric
@attribute MZ6855.4777 numeric
@attribute MZ6857.0232 numeric
@attribute MZ6858.5688 numeric
@attribute MZ6860.1147 numeric
@attribute MZ6861.6607 numeric
@attribute MZ6863.2069 numeric
@attribute MZ6864.7533 numeric
@attribute MZ6866.2998 numeric
@attribute MZ6867.8465 numeric
@attribute MZ6869.3934 numeric
@attribute MZ6870.9405 numeric
@attribute MZ6872.4877 numeric
@attribute MZ6874.0351 numeric
@attribute MZ6875.5827 numeric
@attribute MZ6877.1305 numeric
@attribute MZ6878.6784 numeric
@attribute MZ6880.2265 numeric
@attribute MZ6881.7748 numeric
@attribute MZ6883.3233 numeric
@attribute MZ6884.8719 numeric
@attribute MZ6886.4207 numeric
@attribute MZ6887.9697 numeric
@attribute MZ6889.5188 numeric
@attribute MZ6891.0682 numeric
@attribute MZ6892.6177 numeric
@attribute MZ6894.1674 numeric
@attribute MZ6895.7172 numeric
@attribute MZ6897.2672 numeric
@attribute MZ6898.8174 numeric
@attribute MZ6900.3678 numeric
@attribute MZ6901.9184 numeric
@attribute MZ6903.4691 numeric
@attribute MZ6905.02 numeric
@attribute MZ6906.571 numeric
@attribute MZ6908.1223 numeric
@attribute MZ6909.6737 numeric
@attribute MZ6911.2253 numeric
@attribute MZ6912.7771 numeric
@attribute MZ6914.329 numeric
@attribute MZ6915.8811 numeric
@attribute MZ6917.4334 numeric
@attribute MZ6918.9859 numeric
@attribute MZ6920.5385 numeric
@attribute MZ6922.0913 numeric
@attribute MZ6923.6443 numeric
@attribute MZ6925.1975 numeric
@attribute MZ6926.7508 numeric
@attribute MZ6928.3043 numeric
@attribute MZ6929.858 numeric
@attribute MZ6931.4119 numeric
@attribute MZ6932.9659 numeric
@attribute MZ6934.5201 numeric
@attribute MZ6936.0745 numeric
@attribute MZ6937.6291 numeric
@attribute MZ6939.1838 numeric
@attribute MZ6940.7387 numeric
@attribute MZ6942.2938 numeric
@attribute MZ6943.849 numeric
@attribute MZ6945.4044 numeric
@attribute MZ6946.96 numeric
@attribute MZ6948.5158 numeric
@attribute MZ6950.0718 numeric
@attribute MZ6951.6279 numeric
@attribute MZ6953.1842 numeric
@attribute MZ6954.7407 numeric
@attribute MZ6956.2973 numeric
@attribute MZ6957.8541 numeric
@attribute MZ6959.4111 numeric
@attribute MZ6960.9683 numeric
@attribute MZ6962.5256 numeric
@attribute MZ6964.0831 numeric
@attribute MZ6965.6408 numeric
@attribute MZ6967.1987 numeric
@attribute MZ6968.7567 numeric
@attribute MZ6970.3149 numeric
@attribute MZ6971.8733 numeric
@attribute MZ6973.4319 numeric
@attribute MZ6974.9906 numeric
@attribute MZ6976.5495 numeric
@attribute MZ6978.1086 numeric
@attribute MZ6979.6679 numeric
@attribute MZ6981.2273 numeric
@attribute MZ6982.7869 numeric
@attribute MZ6984.3467 numeric
@attribute MZ6985.9067 numeric
@attribute MZ6987.4668 numeric
@attribute MZ6989.0271 numeric
@attribute MZ6990.5876 numeric
@attribute MZ6992.1482 numeric
@attribute MZ6993.709 numeric
@attribute MZ6995.27 numeric
@attribute MZ6996.8312 numeric
@attribute MZ6998.3926 numeric
@attribute MZ6999.9541 numeric
@attribute MZ7001.5158 numeric
@attribute MZ7003.0777 numeric
@attribute MZ7004.6397 numeric
@attribute MZ7006.2019 numeric
@attribute MZ7007.7643 numeric
@attribute MZ7009.3269 numeric
@attribute MZ7010.8896 numeric
@attribute MZ7012.4525 numeric
@attribute MZ7014.0156 numeric
@attribute MZ7015.5789 numeric
@attribute MZ7017.1423 numeric
@attribute MZ7018.7059 numeric
@attribute MZ7020.2697 numeric
@attribute MZ7021.8337 numeric
@attribute MZ7023.3978 numeric
@attribute MZ7024.9621 numeric
@attribute MZ7026.5266 numeric
@attribute MZ7028.0913 numeric
@attribute MZ7029.6561 numeric
@attribute MZ7031.2211 numeric
@attribute MZ7032.7863 numeric
@attribute MZ7034.3517 numeric
@attribute MZ7035.9172 numeric
@attribute MZ7037.4829 numeric
@attribute MZ7039.0488 numeric
@attribute MZ7040.6148 numeric
@attribute MZ7042.181 numeric
@attribute MZ7043.7474 numeric
@attribute MZ7045.314 numeric
@attribute MZ7046.8808 numeric
@attribute MZ7048.4477 numeric
@attribute MZ7050.0148 numeric
@attribute MZ7051.582 numeric
@attribute MZ7053.1495 numeric
@attribute MZ7054.7171 numeric
@attribute MZ7056.2849 numeric
@attribute MZ7057.8529 numeric
@attribute MZ7059.421 numeric
@attribute MZ7060.9893 numeric
@attribute MZ7062.5578 numeric
@attribute MZ7064.1265 numeric
@attribute MZ7065.6953 numeric
@attribute MZ7067.2643 numeric
@attribute MZ7068.8335 numeric
@attribute MZ7070.4029 numeric
@attribute MZ7071.9724 numeric
@attribute MZ7073.5421 numeric
@attribute MZ7075.112 numeric
@attribute MZ7076.6821 numeric
@attribute MZ7078.2523 numeric
@attribute MZ7079.8227 numeric
@attribute MZ7081.3933 numeric
@attribute MZ7082.964 numeric
@attribute MZ7084.535 numeric
@attribute MZ7086.1061 numeric
@attribute MZ7087.6774 numeric
@attribute MZ7089.2488 numeric
@attribute MZ7090.8204 numeric
@attribute MZ7092.3922 numeric
@attribute MZ7093.9642 numeric
@attribute MZ7095.5364 numeric
@attribute MZ7097.1087 numeric
@attribute MZ7098.6812 numeric
@attribute MZ7100.2538 numeric
@attribute MZ7101.8267 numeric
@attribute MZ7103.3997 numeric
@attribute MZ7104.9729 numeric
@attribute MZ7106.5463 numeric
@attribute MZ7108.1198 numeric
@attribute MZ7109.6935 numeric
@attribute MZ7111.2674 numeric
@attribute MZ7112.8415 numeric
@attribute MZ7114.4157 numeric
@attribute MZ7115.9901 numeric
@attribute MZ7117.5647 numeric
@attribute MZ7119.1395 numeric
@attribute MZ7120.7144 numeric
@attribute MZ7122.2895 numeric
@attribute MZ7123.8648 numeric
@attribute MZ7125.4403 numeric
@attribute MZ7127.0159 numeric
@attribute MZ7128.5917 numeric
@attribute MZ7130.1677 numeric
@attribute MZ7131.7438 numeric
@attribute MZ7133.3202 numeric
@attribute MZ7134.8967 numeric
@attribute MZ7136.4733 numeric
@attribute MZ7138.0502 numeric
@attribute MZ7139.6272 numeric
@attribute MZ7141.2044 numeric
@attribute MZ7142.7818 numeric
@attribute MZ7144.3593 numeric
@attribute MZ7145.9371 numeric
@attribute MZ7147.515 numeric
@attribute MZ7149.093 numeric
@attribute MZ7150.6713 numeric
@attribute MZ7152.2497 numeric
@attribute MZ7153.8283 numeric
@attribute MZ7155.407 numeric
@attribute MZ7156.986 numeric
@attribute MZ7158.5651 numeric
@attribute MZ7160.1444 numeric
@attribute MZ7161.7239 numeric
@attribute MZ7163.3035 numeric
@attribute MZ7164.8833 numeric
@attribute MZ7166.4633 numeric
@attribute MZ7168.0435 numeric
@attribute MZ7169.6238 numeric
@attribute MZ7171.2043 numeric
@attribute MZ7172.785 numeric
@attribute MZ7174.3658 numeric
@attribute MZ7175.9469 numeric
@attribute MZ7177.5281 numeric
@attribute MZ7179.1095 numeric
@attribute MZ7180.691 numeric
@attribute MZ7182.2727 numeric
@attribute MZ7183.8546 numeric
@attribute MZ7185.4367 numeric
@attribute MZ7187.019 numeric
@attribute MZ7188.6014 numeric
@attribute MZ7190.184 numeric
@attribute MZ7191.7668 numeric
@attribute MZ7193.3497 numeric
@attribute MZ7194.9328 numeric
@attribute MZ7196.5161 numeric
@attribute MZ7198.0996 numeric
@attribute MZ7199.6833 numeric
@attribute MZ7201.2671 numeric
@attribute MZ7202.8511 numeric
@attribute MZ7204.4352 numeric
@attribute MZ7206.0196 numeric
@attribute MZ7207.6041 numeric
@attribute MZ7209.1888 numeric
@attribute MZ7210.7736 numeric
@attribute MZ7212.3587 numeric
@attribute MZ7213.9439 numeric
@attribute MZ7215.5293 numeric
@attribute MZ7217.1148 numeric
@attribute MZ7218.7006 numeric
@attribute MZ7220.2865 numeric
@attribute MZ7221.8726 numeric
@attribute MZ7223.4588 numeric
@attribute MZ7225.0453 numeric
@attribute MZ7226.6319 numeric
@attribute MZ7228.2186 numeric
@attribute MZ7229.8056 numeric
@attribute MZ7231.3927 numeric
@attribute MZ7232.98 numeric
@attribute MZ7234.5675 numeric
@attribute MZ7236.1551 numeric
@attribute MZ7237.743 numeric
@attribute MZ7239.331 numeric
@attribute MZ7240.9191 numeric
@attribute MZ7242.5075 numeric
@attribute MZ7244.096 numeric
@attribute MZ7245.6847 numeric
@attribute MZ7247.2736 numeric
@attribute MZ7248.8626 numeric
@attribute MZ7250.4518 numeric
@attribute MZ7252.0412 numeric
@attribute MZ7253.6308 numeric
@attribute MZ7255.2205 numeric
@attribute MZ7256.8105 numeric
@attribute MZ7258.4005 numeric
@attribute MZ7259.9908 numeric
@attribute MZ7261.5813 numeric
@attribute MZ7263.1719 numeric
@attribute MZ7264.7626 numeric
@attribute MZ7266.3536 numeric
@attribute MZ7267.9447 numeric
@attribute MZ7269.5361 numeric
@attribute MZ7271.1275 numeric
@attribute MZ7272.7192 numeric
@attribute MZ7274.311 numeric
@attribute MZ7275.903 numeric
@attribute MZ7277.4952 numeric
@attribute MZ7279.0876 numeric
@attribute MZ7280.6801 numeric
@attribute MZ7282.2728 numeric
@attribute MZ7283.8657 numeric
@attribute MZ7285.4587 numeric
@attribute MZ7287.0519 numeric
@attribute MZ7288.6453 numeric
@attribute MZ7290.2389 numeric
@attribute MZ7291.8327 numeric
@attribute MZ7293.4266 numeric
@attribute MZ7295.0207 numeric
@attribute MZ7296.615 numeric
@attribute MZ7298.2094 numeric
@attribute MZ7299.804 numeric
@attribute MZ7301.3988 numeric
@attribute MZ7302.9938 numeric
@attribute MZ7304.5889 numeric
@attribute MZ7306.1842 numeric
@attribute MZ7307.7797 numeric
@attribute MZ7309.3754 numeric
@attribute MZ7310.9712 numeric
@attribute MZ7312.5672 numeric
@attribute MZ7314.1634 numeric
@attribute MZ7315.7598 numeric
@attribute MZ7317.3563 numeric
@attribute MZ7318.953 numeric
@attribute MZ7320.5499 numeric
@attribute MZ7322.147 numeric
@attribute MZ7323.7442 numeric
@attribute MZ7325.3416 numeric
@attribute MZ7326.9392 numeric
@attribute MZ7328.5369 numeric
@attribute MZ7330.1349 numeric
@attribute MZ7331.733 numeric
@attribute MZ7333.3312 numeric
@attribute MZ7334.9297 numeric
@attribute MZ7336.5283 numeric
@attribute MZ7338.1271 numeric
@attribute MZ7339.7261 numeric
@attribute MZ7341.3252 numeric
@attribute MZ7342.9246 numeric
@attribute MZ7344.524 numeric
@attribute MZ7346.1237 numeric
@attribute MZ7347.7236 numeric
@attribute MZ7349.3236 numeric
@attribute MZ7350.9238 numeric
@attribute MZ7352.5241 numeric
@attribute MZ7354.1247 numeric
@attribute MZ7355.7254 numeric
@attribute MZ7357.3263 numeric
@attribute MZ7358.9273 numeric
@attribute MZ7360.5286 numeric
@attribute MZ7362.13 numeric
@attribute MZ7363.7316 numeric
@attribute MZ7365.3333 numeric
@attribute MZ7366.9353 numeric
@attribute MZ7368.5374 numeric
@attribute MZ7370.1397 numeric
@attribute MZ7371.7421 numeric
@attribute MZ7373.3448 numeric
@attribute MZ7374.9476 numeric
@attribute MZ7376.5505 numeric
@attribute MZ7378.1537 numeric
@attribute MZ7379.757 numeric
@attribute MZ7381.3605 numeric
@attribute MZ7382.9642 numeric
@attribute MZ7384.5681 numeric
@attribute MZ7386.1721 numeric
@attribute MZ7387.7763 numeric
@attribute MZ7389.3806 numeric
@attribute MZ7390.9852 numeric
@attribute MZ7392.5899 numeric
@attribute MZ7394.1948 numeric
@attribute MZ7395.7999 numeric
@attribute MZ7397.4051 numeric
@attribute MZ7399.0105 numeric
@attribute MZ7400.6161 numeric
@attribute MZ7402.2219 numeric
@attribute MZ7403.8278 numeric
@attribute MZ7405.434 numeric
@attribute MZ7407.0402 numeric
@attribute MZ7408.6467 numeric
@attribute MZ7410.2533 numeric
@attribute MZ7411.8602 numeric
@attribute MZ7413.4671 numeric
@attribute MZ7415.0743 numeric
@attribute MZ7416.6816 numeric
@attribute MZ7418.2891 numeric
@attribute MZ7419.8968 numeric
@attribute MZ7421.5047 numeric
@attribute MZ7423.1127 numeric
@attribute MZ7424.7209 numeric
@attribute MZ7426.3293 numeric
@attribute MZ7427.9379 numeric
@attribute MZ7429.5466 numeric
@attribute MZ7431.1555 numeric
@attribute MZ7432.7646 numeric
@attribute MZ7434.3738 numeric
@attribute MZ7435.9832 numeric
@attribute MZ7437.5928 numeric
@attribute MZ7439.2026 numeric
@attribute MZ7440.8126 numeric
@attribute MZ7442.4227 numeric
@attribute MZ7444.033 numeric
@attribute MZ7445.6434 numeric
@attribute MZ7447.2541 numeric
@attribute MZ7448.8649 numeric
@attribute MZ7450.4759 numeric
@attribute MZ7452.0871 numeric
@attribute MZ7453.6984 numeric
@attribute MZ7455.3099 numeric
@attribute MZ7456.9216 numeric
@attribute MZ7458.5335 numeric
@attribute MZ7460.1455 numeric
@attribute MZ7461.7577 numeric
@attribute MZ7463.3701 numeric
@attribute MZ7464.9827 numeric
@attribute MZ7466.5954 numeric
@attribute MZ7468.2083 numeric
@attribute MZ7469.8214 numeric
@attribute MZ7471.4346 numeric
@attribute MZ7473.0481 numeric
@attribute MZ7474.6617 numeric
@attribute MZ7476.2755 numeric
@attribute MZ7477.8894 numeric
@attribute MZ7479.5035 numeric
@attribute MZ7481.1178 numeric
@attribute MZ7482.7323 numeric
@attribute MZ7484.347 numeric
@attribute MZ7485.9618 numeric
@attribute MZ7487.5768 numeric
@attribute MZ7489.192 numeric
@attribute MZ7490.8073 numeric
@attribute MZ7492.4228 numeric
@attribute MZ7494.0385 numeric
@attribute MZ7495.6544 numeric
@attribute MZ7497.2704 numeric
@attribute MZ7498.8867 numeric
@attribute MZ7500.503 numeric
@attribute MZ7502.1196 numeric
@attribute MZ7503.7364 numeric
@attribute MZ7505.3533 numeric
@attribute MZ7506.9704 numeric
@attribute MZ7508.5876 numeric
@attribute MZ7510.2051 numeric
@attribute MZ7511.8227 numeric
@attribute MZ7513.4405 numeric
@attribute MZ7515.0584 numeric
@attribute MZ7516.6765 numeric
@attribute MZ7518.2949 numeric
@attribute MZ7519.9133 numeric
@attribute MZ7521.532 numeric
@attribute MZ7523.1508 numeric
@attribute MZ7524.7698 numeric
@attribute MZ7526.389 numeric
@attribute MZ7528.0084 numeric
@attribute MZ7529.6279 numeric
@attribute MZ7531.2476 numeric
@attribute MZ7532.8675 numeric
@attribute MZ7534.4875 numeric
@attribute MZ7536.1077 numeric
@attribute MZ7537.7281 numeric
@attribute MZ7539.3487 numeric
@attribute MZ7540.9695 numeric
@attribute MZ7542.5904 numeric
@attribute MZ7544.2115 numeric
@attribute MZ7545.8327 numeric
@attribute MZ7547.4542 numeric
@attribute MZ7549.0758 numeric
@attribute MZ7550.6976 numeric
@attribute MZ7552.3196 numeric
@attribute MZ7553.9417 numeric
@attribute MZ7555.564 numeric
@attribute MZ7557.1865 numeric
@attribute MZ7558.8092 numeric
@attribute MZ7560.432 numeric
@attribute MZ7562.055 numeric
@attribute MZ7563.6782 numeric
@attribute MZ7565.3016 numeric
@attribute MZ7566.9251 numeric
@attribute MZ7568.5488 numeric
@attribute MZ7570.1727 numeric
@attribute MZ7571.7967 numeric
@attribute MZ7573.421 numeric
@attribute MZ7575.0454 numeric
@attribute MZ7576.6699 numeric
@attribute MZ7578.2947 numeric
@attribute MZ7579.9196 numeric
@attribute MZ7581.5447 numeric
@attribute MZ7583.17 numeric
@attribute MZ7584.7955 numeric
@attribute MZ7586.4211 numeric
@attribute MZ7588.0469 numeric
@attribute MZ7589.6729 numeric
@attribute MZ7591.299 numeric
@attribute MZ7592.9253 numeric
@attribute MZ7594.5518 numeric
@attribute MZ7596.1785 numeric
@attribute MZ7597.8053 numeric
@attribute MZ7599.4323 numeric
@attribute MZ7601.0595 numeric
@attribute MZ7602.6869 numeric
@attribute MZ7604.3144 numeric
@attribute MZ7605.9422 numeric
@attribute MZ7607.57 numeric
@attribute MZ7609.1981 numeric
@attribute MZ7610.8263 numeric
@attribute MZ7612.4548 numeric
@attribute MZ7614.0833 numeric
@attribute MZ7615.7121 numeric
@attribute MZ7617.341 numeric
@attribute MZ7618.9701 numeric
@attribute MZ7620.5994 numeric
@attribute MZ7622.2289 numeric
@attribute MZ7623.8585 numeric
@attribute MZ7625.4883 numeric
@attribute MZ7627.1183 numeric
@attribute MZ7628.7484 numeric
@attribute MZ7630.3788 numeric
@attribute MZ7632.0093 numeric
@attribute MZ7633.6399 numeric
@attribute MZ7635.2708 numeric
@attribute MZ7636.9018 numeric
@attribute MZ7638.533 numeric
@attribute MZ7640.1644 numeric
@attribute MZ7641.7959 numeric
@attribute MZ7643.4277 numeric
@attribute MZ7645.0596 numeric
@attribute MZ7646.6916 numeric
@attribute MZ7648.3239 numeric
@attribute MZ7649.9563 numeric
@attribute MZ7651.5889 numeric
@attribute MZ7653.2216 numeric
@attribute MZ7654.8546 numeric
@attribute MZ7656.4877 numeric
@attribute MZ7658.121 numeric
@attribute MZ7659.7544 numeric
@attribute MZ7661.3881 numeric
@attribute MZ7663.0219 numeric
@attribute MZ7664.6559 numeric
@attribute MZ7666.29 numeric
@attribute MZ7667.9244 numeric
@attribute MZ7669.5589 numeric
@attribute MZ7671.1936 numeric
@attribute MZ7672.8284 numeric
@attribute MZ7674.4634 numeric
@attribute MZ7676.0986 numeric
@attribute MZ7677.734 numeric
@attribute MZ7679.3696 numeric
@attribute MZ7681.0053 numeric
@attribute MZ7682.6412 numeric
@attribute MZ7684.2773 numeric
@attribute MZ7685.9135 numeric
@attribute MZ7687.55 numeric
@attribute MZ7689.1866 numeric
@attribute MZ7690.8233 numeric
@attribute MZ7692.4603 numeric
@attribute MZ7694.0974 numeric
@attribute MZ7695.7347 numeric
@attribute MZ7697.3722 numeric
@attribute MZ7699.0098 numeric
@attribute MZ7700.6476 numeric
@attribute MZ7702.2856 numeric
@attribute MZ7703.9238 numeric
@attribute MZ7705.5621 numeric
@attribute MZ7707.2006 numeric
@attribute MZ7708.8393 numeric
@attribute MZ7710.4782 numeric
@attribute MZ7712.1172 numeric
@attribute MZ7713.7564 numeric
@attribute MZ7715.3958 numeric
@attribute MZ7717.0354 numeric
@attribute MZ7718.6751 numeric
@attribute MZ7720.315 numeric
@attribute MZ7721.9551 numeric
@attribute MZ7723.5953 numeric
@attribute MZ7725.2358 numeric
@attribute MZ7726.8764 numeric
@attribute MZ7728.5172 numeric
@attribute MZ7730.1581 numeric
@attribute MZ7731.7992 numeric
@attribute MZ7733.4405 numeric
@attribute MZ7735.082 numeric
@attribute MZ7736.7237 numeric
@attribute MZ7738.3655 numeric
@attribute MZ7740.0075 numeric
@attribute MZ7741.6497 numeric
@attribute MZ7743.292 numeric
@attribute MZ7744.9345 numeric
@attribute MZ7746.5772 numeric
@attribute MZ7748.2201 numeric
@attribute MZ7749.8631 numeric
@attribute MZ7751.5063 numeric
@attribute MZ7753.1497 numeric
@attribute MZ7754.7933 numeric
@attribute MZ7756.437 numeric
@attribute MZ7758.081 numeric
@attribute MZ7759.725 numeric
@attribute MZ7761.3693 numeric
@attribute MZ7763.0137 numeric
@attribute MZ7764.6583 numeric
@attribute MZ7766.3031 numeric
@attribute MZ7767.9481 numeric
@attribute MZ7769.5932 numeric
@attribute MZ7771.2385 numeric
@attribute MZ7772.884 numeric
@attribute MZ7774.5297 numeric
@attribute MZ7776.1755 numeric
@attribute MZ7777.8215 numeric
@attribute MZ7779.4677 numeric
@attribute MZ7781.114 numeric
@attribute MZ7782.7606 numeric
@attribute MZ7784.4073 numeric
@attribute MZ7786.0541 numeric
@attribute MZ7787.7012 numeric
@attribute MZ7789.3484 numeric
@attribute MZ7790.9958 numeric
@attribute MZ7792.6434 numeric
@attribute MZ7794.2911 numeric
@attribute MZ7795.939 numeric
@attribute MZ7797.5871 numeric
@attribute MZ7799.2354 numeric
@attribute MZ7800.8838 numeric
@attribute MZ7802.5325 numeric
@attribute MZ7804.1813 numeric
@attribute MZ7805.8302 numeric
@attribute MZ7807.4794 numeric
@attribute MZ7809.1287 numeric
@attribute MZ7810.7782 numeric
@attribute MZ7812.4278 numeric
@attribute MZ7814.0777 numeric
@attribute MZ7815.7277 numeric
@attribute MZ7817.3779 numeric
@attribute MZ7819.0282 numeric
@attribute MZ7820.6787 numeric
@attribute MZ7822.3295 numeric
@attribute MZ7823.9803 numeric
@attribute MZ7825.6314 numeric
@attribute MZ7827.2826 numeric
@attribute MZ7828.934 numeric
@attribute MZ7830.5856 numeric
@attribute MZ7832.2374 numeric
@attribute MZ7833.8893 numeric
@attribute MZ7835.5414 numeric
@attribute MZ7837.1937 numeric
@attribute MZ7838.8461 numeric
@attribute MZ7840.4987 numeric
@attribute MZ7842.1515 numeric
@attribute MZ7843.8045 numeric
@attribute MZ7845.4576 numeric
@attribute MZ7847.111 numeric
@attribute MZ7848.7645 numeric
@attribute MZ7850.4181 numeric
@attribute MZ7852.072 numeric
@attribute MZ7853.726 numeric
@attribute MZ7855.3802 numeric
@attribute MZ7857.0345 numeric
@attribute MZ7858.6891 numeric
@attribute MZ7860.3438 numeric
@attribute MZ7861.9987 numeric
@attribute MZ7863.6537 numeric
@attribute MZ7865.309 numeric
@attribute MZ7866.9644 numeric
@attribute MZ7868.62 numeric
@attribute MZ7870.2757 numeric
@attribute MZ7871.9317 numeric
@attribute MZ7873.5878 numeric
@attribute MZ7875.2441 numeric
@attribute MZ7876.9005 numeric
@attribute MZ7878.5571 numeric
@attribute MZ7880.2139 numeric
@attribute MZ7881.8709 numeric
@attribute MZ7883.5281 numeric
@attribute MZ7885.1854 numeric
@attribute MZ7886.8429 numeric
@attribute MZ7888.5006 numeric
@attribute MZ7890.1584 numeric
@attribute MZ7891.8164 numeric
@attribute MZ7893.4746 numeric
@attribute MZ7895.133 numeric
@attribute MZ7896.7916 numeric
@attribute MZ7898.4503 numeric
@attribute MZ7900.1092 numeric
@attribute MZ7901.7682 numeric
@attribute MZ7903.4275 numeric
@attribute MZ7905.0869 numeric
@attribute MZ7906.7465 numeric
@attribute MZ7908.4063 numeric
@attribute MZ7910.0662 numeric
@attribute MZ7911.7263 numeric
@attribute MZ7913.3866 numeric
@attribute MZ7915.0471 numeric
@attribute MZ7916.7077 numeric
@attribute MZ7918.3685 numeric
@attribute MZ7920.0295 numeric
@attribute MZ7921.6906 numeric
@attribute MZ7923.352 numeric
@attribute MZ7925.0135 numeric
@attribute MZ7926.6752 numeric
@attribute MZ7928.337 numeric
@attribute MZ7929.999 numeric
@attribute MZ7931.6613 numeric
@attribute MZ7933.3236 numeric
@attribute MZ7934.9862 numeric
@attribute MZ7936.6489 numeric
@attribute MZ7938.3118 numeric
@attribute MZ7939.9749 numeric
@attribute MZ7941.6381 numeric
@attribute MZ7943.3016 numeric
@attribute MZ7944.9652 numeric
@attribute MZ7946.6289 numeric
@attribute MZ7948.2929 numeric
@attribute MZ7949.957 numeric
@attribute MZ7951.6213 numeric
@attribute MZ7953.2857 numeric
@attribute MZ7954.9504 numeric
@attribute MZ7956.6152 numeric
@attribute MZ7958.2802 numeric
@attribute MZ7959.9454 numeric
@attribute MZ7961.6107 numeric
@attribute MZ7963.2762 numeric
@attribute MZ7964.9419 numeric
@attribute MZ7966.6078 numeric
@attribute MZ7968.2738 numeric
@attribute MZ7969.94 numeric
@attribute MZ7971.6064 numeric
@attribute MZ7973.273 numeric
@attribute MZ7974.9397 numeric
@attribute MZ7976.6066 numeric
@attribute MZ7978.2737 numeric
@attribute MZ7979.9409 numeric
@attribute MZ7981.6084 numeric
@attribute MZ7983.276 numeric
@attribute MZ7984.9437 numeric
@attribute MZ7986.6117 numeric
@attribute MZ7988.2798 numeric
@attribute MZ7989.9481 numeric
@attribute MZ7991.6166 numeric
@attribute MZ7993.2852 numeric
@attribute MZ7994.9541 numeric
@attribute MZ7996.6231 numeric
@attribute MZ7998.2922 numeric
@attribute MZ7999.9616 numeric
@attribute MZ8001.6311 numeric
@attribute MZ8003.3008 numeric
@attribute MZ8004.9707 numeric
@attribute MZ8006.6407 numeric
@attribute MZ8008.3109 numeric
@attribute MZ8009.9813 numeric
@attribute MZ8011.6519 numeric
@attribute MZ8013.3226 numeric
@attribute MZ8014.9935 numeric
@attribute MZ8016.6646 numeric
@attribute MZ8018.3359 numeric
@attribute MZ8020.0073 numeric
@attribute MZ8021.6789 numeric
@attribute MZ8023.3507 numeric
@attribute MZ8025.0227 numeric
@attribute MZ8026.6948 numeric
@attribute MZ8028.3671 numeric
@attribute MZ8030.0396 numeric
@attribute MZ8031.7122 numeric
@attribute MZ8033.3851 numeric
@attribute MZ8035.0581 numeric
@attribute MZ8036.7312 numeric
@attribute MZ8038.4046 numeric
@attribute MZ8040.0781 numeric
@attribute MZ8041.7518 numeric
@attribute MZ8043.4257 numeric
@attribute MZ8045.0997 numeric
@attribute MZ8046.774 numeric
@attribute MZ8048.4484 numeric
@attribute MZ8050.1229 numeric
@attribute MZ8051.7977 numeric
@attribute MZ8053.4726 numeric
@attribute MZ8055.1477 numeric
@attribute MZ8056.823 numeric
@attribute MZ8058.4984 numeric
@attribute MZ8060.174 numeric
@attribute MZ8061.8498 numeric
@attribute MZ8063.5258 numeric
@attribute MZ8065.2019 numeric
@attribute MZ8066.8782 numeric
@attribute MZ8068.5547 numeric
@attribute MZ8070.2314 numeric
@attribute MZ8071.9082 numeric
@attribute MZ8073.5852 numeric
@attribute MZ8075.2624 numeric
@attribute MZ8076.9398 numeric
@attribute MZ8078.6173 numeric
@attribute MZ8080.295 numeric
@attribute MZ8081.9729 numeric
@attribute MZ8083.6509 numeric
@attribute MZ8085.3292 numeric
@attribute MZ8087.0076 numeric
@attribute MZ8088.6861 numeric
@attribute MZ8090.3649 numeric
@attribute MZ8092.0438 numeric
@attribute MZ8093.7229 numeric
@attribute MZ8095.4022 numeric
@attribute MZ8097.0816 numeric
@attribute MZ8098.7613 numeric
@attribute MZ8100.4411 numeric
@attribute MZ8102.121 numeric
@attribute MZ8103.8012 numeric
@attribute MZ8105.4815 numeric
@attribute MZ8107.162 numeric
@attribute MZ8108.8426 numeric
@attribute MZ8110.5235 numeric
@attribute MZ8112.2045 numeric
@attribute MZ8113.8857 numeric
@attribute MZ8115.5671 numeric
@attribute MZ8117.2486 numeric
@attribute MZ8118.9303 numeric
@attribute MZ8120.6122 numeric
@attribute MZ8122.2943 numeric
@attribute MZ8123.9765 numeric
@attribute MZ8125.6589 numeric
@attribute MZ8127.3415 numeric
@attribute MZ8129.0242 numeric
@attribute MZ8130.7072 numeric
@attribute MZ8132.3903 numeric
@attribute MZ8134.0736 numeric
@attribute MZ8135.757 numeric
@attribute MZ8137.4406 numeric
@attribute MZ8139.1245 numeric
@attribute MZ8140.8084 numeric
@attribute MZ8142.4926 numeric
@attribute MZ8144.1769 numeric
@attribute MZ8145.8614 numeric
@attribute MZ8147.5461 numeric
@attribute MZ8149.2309 numeric
@attribute MZ8150.9159 numeric
@attribute MZ8152.6011 numeric
@attribute MZ8154.2865 numeric
@attribute MZ8155.9721 numeric
@attribute MZ8157.6578 numeric
@attribute MZ8159.3437 numeric
@attribute MZ8161.0297 numeric
@attribute MZ8162.716 numeric
@attribute MZ8164.4024 numeric
@attribute MZ8166.089 numeric
@attribute MZ8167.7758 numeric
@attribute MZ8169.4627 numeric
@attribute MZ8171.1498 numeric
@attribute MZ8172.8371 numeric
@attribute MZ8174.5245 numeric
@attribute MZ8176.2122 numeric
@attribute MZ8177.9 numeric
@attribute MZ8179.588 numeric
@attribute MZ8181.2761 numeric
@attribute MZ8182.9645 numeric
@attribute MZ8184.653 numeric
@attribute MZ8186.3417 numeric
@attribute MZ8188.0305 numeric
@attribute MZ8189.7195 numeric
@attribute MZ8191.4087 numeric
@attribute MZ8193.0981 numeric
@attribute MZ8194.7877 numeric
@attribute MZ8196.4774 numeric
@attribute MZ8198.1673 numeric
@attribute MZ8199.8574 numeric
@attribute MZ8201.5476 numeric
@attribute MZ8203.238 numeric
@attribute MZ8204.9286 numeric
@attribute MZ8206.6194 numeric
@attribute MZ8208.3103 numeric
@attribute MZ8210.0015 numeric
@attribute MZ8211.6928 numeric
@attribute MZ8213.3842 numeric
@attribute MZ8215.0759 numeric
@attribute MZ8216.7677 numeric
@attribute MZ8218.4597 numeric
@attribute MZ8220.1518 numeric
@attribute MZ8221.8442 numeric
@attribute MZ8223.5367 numeric
@attribute MZ8225.2294 numeric
@attribute MZ8226.9222 numeric
@attribute MZ8228.6153 numeric
@attribute MZ8230.3085 numeric
@attribute MZ8232.0019 numeric
@attribute MZ8233.6954 numeric
@attribute MZ8235.3891 numeric
@attribute MZ8237.0831 numeric
@attribute MZ8238.7771 numeric
@attribute MZ8240.4714 numeric
@attribute MZ8242.1658 numeric
@attribute MZ8243.8604 numeric
@attribute MZ8245.5552 numeric
@attribute MZ8247.2501 numeric
@attribute MZ8248.9453 numeric
@attribute MZ8250.6406 numeric
@attribute MZ8252.336 numeric
@attribute MZ8254.0317 numeric
@attribute MZ8255.7275 numeric
@attribute MZ8257.4235 numeric
@attribute MZ8259.1197 numeric
@attribute MZ8260.816 numeric
@attribute MZ8262.5125 numeric
@attribute MZ8264.2092 numeric
@attribute MZ8265.9061 numeric
@attribute MZ8267.6031 numeric
@attribute MZ8269.3004 numeric
@attribute MZ8270.9978 numeric
@attribute MZ8272.6953 numeric
@attribute MZ8274.3931 numeric
@attribute MZ8276.091 numeric
@attribute MZ8277.7891 numeric
@attribute MZ8279.4873 numeric
@attribute MZ8281.1857 numeric
@attribute MZ8282.8844 numeric
@attribute MZ8284.5831 numeric
@attribute MZ8286.2821 numeric
@attribute MZ8287.9812 numeric
@attribute MZ8289.6805 numeric
@attribute MZ8291.38 numeric
@attribute MZ8293.0797 numeric
@attribute MZ8294.7795 numeric
@attribute MZ8296.4795 numeric
@attribute MZ8298.1797 numeric
@attribute MZ8299.88 numeric
@attribute MZ8301.5806 numeric
@attribute MZ8303.2813 numeric
@attribute MZ8304.9821 numeric
@attribute MZ8306.6832 numeric
@attribute MZ8308.3844 numeric
@attribute MZ8310.0858 numeric
@attribute MZ8311.7874 numeric
@attribute MZ8313.4891 numeric
@attribute MZ8315.191 numeric
@attribute MZ8316.8931 numeric
@attribute MZ8318.5954 numeric
@attribute MZ8320.2978 numeric
@attribute MZ8322.0004 numeric
@attribute MZ8323.7032 numeric
@attribute MZ8325.4062 numeric
@attribute MZ8327.1093 numeric
@attribute MZ8328.8126 numeric
@attribute MZ8330.5161 numeric
@attribute MZ8332.2198 numeric
@attribute MZ8333.9236 numeric
@attribute MZ8335.6276 numeric
@attribute MZ8337.3318 numeric
@attribute MZ8339.0362 numeric
@attribute MZ8340.7407 numeric
@attribute MZ8342.4454 numeric
@attribute MZ8344.1503 numeric
@attribute MZ8345.8553 numeric
@attribute MZ8347.5606 numeric
@attribute MZ8349.266 numeric
@attribute MZ8350.9715 numeric
@attribute MZ8352.6773 numeric
@attribute MZ8354.3832 numeric
@attribute MZ8356.0893 numeric
@attribute MZ8357.7956 numeric
@attribute MZ8359.502 numeric
@attribute MZ8361.2087 numeric
@attribute MZ8362.9155 numeric
@attribute MZ8364.6224 numeric
@attribute MZ8366.3296 numeric
@attribute MZ8368.0369 numeric
@attribute MZ8369.7444 numeric
@attribute MZ8371.4521 numeric
@attribute MZ8373.1599 numeric
@attribute MZ8374.8679 numeric
@attribute MZ8376.5761 numeric
@attribute MZ8378.2845 numeric
@attribute MZ8379.993 numeric
@attribute MZ8381.7017 numeric
@attribute MZ8383.4106 numeric
@attribute MZ8385.1197 numeric
@attribute MZ8386.8289 numeric
@attribute MZ8388.5383 numeric
@attribute MZ8390.2479 numeric
@attribute MZ8391.9576 numeric
@attribute MZ8393.6676 numeric
@attribute MZ8395.3777 numeric
@attribute MZ8397.088 numeric
@attribute MZ8398.7984 numeric
@attribute MZ8400.509 numeric
@attribute MZ8402.2198 numeric
@attribute MZ8403.9308 numeric
@attribute MZ8405.642 numeric
@attribute MZ8407.3533 numeric
@attribute MZ8409.0648 numeric
@attribute MZ8410.7765 numeric
@attribute MZ8412.4883 numeric
@attribute MZ8414.2003 numeric
@attribute MZ8415.9125 numeric
@attribute MZ8417.6249 numeric
@attribute MZ8419.3374 numeric
@attribute MZ8421.0502 numeric
@attribute MZ8422.7631 numeric
@attribute MZ8424.4761 numeric
@attribute MZ8426.1894 numeric
@attribute MZ8427.9028 numeric
@attribute MZ8429.6164 numeric
@attribute MZ8431.3301 numeric
@attribute MZ8433.0441 numeric
@attribute MZ8434.7582 numeric
@attribute MZ8436.4725 numeric
@attribute MZ8438.1869 numeric
@attribute MZ8439.9016 numeric
@attribute MZ8441.6164 numeric
@attribute MZ8443.3314 numeric
@attribute MZ8445.0465 numeric
@attribute MZ8446.7618 numeric
@attribute MZ8448.4773 numeric
@attribute MZ8450.193 numeric
@attribute MZ8451.9089 numeric
@attribute MZ8453.6249 numeric
@attribute MZ8455.3411 numeric
@attribute MZ8457.0575 numeric
@attribute MZ8458.774 numeric
@attribute MZ8460.4908 numeric
@attribute MZ8462.2077 numeric
@attribute MZ8463.9247 numeric
@attribute MZ8465.642 numeric
@attribute MZ8467.3594 numeric
@attribute MZ8469.077 numeric
@attribute MZ8470.7948 numeric
@attribute MZ8472.5127 numeric
@attribute MZ8474.2308 numeric
@attribute MZ8475.9491 numeric
@attribute MZ8477.6676 numeric
@attribute MZ8479.3862 numeric
@attribute MZ8481.105 numeric
@attribute MZ8482.824 numeric
@attribute MZ8484.5432 numeric
@attribute MZ8486.2625 numeric
@attribute MZ8487.982 numeric
@attribute MZ8489.7017 numeric
@attribute MZ8491.4216 numeric
@attribute MZ8493.1416 numeric
@attribute MZ8494.8618 numeric
@attribute MZ8496.5822 numeric
@attribute MZ8498.3028 numeric
@attribute MZ8500.0235 numeric
@attribute MZ8501.7444 numeric
@attribute MZ8503.4655 numeric
@attribute MZ8505.1867 numeric
@attribute MZ8506.9082 numeric
@attribute MZ8508.6298 numeric
@attribute MZ8510.3515 numeric
@attribute MZ8512.0735 numeric
@attribute MZ8513.7956 numeric
@attribute MZ8515.5179 numeric
@attribute MZ8517.2404 numeric
@attribute MZ8518.963 numeric
@attribute MZ8520.6859 numeric
@attribute MZ8522.4089 numeric
@attribute MZ8524.132 numeric
@attribute MZ8525.8554 numeric
@attribute MZ8527.5789 numeric
@attribute MZ8529.3026 numeric
@attribute MZ8531.0264 numeric
@attribute MZ8532.7505 numeric
@attribute MZ8534.4747 numeric
@attribute MZ8536.1991 numeric
@attribute MZ8537.9236 numeric
@attribute MZ8539.6484 numeric
@attribute MZ8541.3733 numeric
@attribute MZ8543.0984 numeric
@attribute MZ8544.8236 numeric
@attribute MZ8546.5491 numeric
@attribute MZ8548.2747 numeric
@attribute MZ8550.0005 numeric
@attribute MZ8551.7264 numeric
@attribute MZ8553.4526 numeric
@attribute MZ8555.1789 numeric
@attribute MZ8556.9053 numeric
@attribute MZ8558.632 numeric
@attribute MZ8560.3588 numeric
@attribute MZ8562.0858 numeric
@attribute MZ8563.813 numeric
@attribute MZ8565.5403 numeric
@attribute MZ8567.2679 numeric
@attribute MZ8568.9956 numeric
@attribute MZ8570.7234 numeric
@attribute MZ8572.4515 numeric
@attribute MZ8574.1797 numeric
@attribute MZ8575.9081 numeric
@attribute MZ8577.6367 numeric
@attribute MZ8579.3654 numeric
@attribute MZ8581.0943 numeric
@attribute MZ8582.8234 numeric
@attribute MZ8584.5527 numeric
@attribute MZ8586.2821 numeric
@attribute MZ8588.0117 numeric
@attribute MZ8589.7415 numeric
@attribute MZ8591.4715 numeric
@attribute MZ8593.2016 numeric
@attribute MZ8594.9319 numeric
@attribute MZ8596.6624 numeric
@attribute MZ8598.3931 numeric
@attribute MZ8600.1239 numeric
@attribute MZ8601.8549 numeric
@attribute MZ8603.5861 numeric
@attribute MZ8605.3175 numeric
@attribute MZ8607.049 numeric
@attribute MZ8608.7807 numeric
@attribute MZ8610.5126 numeric
@attribute MZ8612.2446 numeric
@attribute MZ8613.9769 numeric
@attribute MZ8615.7093 numeric
@attribute MZ8617.4418 numeric
@attribute MZ8619.1746 numeric
@attribute MZ8620.9075 numeric
@attribute MZ8622.6406 numeric
@attribute MZ8624.3739 numeric
@attribute MZ8626.1073 numeric
@attribute MZ8627.841 numeric
@attribute MZ8629.5748 numeric
@attribute MZ8631.3087 numeric
@attribute MZ8633.0429 numeric
@attribute MZ8634.7772 numeric
@attribute MZ8636.5117 numeric
@attribute MZ8638.2463 numeric
@attribute MZ8639.9812 numeric
@attribute MZ8641.7162 numeric
@attribute MZ8643.4514 numeric
@attribute MZ8645.1867 numeric
@attribute MZ8646.9223 numeric
@attribute MZ8648.658 numeric
@attribute MZ8650.3939 numeric
@attribute MZ8652.1299 numeric
@attribute MZ8653.8662 numeric
@attribute MZ8655.6026 numeric
@attribute MZ8657.3392 numeric
@attribute MZ8659.0759 numeric
@attribute MZ8660.8129 numeric
@attribute MZ8662.55 numeric
@attribute MZ8664.2872 numeric
@attribute MZ8666.0247 numeric
@attribute MZ8667.7623 numeric
@attribute MZ8669.5001 numeric
@attribute MZ8671.2381 numeric
@attribute MZ8672.9762 numeric
@attribute MZ8674.7146 numeric
@attribute MZ8676.4531 numeric
@attribute MZ8678.1917 numeric
@attribute MZ8679.9306 numeric
@attribute MZ8681.6696 numeric
@attribute MZ8683.4088 numeric
@attribute MZ8685.1482 numeric
@attribute MZ8686.8877 numeric
@attribute MZ8688.6274 numeric
@attribute MZ8690.3673 numeric
@attribute MZ8692.1074 numeric
@attribute MZ8693.8476 numeric
@attribute MZ8695.588 numeric
@attribute MZ8697.3286 numeric
@attribute MZ8699.0694 numeric
@attribute MZ8700.8103 numeric
@attribute MZ8702.5514 numeric
@attribute MZ8704.2927 numeric
@attribute MZ8706.0342 numeric
@attribute MZ8707.7758 numeric
@attribute MZ8709.5176 numeric
@attribute MZ8711.2596 numeric
@attribute MZ8713.0018 numeric
@attribute MZ8714.7441 numeric
@attribute MZ8716.4866 numeric
@attribute MZ8718.2293 numeric
@attribute MZ8719.9721 numeric
@attribute MZ8721.7152 numeric
@attribute MZ8723.4584 numeric
@attribute MZ8725.2017 numeric
@attribute MZ8726.9453 numeric
@attribute MZ8728.689 numeric
@attribute MZ8730.4329 numeric
@attribute MZ8732.177 numeric
@attribute MZ8733.9212 numeric
@attribute MZ8735.6656 numeric
@attribute MZ8737.4102 numeric
@attribute MZ8739.155 numeric
@attribute MZ8740.8999 numeric
@attribute MZ8742.6451 numeric
@attribute MZ8744.3904 numeric
@attribute MZ8746.1358 numeric
@attribute MZ8747.8815 numeric
@attribute MZ8749.6273 numeric
@attribute MZ8751.3733 numeric
@attribute MZ8753.1194 numeric
@attribute MZ8754.8658 numeric
@attribute MZ8756.6123 numeric
@attribute MZ8758.359 numeric
@attribute MZ8760.1058 numeric
@attribute MZ8761.8529 numeric
@attribute MZ8763.6001 numeric
@attribute MZ8765.3474 numeric
@attribute MZ8767.095 numeric
@attribute MZ8768.8427 numeric
@attribute MZ8770.5906 numeric
@attribute MZ8772.3387 numeric
@attribute MZ8774.087 numeric
@attribute MZ8775.8354 numeric
@attribute MZ8777.584 numeric
@attribute MZ8779.3328 numeric
@attribute MZ8781.0817 numeric
@attribute MZ8782.8308 numeric
@attribute MZ8784.5801 numeric
@attribute MZ8786.3296 numeric
@attribute MZ8788.0793 numeric
@attribute MZ8789.8291 numeric
@attribute MZ8791.5791 numeric
@attribute MZ8793.3292 numeric
@attribute MZ8795.0796 numeric
@attribute MZ8796.8301 numeric
@attribute MZ8798.5808 numeric
@attribute MZ8800.3317 numeric
@attribute MZ8802.0827 numeric
@attribute MZ8803.8339 numeric
@attribute MZ8805.5853 numeric
@attribute MZ8807.3369 numeric
@attribute MZ8809.0886 numeric
@attribute MZ8810.8405 numeric
@attribute MZ8812.5926 numeric
@attribute MZ8814.3449 numeric
@attribute MZ8816.0973 numeric
@attribute MZ8817.8499 numeric
@attribute MZ8819.6027 numeric
@attribute MZ8821.3556 numeric
@attribute MZ8823.1088 numeric
@attribute MZ8824.8621 numeric
@attribute MZ8826.6155 numeric
@attribute MZ8828.3692 numeric
@attribute MZ8830.123 numeric
@attribute MZ8831.877 numeric
@attribute MZ8833.6312 numeric
@attribute MZ8835.3855 numeric
@attribute MZ8837.1401 numeric
@attribute MZ8838.8948 numeric
@attribute MZ8840.6496 numeric
@attribute MZ8842.4047 numeric
@attribute MZ8844.1599 numeric
@attribute MZ8845.9153 numeric
@attribute MZ8847.6709 numeric
@attribute MZ8849.4266 numeric
@attribute MZ8851.1825 numeric
@attribute MZ8852.9386 numeric
@attribute MZ8854.6949 numeric
@attribute MZ8856.4513 numeric
@attribute MZ8858.2079 numeric
@attribute MZ8859.9647 numeric
@attribute MZ8861.7217 numeric
@attribute MZ8863.4788 numeric
@attribute MZ8865.2361 numeric
@attribute MZ8866.9936 numeric
@attribute MZ8868.7513 numeric
@attribute MZ8870.5091 numeric
@attribute MZ8872.2671 numeric
@attribute MZ8874.0253 numeric
@attribute MZ8875.7837 numeric
@attribute MZ8877.5422 numeric
@attribute MZ8879.3009 numeric
@attribute MZ8881.0598 numeric
@attribute MZ8882.8188 numeric
@attribute MZ8884.578 numeric
@attribute MZ8886.3374 numeric
@attribute MZ8888.097 numeric
@attribute MZ8889.8568 numeric
@attribute MZ8891.6167 numeric
@attribute MZ8893.3768 numeric
@attribute MZ8895.1371 numeric
@attribute MZ8896.8975 numeric
@attribute MZ8898.6581 numeric
@attribute MZ8900.4189 numeric
@attribute MZ8902.1799 numeric
@attribute MZ8903.941 numeric
@attribute MZ8905.7024 numeric
@attribute MZ8907.4638 numeric
@attribute MZ8909.2255 numeric
@attribute MZ8910.9873 numeric
@attribute MZ8912.7494 numeric
@attribute MZ8914.5116 numeric
@attribute MZ8916.2739 numeric
@attribute MZ8918.0364 numeric
@attribute MZ8919.7992 numeric
@attribute MZ8921.562 numeric
@attribute MZ8923.3251 numeric
@attribute MZ8925.0883 numeric
@attribute MZ8926.8517 numeric
@attribute MZ8928.6153 numeric
@attribute MZ8930.3791 numeric
@attribute MZ8932.143 numeric
@attribute MZ8933.9071 numeric
@attribute MZ8935.6714 numeric
@attribute MZ8937.4358 numeric
@attribute MZ8939.2005 numeric
@attribute MZ8940.9653 numeric
@attribute MZ8942.7302 numeric
@attribute MZ8944.4954 numeric
@attribute MZ8946.2607 numeric
@attribute MZ8948.0262 numeric
@attribute MZ8949.7919 numeric
@attribute MZ8951.5577 numeric
@attribute MZ8953.3238 numeric
@attribute MZ8955.0899 numeric
@attribute MZ8956.8563 numeric
@attribute MZ8958.6229 numeric
@attribute MZ8960.3896 numeric
@attribute MZ8962.1565 numeric
@attribute MZ8963.9235 numeric
@attribute MZ8965.6908 numeric
@attribute MZ8967.4582 numeric
@attribute MZ8969.2258 numeric
@attribute MZ8970.9935 numeric
@attribute MZ8972.7615 numeric
@attribute MZ8974.5296 numeric
@attribute MZ8976.2979 numeric
@attribute MZ8978.0663 numeric
@attribute MZ8979.835 numeric
@attribute MZ8981.6038 numeric
@attribute MZ8983.3727 numeric
@attribute MZ8985.1419 numeric
@attribute MZ8986.9112 numeric
@attribute MZ8988.6807 numeric
@attribute MZ8990.4504 numeric
@attribute MZ8992.2203 numeric
@attribute MZ8993.9903 numeric
@attribute MZ8995.7605 numeric
@attribute MZ8997.5309 numeric
@attribute MZ8999.3014 numeric
@attribute MZ9001.0721 numeric
@attribute MZ9002.843 numeric
@attribute MZ9004.6141 numeric
@attribute MZ9006.3853 numeric
@attribute MZ9008.1568 numeric
@attribute MZ9009.9284 numeric
@attribute MZ9011.7001 numeric
@attribute MZ9013.4721 numeric
@attribute MZ9015.2442 numeric
@attribute MZ9017.0165 numeric
@attribute MZ9018.7889 numeric
@attribute MZ9020.5616 numeric
@attribute MZ9022.3344 numeric
@attribute MZ9024.1074 numeric
@attribute MZ9025.8805 numeric
@attribute MZ9027.6539 numeric
@attribute MZ9029.4274 numeric
@attribute MZ9031.2011 numeric
@attribute MZ9032.9749 numeric
@attribute MZ9034.749 numeric
@attribute MZ9036.5232 numeric
@attribute MZ9038.2976 numeric
@attribute MZ9040.0721 numeric
@attribute MZ9041.8468 numeric
@attribute MZ9043.6217 numeric
@attribute MZ9045.3968 numeric
@attribute MZ9047.1721 numeric
@attribute MZ9048.9475 numeric
@attribute MZ9050.7231 numeric
@attribute MZ9052.4989 numeric
@attribute MZ9054.2748 numeric
@attribute MZ9056.0509 numeric
@attribute MZ9057.8272 numeric
@attribute MZ9059.6037 numeric
@attribute MZ9061.3804 numeric
@attribute MZ9063.1572 numeric
@attribute MZ9064.9342 numeric
@attribute MZ9066.7113 numeric
@attribute MZ9068.4887 numeric
@attribute MZ9070.2662 numeric
@attribute MZ9072.0439 numeric
@attribute MZ9073.8218 numeric
@attribute MZ9075.5998 numeric
@attribute MZ9077.378 numeric
@attribute MZ9079.1564 numeric
@attribute MZ9080.935 numeric
@attribute MZ9082.7137 numeric
@attribute MZ9084.4926 numeric
@attribute MZ9086.2717 numeric
@attribute MZ9088.0509 numeric
@attribute MZ9089.8304 numeric
@attribute MZ9091.61 numeric
@attribute MZ9093.3898 numeric
@attribute MZ9095.1697 numeric
@attribute MZ9096.9498 numeric
@attribute MZ9098.7302 numeric
@attribute MZ9100.5106 numeric
@attribute MZ9102.2913 numeric
@attribute MZ9104.0721 numeric
@attribute MZ9105.8531 numeric
@attribute MZ9107.6343 numeric
@attribute MZ9109.4156 numeric
@attribute MZ9111.1972 numeric
@attribute MZ9112.9788 numeric
@attribute MZ9114.7607 numeric
@attribute MZ9116.5428 numeric
@attribute MZ9118.325 numeric
@attribute MZ9120.1074 numeric
@attribute MZ9121.8899 numeric
@attribute MZ9123.6727 numeric
@attribute MZ9125.4556 numeric
@attribute MZ9127.2387 numeric
@attribute MZ9129.022 numeric
@attribute MZ9130.8054 numeric
@attribute MZ9132.589 numeric
@attribute MZ9134.3728 numeric
@attribute MZ9136.1568 numeric
@attribute MZ9137.9409 numeric
@attribute MZ9139.7252 numeric
@attribute MZ9141.5097 numeric
@attribute MZ9143.2943 numeric
@attribute MZ9145.0792 numeric
@attribute MZ9146.8642 numeric
@attribute MZ9148.6494 numeric
@attribute MZ9150.4347 numeric
@attribute MZ9152.2202 numeric
@attribute MZ9154.006 numeric
@attribute MZ9155.7918 numeric
@attribute MZ9157.5779 numeric
@attribute MZ9159.3641 numeric
@attribute MZ9161.1505 numeric
@attribute MZ9162.9371 numeric
@attribute MZ9164.7238 numeric
@attribute MZ9166.5108 numeric
@attribute MZ9168.2979 numeric
@attribute MZ9170.0851 numeric
@attribute MZ9171.8726 numeric
@attribute MZ9173.6602 numeric
@attribute MZ9175.448 numeric
@attribute MZ9177.2359 numeric
@attribute MZ9179.0241 numeric
@attribute MZ9180.8124 numeric
@attribute MZ9182.6009 numeric
@attribute MZ9184.3896 numeric
@attribute MZ9186.1784 numeric
@attribute MZ9187.9674 numeric
@attribute MZ9189.7566 numeric
@attribute MZ9191.546 numeric
@attribute MZ9193.3355 numeric
@attribute MZ9195.1252 numeric
@attribute MZ9196.9151 numeric
@attribute MZ9198.7051 numeric
@attribute MZ9200.4954 numeric
@attribute MZ9202.2858 numeric
@attribute MZ9204.0764 numeric
@attribute MZ9205.8671 numeric
@attribute MZ9207.658 numeric
@attribute MZ9209.4492 numeric
@attribute MZ9211.2404 numeric
@attribute MZ9213.0319 numeric
@attribute MZ9214.8235 numeric
@attribute MZ9216.6153 numeric
@attribute MZ9218.4073 numeric
@attribute MZ9220.1994 numeric
@attribute MZ9221.9918 numeric
@attribute MZ9223.7842 numeric
@attribute MZ9225.5769 numeric
@attribute MZ9227.3698 numeric
@attribute MZ9229.1628 numeric
@attribute MZ9230.956 numeric
@attribute MZ9232.7493 numeric
@attribute MZ9234.5429 numeric
@attribute MZ9236.3366 numeric
@attribute MZ9238.1305 numeric
@attribute MZ9239.9246 numeric
@attribute MZ9241.7188 numeric
@attribute MZ9243.5132 numeric
@attribute MZ9245.3078 numeric
@attribute MZ9247.1026 numeric
@attribute MZ9248.8975 numeric
@attribute MZ9250.6926 numeric
@attribute MZ9252.4879 numeric
@attribute MZ9254.2833 numeric
@attribute MZ9256.079 numeric
@attribute MZ9257.8748 numeric
@attribute MZ9259.6708 numeric
@attribute MZ9261.4669 numeric
@attribute MZ9263.2632 numeric
@attribute MZ9265.0597 numeric
@attribute MZ9266.8564 numeric
@attribute MZ9268.6533 numeric
@attribute MZ9270.4503 numeric
@attribute MZ9272.2475 numeric
@attribute MZ9274.0449 numeric
@attribute MZ9275.8424 numeric
@attribute MZ9277.6401 numeric
@attribute MZ9279.438 numeric
@attribute MZ9281.2361 numeric
@attribute MZ9283.0344 numeric
@attribute MZ9284.8328 numeric
@attribute MZ9286.6314 numeric
@attribute MZ9288.4301 numeric
@attribute MZ9290.2291 numeric
@attribute MZ9292.0282 numeric
@attribute MZ9293.8275 numeric
@attribute MZ9295.6269 numeric
@attribute MZ9297.4266 numeric
@attribute MZ9299.2264 numeric
@attribute MZ9301.0264 numeric
@attribute MZ9302.8265 numeric
@attribute MZ9304.6269 numeric
@attribute MZ9306.4274 numeric
@attribute MZ9308.2281 numeric
@attribute MZ9310.0289 numeric
@attribute MZ9311.83 numeric
@attribute MZ9313.6312 numeric
@attribute MZ9315.4325 numeric
@attribute MZ9317.2341 numeric
@attribute MZ9319.0358 numeric
@attribute MZ9320.8377 numeric
@attribute MZ9322.6398 numeric
@attribute MZ9324.4421 numeric
@attribute MZ9326.2445 numeric
@attribute MZ9328.0471 numeric
@attribute MZ9329.8499 numeric
@attribute MZ9331.6528 numeric
@attribute MZ9333.4559 numeric
@attribute MZ9335.2592 numeric
@attribute MZ9337.0627 numeric
@attribute MZ9338.8663 numeric
@attribute MZ9340.6702 numeric
@attribute MZ9342.4742 numeric
@attribute MZ9344.2783 numeric
@attribute MZ9346.0827 numeric
@attribute MZ9347.8872 numeric
@attribute MZ9349.6919 numeric
@attribute MZ9351.4967 numeric
@attribute MZ9353.3018 numeric
@attribute MZ9355.107 numeric
@attribute MZ9356.9124 numeric
@attribute MZ9358.7179 numeric
@attribute MZ9360.5237 numeric
@attribute MZ9362.3296 numeric
@attribute MZ9364.1357 numeric
@attribute MZ9365.9419 numeric
@attribute MZ9367.7483 numeric
@attribute MZ9369.555 numeric
@attribute MZ9371.3617 numeric
@attribute MZ9373.1687 numeric
@attribute MZ9374.9758 numeric
@attribute MZ9376.7831 numeric
@attribute MZ9378.5906 numeric
@attribute MZ9380.3982 numeric
@attribute MZ9382.2061 numeric
@attribute MZ9384.0141 numeric
@attribute MZ9385.8222 numeric
@attribute MZ9387.6306 numeric
@attribute MZ9389.4391 numeric
@attribute MZ9391.2478 numeric
@attribute MZ9393.0567 numeric
@attribute MZ9394.8657 numeric
@attribute MZ9396.6749 numeric
@attribute MZ9398.4843 numeric
@attribute MZ9400.2939 numeric
@attribute MZ9402.1036 numeric
@attribute MZ9403.9136 numeric
@attribute MZ9405.7236 numeric
@attribute MZ9407.5339 numeric
@attribute MZ9409.3444 numeric
@attribute MZ9411.155 numeric
@attribute MZ9412.9658 numeric
@attribute MZ9414.7767 numeric
@attribute MZ9416.5878 numeric
@attribute MZ9418.3992 numeric
@attribute MZ9420.2106 numeric
@attribute MZ9422.0223 numeric
@attribute MZ9423.8341 numeric
@attribute MZ9425.6461 numeric
@attribute MZ9427.4583 numeric
@attribute MZ9429.2707 numeric
@attribute MZ9431.0832 numeric
@attribute MZ9432.8959 numeric
@attribute MZ9434.7088 numeric
@attribute MZ9436.5218 numeric
@attribute MZ9438.335 numeric
@attribute MZ9440.1484 numeric
@attribute MZ9441.962 numeric
@attribute MZ9443.7758 numeric
@attribute MZ9445.5897 numeric
@attribute MZ9447.4038 numeric
@attribute MZ9449.2181 numeric
@attribute MZ9451.0325 numeric
@attribute MZ9452.8471 numeric
@attribute MZ9454.6619 numeric
@attribute MZ9456.4769 numeric
@attribute MZ9458.292 numeric
@attribute MZ9460.1073 numeric
@attribute MZ9461.9228 numeric
@attribute MZ9463.7385 numeric
@attribute MZ9465.5543 numeric
@attribute MZ9467.3703 numeric
@attribute MZ9469.1865 numeric
@attribute MZ9471.0029 numeric
@attribute MZ9472.8194 numeric
@attribute MZ9474.6361 numeric
@attribute MZ9476.453 numeric
@attribute MZ9478.2701 numeric
@attribute MZ9480.0873 numeric
@attribute MZ9481.9047 numeric
@attribute MZ9483.7223 numeric
@attribute MZ9485.54 numeric
@attribute MZ9487.358 numeric
@attribute MZ9489.1761 numeric
@attribute MZ9490.9943 numeric
@attribute MZ9492.8128 numeric
@attribute MZ9494.6314 numeric
@attribute MZ9496.4502 numeric
@attribute MZ9498.2692 numeric
@attribute MZ9500.0883 numeric
@attribute MZ9501.9077 numeric
@attribute MZ9503.7272 numeric
@attribute MZ9505.5468 numeric
@attribute MZ9507.3667 numeric
@attribute MZ9509.1867 numeric
@attribute MZ9511.0069 numeric
@attribute MZ9512.8273 numeric
@attribute MZ9514.6478 numeric
@attribute MZ9516.4685 numeric
@attribute MZ9518.2894 numeric
@attribute MZ9520.1105 numeric
@attribute MZ9521.9317 numeric
@attribute MZ9523.7531 numeric
@attribute MZ9525.5747 numeric
@attribute MZ9527.3965 numeric
@attribute MZ9529.2184 numeric
@attribute MZ9531.0405 numeric
@attribute MZ9532.8628 numeric
@attribute MZ9534.6852 numeric
@attribute MZ9536.5079 numeric
@attribute MZ9538.3307 numeric
@attribute MZ9540.1537 numeric
@attribute MZ9541.9768 numeric
@attribute MZ9543.8001 numeric
@attribute MZ9545.6236 numeric
@attribute MZ9547.4473 numeric
@attribute MZ9549.2712 numeric
@attribute MZ9551.0952 numeric
@attribute MZ9552.9194 numeric
@attribute MZ9554.7438 numeric
@attribute MZ9556.5683 numeric
@attribute MZ9558.393 numeric
@attribute MZ9560.2179 numeric
@attribute MZ9562.043 numeric
@attribute MZ9563.8682 numeric
@attribute MZ9565.6937 numeric
@attribute MZ9567.5193 numeric
@attribute MZ9569.345 numeric
@attribute MZ9571.171 numeric
@attribute MZ9572.9971 numeric
@attribute MZ9574.8234 numeric
@attribute MZ9576.6498 numeric
@attribute MZ9578.4765 numeric
@attribute MZ9580.3033 numeric
@attribute MZ9582.1303 numeric
@attribute MZ9583.9574 numeric
@attribute MZ9585.7848 numeric
@attribute MZ9587.6123 numeric
@attribute MZ9589.44 numeric
@attribute MZ9591.2678 numeric
@attribute MZ9593.0958 numeric
@attribute MZ9594.924 numeric
@attribute MZ9596.7524 numeric
@attribute MZ9598.581 numeric
@attribute MZ9600.4097 numeric
@attribute MZ9602.2386 numeric
@attribute MZ9604.0677 numeric
@attribute MZ9605.8969 numeric
@attribute MZ9607.7264 numeric
@attribute MZ9609.556 numeric
@attribute MZ9611.3857 numeric
@attribute MZ9613.2157 numeric
@attribute MZ9615.0458 numeric
@attribute MZ9616.8761 numeric
@attribute MZ9618.7066 numeric
@attribute MZ9620.5372 numeric
@attribute MZ9622.368 numeric
@attribute MZ9624.199 numeric
@attribute MZ9626.0302 numeric
@attribute MZ9627.8615 numeric
@attribute MZ9629.693 numeric
@attribute MZ9631.5247 numeric
@attribute MZ9633.3566 numeric
@attribute MZ9635.1886 numeric
@attribute MZ9637.0208 numeric
@attribute MZ9638.8532 numeric
@attribute MZ9640.6858 numeric
@attribute MZ9642.5185 numeric
@attribute MZ9644.3514 numeric
@attribute MZ9646.1845 numeric
@attribute MZ9648.0178 numeric
@attribute MZ9649.8512 numeric
@attribute MZ9651.6848 numeric
@attribute MZ9653.5186 numeric
@attribute MZ9655.3525 numeric
@attribute MZ9657.1867 numeric
@attribute MZ9659.021 numeric
@attribute MZ9660.8554 numeric
@attribute MZ9662.6901 numeric
@attribute MZ9664.5249 numeric
@attribute MZ9666.3599 numeric
@attribute MZ9668.1951 numeric
@attribute MZ9670.0304 numeric
@attribute MZ9671.866 numeric
@attribute MZ9673.7017 numeric
@attribute MZ9675.5375 numeric
@attribute MZ9677.3736 numeric
@attribute MZ9679.2098 numeric
@attribute MZ9681.0462 numeric
@attribute MZ9682.8827 numeric
@attribute MZ9684.7195 numeric
@attribute MZ9686.5564 numeric
@attribute MZ9688.3935 numeric
@attribute MZ9690.2307 numeric
@attribute MZ9692.0682 numeric
@attribute MZ9693.9058 numeric
@attribute MZ9695.7436 numeric
@attribute MZ9697.5815 numeric
@attribute MZ9699.4197 numeric
@attribute MZ9701.258 numeric
@attribute MZ9703.0965 numeric
@attribute MZ9704.9351 numeric
@attribute MZ9706.774 numeric
@attribute MZ9708.613 numeric
@attribute MZ9710.4521 numeric
@attribute MZ9712.2915 numeric
@attribute MZ9714.131 numeric
@attribute MZ9715.9707 numeric
@attribute MZ9717.8106 numeric
@attribute MZ9719.6506 numeric
@attribute MZ9721.4909 numeric
@attribute MZ9723.3313 numeric
@attribute MZ9725.1718 numeric
@attribute MZ9727.0126 numeric
@attribute MZ9728.8535 numeric
@attribute MZ9730.6946 numeric
@attribute MZ9732.5359 numeric
@attribute MZ9734.3773 numeric
@attribute MZ9736.2189 numeric
@attribute MZ9738.0607 numeric
@attribute MZ9739.9027 numeric
@attribute MZ9741.7448 numeric
@attribute MZ9743.5872 numeric
@attribute MZ9745.4296 numeric
@attribute MZ9747.2723 numeric
@attribute MZ9749.1151 numeric
@attribute MZ9750.9582 numeric
@attribute MZ9752.8013 numeric
@attribute MZ9754.6447 numeric
@attribute MZ9756.4882 numeric
@attribute MZ9758.3319 numeric
@attribute MZ9760.1758 numeric
@attribute MZ9762.0199 numeric
@attribute MZ9763.8641 numeric
@attribute MZ9765.7085 numeric
@attribute MZ9767.5531 numeric
@attribute MZ9769.3978 numeric
@attribute MZ9771.2428 numeric
@attribute MZ9773.0879 numeric
@attribute MZ9774.9331 numeric
@attribute MZ9776.7786 numeric
@attribute MZ9778.6242 numeric
@attribute MZ9780.47 numeric
@attribute MZ9782.316 numeric
@attribute MZ9784.1621 numeric
@attribute MZ9786.0085 numeric
@attribute MZ9787.855 numeric
@attribute MZ9789.7016 numeric
@attribute MZ9791.5485 numeric
@attribute MZ9793.3955 numeric
@attribute MZ9795.2427 numeric
@attribute MZ9797.09 numeric
@attribute MZ9798.9376 numeric
@attribute MZ9800.7853 numeric
@attribute MZ9802.6332 numeric
@attribute MZ9804.4813 numeric
@attribute MZ9806.3295 numeric
@attribute MZ9808.1779 numeric
@attribute MZ9810.0265 numeric
@attribute MZ9811.8752 numeric
@attribute MZ9813.7242 numeric
@attribute MZ9815.5733 numeric
@attribute MZ9817.4226 numeric
@attribute MZ9819.272 numeric
@attribute MZ9821.1217 numeric
@attribute MZ9822.9715 numeric
@attribute MZ9824.8214 numeric
@attribute MZ9826.6716 numeric
@attribute MZ9828.5219 numeric
@attribute MZ9830.3724 numeric
@attribute MZ9832.2231 numeric
@attribute MZ9834.0739 numeric
@attribute MZ9835.925 numeric
@attribute MZ9837.7762 numeric
@attribute MZ9839.6275 numeric
@attribute MZ9841.4791 numeric
@attribute MZ9843.3308 numeric
@attribute MZ9845.1827 numeric
@attribute MZ9847.0348 numeric
@attribute MZ9848.887 numeric
@attribute MZ9850.7394 numeric
@attribute MZ9852.592 numeric
@attribute MZ9854.4448 numeric
@attribute MZ9856.2977 numeric
@attribute MZ9858.1508 numeric
@attribute MZ9860.0041 numeric
@attribute MZ9861.8576 numeric
@attribute MZ9863.7112 numeric
@attribute MZ9865.565 numeric
@attribute MZ9867.419 numeric
@attribute MZ9869.2732 numeric
@attribute MZ9871.1275 numeric
@attribute MZ9872.982 numeric
@attribute MZ9874.8367 numeric
@attribute MZ9876.6916 numeric
@attribute MZ9878.5466 numeric
@attribute MZ9880.4018 numeric
@attribute MZ9882.2572 numeric
@attribute MZ9884.1127 numeric
@attribute MZ9885.9685 numeric
@attribute MZ9887.8244 numeric
@attribute MZ9889.6804 numeric
@attribute MZ9891.5367 numeric
@attribute MZ9893.3931 numeric
@attribute MZ9895.2497 numeric
@attribute MZ9897.1065 numeric
@attribute MZ9898.9634 numeric
@attribute MZ9900.8205 numeric
@attribute MZ9902.6778 numeric
@attribute MZ9904.5353 numeric
@attribute MZ9906.393 numeric
@attribute MZ9908.2508 numeric
@attribute MZ9910.1088 numeric
@attribute MZ9911.9669 numeric
@attribute MZ9913.8253 numeric
@attribute MZ9915.6838 numeric
@attribute MZ9917.5425 numeric
@attribute MZ9919.4013 numeric
@attribute MZ9921.2604 numeric
@attribute MZ9923.1196 numeric
@attribute MZ9924.979 numeric
@attribute MZ9926.8385 numeric
@attribute MZ9928.6983 numeric
@attribute MZ9930.5582 numeric
@attribute MZ9932.4182 numeric
@attribute MZ9934.2785 numeric
@attribute MZ9936.1389 numeric
@attribute MZ9937.9995 numeric
@attribute MZ9939.8603 numeric
@attribute MZ9941.7213 numeric
@attribute MZ9943.5824 numeric
@attribute MZ9945.4437 numeric
@attribute MZ9947.3052 numeric
@attribute MZ9949.1668 numeric
@attribute MZ9951.0286 numeric
@attribute MZ9952.8906 numeric
@attribute MZ9954.7528 numeric
@attribute MZ9956.6152 numeric
@attribute MZ9958.4777 numeric
@attribute MZ9960.3404 numeric
@attribute MZ9962.2032 numeric
@attribute MZ9964.0663 numeric
@attribute MZ9965.9295 numeric
@attribute MZ9967.7929 numeric
@attribute MZ9969.6565 numeric
@attribute MZ9971.5202 numeric
@attribute MZ9973.3841 numeric
@attribute MZ9975.2482 numeric
@attribute MZ9977.1125 numeric
@attribute MZ9978.9769 numeric
@attribute MZ9980.8415 numeric
@attribute MZ9982.7063 numeric
@attribute MZ9984.5713 numeric
@attribute MZ9986.4364 numeric
@attribute MZ9988.3017 numeric
@attribute MZ9990.1672 numeric
@attribute MZ9992.0328 numeric
@attribute MZ9993.8987 numeric
@attribute MZ9995.7647 numeric
@attribute MZ9997.6308 numeric
@attribute MZ9999.4972 numeric
@attribute MZ10001.364 numeric
@attribute MZ10003.23 numeric
@attribute MZ10005.097 numeric
@attribute MZ10006.964 numeric
@attribute MZ10008.832 numeric
@attribute MZ10010.699 numeric
@attribute MZ10012.567 numeric
@attribute MZ10014.434 numeric
@attribute MZ10016.302 numeric
@attribute MZ10018.17 numeric
@attribute MZ10020.039 numeric
@attribute MZ10021.907 numeric
@attribute MZ10023.776 numeric
@attribute MZ10025.644 numeric
@attribute MZ10027.513 numeric
@attribute MZ10029.383 numeric
@attribute MZ10031.252 numeric
@attribute MZ10033.121 numeric
@attribute MZ10034.991 numeric
@attribute MZ10036.861 numeric
@attribute MZ10038.731 numeric
@attribute MZ10040.601 numeric
@attribute MZ10042.471 numeric
@attribute MZ10044.342 numeric
@attribute MZ10046.213 numeric
@attribute MZ10048.084 numeric
@attribute MZ10049.955 numeric
@attribute MZ10051.826 numeric
@attribute MZ10053.697 numeric
@attribute MZ10055.569 numeric
@attribute MZ10057.441 numeric
@attribute MZ10059.312 numeric
@attribute MZ10061.185 numeric
@attribute MZ10063.057 numeric
@attribute MZ10064.929 numeric
@attribute MZ10066.802 numeric
@attribute MZ10068.675 numeric
@attribute MZ10070.548 numeric
@attribute MZ10072.421 numeric
@attribute MZ10074.294 numeric
@attribute MZ10076.168 numeric
@attribute MZ10078.041 numeric
@attribute MZ10079.915 numeric
@attribute MZ10081.789 numeric
@attribute MZ10083.663 numeric
@attribute MZ10085.538 numeric
@attribute MZ10087.412 numeric
@attribute MZ10089.287 numeric
@attribute MZ10091.162 numeric
@attribute MZ10093.037 numeric
@attribute MZ10094.912 numeric
@attribute MZ10096.788 numeric
@attribute MZ10098.663 numeric
@attribute MZ10100.539 numeric
@attribute MZ10102.415 numeric
@attribute MZ10104.291 numeric
@attribute MZ10106.167 numeric
@attribute MZ10108.044 numeric
@attribute MZ10109.92 numeric
@attribute MZ10111.797 numeric
@attribute MZ10113.674 numeric
@attribute MZ10115.551 numeric
@attribute MZ10117.429 numeric
@attribute MZ10119.306 numeric
@attribute MZ10121.184 numeric
@attribute MZ10123.062 numeric
@attribute MZ10124.94 numeric
@attribute MZ10126.818 numeric
@attribute MZ10128.696 numeric
@attribute MZ10130.575 numeric
@attribute MZ10132.453 numeric
@attribute MZ10134.332 numeric
@attribute MZ10136.211 numeric
@attribute MZ10138.091 numeric
@attribute MZ10139.97 numeric
@attribute MZ10141.85 numeric
@attribute MZ10143.729 numeric
@attribute MZ10145.609 numeric
@attribute MZ10147.489 numeric
@attribute MZ10149.37 numeric
@attribute MZ10151.25 numeric
@attribute MZ10153.131 numeric
@attribute MZ10155.012 numeric
@attribute MZ10156.893 numeric
@attribute MZ10158.774 numeric
@attribute MZ10160.655 numeric
@attribute MZ10162.537 numeric
@attribute MZ10164.418 numeric
@attribute MZ10166.3 numeric
@attribute MZ10168.182 numeric
@attribute MZ10170.064 numeric
@attribute MZ10171.947 numeric
@attribute MZ10173.829 numeric
@attribute MZ10175.712 numeric
@attribute MZ10177.595 numeric
@attribute MZ10179.478 numeric
@attribute MZ10181.361 numeric
@attribute MZ10183.245 numeric
@attribute MZ10185.128 numeric
@attribute MZ10187.012 numeric
@attribute MZ10188.896 numeric
@attribute MZ10190.78 numeric
@attribute MZ10192.664 numeric
@attribute MZ10194.549 numeric
@attribute MZ10196.434 numeric
@attribute MZ10198.318 numeric
@attribute MZ10200.203 numeric
@attribute MZ10202.089 numeric
@attribute MZ10203.974 numeric
@attribute MZ10205.859 numeric
@attribute MZ10207.745 numeric
@attribute MZ10209.631 numeric
@attribute MZ10211.517 numeric
@attribute MZ10213.403 numeric
@attribute MZ10215.29 numeric
@attribute MZ10217.176 numeric
@attribute MZ10219.063 numeric
@attribute MZ10220.95 numeric
@attribute MZ10222.837 numeric
@attribute MZ10224.724 numeric
@attribute MZ10226.612 numeric
@attribute MZ10228.499 numeric
@attribute MZ10230.387 numeric
@attribute MZ10232.275 numeric
@attribute MZ10234.163 numeric
@attribute MZ10236.051 numeric
@attribute MZ10237.94 numeric
@attribute MZ10239.828 numeric
@attribute MZ10241.717 numeric
@attribute MZ10243.606 numeric
@attribute MZ10245.495 numeric
@attribute MZ10247.385 numeric
@attribute MZ10249.274 numeric
@attribute MZ10251.164 numeric
@attribute MZ10253.054 numeric
@attribute MZ10254.944 numeric
@attribute MZ10256.834 numeric
@attribute MZ10258.725 numeric
@attribute MZ10260.615 numeric
@attribute MZ10262.506 numeric
@attribute MZ10264.397 numeric
@attribute MZ10266.288 numeric
@attribute MZ10268.179 numeric
@attribute MZ10270.071 numeric
@attribute MZ10271.962 numeric
@attribute MZ10273.854 numeric
@attribute MZ10275.746 numeric
@attribute MZ10277.638 numeric
@attribute MZ10279.53 numeric
@attribute MZ10281.423 numeric
@attribute MZ10283.315 numeric
@attribute MZ10285.208 numeric
@attribute MZ10287.101 numeric
@attribute MZ10288.994 numeric
@attribute MZ10290.888 numeric
@attribute MZ10292.781 numeric
@attribute MZ10294.675 numeric
@attribute MZ10296.569 numeric
@attribute MZ10298.463 numeric
@attribute MZ10300.357 numeric
@attribute MZ10302.252 numeric
@attribute MZ10304.146 numeric
@attribute MZ10306.041 numeric
@attribute MZ10307.936 numeric
@attribute MZ10309.831 numeric
@attribute MZ10311.726 numeric
@attribute MZ10313.622 numeric
@attribute MZ10315.517 numeric
@attribute MZ10317.413 numeric
@attribute MZ10319.309 numeric
@attribute MZ10321.205 numeric
@attribute MZ10323.101 numeric
@attribute MZ10324.998 numeric
@attribute MZ10326.895 numeric
@attribute MZ10328.791 numeric
@attribute MZ10330.688 numeric
@attribute MZ10332.586 numeric
@attribute MZ10334.483 numeric
@attribute MZ10336.38 numeric
@attribute MZ10338.278 numeric
@attribute MZ10340.176 numeric
@attribute MZ10342.074 numeric
@attribute MZ10343.972 numeric
@attribute MZ10345.871 numeric
@attribute MZ10347.769 numeric
@attribute MZ10349.668 numeric
@attribute MZ10351.567 numeric
@attribute MZ10353.466 numeric
@attribute MZ10355.365 numeric
@attribute MZ10357.265 numeric
@attribute MZ10359.164 numeric
@attribute MZ10361.064 numeric
@attribute MZ10362.964 numeric
@attribute MZ10364.864 numeric
@attribute MZ10366.765 numeric
@attribute MZ10368.665 numeric
@attribute MZ10370.566 numeric
@attribute MZ10372.467 numeric
@attribute MZ10374.368 numeric
@attribute MZ10376.269 numeric
@attribute MZ10378.17 numeric
@attribute MZ10380.072 numeric
@attribute MZ10381.974 numeric
@attribute MZ10383.875 numeric
@attribute MZ10385.777 numeric
@attribute MZ10387.68 numeric
@attribute MZ10389.582 numeric
@attribute MZ10391.485 numeric
@attribute MZ10393.387 numeric
@attribute MZ10395.29 numeric
@attribute MZ10397.193 numeric
@attribute MZ10399.097 numeric
@attribute MZ10401 numeric
@attribute MZ10402.904 numeric
@attribute MZ10404.808 numeric
@attribute MZ10406.712 numeric
@attribute MZ10408.616 numeric
@attribute MZ10410.52 numeric
@attribute MZ10412.425 numeric
@attribute MZ10414.329 numeric
@attribute MZ10416.234 numeric
@attribute MZ10418.139 numeric
@attribute MZ10420.044 numeric
@attribute MZ10421.95 numeric
@attribute MZ10423.855 numeric
@attribute MZ10425.761 numeric
@attribute MZ10427.667 numeric
@attribute MZ10429.573 numeric
@attribute MZ10431.479 numeric
@attribute MZ10433.386 numeric
@attribute MZ10435.292 numeric
@attribute MZ10437.199 numeric
@attribute MZ10439.106 numeric
@attribute MZ10441.013 numeric
@attribute MZ10442.92 numeric
@attribute MZ10444.828 numeric
@attribute MZ10446.735 numeric
@attribute MZ10448.643 numeric
@attribute MZ10450.551 numeric
@attribute MZ10452.459 numeric
@attribute MZ10454.368 numeric
@attribute MZ10456.276 numeric
@attribute MZ10458.185 numeric
@attribute MZ10460.094 numeric
@attribute MZ10462.003 numeric
@attribute MZ10463.912 numeric
@attribute MZ10465.821 numeric
@attribute MZ10467.731 numeric
@attribute MZ10469.641 numeric
@attribute MZ10471.551 numeric
@attribute MZ10473.461 numeric
@attribute MZ10475.371 numeric
@attribute MZ10477.281 numeric
@attribute MZ10479.192 numeric
@attribute MZ10481.103 numeric
@attribute MZ10483.014 numeric
@attribute MZ10484.925 numeric
@attribute MZ10486.836 numeric
@attribute MZ10488.747 numeric
@attribute MZ10490.659 numeric
@attribute MZ10492.571 numeric
@attribute MZ10494.483 numeric
@attribute MZ10496.395 numeric
@attribute MZ10498.307 numeric
@attribute MZ10500.22 numeric
@attribute MZ10502.133 numeric
@attribute MZ10504.045 numeric
@attribute MZ10505.958 numeric
@attribute MZ10507.872 numeric
@attribute MZ10509.785 numeric
@attribute MZ10511.699 numeric
@attribute MZ10513.612 numeric
@attribute MZ10515.526 numeric
@attribute MZ10517.44 numeric
@attribute MZ10519.355 numeric
@attribute MZ10521.269 numeric
@attribute MZ10523.184 numeric
@attribute MZ10525.098 numeric
@attribute MZ10527.013 numeric
@attribute MZ10528.929 numeric
@attribute MZ10530.844 numeric
@attribute MZ10532.759 numeric
@attribute MZ10534.675 numeric
@attribute MZ10536.591 numeric
@attribute MZ10538.507 numeric
@attribute MZ10540.423 numeric
@attribute MZ10542.339 numeric
@attribute MZ10544.256 numeric
@attribute MZ10546.172 numeric
@attribute MZ10548.089 numeric
@attribute MZ10550.006 numeric
@attribute MZ10551.924 numeric
@attribute MZ10553.841 numeric
@attribute MZ10555.759 numeric
@attribute MZ10557.676 numeric
@attribute MZ10559.594 numeric
@attribute MZ10561.512 numeric
@attribute MZ10563.431 numeric
@attribute MZ10565.349 numeric
@attribute MZ10567.268 numeric
@attribute MZ10569.186 numeric
@attribute MZ10571.105 numeric
@attribute MZ10573.024 numeric
@attribute MZ10574.944 numeric
@attribute MZ10576.863 numeric
@attribute MZ10578.783 numeric
@attribute MZ10580.703 numeric
@attribute MZ10582.623 numeric
@attribute MZ10584.543 numeric
@attribute MZ10586.463 numeric
@attribute MZ10588.384 numeric
@attribute MZ10590.304 numeric
@attribute MZ10592.225 numeric
@attribute MZ10594.146 numeric
@attribute MZ10596.068 numeric
@attribute MZ10597.989 numeric
@attribute MZ10599.911 numeric
@attribute MZ10601.832 numeric
@attribute MZ10603.754 numeric
@attribute MZ10605.676 numeric
@attribute MZ10607.599 numeric
@attribute MZ10609.521 numeric
@attribute MZ10611.444 numeric
@attribute MZ10613.366 numeric
@attribute MZ10615.289 numeric
@attribute MZ10617.213 numeric
@attribute MZ10619.136 numeric
@attribute MZ10621.059 numeric
@attribute MZ10622.983 numeric
@attribute MZ10624.907 numeric
@attribute MZ10626.831 numeric
@attribute MZ10628.755 numeric
@attribute MZ10630.679 numeric
@attribute MZ10632.604 numeric
@attribute MZ10634.529 numeric
@attribute MZ10636.454 numeric
@attribute MZ10638.379 numeric
@attribute MZ10640.304 numeric
@attribute MZ10642.229 numeric
@attribute MZ10644.155 numeric
@attribute MZ10646.081 numeric
@attribute MZ10648.006 numeric
@attribute MZ10649.933 numeric
@attribute MZ10651.859 numeric
@attribute MZ10653.785 numeric
@attribute MZ10655.712 numeric
@attribute MZ10657.639 numeric
@attribute MZ10659.566 numeric
@attribute MZ10661.493 numeric
@attribute MZ10663.42 numeric
@attribute MZ10665.348 numeric
@attribute MZ10667.275 numeric
@attribute MZ10669.203 numeric
@attribute MZ10671.131 numeric
@attribute MZ10673.059 numeric
@attribute MZ10674.988 numeric
@attribute MZ10676.916 numeric
@attribute MZ10678.845 numeric
@attribute MZ10680.774 numeric
@attribute MZ10682.703 numeric
@attribute MZ10684.632 numeric
@attribute MZ10686.562 numeric
@attribute MZ10688.491 numeric
@attribute MZ10690.421 numeric
@attribute MZ10692.351 numeric
@attribute MZ10694.281 numeric
@attribute MZ10696.211 numeric
@attribute MZ10698.142 numeric
@attribute MZ10700.072 numeric
@attribute MZ10702.003 numeric
@attribute MZ10703.934 numeric
@attribute MZ10705.865 numeric
@attribute MZ10707.797 numeric
@attribute MZ10709.728 numeric
@attribute MZ10711.66 numeric
@attribute MZ10713.592 numeric
@attribute MZ10715.524 numeric
@attribute MZ10717.456 numeric
@attribute MZ10719.388 numeric
@attribute MZ10721.321 numeric
@attribute MZ10723.253 numeric
@attribute MZ10725.186 numeric
@attribute MZ10727.119 numeric
@attribute MZ10729.053 numeric
@attribute MZ10730.986 numeric
@attribute MZ10732.92 numeric
@attribute MZ10734.853 numeric
@attribute MZ10736.787 numeric
@attribute MZ10738.721 numeric
@attribute MZ10740.656 numeric
@attribute MZ10742.59 numeric
@attribute MZ10744.525 numeric
@attribute MZ10746.46 numeric
@attribute MZ10748.395 numeric
@attribute MZ10750.33 numeric
@attribute MZ10752.265 numeric
@attribute MZ10754.201 numeric
@attribute MZ10756.136 numeric
@attribute MZ10758.072 numeric
@attribute MZ10760.008 numeric
@attribute MZ10761.944 numeric
@attribute MZ10763.881 numeric
@attribute MZ10765.817 numeric
@attribute MZ10767.754 numeric
@attribute MZ10769.691 numeric
@attribute MZ10771.628 numeric
@attribute MZ10773.565 numeric
@attribute MZ10775.503 numeric
@attribute MZ10777.44 numeric
@attribute MZ10779.378 numeric
@attribute MZ10781.316 numeric
@attribute MZ10783.254 numeric
@attribute MZ10785.192 numeric
@attribute MZ10787.131 numeric
@attribute MZ10789.069 numeric
@attribute MZ10791.008 numeric
@attribute MZ10792.947 numeric
@attribute MZ10794.886 numeric
@attribute MZ10796.826 numeric
@attribute MZ10798.765 numeric
@attribute MZ10800.705 numeric
@attribute MZ10802.645 numeric
@attribute MZ10804.585 numeric
@attribute MZ10806.525 numeric
@attribute MZ10808.465 numeric
@attribute MZ10810.406 numeric
@attribute MZ10812.347 numeric
@attribute MZ10814.288 numeric
@attribute MZ10816.229 numeric
@attribute MZ10818.17 numeric
@attribute MZ10820.111 numeric
@attribute MZ10822.053 numeric
@attribute MZ10823.995 numeric
@attribute MZ10825.937 numeric
@attribute MZ10827.879 numeric
@attribute MZ10829.821 numeric
@attribute MZ10831.764 numeric
@attribute MZ10833.706 numeric
@attribute MZ10835.649 numeric
@attribute MZ10837.592 numeric
@attribute MZ10839.535 numeric
@attribute MZ10841.479 numeric
@attribute MZ10843.422 numeric
@attribute MZ10845.366 numeric
@attribute MZ10847.31 numeric
@attribute MZ10849.254 numeric
@attribute MZ10851.198 numeric
@attribute MZ10853.142 numeric
@attribute MZ10855.087 numeric
@attribute MZ10857.032 numeric
@attribute MZ10858.977 numeric
@attribute MZ10860.922 numeric
@attribute MZ10862.867 numeric
@attribute MZ10864.812 numeric
@attribute MZ10866.758 numeric
@attribute MZ10868.704 numeric
@attribute MZ10870.65 numeric
@attribute MZ10872.596 numeric
@attribute MZ10874.542 numeric
@attribute MZ10876.489 numeric
@attribute MZ10878.435 numeric
@attribute MZ10880.382 numeric
@attribute MZ10882.329 numeric
@attribute MZ10884.276 numeric
@attribute MZ10886.224 numeric
@attribute MZ10888.171 numeric
@attribute MZ10890.119 numeric
@attribute MZ10892.067 numeric
@attribute MZ10894.015 numeric
@attribute MZ10895.963 numeric
@attribute MZ10897.911 numeric
@attribute MZ10899.86 numeric
@attribute MZ10901.809 numeric
@attribute MZ10903.758 numeric
@attribute MZ10905.707 numeric
@attribute MZ10907.656 numeric
@attribute MZ10909.605 numeric
@attribute MZ10911.555 numeric
@attribute MZ10913.505 numeric
@attribute MZ10915.455 numeric
@attribute MZ10917.405 numeric
@attribute MZ10919.355 numeric
@attribute MZ10921.306 numeric
@attribute MZ10923.256 numeric
@attribute MZ10925.207 numeric
@attribute MZ10927.158 numeric
@attribute MZ10929.109 numeric
@attribute MZ10931.061 numeric
@attribute MZ10933.012 numeric
@attribute MZ10934.964 numeric
@attribute MZ10936.916 numeric
@attribute MZ10938.868 numeric
@attribute MZ10940.82 numeric
@attribute MZ10942.773 numeric
@attribute MZ10944.725 numeric
@attribute MZ10946.678 numeric
@attribute MZ10948.631 numeric
@attribute MZ10950.584 numeric
@attribute MZ10952.537 numeric
@attribute MZ10954.491 numeric
@attribute MZ10956.444 numeric
@attribute MZ10958.398 numeric
@attribute MZ10960.352 numeric
@attribute MZ10962.306 numeric
@attribute MZ10964.26 numeric
@attribute MZ10966.215 numeric
@attribute MZ10968.17 numeric
@attribute MZ10970.124 numeric
@attribute MZ10972.079 numeric
@attribute MZ10974.035 numeric
@attribute MZ10975.99 numeric
@attribute MZ10977.946 numeric
@attribute MZ10979.901 numeric
@attribute MZ10981.857 numeric
@attribute MZ10983.813 numeric
@attribute MZ10985.769 numeric
@attribute MZ10987.726 numeric
@attribute MZ10989.682 numeric
@attribute MZ10991.639 numeric
@attribute MZ10993.596 numeric
@attribute MZ10995.553 numeric
@attribute MZ10997.511 numeric
@attribute MZ10999.468 numeric
@attribute MZ11001.426 numeric
@attribute MZ11003.383 numeric
@attribute MZ11005.341 numeric
@attribute MZ11007.3 numeric
@attribute MZ11009.258 numeric
@attribute MZ11011.216 numeric
@attribute MZ11013.175 numeric
@attribute MZ11015.134 numeric
@attribute MZ11017.093 numeric
@attribute MZ11019.052 numeric
@attribute MZ11021.011 numeric
@attribute MZ11022.971 numeric
@attribute MZ11024.931 numeric
@attribute MZ11026.891 numeric
@attribute MZ11028.851 numeric
@attribute MZ11030.811 numeric
@attribute MZ11032.771 numeric
@attribute MZ11034.732 numeric
@attribute MZ11036.693 numeric
@attribute MZ11038.654 numeric
@attribute MZ11040.615 numeric
@attribute MZ11042.576 numeric
@attribute MZ11044.537 numeric
@attribute MZ11046.499 numeric
@attribute MZ11048.461 numeric
@attribute MZ11050.423 numeric
@attribute MZ11052.385 numeric
@attribute MZ11054.347 numeric
@attribute MZ11056.31 numeric
@attribute MZ11058.273 numeric
@attribute MZ11060.235 numeric
@attribute MZ11062.198 numeric
@attribute MZ11064.162 numeric
@attribute MZ11066.125 numeric
@attribute MZ11068.089 numeric
@attribute MZ11070.052 numeric
@attribute MZ11072.016 numeric
@attribute MZ11073.98 numeric
@attribute MZ11075.945 numeric
@attribute MZ11077.909 numeric
@attribute MZ11079.874 numeric
@attribute MZ11081.838 numeric
@attribute MZ11083.803 numeric
@attribute MZ11085.768 numeric
@attribute MZ11087.734 numeric
@attribute MZ11089.699 numeric
@attribute MZ11091.665 numeric
@attribute MZ11093.631 numeric
@attribute MZ11095.597 numeric
@attribute MZ11097.563 numeric
@attribute MZ11099.529 numeric
@attribute MZ11101.496 numeric
@attribute MZ11103.462 numeric
@attribute MZ11105.429 numeric
@attribute MZ11107.396 numeric
@attribute MZ11109.363 numeric
@attribute MZ11111.331 numeric
@attribute MZ11113.298 numeric
@attribute MZ11115.266 numeric
@attribute MZ11117.234 numeric
@attribute MZ11119.202 numeric
@attribute MZ11121.17 numeric
@attribute MZ11123.139 numeric
@attribute MZ11125.107 numeric
@attribute MZ11127.076 numeric
@attribute MZ11129.045 numeric
@attribute MZ11131.014 numeric
@attribute MZ11132.983 numeric
@attribute MZ11134.953 numeric
@attribute MZ11136.923 numeric
@attribute MZ11138.892 numeric
@attribute MZ11140.862 numeric
@attribute MZ11142.833 numeric
@attribute MZ11144.803 numeric
@attribute MZ11146.773 numeric
@attribute MZ11148.744 numeric
@attribute MZ11150.715 numeric
@attribute MZ11152.686 numeric
@attribute MZ11154.657 numeric
@attribute MZ11156.629 numeric
@attribute MZ11158.6 numeric
@attribute MZ11160.572 numeric
@attribute MZ11162.544 numeric
@attribute MZ11164.516 numeric
@attribute MZ11166.488 numeric
@attribute MZ11168.461 numeric
@attribute MZ11170.433 numeric
@attribute MZ11172.406 numeric
@attribute MZ11174.379 numeric
@attribute MZ11176.352 numeric
@attribute MZ11178.325 numeric
@attribute MZ11180.299 numeric
@attribute MZ11182.272 numeric
@attribute MZ11184.246 numeric
@attribute MZ11186.22 numeric
@attribute MZ11188.194 numeric
@attribute MZ11190.169 numeric
@attribute MZ11192.143 numeric
@attribute MZ11194.118 numeric
@attribute MZ11196.093 numeric
@attribute MZ11198.068 numeric
@attribute MZ11200.043 numeric
@attribute MZ11202.019 numeric
@attribute MZ11203.994 numeric
@attribute MZ11205.97 numeric
@attribute MZ11207.946 numeric
@attribute MZ11209.922 numeric
@attribute MZ11211.898 numeric
@attribute MZ11213.875 numeric
@attribute MZ11215.851 numeric
@attribute MZ11217.828 numeric
@attribute MZ11219.805 numeric
@attribute MZ11221.782 numeric
@attribute MZ11223.759 numeric
@attribute MZ11225.737 numeric
@attribute MZ11227.715 numeric
@attribute MZ11229.692 numeric
@attribute MZ11231.67 numeric
@attribute MZ11233.649 numeric
@attribute MZ11235.627 numeric
@attribute MZ11237.605 numeric
@attribute MZ11239.584 numeric
@attribute MZ11241.563 numeric
@attribute MZ11243.542 numeric
@attribute MZ11245.521 numeric
@attribute MZ11247.501 numeric
@attribute MZ11249.48 numeric
@attribute MZ11251.46 numeric
@attribute MZ11253.44 numeric
@attribute MZ11255.42 numeric
@attribute MZ11257.4 numeric
@attribute MZ11259.381 numeric
@attribute MZ11261.361 numeric
@attribute MZ11263.342 numeric
@attribute MZ11265.323 numeric
@attribute MZ11267.304 numeric
@attribute MZ11269.286 numeric
@attribute MZ11271.267 numeric
@attribute MZ11273.249 numeric
@attribute MZ11275.231 numeric
@attribute MZ11277.213 numeric
@attribute MZ11279.195 numeric
@attribute MZ11281.177 numeric
@attribute MZ11283.16 numeric
@attribute MZ11285.142 numeric
@attribute MZ11287.125 numeric
@attribute MZ11289.108 numeric
@attribute MZ11291.092 numeric
@attribute MZ11293.075 numeric
@attribute MZ11295.059 numeric
@attribute MZ11297.042 numeric
@attribute MZ11299.026 numeric
@attribute MZ11301.01 numeric
@attribute MZ11302.995 numeric
@attribute MZ11304.979 numeric
@attribute MZ11306.964 numeric
@attribute MZ11308.949 numeric
@attribute MZ11310.934 numeric
@attribute MZ11312.919 numeric
@attribute MZ11314.904 numeric
@attribute MZ11316.89 numeric
@attribute MZ11318.875 numeric
@attribute MZ11320.861 numeric
@attribute MZ11322.847 numeric
@attribute MZ11324.833 numeric
@attribute MZ11326.82 numeric
@attribute MZ11328.806 numeric
@attribute MZ11330.793 numeric
@attribute MZ11332.78 numeric
@attribute MZ11334.767 numeric
@attribute MZ11336.754 numeric
@attribute MZ11338.742 numeric
@attribute MZ11340.729 numeric
@attribute MZ11342.717 numeric
@attribute MZ11344.705 numeric
@attribute MZ11346.693 numeric
@attribute MZ11348.681 numeric
@attribute MZ11350.67 numeric
@attribute MZ11352.658 numeric
@attribute MZ11354.647 numeric
@attribute MZ11356.636 numeric
@attribute MZ11358.625 numeric
@attribute MZ11360.615 numeric
@attribute MZ11362.604 numeric
@attribute MZ11364.594 numeric
@attribute MZ11366.584 numeric
@attribute MZ11368.574 numeric
@attribute MZ11370.564 numeric
@attribute MZ11372.554 numeric
@attribute MZ11374.545 numeric
@attribute MZ11376.535 numeric
@attribute MZ11378.526 numeric
@attribute MZ11380.517 numeric
@attribute MZ11382.509 numeric
@attribute MZ11384.5 numeric
@attribute MZ11386.492 numeric
@attribute MZ11388.483 numeric
@attribute MZ11390.475 numeric
@attribute MZ11392.468 numeric
@attribute MZ11394.46 numeric
@attribute MZ11396.452 numeric
@attribute MZ11398.445 numeric
@attribute MZ11400.438 numeric
@attribute MZ11402.431 numeric
@attribute MZ11404.424 numeric
@attribute MZ11406.417 numeric
@attribute MZ11408.411 numeric
@attribute MZ11410.404 numeric
@attribute MZ11412.398 numeric
@attribute MZ11414.392 numeric
@attribute MZ11416.387 numeric
@attribute MZ11418.381 numeric
@attribute MZ11420.375 numeric
@attribute MZ11422.37 numeric
@attribute MZ11424.365 numeric
@attribute MZ11426.36 numeric
@attribute MZ11428.355 numeric
@attribute MZ11430.351 numeric
@attribute MZ11432.346 numeric
@attribute MZ11434.342 numeric
@attribute MZ11436.338 numeric
@attribute MZ11438.334 numeric
@attribute MZ11440.331 numeric
@attribute MZ11442.327 numeric
@attribute MZ11444.324 numeric
@attribute MZ11446.321 numeric
@attribute MZ11448.318 numeric
@attribute MZ11450.315 numeric
@attribute MZ11452.312 numeric
@attribute MZ11454.31 numeric
@attribute MZ11456.307 numeric
@attribute MZ11458.305 numeric
@attribute MZ11460.303 numeric
@attribute MZ11462.301 numeric
@attribute MZ11464.3 numeric
@attribute MZ11466.298 numeric
@attribute MZ11468.297 numeric
@attribute MZ11470.296 numeric
@attribute MZ11472.295 numeric
@attribute MZ11474.294 numeric
@attribute MZ11476.294 numeric
@attribute MZ11478.293 numeric
@attribute MZ11480.293 numeric
@attribute MZ11482.293 numeric
@attribute MZ11484.293 numeric
@attribute MZ11486.293 numeric
@attribute MZ11488.294 numeric
@attribute MZ11490.295 numeric
@attribute MZ11492.295 numeric
@attribute MZ11494.296 numeric
@attribute MZ11496.298 numeric
@attribute MZ11498.299 numeric
@attribute MZ11500.3 numeric
@attribute MZ11502.302 numeric
@attribute MZ11504.304 numeric
@attribute MZ11506.306 numeric
@attribute MZ11508.308 numeric
@attribute MZ11510.311 numeric
@attribute MZ11512.313 numeric
@attribute MZ11514.316 numeric
@attribute MZ11516.319 numeric
@attribute MZ11518.322 numeric
@attribute MZ11520.325 numeric
@attribute MZ11522.329 numeric
@attribute MZ11524.332 numeric
@attribute MZ11526.336 numeric
@attribute MZ11528.34 numeric
@attribute MZ11530.344 numeric
@attribute MZ11532.349 numeric
@attribute MZ11534.353 numeric
@attribute MZ11536.358 numeric
@attribute MZ11538.363 numeric
@attribute MZ11540.368 numeric
@attribute MZ11542.373 numeric
@attribute MZ11544.378 numeric
@attribute MZ11546.384 numeric
@attribute MZ11548.389 numeric
@attribute MZ11550.395 numeric
@attribute MZ11552.401 numeric
@attribute MZ11554.407 numeric
@attribute MZ11556.414 numeric
@attribute MZ11558.42 numeric
@attribute MZ11560.427 numeric
@attribute MZ11562.434 numeric
@attribute MZ11564.441 numeric
@attribute MZ11566.448 numeric
@attribute MZ11568.456 numeric
@attribute MZ11570.464 numeric
@attribute MZ11572.471 numeric
@attribute MZ11574.479 numeric
@attribute MZ11576.487 numeric
@attribute MZ11578.496 numeric
@attribute MZ11580.504 numeric
@attribute MZ11582.513 numeric
@attribute MZ11584.522 numeric
@attribute MZ11586.531 numeric
@attribute MZ11588.54 numeric
@attribute MZ11590.549 numeric
@attribute MZ11592.559 numeric
@attribute MZ11594.569 numeric
@attribute MZ11596.578 numeric
@attribute MZ11598.588 numeric
@attribute MZ11600.599 numeric
@attribute MZ11602.609 numeric
@attribute MZ11604.62 numeric
@attribute MZ11606.63 numeric
@attribute MZ11608.641 numeric
@attribute MZ11610.652 numeric
@attribute MZ11612.664 numeric
@attribute MZ11614.675 numeric
@attribute MZ11616.687 numeric
@attribute MZ11618.699 numeric
@attribute MZ11620.711 numeric
@attribute MZ11622.723 numeric
@attribute MZ11624.735 numeric
@attribute MZ11626.748 numeric
@attribute MZ11628.76 numeric
@attribute MZ11630.773 numeric
@attribute MZ11632.786 numeric
@attribute MZ11634.799 numeric
@attribute MZ11636.813 numeric
@attribute MZ11638.826 numeric
@attribute MZ11640.84 numeric
@attribute MZ11642.854 numeric
@attribute MZ11644.868 numeric
@attribute MZ11646.882 numeric
@attribute MZ11648.897 numeric
@attribute MZ11650.911 numeric
@attribute MZ11652.926 numeric
@attribute MZ11654.941 numeric
@attribute MZ11656.956 numeric
@attribute MZ11658.971 numeric
@attribute MZ11660.987 numeric
@attribute MZ11663.002 numeric
@attribute MZ11665.018 numeric
@attribute MZ11667.034 numeric
@attribute MZ11669.05 numeric
@attribute MZ11671.067 numeric
@attribute MZ11673.083 numeric
@attribute MZ11675.1 numeric
@attribute MZ11677.117 numeric
@attribute MZ11679.134 numeric
@attribute MZ11681.151 numeric
@attribute MZ11683.168 numeric
@attribute MZ11685.186 numeric
@attribute MZ11687.203 numeric
@attribute MZ11689.221 numeric
@attribute MZ11691.239 numeric
@attribute MZ11693.258 numeric
@attribute MZ11695.276 numeric
@attribute MZ11697.295 numeric
@attribute MZ11699.313 numeric
@attribute MZ11701.332 numeric
@attribute MZ11703.352 numeric
@attribute MZ11705.371 numeric
@attribute MZ11707.39 numeric
@attribute MZ11709.41 numeric
@attribute MZ11711.43 numeric
@attribute MZ11713.45 numeric
@attribute MZ11715.47 numeric
@attribute MZ11717.49 numeric
@attribute MZ11719.511 numeric
@attribute MZ11721.531 numeric
@attribute MZ11723.552 numeric
@attribute MZ11725.573 numeric
@attribute MZ11727.595 numeric
@attribute MZ11729.616 numeric
@attribute MZ11731.637 numeric
@attribute MZ11733.659 numeric
@attribute MZ11735.681 numeric
@attribute MZ11737.703 numeric
@attribute MZ11739.725 numeric
@attribute MZ11741.748 numeric
@attribute MZ11743.77 numeric
@attribute MZ11745.793 numeric
@attribute MZ11747.816 numeric
@attribute MZ11749.839 numeric
@attribute MZ11751.863 numeric
@attribute MZ11753.886 numeric
@attribute MZ11755.91 numeric
@attribute MZ11757.934 numeric
@attribute MZ11759.958 numeric
@attribute MZ11761.982 numeric
@attribute MZ11764.006 numeric
@attribute MZ11766.031 numeric
@attribute MZ11768.055 numeric
@attribute MZ11770.08 numeric
@attribute MZ11772.105 numeric
@attribute MZ11774.13 numeric
@attribute MZ11776.156 numeric
@attribute MZ11778.181 numeric
@attribute MZ11780.207 numeric
@attribute MZ11782.233 numeric
@attribute MZ11784.259 numeric
@attribute MZ11786.285 numeric
@attribute MZ11788.312 numeric
@attribute MZ11790.338 numeric
@attribute MZ11792.365 numeric
@attribute MZ11794.392 numeric
@attribute MZ11796.419 numeric
@attribute MZ11798.446 numeric
@attribute MZ11800.474 numeric
@attribute MZ11802.502 numeric
@attribute MZ11804.529 numeric
@attribute MZ11806.557 numeric
@attribute MZ11808.586 numeric
@attribute MZ11810.614 numeric
@attribute MZ11812.642 numeric
@attribute MZ11814.671 numeric
@attribute MZ11816.7 numeric
@attribute MZ11818.729 numeric
@attribute MZ11820.758 numeric
@attribute MZ11822.788 numeric
@attribute MZ11824.817 numeric
@attribute MZ11826.847 numeric
@attribute MZ11828.877 numeric
@attribute MZ11830.907 numeric
@attribute MZ11832.937 numeric
@attribute MZ11834.968 numeric
@attribute MZ11836.998 numeric
@attribute MZ11839.029 numeric
@attribute MZ11841.06 numeric
@attribute MZ11843.091 numeric
@attribute MZ11845.123 numeric
@attribute MZ11847.154 numeric
@attribute MZ11849.186 numeric
@attribute MZ11851.218 numeric
@attribute MZ11853.25 numeric
@attribute MZ11855.282 numeric
@attribute MZ11857.314 numeric
@attribute MZ11859.347 numeric
@attribute MZ11861.379 numeric
@attribute MZ11863.412 numeric
@attribute MZ11865.445 numeric
@attribute MZ11867.478 numeric
@attribute MZ11869.512 numeric
@attribute MZ11871.545 numeric
@attribute MZ11873.579 numeric
@attribute MZ11875.613 numeric
@attribute MZ11877.647 numeric
@attribute MZ11879.681 numeric
@attribute MZ11881.716 numeric
@attribute MZ11883.75 numeric
@attribute MZ11885.785 numeric
@attribute MZ11887.82 numeric
@attribute MZ11889.855 numeric
@attribute MZ11891.891 numeric
@attribute MZ11893.926 numeric
@attribute MZ11895.962 numeric
@attribute MZ11897.998 numeric
@attribute MZ11900.034 numeric
@attribute MZ11902.07 numeric
@attribute MZ11904.106 numeric
@attribute MZ11906.143 numeric
@attribute MZ11908.18 numeric
@attribute MZ11910.216 numeric
@attribute MZ11912.253 numeric
@attribute MZ11914.291 numeric
@attribute MZ11916.328 numeric
@attribute MZ11918.366 numeric
@attribute MZ11920.403 numeric
@attribute MZ11922.441 numeric
@attribute MZ11924.479 numeric
@attribute MZ11926.518 numeric
@attribute MZ11928.556 numeric
@attribute MZ11930.595 numeric
@attribute MZ11932.634 numeric
@attribute MZ11934.673 numeric
@attribute MZ11936.712 numeric
@attribute MZ11938.751 numeric
@attribute MZ11940.791 numeric
@attribute MZ11942.83 numeric
@attribute MZ11944.87 numeric
@attribute MZ11946.91 numeric
@attribute MZ11948.95 numeric
@attribute MZ11950.991 numeric
@attribute MZ11953.031 numeric
@attribute MZ11955.072 numeric
@attribute MZ11957.113 numeric
@attribute MZ11959.154 numeric
@attribute MZ11961.195 numeric
@attribute MZ11963.236 numeric
@attribute MZ11965.278 numeric
@attribute MZ11967.32 numeric
@attribute MZ11969.362 numeric
@attribute MZ11971.404 numeric
@attribute MZ11973.446 numeric
@attribute MZ11975.489 numeric
@attribute MZ11977.531 numeric
@attribute MZ11979.574 numeric
@attribute MZ11981.617 numeric
@attribute MZ11983.66 numeric
@attribute MZ11985.704 numeric
@attribute MZ11987.747 numeric
@attribute MZ11989.791 numeric
@attribute MZ11991.835 numeric
@attribute MZ11993.879 numeric
@attribute MZ11995.923 numeric
@attribute MZ11997.967 numeric
@attribute MZ12000.012 numeric
@attribute MZ12002.056 numeric
@attribute MZ12004.101 numeric
@attribute MZ12006.146 numeric
@attribute MZ12008.192 numeric
@attribute MZ12010.237 numeric
@attribute MZ12012.283 numeric
@attribute MZ12014.328 numeric
@attribute MZ12016.374 numeric
@attribute MZ12018.42 numeric
@attribute MZ12020.467 numeric
@attribute MZ12022.513 numeric
@attribute MZ12024.56 numeric
@attribute MZ12026.607 numeric
@attribute MZ12028.654 numeric
@attribute MZ12030.701 numeric
@attribute MZ12032.748 numeric
@attribute MZ12034.796 numeric
@attribute MZ12036.843 numeric
@attribute MZ12038.891 numeric
@attribute MZ12040.939 numeric
@attribute MZ12042.987 numeric
@attribute MZ12045.036 numeric
@attribute MZ12047.084 numeric
@attribute MZ12049.133 numeric
@attribute MZ12051.182 numeric
@attribute MZ12053.231 numeric
@attribute MZ12055.28 numeric
@attribute MZ12057.33 numeric
@attribute MZ12059.379 numeric
@attribute MZ12061.429 numeric
@attribute MZ12063.479 numeric
@attribute MZ12065.529 numeric
@attribute MZ12067.579 numeric
@attribute MZ12069.63 numeric
@attribute MZ12071.681 numeric
@attribute MZ12073.731 numeric
@attribute MZ12075.782 numeric
@attribute MZ12077.834 numeric
@attribute MZ12079.885 numeric
@attribute MZ12081.936 numeric
@attribute MZ12083.988 numeric
@attribute MZ12086.04 numeric
@attribute MZ12088.092 numeric
@attribute MZ12090.144 numeric
@attribute MZ12092.197 numeric
@attribute MZ12094.249 numeric
@attribute MZ12096.302 numeric
@attribute MZ12098.355 numeric
@attribute MZ12100.408 numeric
@attribute MZ12102.461 numeric
@attribute MZ12104.515 numeric
@attribute MZ12106.568 numeric
@attribute MZ12108.622 numeric
@attribute MZ12110.676 numeric
@attribute MZ12112.73 numeric
@attribute MZ12114.784 numeric
@attribute MZ12116.839 numeric
@attribute MZ12118.893 numeric
@attribute MZ12120.948 numeric
@attribute MZ12123.003 numeric
@attribute MZ12125.058 numeric
@attribute MZ12127.114 numeric
@attribute MZ12129.169 numeric
@attribute MZ12131.225 numeric
@attribute MZ12133.281 numeric
@attribute MZ12135.337 numeric
@attribute MZ12137.393 numeric
@attribute MZ12139.45 numeric
@attribute MZ12141.506 numeric
@attribute MZ12143.563 numeric
@attribute MZ12145.62 numeric
@attribute MZ12147.677 numeric
@attribute MZ12149.734 numeric
@attribute MZ12151.792 numeric
@attribute MZ12153.849 numeric
@attribute MZ12155.907 numeric
@attribute MZ12157.965 numeric
@attribute MZ12160.023 numeric
@attribute MZ12162.081 numeric
@attribute MZ12164.14 numeric
@attribute MZ12166.199 numeric
@attribute MZ12168.257 numeric
@attribute MZ12170.316 numeric
@attribute MZ12172.376 numeric
@attribute MZ12174.435 numeric
@attribute MZ12176.494 numeric
@attribute MZ12178.554 numeric
@attribute MZ12180.614 numeric
@attribute MZ12182.674 numeric
@attribute MZ12184.734 numeric
@attribute MZ12186.795 numeric
@attribute MZ12188.855 numeric
@attribute MZ12190.916 numeric
@attribute MZ12192.977 numeric
@attribute MZ12195.038 numeric
@attribute MZ12197.099 numeric
@attribute MZ12199.161 numeric
@attribute MZ12201.222 numeric
@attribute MZ12203.284 numeric
@attribute MZ12205.346 numeric
@attribute MZ12207.408 numeric
@attribute MZ12209.471 numeric
@attribute MZ12211.533 numeric
@attribute MZ12213.596 numeric
@attribute MZ12215.659 numeric
@attribute MZ12217.722 numeric
@attribute MZ12219.785 numeric
@attribute MZ12221.848 numeric
@attribute MZ12223.912 numeric
@attribute MZ12225.975 numeric
@attribute MZ12228.039 numeric
@attribute MZ12230.103 numeric
@attribute MZ12232.168 numeric
@attribute MZ12234.232 numeric
@attribute MZ12236.297 numeric
@attribute MZ12238.361 numeric
@attribute MZ12240.426 numeric
@attribute MZ12242.491 numeric
@attribute MZ12244.557 numeric
@attribute MZ12246.622 numeric
@attribute MZ12248.688 numeric
@attribute MZ12250.753 numeric
@attribute MZ12252.819 numeric
@attribute MZ12254.886 numeric
@attribute MZ12256.952 numeric
@attribute MZ12259.018 numeric
@attribute MZ12261.085 numeric
@attribute MZ12263.152 numeric
@attribute MZ12265.219 numeric
@attribute MZ12267.286 numeric
@attribute MZ12269.353 numeric
@attribute MZ12271.421 numeric
@attribute MZ12273.489 numeric
@attribute MZ12275.557 numeric
@attribute MZ12277.625 numeric
@attribute MZ12279.693 numeric
@attribute MZ12281.761 numeric
@attribute MZ12283.83 numeric
@attribute MZ12285.899 numeric
@attribute MZ12287.968 numeric
@attribute MZ12290.037 numeric
@attribute MZ12292.106 numeric
@attribute MZ12294.175 numeric
@attribute MZ12296.245 numeric
@attribute MZ12298.315 numeric
@attribute MZ12300.385 numeric
@attribute MZ12302.455 numeric
@attribute MZ12304.525 numeric
@attribute MZ12306.596 numeric
@attribute MZ12308.667 numeric
@attribute MZ12310.737 numeric
@attribute MZ12312.808 numeric
@attribute MZ12314.88 numeric
@attribute MZ12316.951 numeric
@attribute MZ12319.023 numeric
@attribute MZ12321.094 numeric
@attribute MZ12323.166 numeric
@attribute MZ12325.238 numeric
@attribute MZ12327.31 numeric
@attribute MZ12329.383 numeric
@attribute MZ12331.455 numeric
@attribute MZ12333.528 numeric
@attribute MZ12335.601 numeric
@attribute MZ12337.674 numeric
@attribute MZ12339.748 numeric
@attribute MZ12341.821 numeric
@attribute MZ12343.895 numeric
@attribute MZ12345.968 numeric
@attribute MZ12348.042 numeric
@attribute MZ12350.117 numeric
@attribute MZ12352.191 numeric
@attribute MZ12354.265 numeric
@attribute MZ12356.34 numeric
@attribute MZ12358.415 numeric
@attribute MZ12360.49 numeric
@attribute MZ12362.565 numeric
@attribute MZ12364.641 numeric
@attribute MZ12366.716 numeric
@attribute MZ12368.792 numeric
@attribute MZ12370.868 numeric
@attribute MZ12372.944 numeric
@attribute MZ12375.02 numeric
@attribute MZ12377.097 numeric
@attribute MZ12379.173 numeric
@attribute MZ12381.25 numeric
@attribute MZ12383.327 numeric
@attribute MZ12385.404 numeric
@attribute MZ12387.481 numeric
@attribute MZ12389.559 numeric
@attribute MZ12391.636 numeric
@attribute MZ12393.714 numeric
@attribute MZ12395.792 numeric
@attribute MZ12397.87 numeric
@attribute MZ12399.949 numeric
@attribute MZ12402.027 numeric
@attribute MZ12404.106 numeric
@attribute MZ12406.185 numeric
@attribute MZ12408.264 numeric
@attribute MZ12410.343 numeric
@attribute MZ12412.422 numeric
@attribute MZ12414.502 numeric
@attribute MZ12416.582 numeric
@attribute MZ12418.662 numeric
@attribute MZ12420.742 numeric
@attribute MZ12422.822 numeric
@attribute MZ12424.902 numeric
@attribute MZ12426.983 numeric
@attribute MZ12429.064 numeric
@attribute MZ12431.145 numeric
@attribute MZ12433.226 numeric
@attribute MZ12435.307 numeric
@attribute MZ12437.389 numeric
@attribute MZ12439.47 numeric
@attribute MZ12441.552 numeric
@attribute MZ12443.634 numeric
@attribute MZ12445.716 numeric
@attribute MZ12447.799 numeric
@attribute MZ12449.881 numeric
@attribute MZ12451.964 numeric
@attribute MZ12454.047 numeric
@attribute MZ12456.13 numeric
@attribute MZ12458.213 numeric
@attribute MZ12460.296 numeric
@attribute MZ12462.38 numeric
@attribute MZ12464.464 numeric
@attribute MZ12466.548 numeric
@attribute MZ12468.632 numeric
@attribute MZ12470.716 numeric
@attribute MZ12472.8 numeric
@attribute MZ12474.885 numeric
@attribute MZ12476.97 numeric
@attribute MZ12479.055 numeric
@attribute MZ12481.14 numeric
@attribute MZ12483.225 numeric
@attribute MZ12485.311 numeric
@attribute MZ12487.396 numeric
@attribute MZ12489.482 numeric
@attribute MZ12491.568 numeric
@attribute MZ12493.654 numeric
@attribute MZ12495.741 numeric
@attribute MZ12497.827 numeric
@attribute MZ12499.914 numeric
@attribute MZ12502.001 numeric
@attribute MZ12504.088 numeric
@attribute MZ12506.175 numeric
@attribute MZ12508.262 numeric
@attribute MZ12510.35 numeric
@attribute MZ12512.438 numeric
@attribute MZ12514.526 numeric
@attribute MZ12516.614 numeric
@attribute MZ12518.702 numeric
@attribute MZ12520.79 numeric
@attribute MZ12522.879 numeric
@attribute MZ12524.968 numeric
@attribute MZ12527.057 numeric
@attribute MZ12529.146 numeric
@attribute MZ12531.235 numeric
@attribute MZ12533.325 numeric
@attribute MZ12535.414 numeric
@attribute MZ12537.504 numeric
@attribute MZ12539.594 numeric
@attribute MZ12541.684 numeric
@attribute MZ12543.775 numeric
@attribute MZ12545.865 numeric
@attribute MZ12547.956 numeric
@attribute MZ12550.047 numeric
@attribute MZ12552.138 numeric
@attribute MZ12554.229 numeric
@attribute MZ12556.321 numeric
@attribute MZ12558.412 numeric
@attribute MZ12560.504 numeric
@attribute MZ12562.596 numeric
@attribute MZ12564.688 numeric
@attribute MZ12566.78 numeric
@attribute MZ12568.873 numeric
@attribute MZ12570.965 numeric
@attribute MZ12573.058 numeric
@attribute MZ12575.151 numeric
@attribute MZ12577.244 numeric
@attribute MZ12579.338 numeric
@attribute MZ12581.431 numeric
@attribute MZ12583.525 numeric
@attribute MZ12585.619 numeric
@attribute MZ12587.713 numeric
@attribute MZ12589.807 numeric
@attribute MZ12591.901 numeric
@attribute MZ12593.996 numeric
@attribute MZ12596.09 numeric
@attribute MZ12598.185 numeric
@attribute MZ12600.28 numeric
@attribute MZ12602.376 numeric
@attribute MZ12604.471 numeric
@attribute MZ12606.567 numeric
@attribute MZ12608.662 numeric
@attribute MZ12610.758 numeric
@attribute MZ12612.854 numeric
@attribute MZ12614.951 numeric
@attribute MZ12617.047 numeric
@attribute MZ12619.144 numeric
@attribute MZ12621.241 numeric
@attribute MZ12623.338 numeric
@attribute MZ12625.435 numeric
@attribute MZ12627.532 numeric
@attribute MZ12629.63 numeric
@attribute MZ12631.727 numeric
@attribute MZ12633.825 numeric
@attribute MZ12635.923 numeric
@attribute MZ12638.021 numeric
@attribute MZ12640.12 numeric
@attribute MZ12642.218 numeric
@attribute MZ12644.317 numeric
@attribute MZ12646.416 numeric
@attribute MZ12648.515 numeric
@attribute MZ12650.614 numeric
@attribute MZ12652.714 numeric
@attribute MZ12654.813 numeric
@attribute MZ12656.913 numeric
@attribute MZ12659.013 numeric
@attribute MZ12661.113 numeric
@attribute MZ12663.213 numeric
@attribute MZ12665.314 numeric
@attribute MZ12667.414 numeric
@attribute MZ12669.515 numeric
@attribute MZ12671.616 numeric
@attribute MZ12673.717 numeric
@attribute MZ12675.819 numeric
@attribute MZ12677.92 numeric
@attribute MZ12680.022 numeric
@attribute MZ12682.124 numeric
@attribute MZ12684.226 numeric
@attribute MZ12686.328 numeric
@attribute MZ12688.43 numeric
@attribute MZ12690.533 numeric
@attribute MZ12692.636 numeric
@attribute MZ12694.738 numeric
@attribute MZ12696.842 numeric
@attribute MZ12698.945 numeric
@attribute MZ12701.048 numeric
@attribute MZ12703.152 numeric
@attribute MZ12705.256 numeric
@attribute MZ12707.36 numeric
@attribute MZ12709.464 numeric
@attribute MZ12711.568 numeric
@attribute MZ12713.672 numeric
@attribute MZ12715.777 numeric
@attribute MZ12717.882 numeric
@attribute MZ12719.987 numeric
@attribute MZ12722.092 numeric
@attribute MZ12724.197 numeric
@attribute MZ12726.303 numeric
@attribute MZ12728.409 numeric
@attribute MZ12730.514 numeric
@attribute MZ12732.62 numeric
@attribute MZ12734.727 numeric
@attribute MZ12736.833 numeric
@attribute MZ12738.94 numeric
@attribute MZ12741.046 numeric
@attribute MZ12743.153 numeric
@attribute MZ12745.26 numeric
@attribute MZ12747.368 numeric
@attribute MZ12749.475 numeric
@attribute MZ12751.583 numeric
@attribute MZ12753.69 numeric
@attribute MZ12755.798 numeric
@attribute MZ12757.906 numeric
@attribute MZ12760.015 numeric
@attribute MZ12762.123 numeric
@attribute MZ12764.232 numeric
@attribute MZ12766.341 numeric
@attribute MZ12768.45 numeric
@attribute MZ12770.559 numeric
@attribute MZ12772.668 numeric
@attribute MZ12774.778 numeric
@attribute MZ12776.887 numeric
@attribute MZ12778.997 numeric
@attribute MZ12781.107 numeric
@attribute MZ12783.218 numeric
@attribute MZ12785.328 numeric
@attribute MZ12787.439 numeric
@attribute MZ12789.549 numeric
@attribute MZ12791.66 numeric
@attribute MZ12793.771 numeric
@attribute MZ12795.883 numeric
@attribute MZ12797.994 numeric
@attribute MZ12800.106 numeric
@attribute MZ12802.217 numeric
@attribute MZ12804.329 numeric
@attribute MZ12806.441 numeric
@attribute MZ12808.554 numeric
@attribute MZ12810.666 numeric
@attribute MZ12812.779 numeric
@attribute MZ12814.892 numeric
@attribute MZ12817.005 numeric
@attribute MZ12819.118 numeric
@attribute MZ12821.231 numeric
@attribute MZ12823.345 numeric
@attribute MZ12825.458 numeric
@attribute MZ12827.572 numeric
@attribute MZ12829.686 numeric
@attribute MZ12831.801 numeric
@attribute MZ12833.915 numeric
@attribute MZ12836.03 numeric
@attribute MZ12838.144 numeric
@attribute MZ12840.259 numeric
@attribute MZ12842.374 numeric
@attribute MZ12844.49 numeric
@attribute MZ12846.605 numeric
@attribute MZ12848.721 numeric
@attribute MZ12850.836 numeric
@attribute MZ12852.952 numeric
@attribute MZ12855.069 numeric
@attribute MZ12857.185 numeric
@attribute MZ12859.301 numeric
@attribute MZ12861.418 numeric
@attribute MZ12863.535 numeric
@attribute MZ12865.652 numeric
@attribute MZ12867.769 numeric
@attribute MZ12869.886 numeric
@attribute MZ12872.004 numeric
@attribute MZ12874.122 numeric
@attribute MZ12876.24 numeric
@attribute MZ12878.358 numeric
@attribute MZ12880.476 numeric
@attribute MZ12882.594 numeric
@attribute MZ12884.713 numeric
@attribute MZ12886.832 numeric
@attribute MZ12888.951 numeric
@attribute MZ12891.07 numeric
@attribute MZ12893.189 numeric
@attribute MZ12895.308 numeric
@attribute MZ12897.428 numeric
@attribute MZ12899.548 numeric
@attribute MZ12901.668 numeric
@attribute MZ12903.788 numeric
@attribute MZ12905.908 numeric
@attribute MZ12908.029 numeric
@attribute MZ12910.149 numeric
@attribute MZ12912.27 numeric
@attribute MZ12914.391 numeric
@attribute MZ12916.512 numeric
@attribute MZ12918.634 numeric
@attribute MZ12920.755 numeric
@attribute MZ12922.877 numeric
@attribute MZ12924.999 numeric
@attribute MZ12927.121 numeric
@attribute MZ12929.243 numeric
@attribute MZ12931.366 numeric
@attribute MZ12933.488 numeric
@attribute MZ12935.611 numeric
@attribute MZ12937.734 numeric
@attribute MZ12939.857 numeric
@attribute MZ12941.98 numeric
@attribute MZ12944.104 numeric
@attribute MZ12946.227 numeric
@attribute MZ12948.351 numeric
@attribute MZ12950.475 numeric
@attribute MZ12952.599 numeric
@attribute MZ12954.724 numeric
@attribute MZ12956.848 numeric
@attribute MZ12958.973 numeric
@attribute MZ12961.098 numeric
@attribute MZ12963.223 numeric
@attribute MZ12965.348 numeric
@attribute MZ12967.473 numeric
@attribute MZ12969.599 numeric
@attribute MZ12971.724 numeric
@attribute MZ12973.85 numeric
@attribute MZ12975.976 numeric
@attribute MZ12978.103 numeric
@attribute MZ12980.229 numeric
@attribute MZ12982.356 numeric
@attribute MZ12984.482 numeric
@attribute MZ12986.609 numeric
@attribute MZ12988.737 numeric
@attribute MZ12990.864 numeric
@attribute MZ12992.991 numeric
@attribute MZ12995.119 numeric
@attribute MZ12997.247 numeric
@attribute MZ12999.375 numeric
@attribute MZ13001.503 numeric
@attribute MZ13003.631 numeric
@attribute MZ13005.76 numeric
@attribute MZ13007.888 numeric
@attribute MZ13010.017 numeric
@attribute MZ13012.146 numeric
@attribute MZ13014.275 numeric
@attribute MZ13016.405 numeric
@attribute MZ13018.534 numeric
@attribute MZ13020.664 numeric
@attribute MZ13022.794 numeric
@attribute MZ13024.924 numeric
@attribute MZ13027.054 numeric
@attribute MZ13029.185 numeric
@attribute MZ13031.315 numeric
@attribute MZ13033.446 numeric
@attribute MZ13035.577 numeric
@attribute MZ13037.708 numeric
@attribute MZ13039.839 numeric
@attribute MZ13041.971 numeric
@attribute MZ13044.103 numeric
@attribute MZ13046.234 numeric
@attribute MZ13048.366 numeric
@attribute MZ13050.499 numeric
@attribute MZ13052.631 numeric
@attribute MZ13054.763 numeric
@attribute MZ13056.896 numeric
@attribute MZ13059.029 numeric
@attribute MZ13061.162 numeric
@attribute MZ13063.295 numeric
@attribute MZ13065.429 numeric
@attribute MZ13067.562 numeric
@attribute MZ13069.696 numeric
@attribute MZ13071.83 numeric
@attribute MZ13073.964 numeric
@attribute MZ13076.098 numeric
@attribute MZ13078.233 numeric
@attribute MZ13080.367 numeric
@attribute MZ13082.502 numeric
@attribute MZ13084.637 numeric
@attribute MZ13086.772 numeric
@attribute MZ13088.907 numeric
@attribute MZ13091.043 numeric
@attribute MZ13093.178 numeric
@attribute MZ13095.314 numeric
@attribute MZ13097.45 numeric
@attribute MZ13099.586 numeric
@attribute MZ13101.723 numeric
@attribute MZ13103.859 numeric
@attribute MZ13105.996 numeric
@attribute MZ13108.133 numeric
@attribute MZ13110.27 numeric
@attribute MZ13112.407 numeric
@attribute MZ13114.544 numeric
@attribute MZ13116.682 numeric
@attribute MZ13118.82 numeric
@attribute MZ13120.958 numeric
@attribute MZ13123.096 numeric
@attribute MZ13125.234 numeric
@attribute MZ13127.372 numeric
@attribute MZ13129.511 numeric
@attribute MZ13131.65 numeric
@attribute MZ13133.789 numeric
@attribute MZ13135.928 numeric
@attribute MZ13138.067 numeric
@attribute MZ13140.207 numeric
@attribute MZ13142.346 numeric
@attribute MZ13144.486 numeric
@attribute MZ13146.626 numeric
@attribute MZ13148.766 numeric
@attribute MZ13150.907 numeric
@attribute MZ13153.047 numeric
@attribute MZ13155.188 numeric
@attribute MZ13157.329 numeric
@attribute MZ13159.47 numeric
@attribute MZ13161.611 numeric
@attribute MZ13163.753 numeric
@attribute MZ13165.894 numeric
@attribute MZ13168.036 numeric
@attribute MZ13170.178 numeric
@attribute MZ13172.32 numeric
@attribute MZ13174.462 numeric
@attribute MZ13176.605 numeric
@attribute MZ13178.747 numeric
@attribute MZ13180.89 numeric
@attribute MZ13183.033 numeric
@attribute MZ13185.176 numeric
@attribute MZ13187.319 numeric
@attribute MZ13189.463 numeric
@attribute MZ13191.607 numeric
@attribute MZ13193.75 numeric
@attribute MZ13195.894 numeric
@attribute MZ13198.039 numeric
@attribute MZ13200.183 numeric
@attribute MZ13202.327 numeric
@attribute MZ13204.472 numeric
@attribute MZ13206.617 numeric
@attribute MZ13208.762 numeric
@attribute MZ13210.907 numeric
@attribute MZ13213.053 numeric
@attribute MZ13215.198 numeric
@attribute MZ13217.344 numeric
@attribute MZ13219.49 numeric
@attribute MZ13221.636 numeric
@attribute MZ13223.782 numeric
@attribute MZ13225.929 numeric
@attribute MZ13228.075 numeric
@attribute MZ13230.222 numeric
@attribute MZ13232.369 numeric
@attribute MZ13234.516 numeric
@attribute MZ13236.664 numeric
@attribute MZ13238.811 numeric
@attribute MZ13240.959 numeric
@attribute MZ13243.107 numeric
@attribute MZ13245.255 numeric
@attribute MZ13247.403 numeric
@attribute MZ13249.551 numeric
@attribute MZ13251.7 numeric
@attribute MZ13253.848 numeric
@attribute MZ13255.997 numeric
@attribute MZ13258.146 numeric
@attribute MZ13260.296 numeric
@attribute MZ13262.445 numeric
@attribute MZ13264.595 numeric
@attribute MZ13266.744 numeric
@attribute MZ13268.894 numeric
@attribute MZ13271.044 numeric
@attribute MZ13273.195 numeric
@attribute MZ13275.345 numeric
@attribute MZ13277.496 numeric
@attribute MZ13279.647 numeric
@attribute MZ13281.798 numeric
@attribute MZ13283.949 numeric
@attribute MZ13286.1 numeric
@attribute MZ13288.252 numeric
@attribute MZ13290.403 numeric
@attribute MZ13292.555 numeric
@attribute MZ13294.707 numeric
@attribute MZ13296.859 numeric
@attribute MZ13299.012 numeric
@attribute MZ13301.164 numeric
@attribute MZ13303.317 numeric
@attribute MZ13305.47 numeric
@attribute MZ13307.623 numeric
@attribute MZ13309.776 numeric
@attribute MZ13311.93 numeric
@attribute MZ13314.083 numeric
@attribute MZ13316.237 numeric
@attribute MZ13318.391 numeric
@attribute MZ13320.545 numeric
@attribute MZ13322.699 numeric
@attribute MZ13324.854 numeric
@attribute MZ13327.008 numeric
@attribute MZ13329.163 numeric
@attribute MZ13331.318 numeric
@attribute MZ13333.473 numeric
@attribute MZ13335.629 numeric
@attribute MZ13337.784 numeric
@attribute MZ13339.94 numeric
@attribute MZ13342.096 numeric
@attribute MZ13344.252 numeric
@attribute MZ13346.408 numeric
@attribute MZ13348.564 numeric
@attribute MZ13350.721 numeric
@attribute MZ13352.878 numeric
@attribute MZ13355.034 numeric
@attribute MZ13357.192 numeric
@attribute MZ13359.349 numeric
@attribute MZ13361.506 numeric
@attribute MZ13363.664 numeric
@attribute MZ13365.822 numeric
@attribute MZ13367.979 numeric
@attribute MZ13370.138 numeric
@attribute MZ13372.296 numeric
@attribute MZ13374.454 numeric
@attribute MZ13376.613 numeric
@attribute MZ13378.772 numeric
@attribute MZ13380.931 numeric
@attribute MZ13383.09 numeric
@attribute MZ13385.249 numeric
@attribute MZ13387.409 numeric
@attribute MZ13389.569 numeric
@attribute MZ13391.728 numeric
@attribute MZ13393.888 numeric
@attribute MZ13396.049 numeric
@attribute MZ13398.209 numeric
@attribute MZ13400.37 numeric
@attribute MZ13402.53 numeric
@attribute MZ13404.691 numeric
@attribute MZ13406.852 numeric
@attribute MZ13409.014 numeric
@attribute MZ13411.175 numeric
@attribute MZ13413.337 numeric
@attribute MZ13415.498 numeric
@attribute MZ13417.66 numeric
@attribute MZ13419.822 numeric
@attribute MZ13421.985 numeric
@attribute MZ13424.147 numeric
@attribute MZ13426.31 numeric
@attribute MZ13428.473 numeric
@attribute MZ13430.636 numeric
@attribute MZ13432.799 numeric
@attribute MZ13434.962 numeric
@attribute MZ13437.126 numeric
@attribute MZ13439.289 numeric
@attribute MZ13441.453 numeric
@attribute MZ13443.617 numeric
@attribute MZ13445.781 numeric
@attribute MZ13447.946 numeric
@attribute MZ13450.11 numeric
@attribute MZ13452.275 numeric
@attribute MZ13454.44 numeric
@attribute MZ13456.605 numeric
@attribute MZ13458.77 numeric
@attribute MZ13460.936 numeric
@attribute MZ13463.101 numeric
@attribute MZ13465.267 numeric
@attribute MZ13467.433 numeric
@attribute MZ13469.599 numeric
@attribute MZ13471.766 numeric
@attribute MZ13473.932 numeric
@attribute MZ13476.099 numeric
@attribute MZ13478.266 numeric
@attribute MZ13480.433 numeric
@attribute MZ13482.6 numeric
@attribute MZ13484.767 numeric
@attribute MZ13486.935 numeric
@attribute MZ13489.102 numeric
@attribute MZ13491.27 numeric
@attribute MZ13493.438 numeric
@attribute MZ13495.607 numeric
@attribute MZ13497.775 numeric
@attribute MZ13499.943 numeric
@attribute MZ13502.112 numeric
@attribute MZ13504.281 numeric
@attribute MZ13506.45 numeric
@attribute MZ13508.62 numeric
@attribute MZ13510.789 numeric
@attribute MZ13512.959 numeric
@attribute MZ13515.128 numeric
@attribute MZ13517.298 numeric
@attribute MZ13519.468 numeric
@attribute MZ13521.639 numeric
@attribute MZ13523.809 numeric
@attribute MZ13525.98 numeric
@attribute MZ13528.151 numeric
@attribute MZ13530.322 numeric
@attribute MZ13532.493 numeric
@attribute MZ13534.664 numeric
@attribute MZ13536.836 numeric
@attribute MZ13539.008 numeric
@attribute MZ13541.179 numeric
@attribute MZ13543.351 numeric
@attribute MZ13545.524 numeric
@attribute MZ13547.696 numeric
@attribute MZ13549.869 numeric
@attribute MZ13552.041 numeric
@attribute MZ13554.214 numeric
@attribute MZ13556.387 numeric
@attribute MZ13558.561 numeric
@attribute MZ13560.734 numeric
@attribute MZ13562.908 numeric
@attribute MZ13565.082 numeric
@attribute MZ13567.256 numeric
@attribute MZ13569.43 numeric
@attribute MZ13571.604 numeric
@attribute MZ13573.779 numeric
@attribute MZ13575.953 numeric
@attribute MZ13578.128 numeric
@attribute MZ13580.303 numeric
@attribute MZ13582.478 numeric
@attribute MZ13584.654 numeric
@attribute MZ13586.829 numeric
@attribute MZ13589.005 numeric
@attribute MZ13591.181 numeric
@attribute MZ13593.357 numeric
@attribute MZ13595.533 numeric
@attribute MZ13597.709 numeric
@attribute MZ13599.886 numeric
@attribute MZ13602.063 numeric
@attribute MZ13604.24 numeric
@attribute MZ13606.417 numeric
@attribute MZ13608.594 numeric
@attribute MZ13610.772 numeric
@attribute MZ13612.949 numeric
@attribute MZ13615.127 numeric
@attribute MZ13617.305 numeric
@attribute MZ13619.483 numeric
@attribute MZ13621.661 numeric
@attribute MZ13623.84 numeric
@attribute MZ13626.019 numeric
@attribute MZ13628.197 numeric
@attribute MZ13630.376 numeric
@attribute MZ13632.556 numeric
@attribute MZ13634.735 numeric
@attribute MZ13636.915 numeric
@attribute MZ13639.094 numeric
@attribute MZ13641.274 numeric
@attribute MZ13643.454 numeric
@attribute MZ13645.634 numeric
@attribute MZ13647.815 numeric
@attribute MZ13649.995 numeric
@attribute MZ13652.176 numeric
@attribute MZ13654.357 numeric
@attribute MZ13656.538 numeric
@attribute MZ13658.72 numeric
@attribute MZ13660.901 numeric
@attribute MZ13663.083 numeric
@attribute MZ13665.264 numeric
@attribute MZ13667.446 numeric
@attribute MZ13669.629 numeric
@attribute MZ13671.811 numeric
@attribute MZ13673.993 numeric
@attribute MZ13676.176 numeric
@attribute MZ13678.359 numeric
@attribute MZ13680.542 numeric
@attribute MZ13682.725 numeric
@attribute MZ13684.909 numeric
@attribute MZ13687.092 numeric
@attribute MZ13689.276 numeric
@attribute MZ13691.46 numeric
@attribute MZ13693.644 numeric
@attribute MZ13695.828 numeric
@attribute MZ13698.012 numeric
@attribute MZ13700.197 numeric
@attribute MZ13702.382 numeric
@attribute MZ13704.567 numeric
@attribute MZ13706.752 numeric
@attribute MZ13708.937 numeric
@attribute MZ13711.123 numeric
@attribute MZ13713.308 numeric
@attribute MZ13715.494 numeric
@attribute MZ13717.68 numeric
@attribute MZ13719.866 numeric
@attribute MZ13722.053 numeric
@attribute MZ13724.239 numeric
@attribute MZ13726.426 numeric
@attribute MZ13728.613 numeric
@attribute MZ13730.8 numeric
@attribute MZ13732.987 numeric
@attribute MZ13735.174 numeric
@attribute MZ13737.362 numeric
@attribute MZ13739.55 numeric
@attribute MZ13741.737 numeric
@attribute MZ13743.926 numeric
@attribute MZ13746.114 numeric
@attribute MZ13748.302 numeric
@attribute MZ13750.491 numeric
@attribute MZ13752.68 numeric
@attribute MZ13754.869 numeric
@attribute MZ13757.058 numeric
@attribute MZ13759.247 numeric
@attribute MZ13761.436 numeric
@attribute MZ13763.626 numeric
@attribute MZ13765.816 numeric
@attribute MZ13768.006 numeric
@attribute MZ13770.196 numeric
@attribute MZ13772.386 numeric
@attribute MZ13774.577 numeric
@attribute MZ13776.768 numeric
@attribute MZ13778.959 numeric
@attribute MZ13781.15 numeric
@attribute MZ13783.341 numeric
@attribute MZ13785.532 numeric
@attribute MZ13787.724 numeric
@attribute MZ13789.915 numeric
@attribute MZ13792.107 numeric
@attribute MZ13794.299 numeric
@attribute MZ13796.492 numeric
@attribute MZ13798.684 numeric
@attribute MZ13800.877 numeric
@attribute MZ13803.07 numeric
@attribute MZ13805.263 numeric
@attribute MZ13807.456 numeric
@attribute MZ13809.649 numeric
@attribute MZ13811.842 numeric
@attribute MZ13814.036 numeric
@attribute MZ13816.23 numeric
@attribute MZ13818.424 numeric
@attribute MZ13820.618 numeric
@attribute MZ13822.812 numeric
@attribute MZ13825.007 numeric
@attribute MZ13827.202 numeric
@attribute MZ13829.397 numeric
@attribute MZ13831.592 numeric
@attribute MZ13833.787 numeric
@attribute MZ13835.982 numeric
@attribute MZ13838.178 numeric
@attribute MZ13840.373 numeric
@attribute MZ13842.569 numeric
@attribute MZ13844.766 numeric
@attribute MZ13846.962 numeric
@attribute MZ13849.158 numeric
@attribute MZ13851.355 numeric
@attribute MZ13853.552 numeric
@attribute MZ13855.749 numeric
@attribute MZ13857.946 numeric
@attribute MZ13860.143 numeric
@attribute MZ13862.341 numeric
@attribute MZ13864.538 numeric
@attribute MZ13866.736 numeric
@attribute MZ13868.934 numeric
@attribute MZ13871.132 numeric
@attribute MZ13873.331 numeric
@attribute MZ13875.529 numeric
@attribute MZ13877.728 numeric
@attribute MZ13879.927 numeric
@attribute MZ13882.126 numeric
@attribute MZ13884.325 numeric
@attribute MZ13886.524 numeric
@attribute MZ13888.724 numeric
@attribute MZ13890.924 numeric
@attribute MZ13893.124 numeric
@attribute MZ13895.324 numeric
@attribute MZ13897.524 numeric
@attribute MZ13899.724 numeric
@attribute MZ13901.925 numeric
@attribute MZ13904.126 numeric
@attribute MZ13906.327 numeric
@attribute MZ13908.528 numeric
@attribute MZ13910.729 numeric
@attribute MZ13912.931 numeric
@attribute MZ13915.132 numeric
@attribute MZ13917.334 numeric
@attribute MZ13919.536 numeric
@attribute MZ13921.738 numeric
@attribute MZ13923.941 numeric
@attribute MZ13926.143 numeric
@attribute MZ13928.346 numeric
@attribute MZ13930.549 numeric
@attribute MZ13932.752 numeric
@attribute MZ13934.955 numeric
@attribute MZ13937.159 numeric
@attribute MZ13939.362 numeric
@attribute MZ13941.566 numeric
@attribute MZ13943.77 numeric
@attribute MZ13945.974 numeric
@attribute MZ13948.178 numeric
@attribute MZ13950.383 numeric
@attribute MZ13952.587 numeric
@attribute MZ13954.792 numeric
@attribute MZ13956.997 numeric
@attribute MZ13959.202 numeric
@attribute MZ13961.408 numeric
@attribute MZ13963.613 numeric
@attribute MZ13965.819 numeric
@attribute MZ13968.025 numeric
@attribute MZ13970.231 numeric
@attribute MZ13972.437 numeric
@attribute MZ13974.643 numeric
@attribute MZ13976.85 numeric
@attribute MZ13979.056 numeric
@attribute MZ13981.263 numeric
@attribute MZ13983.47 numeric
@attribute MZ13985.678 numeric
@attribute MZ13987.885 numeric
@attribute MZ13990.093 numeric
@attribute MZ13992.3 numeric
@attribute MZ13994.508 numeric
@attribute MZ13996.716 numeric
@attribute MZ13998.925 numeric
@attribute MZ14001.133 numeric
@attribute MZ14003.342 numeric
@attribute MZ14005.551 numeric
@attribute MZ14007.76 numeric
@attribute MZ14009.969 numeric
@attribute MZ14012.178 numeric
@attribute MZ14014.388 numeric
@attribute MZ14016.597 numeric
@attribute MZ14018.807 numeric
@attribute MZ14021.017 numeric
@attribute MZ14023.227 numeric
@attribute MZ14025.438 numeric
@attribute MZ14027.648 numeric
@attribute MZ14029.859 numeric
@attribute MZ14032.07 numeric
@attribute MZ14034.281 numeric
@attribute MZ14036.492 numeric
@attribute MZ14038.704 numeric
@attribute MZ14040.915 numeric
@attribute MZ14043.127 numeric
@attribute MZ14045.339 numeric
@attribute MZ14047.551 numeric
@attribute MZ14049.763 numeric
@attribute MZ14051.976 numeric
@attribute MZ14054.189 numeric
@attribute MZ14056.401 numeric
@attribute MZ14058.614 numeric
@attribute MZ14060.827 numeric
@attribute MZ14063.041 numeric
@attribute MZ14065.254 numeric
@attribute MZ14067.468 numeric
@attribute MZ14069.682 numeric
@attribute MZ14071.896 numeric
@attribute MZ14074.11 numeric
@attribute MZ14076.324 numeric
@attribute MZ14078.539 numeric
@attribute MZ14080.754 numeric
@attribute MZ14082.969 numeric
@attribute MZ14085.184 numeric
@attribute MZ14087.399 numeric
@attribute MZ14089.614 numeric
@attribute MZ14091.83 numeric
@attribute MZ14094.046 numeric
@attribute MZ14096.262 numeric
@attribute MZ14098.478 numeric
@attribute MZ14100.694 numeric
@attribute MZ14102.911 numeric
@attribute MZ14105.127 numeric
@attribute MZ14107.344 numeric
@attribute MZ14109.561 numeric
@attribute MZ14111.778 numeric
@attribute MZ14113.996 numeric
@attribute MZ14116.213 numeric
@attribute MZ14118.431 numeric
@attribute MZ14120.649 numeric
@attribute MZ14122.867 numeric
@attribute MZ14125.085 numeric
@attribute MZ14127.303 numeric
@attribute MZ14129.522 numeric
@attribute MZ14131.741 numeric
@attribute MZ14133.96 numeric
@attribute MZ14136.179 numeric
@attribute MZ14138.398 numeric
@attribute MZ14140.617 numeric
@attribute MZ14142.837 numeric
@attribute MZ14145.057 numeric
@attribute MZ14147.277 numeric
@attribute MZ14149.497 numeric
@attribute MZ14151.717 numeric
@attribute MZ14153.938 numeric
@attribute MZ14156.158 numeric
@attribute MZ14158.379 numeric
@attribute MZ14160.6 numeric
@attribute MZ14162.821 numeric
@attribute MZ14165.043 numeric
@attribute MZ14167.264 numeric
@attribute MZ14169.486 numeric
@attribute MZ14171.708 numeric
@attribute MZ14173.93 numeric
@attribute MZ14176.152 numeric
@attribute MZ14178.374 numeric
@attribute MZ14180.597 numeric
@attribute MZ14182.82 numeric
@attribute MZ14185.043 numeric
@attribute MZ14187.266 numeric
@attribute MZ14189.489 numeric
@attribute MZ14191.712 numeric
@attribute MZ14193.936 numeric
@attribute MZ14196.16 numeric
@attribute MZ14198.384 numeric
@attribute MZ14200.608 numeric
@attribute MZ14202.832 numeric
@attribute MZ14205.057 numeric
@attribute MZ14207.281 numeric
@attribute MZ14209.506 numeric
@attribute MZ14211.731 numeric
@attribute MZ14213.956 numeric
@attribute MZ14216.182 numeric
@attribute MZ14218.407 numeric
@attribute MZ14220.633 numeric
@attribute MZ14222.859 numeric
@attribute MZ14225.085 numeric
@attribute MZ14227.311 numeric
@attribute MZ14229.537 numeric
@attribute MZ14231.764 numeric
@attribute MZ14233.991 numeric
@attribute MZ14236.218 numeric
@attribute MZ14238.445 numeric
@attribute MZ14240.672 numeric
@attribute MZ14242.9 numeric
@attribute MZ14245.127 numeric
@attribute MZ14247.355 numeric
@attribute MZ14249.583 numeric
@attribute MZ14251.811 numeric
@attribute MZ14254.039 numeric
@attribute MZ14256.268 numeric
@attribute MZ14258.497 numeric
@attribute MZ14260.725 numeric
@attribute MZ14262.954 numeric
@attribute MZ14265.184 numeric
@attribute MZ14267.413 numeric
@attribute MZ14269.642 numeric
@attribute MZ14271.872 numeric
@attribute MZ14274.102 numeric
@attribute MZ14276.332 numeric
@attribute MZ14278.562 numeric
@attribute MZ14280.793 numeric
@attribute MZ14283.023 numeric
@attribute MZ14285.254 numeric
@attribute MZ14287.485 numeric
@attribute MZ14289.716 numeric
@attribute MZ14291.947 numeric
@attribute MZ14294.179 numeric
@attribute MZ14296.41 numeric
@attribute MZ14298.642 numeric
@attribute MZ14300.874 numeric
@attribute MZ14303.106 numeric
@attribute MZ14305.339 numeric
@attribute MZ14307.571 numeric
@attribute MZ14309.804 numeric
@attribute MZ14312.037 numeric
@attribute MZ14314.27 numeric
@attribute MZ14316.503 numeric
@attribute MZ14318.736 numeric
@attribute MZ14320.97 numeric
@attribute MZ14323.204 numeric
@attribute MZ14325.437 numeric
@attribute MZ14327.672 numeric
@attribute MZ14329.906 numeric
@attribute MZ14332.14 numeric
@attribute MZ14334.375 numeric
@attribute MZ14336.61 numeric
@attribute MZ14338.844 numeric
@attribute MZ14341.08 numeric
@attribute MZ14343.315 numeric
@attribute MZ14345.55 numeric
@attribute MZ14347.786 numeric
@attribute MZ14350.022 numeric
@attribute MZ14352.258 numeric
@attribute MZ14354.494 numeric
@attribute MZ14356.73 numeric
@attribute MZ14358.967 numeric
@attribute MZ14361.203 numeric
@attribute MZ14363.44 numeric
@attribute MZ14365.677 numeric
@attribute MZ14367.914 numeric
@attribute MZ14370.152 numeric
@attribute MZ14372.389 numeric
@attribute MZ14374.627 numeric
@attribute MZ14376.865 numeric
@attribute MZ14379.103 numeric
@attribute MZ14381.341 numeric
@attribute MZ14383.58 numeric
@attribute MZ14385.818 numeric
@attribute MZ14388.057 numeric
@attribute MZ14390.296 numeric
@attribute MZ14392.535 numeric
@attribute MZ14394.774 numeric
@attribute MZ14397.014 numeric
@attribute MZ14399.254 numeric
@attribute MZ14401.493 numeric
@attribute MZ14403.733 numeric
@attribute MZ14405.974 numeric
@attribute MZ14408.214 numeric
@attribute MZ14410.454 numeric
@attribute MZ14412.695 numeric
@attribute MZ14414.936 numeric
@attribute MZ14417.177 numeric
@attribute MZ14419.418 numeric
@attribute MZ14421.66 numeric
@attribute MZ14423.901 numeric
@attribute MZ14426.143 numeric
@attribute MZ14428.385 numeric
@attribute MZ14430.627 numeric
@attribute MZ14432.869 numeric
@attribute MZ14435.111 numeric
@attribute MZ14437.354 numeric
@attribute MZ14439.597 numeric
@attribute MZ14441.84 numeric
@attribute MZ14444.083 numeric
@attribute MZ14446.326 numeric
@attribute MZ14448.57 numeric
@attribute MZ14450.813 numeric
@attribute MZ14453.057 numeric
@attribute MZ14455.301 numeric
@attribute MZ14457.545 numeric
@attribute MZ14459.79 numeric
@attribute MZ14462.034 numeric
@attribute MZ14464.279 numeric
@attribute MZ14466.524 numeric
@attribute MZ14468.769 numeric
@attribute MZ14471.014 numeric
@attribute MZ14473.259 numeric
@attribute MZ14475.505 numeric
@attribute MZ14477.751 numeric
@attribute MZ14479.997 numeric
@attribute MZ14482.243 numeric
@attribute MZ14484.489 numeric
@attribute MZ14486.735 numeric
@attribute MZ14488.982 numeric
@attribute MZ14491.229 numeric
@attribute MZ14493.476 numeric
@attribute MZ14495.723 numeric
@attribute MZ14497.97 numeric
@attribute MZ14500.218 numeric
@attribute MZ14502.465 numeric
@attribute MZ14504.713 numeric
@attribute MZ14506.961 numeric
@attribute MZ14509.209 numeric
@attribute MZ14511.458 numeric
@attribute MZ14513.706 numeric
@attribute MZ14515.955 numeric
@attribute MZ14518.204 numeric
@attribute MZ14520.453 numeric
@attribute MZ14522.702 numeric
@attribute MZ14524.951 numeric
@attribute MZ14527.201 numeric
@attribute MZ14529.451 numeric
@attribute MZ14531.701 numeric
@attribute MZ14533.951 numeric
@attribute MZ14536.201 numeric
@attribute MZ14538.451 numeric
@attribute MZ14540.702 numeric
@attribute MZ14542.953 numeric
@attribute MZ14545.204 numeric
@attribute MZ14547.455 numeric
@attribute MZ14549.706 numeric
@attribute MZ14551.958 numeric
@attribute MZ14554.209 numeric
@attribute MZ14556.461 numeric
@attribute MZ14558.713 numeric
@attribute MZ14560.965 numeric
@attribute MZ14563.218 numeric
@attribute MZ14565.47 numeric
@attribute MZ14567.723 numeric
@attribute MZ14569.976 numeric
@attribute MZ14572.229 numeric
@attribute MZ14574.482 numeric
@attribute MZ14576.735 numeric
@attribute MZ14578.989 numeric
@attribute MZ14581.243 numeric
@attribute MZ14583.497 numeric
@attribute MZ14585.751 numeric
[truncated: 33,801,829 more chars]
