# Supplementary material for: Efficient feature selection and classification for microarray data
Source: PLoS One. 2018 Aug 20;13(8):e0202167. doi: 10.1371/journal.pone.0202167 (PMC6101392; doi:10.1371/journal.pone.0202167)
Supplement: S16 File — (CSV) [file pone.0202167.s016.csv]

class	AFFX-MurIL2_at	AFFX-MurIL10_at	AFFX-MurIL4_at	AFFX-MurFAS_at	AFFX-BioB-5_at	AFFX-BioB-M_at	AFFX-BioB-3_at	AFFX-BioC-5_at	AFFX-BioC-3_at	AFFX-BioDn-5_at	AFFX-BioDn-3_at	AFFX-CreX-5_at	AFFX-CreX-3_at	AFFX-BioB-5_st	AFFX-BioB-M_st	AFFX-BioB-3_st	AFFX-BioC-5_st	AFFX-BioC-3_st	AFFX-BioDn-5_st	AFFX-BioDn-3_st	AFFX-CreX-5_st	AFFX-CreX-3_st	AFFX-hum_alu_at	AFFX-DapX-5_at	AFFX-DapX-M_at	AFFX-DapX-3_at	AFFX-LysX-5_at	AFFX-LysX-M_at	AFFX-LysX-3_at	AFFX-PheX-5_at	AFFX-PheX-M_at	AFFX-PheX-3_at	AFFX-ThrX-5_at	AFFX-ThrX-M_at	AFFX-ThrX-3_at	AFFX-TrpnX-5_at	AFFX-TrpnX-M_at	AFFX-TrpnX-3_at	AFFX-HUMISGF3A/M97935_5_at	AFFX-HUMISGF3A/M97935_MA_at	AFFX-HUMISGF3A/M97935_MB_at	AFFX-HUMISGF3A/M97935_3_at	AFFX-HUMRGE/M10098_5_at	AFFX-HUMRGE/M10098_M_at	AFFX-HUMRGE/M10098_3_at	AFFX-HUMGAPDH/M33197_5_at	AFFX-HUMGAPDH/M33197_M_at	AFFX-HUMGAPDH/M33197_3_at	AFFX-HSAC07/X00351_5_at
1	-12	16	37	40	269	209	197	695	748	816	3016	1584	2372	102	49	-143	-9	-10	20	0	-4	-68	12457	623	819	801	587	1041	1406	1388	1254	1391	873	613	674	41	-26	-2	21	78	147	728	-20	-85	-34	4081	3995	6859	5333
1	6	8	46	46	261	215	153	676	658	804	2657	1623	2183	-21	22	-148	-78	-39	56	51	-10	-77	12411	797	962	944	695	1143	1529	1472	1363	1426	908	700	787	13	-26	-8	-8	80	191	1063	-41	-80	-54	3073	3774	6987	4037
1	-55	33	14	44	570	535	378	1362	1400	1640	5451	3234	4141	47	32	-129	-58	4	16	34	2	-85	18978	1129	1502	1538	1102	1777	2608	2098	2246	2497	1450	1102	1368	27	-7	9	1	-6	47	418	-23	-45	-34	1707	2726	6620	3254
1	-26	3	-10	39	273	249	177	632	672	844	3039	1619	2592	-60	4	-105	-49	-12	2	21	-35	-72	16174	573	747	809	554	1000	1384	1327	1139	1369	853	604	814	8	-35	-4	7	131	194	651	-10	-57	-34	3998	4763	6117	7440
1	-27	1	1	18	261	251	193	654	711	788	3005	1576	2238	-19	-19	-38	-41	-9	4	3	-15	-38	15395	662	917	896	642	1010	1596	1362	1416	1462	931	664	904	21	-16	-3	6	65	137	525	36	36	31	3246	3514	6072	5567
1	-29	10	41	57	336	286	245	1201	1447	1437	4610	2978	3065	63	-17	-114	-61	-18	61	52	-7	-39	17462	809	1171	1105	789	1254	1813	1503	1438	1419	1026	964	968	707	105	416	25	149	226	733	28	-39	-29	5248	5857	8373	9407
1	-90	-1	78	100	347	336	222	1150	1252	1219	3989	3353	3124	43	57	-199	-86	-38	105	178	-21	-74	17896	885	1149	1082	968	1418	2082	2239	2122	2270	1013	964	923	25	-53	-9	49	220	390	972	73	217	-64	4410	3535	7393	9798
1	-61	-3	54	70	292	273	151	902	943	1153	2945	2321	2441	23	98	-130	-11	-34	67	110	-12	-83	14828	663	942	853	644	1144	1552	1161	1302	1250	998	813	816	54	-26	10	16	58	165	765	873	3297	-35	2946	3122	5806	5925
1	-33	-12	82	68	367	315	210	1025	1105	1324	3495	2475	2536	10	88	-132	-45	-22	68	73	-2	-64	14183	609	875	886	745	1242	1708	1592	1456	1438	938	832	757	23	-47	-18	-12	48	227	542	139	437	-40	4302	3348	5946	8834
1	-6	0	23	38	422	460	286	1130	1294	1345	4174	3132	3755	2	2	-81	-64	-20	23	40	-8	-50	12712	1077	1467	1554	1452	1933	2557	3500	3181	3230	1368	1300	1458	16	-16	10	-9	64	186	546	65	-19	-2	4372	3662	5888	8951
1	-58	11	46	65	190	418	220	1077	1184	1451	3619	2588	3575	48	33	-5536	-96	-44	25	74	-16	-51	13319	1286	1810	1653	1727	2157	2835	4054	3688	3587	1591	1479	1418	0	-26	4	15	68	208	802	11	-15	11	4308	3765	6222	6029
1	-57	-9	59	56	403	362	211	1023	1191	1411	3855	2594	3306	14	-13	-103	-39	-29	81	77	-4	-59	14775	757	1110	1126	911	1459	1950	1981	1834	1961	1105	976	994	22	-14	-22	32	148	305	1085	51	37	-31	5337	4821	7045	6901
1	-10	0	14	50	454	455	340	1128	1280	1540	3853	2918	4169	30	1	-90	-76	-10	-10	38	-9	-43	16125	1113	1625	1495	1063	1827	2353	1987	1881	1867	1563	1277	1397	838	310	672	18	124	164	589	166	160	11	5196	5142	7361	7388
1	-100	12	80	83	582	520	323	1530	1707	1701	5344	4254	4884	24	-96	-153	-76	-34	59	63	-23	-70	21094	1167	1460	1500	1296	2009	2690	2953	2714	2872	1482	1341	1353	48	-7	-24	-3	11	223	764	538	4940	-71	3149	3432	5320	6333
1	-68	10	62	71	493	525	270	1267	1384	1507	4595	3330	3983	2	26	-117	-67	-43	49	90	6	-88	18804	1053	1398	1502	1118	1826	2359	2592	2454	2434	1278	1137	1191	34	-33	-11	0	83	193	758	-33	-38	-40	2942	2985	4755	5919
1	-8	19	128	69	712	643	383	1996	1820	2270	6032	4912	4955	49	67	-205	-102	-33	-14	70	-23	-71	26255	1442	1976	2044	1730	2602	3705	3405	3838	3556	2025	1833	1875	2	-11	-9	2	194	335	1636	33	-24	-79	3979	4542	7662	4375
1	9	-20	73	68	675	563	452	1690	1719	2192	6138	4125	5057	-30	4	-243	-90	-57	-5	70	-58	-101	28094	1339	1767	1581	1390	2344	3122	3261	3034	3264	1728	1482	1597	-1	-83	-19	8	79	117	647	14	420	-21	2798	3223	5029	4716
1	-33	39	55	99	716	674	479	1745	1865	2225	6264	4827	5971	1	48	-186	-104	-1	70	85	8	-75	23219	2387	2800	2755	2637	3474	4774	6194	5812	5954	2594	2362	2291	48	-21	-16	-11	44	149	707	50	21	-20	2905	3828	6336	4766
1	-20	19	111	74	727	529	351	2017	2246	2503	7011	5403	5253	119	-89	-186	-99	-38	42	194	-2	-74	24709	1166	1723	1515	1183	2329	2920	3187	2889	3092	1760	1515	1633	38	-43	-19	-13	14	150	604	25	-119	-8	5217	5632	9140	6148
1	-40	-10	134	62	660	627	317	1847	1781	2231	6057	4808	5208	24	76	-149	-59	-44	35	127	12	-65	20468	1875	2425	2545	2385	3187	4278	5335	4843	4878	2306	2236	2182	6	-7	-16	-14	15	136	575	163	258	-46	4806	4733	7220	6075
1	-99	7	88	55	320	297	182	734	752	910	3486	1755	2370	58	26	-162	-99	-20	53	99	-31	-116	17911	1016	1459	1462	1089	1833	2529	2473	2178	2399	1490	1082	1180	-12	-8	-18	15	35	182	780	-12	5	-25	5115	4838	7906	7408
1	-52	21	39	57	787	801	655	1995	2285	2604	6778	5346	7129	44	6	-148	-82	-14	56	37	-34	-41	25262	1784	2645	2442	1575	2542	3434	2892	2734	2871	2113	1804	2062	1090	355	693	0	113	245	1154	105	47	-36	2073	2867	4231	4861
1	-73	61	55	60	317	268	119	901	829	1031	2716	2102	2408	23	47	-159	-108	-31	75	91	-11	-72	13996	602	847	899	662	1126	1483	1231	1296	1169	867	648	725	6	-35	-16	29	36	162	520	-38	-85	-50	3246	3086	4904	6929
1	-30	5	56	38	261	239	155	623	682	891	2524	1633	2239	65	8	-53	-55	-25	20	53	-7	-64	11231	539	724	769	577	930	1278	1089	1181	1212	801	654	652	32	-12	-12	67	411	524	1581	22	15	-3	4662	4432	6343	5824
1	-59	-20	85	68	417	417	297	1355	1461	1616	4131	3797	4016	25	51	-83	-60	-46	20	121	-5	-47	20796	921	1303	1384	1082	1868	2298	2420	2204	2469	1229	1135	1223	-3	-51	-9	293	1182	1204	2657	128	459	72	3451	2936	4538	4225
2	4	29	-4	42	227	186	196	610	596	676	2604	1281	2211	64	-2	-137	-55	-26	50	-19	-9	-99	13269	582	873	816	559	882	1471	1330	1111	1041	790	564	610	41	-37	-10	7	93	167	681	-48	-81	-29	3908	3891	6256	6971
2	-23	4	44	39	201	183	67	557	478	646	2741	1308	1953	-36	24	-119	-20	-42	42	35	-50	-82	20789	926	1218	1226	905	1603	2141	2195	1834	2175	1301	968	1406	11	-33	-18	29	70	141	714	-22	0	-41	3730	4511	6567	7702
2	-22	2	39	73	194	158	94	414	436	463	1699	885	1559	70	96	-137	-45	-32	48	138	-15	-97	13512	831	1172	1115	835	1460	2150	2043	1724	2014	1327	916	1129	9	-18	-14	18	70	128	714	53	88	-3	4741	5086	7357	8817
2	-23	11	17	37	256	187	157	643	674	699	3023	1510	2030	-13	3	-94	-68	-12	20	27	-11	-79	15220	771	966	988	683	1242	1726	1651	1430	1737	1006	743	899	16	-22	-16	-21	-3	55	596	-1	54	36	1821	3206	6969	4174
2	-60	51	56	66	265	228	130	902	1007	961	3186	2350	2291	28	35	-168	-65	-12	29	65	-22	-93	17433	598	816	814	669	1099	1478	1505	1320	1307	781	662	684	-7	-41	-6	6	49	201	548	69	52	31	6193	5430	8132	12321
2	-22	-15	58	69	379	440	225	1160	1328	1340	3970	3270	3597	52	56	-122	-75	-61	42	56	2	-70	16999	870	1132	1131	985	1536	2017	2472	2195	2279	1111	1008	1024	21	-24	-20	4	62	208	691	1470	5728	-11	4204	4439	6375	9952
2	-47	17	22	42	234	179	194	649	711	750	2844	1469	2541	87	21	-97	-127	-64	39	0	-10	-86	18269	655	933	904	822	1074	1750	1487	1540	1646	901	667	863	58	-18	-15	23	68	125	594	109	791	94	3881	4012	6926	9407
2	-116	-8	52	112	350	339	184	1294	1402	1331	4149	3527	3152	93	78	-172	-61	-26	58	154	4	-83	18456	751	1097	959	866	1339	2010	1699	1620	1629	920	870	942	39	-78	-5	17	99	196	847	180	535	-47	4173	4303	6549	12537
2	-48	18	36	47	238	174	123	589	558	620	2483	1285	1816	-13	46	-114	-52	-26	27	9	-13	-72	15455	600	810	838	634	1084	1540	1274	1313	1439	887	649	690	13	-15	-5	-5	24	83	690	-38	-29	-18	2622	3040	5544	5469
[truncated: 5,000 more columns]
