# Supplementary material for: Efficient feature selection and classification for microarray data
Source: PLoS One. 2018 Aug 20;13(8):e0202167. doi: 10.1371/journal.pone.0202167 (PMC6101392; doi:10.1371/journal.pone.0202167)
Supplement: S17 File — (CSV) [file pone.0202167.s017.csv]

class	AFFX-MurIL2_at	AFFX-MurIL10_at	AFFX-MurIL4_at	AFFX-MurFAS_at	AFFX-BioB-5_at	AFFX-BioB-M_at	AFFX-BioB-3_at	AFFX-BioC-5_at	AFFX-BioC-3_at	AFFX-BioDn-5_at	AFFX-BioDn-3_at	AFFX-CreX-5_at	AFFX-CreX-3_at	AFFX-BioB-5_st	AFFX-BioB-M_st	AFFX-BioB-3_st	AFFX-BioC-5_st	AFFX-BioC-3_st	AFFX-BioDn-5_st	AFFX-BioDn-3_st	AFFX-CreX-5_st	AFFX-CreX-3_st	AFFX-hum_alu_at	AFFX-DapX-5_at	AFFX-DapX-M_at	AFFX-DapX-3_at	AFFX-LysX-5_at	AFFX-LysX-M_at	AFFX-LysX-3_at	AFFX-PheX-5_at	AFFX-PheX-M_at	AFFX-PheX-3_at	AFFX-ThrX-5_at	AFFX-ThrX-M_at	AFFX-ThrX-3_at	AFFX-TrpnX-5_at	AFFX-TrpnX-M_at	AFFX-TrpnX-3_at	AFFX-HUMISGF3A/M97935_5_at	AFFX-HUMISGF3A/M97935_MA_at	AFFX-HUMISGF3A/M97935_MB_at	AFFX-HUMISGF3A/M97935_3_at	AFFX-HUMRGE/M10098_5_at	AFFX-HUMRGE/M10098_M_at	AFFX-HUMRGE/M10098_3_at	AFFX-HUMGAPDH/M33197_5_at	AFFX-HUMGAPDH/M33197_M_at	AFFX-HUMGAPDH/M33197_3_at	AFFX-HSAC07/X00351_5_at
1	-9	1	1	15	-2	-3	4	8	-12	-12	20	-6	0	7	3	-31	-6	-4	25	7	3	-14	3095	4	4	-6	-1	-6	4	-2	-6	-5	3	0	-10	0	-4	1	2	-5	12	28	4	-13	-11	185	276	405	158
1	-2	1	1	4	-2	-5	0	8	-5	-9	7	-4	0	4	-2	-23	-3	0	6	11	-2	-11	2002	1	6	0	0	-3	2	-1	-2	-1	-2	1	-9	0	-4	0	0	-5	5	39	0	-5	-3	99	266	497	151
1	-6	17	6	29	4	-11	-8	10	-24	-32	-20	-11	3	29	-16	-76	-16	-17	86	29	-5	-55	3994	9	25	-8	2	-24	0	-10	-4	1	-1	-1	-17	5	-25	-4	4	11	-1	25	14	-20	-7	46	24	345	83
1	0	9	4	19	-10	-18	-18	5	-33	-31	14	-12	-2	29	-13	-80	-24	-12	72	30	-8	-42	2581	5	24	-2	-3	-14	11	-1	-3	-3	-5	-2	-13	5	-15	-2	8	-2	5	33	38	-20	-11	43	2	213	93
1	-1	0	1	5	0	-4	1	6	-4	-9	12	-5	0	4	3	-27	-8	-3	15	7	-2	-12	1590	1	6	-4	0	-3	0	1	0	-2	-1	0	-7	3	-4	0	1	5	10	166	4	-7	4	27	143	437	36
1	0	17	1	20	-20	-18	-2	15	-9	-23	-7	-7	1	18	-4	-52	-20	-10	68	24	0	-36	1379	6	18	-9	-1	-14	6	0	-7	1	-4	0	-26	5	-11	1	3	-15	3	24	5	-18	-18	85	155	405	61
1	-5	5	-1	9	-10	-17	-8	13	-15	-26	47	-6	8	33	10	-66	-8	-4	25	18	-9	-37	2670	7	15	-5	-1	-11	9	-2	-2	-3	0	0	-10	4	-19	-1	1	0	6	35	-8	-14	-24	120	170	372	152
1	-3	1	1	5	-2	-6	0	0	-4	-8	9	-2	0	20	-8	-25	-9	-1	10	4	-2	-5	1243	0	5	0	0	-2	-1	-2	0	0	1	0	-6	0	-3	0	0	-3	5	42	-2	-3	-4	252	505	695	65
1	-8	-2	-1	-32	-20	-41	1	30	-23	-36	-77	-17	-5	55	6	-80	-1	-3	63	36	-12	-39	4297	13	26	2	7	3	32	0	-18	9	-5	1	-18	0	-28	-3	-9	-43	11	46	9	-35	-33	31	-59	223	63
1	-12	11	-3	21	-10	-9	-9	12	-29	-43	-27	-10	12	36	8	-63	-17	-8	69	25	-3	-46	3936	-1	20	-14	5	-14	12	0	-11	0	0	-6	-12	11	-19	8	2	12	4	36	21	-38	-27	35	-39	370	69
1	-3	2	0	9	-5	-6	-3	8	-7	-13	13	-6	2	13	2	-32	-1	-3	9	12	0	-20	2247	0	11	-1	0	-2	2	-2	-4	-2	1	-4	-5	0	-13	0	0	3	0	65	-2	-12	-14	33	67	463	49
1	-16	2	-2	35	-30	-35	-21	4	-30	-54	-66	-22	15	27	-28	-154	-37	-28	97	2	-13	-97	3291	4	20	-19	0	-7	46	-15	-14	7	-1	-3	-18	10	-91	-3	0	-49	-2	31	44	-33	-55	67	-26	308	89
1	-3	-1	4	11	-1	-6	-8	7	-7	-13	18	-4	6	0	-4	-31	-7	-5	18	6	-5	-18	2492	1	13	-5	0	-4	1	-6	-3	-3	-2	-2	-6	3	-4	-3	1	-5	3	27	0	-19	-15	115	131	465	202
1	6	8	15	46	-1	-46	-32	43	-58	-70	-124	-17	20	52	10	-118	-81	-16	146	41	-41	-59	2978	16	52	1	18	-37	44	-12	-19	2	5	-17	-54	16	-26	-9	4	-2	24	30	46	-41	-73	73	0	138	122
1	-6	14	0	27	0	-13	-28	20	-42	-29	-79	-7	15	64	-13	-60	-57	-6	56	31	0	-51	2002	14	21	0	0	-31	11	-3	-9	1	0	1	-22	12	-15	0	0	1	17	30	22	-12	-39	40	-11	274	78
1	-8	5	7	26	0	-23	-15	20	-18	-39	-36	-10	2	35	-11	-66	-50	-9	40	27	-4	-44	1794	6	24	-1	-3	-31	15	-19	-4	-3	2	12	-20	3	-10	2	-4	3	13	24	-3	-45	-33	102	170	499	81
1	0	14	2	19	-10	-16	-16	12	-21	-34	-55	-17	8	49	-11	-70	-19	-8	3	21	-10	-24	2533	6	19	3	2	-13	10	-7	-7	-1	3	-1	-27	3	-15	0	0	-10	1	35	-4	-13	-28	75	152	460	72
1	-47	17	7	27	-36	-38	-7	43	-40	-72	-56	-24	17	112	6	-195	-52	-8	166	14	6	-96	7081	4	47	-31	-5	-50	40	-22	-12	2	-2	-7	-32	13	-38	-8	-14	18	4	1	130	22	-21	83	-163	151	126
1	-9	6	-2	22	-15	-14	-7	-6	-12	-21	38	-11	1	8	-7	-67	-18	-5	9	11	-4	-19	3914	6	17	-2	-3	-7	5	-12	-5	-7	3	2	-21	2	-21	0	-2	4	8	39	5	-20	-15	173	263	420	238
1	-6	8	8	6	-5	-22	-7	10	-23	-34	7	-15	3	45	-8	-64	-31	-15	60	5	13	-18	2692	10	25	-8	5	-11	10	-2	-16	4	-4	-1	-15	8	-23	0	6	5	0	58	8	-7	-24	69	16	269	80
1	-3	4	0	15	-15	-8	-1	0	-16	-23	20	-11	-2	16	3	-48	-6	-5	34	18	-5	-22	3919	0	19	-1	1	-2	9	-4	-6	-1	-5	-2	-7	0	-6	1	0	6	6	52	8	-17	-9	88	190	504	86
1	-1	2	-1	9	-8	-8	0	7	-12	-16	21	-5	1	6	-3	-41	-8	-6	42	8	-4	-19	2313	1	11	0	-1	-1	4	-3	-1	-2	0	-1	-7	4	-13	0	0	-2	3	26	-3	-8	-14	109	195	475	156
1	2	5	1	20	-4	-12	0	2	-10	-28	-54	-13	-4	21	-10	-66	-12	-8	45	0	-7	-37	2930	2	21	-3	1	-8	17	-2	-7	-6	-1	-4	-10	3	-13	-3	3	-6	8	18	5	-26	-32	43	94	468	44
1	-16	0	0	10	-9	-11	-3	5	-15	-18	18	-6	-1	10	5	-48	-26	-8	8	24	6	-31	3853	7	16	-4	-1	0	13	-2	-6	-1	-7	1	-11	2	-15	0	0	6	5	28	-6	-19	-21	99	145	331	188
1	-4	2	2	7	-3	-5	-3	2	-7	-9	11	-4	1	8	0	-22	-6	-5	7	8	-3	-12	2335	2	8	0	0	-1	0	-3	-4	-1	0	0	-9	0	-3	-1	1	2	4	68	-2	-10	-13	101	196	441	145
1	-4	2	-1	6	-3	-13	-3	10	-6	-15	27	-2	1	5	-3	-36	-1	-5	0	13	0	-15	2912	3	12	-5	-1	-2	10	-6	-2	-3	-5	-2	-7	1	-2	0	0	-2	7	41	-5	-17	-18	138	223	459	134
1	-1	1	-2	5	-7	-5	0	5	-7	-13	9	-4	3	7	-8	-27	-7	-4	8	16	-3	-11	2741	3	10	1	1	-5	7	-3	-2	-4	0	-1	-11	1	-10	1	0	3	8	72	1	-3	-9	127	296	513	181
1	-1	0	0	4	-3	-3	0	5	-4	-6	10	-3	0	12	-1	-14	-3	-2	12	3	-2	-7	2044	-1	2	0	0	-3	0	0	-1	-4	0	0	-5	0	-6	0	0	1	10	63	-1	-6	-6	232	359	511	223
1	-6	2	-3	5	-2	-7	-2	7	-6	-10	1	-5	0	5	-8	-36	-6	0	14	16	-1	-14	3226	3	7	-3	-1	-6	1	-4	-5	0	0	0	-5	0	-5	0	0	-1	6	42	-2	-11	-17	41	185	526	91
1	-14	7	3	10	-5	-17	-6	14	-17	-27	31	-9	4	0	5	-65	-15	-8	37	21	-12	-34	3572	6	17	-1	6	-15	2	0	-5	-11	-2	-2	-28	4	-20	-2	-3	5	4	25	3	-7	-18	49	136	416	82
1	-13	45	0	26	-26	-15	0	-1	-51	-52	-43	-19	11	42	-8	-117	-38	-5	34	19	-3	-80	4963	-2	25	-18	0	-39	39	-4	-10	-3	5	16	-43	13	-31	-9	14	14	1	30	27	0	-17	62	-131	140	99
1	-2	0	0	2	-1	-3	0	6	-4	-4	4	-2	0	10	0	-14	0	0	5	5	-1	-4	1561	0	3	0	0	0	1	0	0	-1	-1	0	-4	1	-3	0	0	-1	9	66	0	-3	-3	128	234	418	206
1	-5	0	1	10	-9	-14	-9	24	-10	-28	13	-15	4	29	-21	-54	-33	-12	12	5	-1	-19	4558	8	3	2	-5	-5	8	1	-4	-1	-1	0	-11	3	-11	2	4	6	31	114	21	0	-4	268	298	577	281
1	-10	0	0	7	-8	-10	-3	19	-8	-18	29	-5	-2	6	-3	-43	-12	-9	42	3	-7	-26	3764	2	13	-4	1	-7	3	-7	-3	-5	-5	-5	-11	-1	-17	-3	1	0	4	29	46	13	11	85	249	641	142
1	-3	0	3	2	0	-4	0	7	-4	-5	13	-4	0	6	7	-12	-1	0	1	2	-3	-8	3122	0	0	-1	0	0	0	0	-1	-3	-3	-1	-2	0	-2	0	0	6	12	45	-1	-5	-9	248	323	423	316
1	-11	-4	0	4	-5	-2	3	-9	-3	-13	12	-5	9	5	-2	-31	-12	-14	4	3	-2	-16	3634	2	1	-3	-4	-8	1	-5	-4	-6	0	2	-3	0	-11	6	-3	4	7	35	3	0	-12	187	297	452	285
1	-11	2	-1	8	-5	-7	-6	8	-14	-15	23	-4	-3	0	4	-37	-4	-6	24	12	-3	-27	3036	2	11	-1	3	-8	6	-5	0	-3	-4	1	-12	3	-10	1	3	-3	15	68	16	-16	1	82	143	370	126
1	-6	0	0	-4	0	-6	2	-5	-10	-5	15	-5	-1	0	0	-19	3	-9	9	3	2	-7	2798	-2	2	-1	3	0	0	-1	-2	-2	2	0	-4	1	-3	2	1	-1	7	40	4	1	-6	185	325	529	237
1	1	-2	-2	3	1	-1	0	8	-2	-11	16	-3	-2	7	0	-16	-5	-4	-2	-3	0	-1	4033	-1	1	-2	0	-3	0	0	-4	-1	-5	1	-1	1	-9	4	2	-5	5	36	9	-3	10	90	231	558	106
1	-4	1	3	4	-7	-4	-2	7	-14	-14	19	-3	-3	0	0	-38	-24	-1	3	11	-4	-16	6257	2	0	-3	1	0	2	-3	-2	0	0	0	-8	-3	-13	-3	0	-2	-3	50	38	15	64	61	195	347	128
1	-2	1	1	7	-1	-7	4	2	-6	-6	8	-3	0	11	5	-17	-9	0	7	4	-2	-3	2065	0	4	-5	2	-7	2	-1	0	-1	2	0	-1	2	0	0	-1	-8	4	28	0	0	0	48	264	702	35
1	2	38	-12	18	-18	-68	-44	-11	-98	-82	-92	-12	4	66	-74	-169	-70	-14	158	63	18	-122	4111	4	93	2	-1	-39	28	-3	-20	-22	-8	-4	-38	7	-56	-9	30	-33	25	32	15	-116	-125	109	-189	116	127
1	1	1	0	6	0	-5	0	5	-6	-3	8	-2	0	13	-5	-23	-1	0	10	2	-1	-4	1684	2	5	0	0	-2	3	-1	-2	0	-2	-1	0	0	0	0	1	-2	10	54	0	-4	-6	55	205	416	51
1	-1	-2	0	1	-1	-3	0	0	0	-5	9	-1	0	11	-4	-13	-1	0	5	1	-1	-5	2190	0	3	0	0	0	-1	-2	-1	-2	-1	0	-1	0	-2	-1	2	2	13	43	3	-2	0	258	460	563	113
1	-6	1	-1	4	0	-4	4	3	-12	-6	18	-1	1	13	0	-20	-5	-1	-2	7	-1	-13	3454	3	3	-1	0	-1	0	-1	-2	-5	0	-1	-4	0	-5	0	-2	0	9	76	1	-6	-14	139	287	636	270
1	-6	0	0	1	-5	0	-1	4	-5	-7	13	-5	-2	4	-2	-7	-3	-2	6	5	-1	-7	2951	-1	1	-1	0	0	4	0	-3	-1	0	-2	-3	0	-5	0	-1	0	8	42	-2	-3	-6	186	324	495	264
1	-3	1	0	2	-2	-3	0	6	-1	-4	12	-4	0	8	0	-15	-9	-2	2	4	0	-1	2357	0	1	-1	1	-3	0	-1	-2	-4	0	-3	-5	0	-5	-3	-2	-1	5	41	0	-5	-7	247	421	590	234
1	0	3	0	3	-4	-4	0	4	-6	-11	4	-3	-2	8	2	-16	0	0	5	10	-1	-5	1519	-1	4	-1	0	0	6	-1	0	0	0	2	-6	0	-7	0	1	-6	13	47	0	-8	-6	244	371	561	255
1	1	-2	0	6	-4	-8	0	13	-4	-9	15	-2	0	4	-4	-21	-14	-1	5	13	3	-1	3355	4	3	1	0	-3	5	-3	-2	0	5	1	-1	2	-4	0	-2	-3	2	34	2	-7	7	23	141	582	42
1	-6	-4	1	4	-6	-3	2	5	-6	-5	13	-3	0	8	-6	-15	-1	-4	4	-4	-2	-5	4767	1	0	-2	1	3	-1	0	-5	-1	0	-3	-9	-2	-6	1	-3	-5	13	35	0	-9	-11	249	405	578	179
1	0	0	0	2	-3	-2	0	4	-3	-7	6	-3	1	6	-2	-13	-3	-3	0	8	-1	-7	1671	2	3	0	0	-3	2	0	0	-1	0	-1	-5	0	-2	0	0	-5	1	44	17	0	9	61	238	602	71
1	-4	4	0	4	-2	-1	-1	8	-6	-11	15	-3	0	8	-3	-16	-5	0	7	7	-1	-11	2084	0	9	-4	0	-3	0	-1	-2	-2	0	0	-11	1	-8	-1	-1	4	11	59	-1	-6	-8	167	243	310	273
2	-6.7	6.1	-0.1	11.9	3.1	-8.4	-12.6	14.4	-4.2	-24.6	17.8	-7.1	6	11.2	4.6	-46.7	-16.3	-15.1	31.2	12.7	1.2	-30.7	1731	3.1	20.4	-2.3	4	-13.8	12.2	-1.2	-6.9	1.2	6.9	3.6	-19.7	10.5	-18.2	-5	3.7	-12.9	1.8	36.9	-3.3	-15.2	-47	41.6	-12.5	280.2	56.8
2	-2	1	0	2	-2	-3	-2	4	-1	-5	13	-2	0	17	0	-14	0	0	8	6	0	-7	1656	1	1	0	0	0	0	-2	0	-3	-1	0	-5	-1	-2	0	0	-2	2	64	0	-4	-2	38	201	466	93
2	-42	22	2	51	-1	-52	-11	52	-53	-67	-46	-19	25	26	-36	-111	-122	-20	168	70	2	-98	3600	15	49	-35	-2	-36	14	-14	-16	1	-11	-6	-25	2	-34	5	7	28	14	11	46	-25	-55	76	-130	110	121
2	-25	14	6	15	-13	-26	-11	21	-48	-43	80	-34	11	44	-35	-72	-97	-17	127	38	2	-54	2554	12	37	-50	-1	-41	13	-37	-35	-5	-2	-12	-21	4	-10	1	7	8	16	26	29	-30	-61	49	13	213	77
2	-7	13	4	39	-25	-34	-11	25	-33	-58	-47	-14	12	51	4	-98	-33	-17	130	36	-6	-69	5676	17	28	-8	3	-29	11	-16	-12	20	-14	-5	-30	1	-38	0	-8	33	23	26	25	-25	-33	55	-62	172	69
2	-5	20	1	23	-5	-39	-2	29	-20	-36	-36	-15	11	63	-11	-145	-76	-37	41	24	10	-57	2667	5	31	-1	1	-21	20	3	-7	9	-9	-1	-28	12	-19	0	3	15	23	20	10	-37	-22	58	-52	429	52
2	-14	16	8	47	-17	-33	-1	33	-41	-74	75	-20	3	116	-42	-142	-73	-7	89	19	-12	-114	4093	-8	46	-6	1	-32	2	-8	-18	2	-12	-4	-72	18	-26	-8	1	1	8	10	32	-29	-29	85	-200	85	112
2	-14	13	0	29	-14	-17	-7	15	-22	-20	33	-12	1	40	0	-64	-23	-2	36	1	-4	-44	1823	3	16	-4	0	-18	-1	-2	-5	4	2	-2	5	7	-20	0	0	7	13	22	56	-21	-15	61	78	324	56
2	-6	32	8	96	5	-42	-8	37	-46	-72	-128	-24	25	11	-47	-182	-79	-7	215	17	-1	-139	4914	14	63	-27	2	-65	40	11	-28	0	5	-3	-32	27	-29	-2	-8	15	11	16	27	-48	-116	121	-176	99	133
2	-23	18	14	58	5	-53	-18	32	-50	-83	-72	-25	4	27	-19	-124	-47	-14	198	86	9	-119	4425	22	54	-11	5	-43	37	-26	-16	-4	0	-5	-67	5	-59	-10	2	-50	10	12	46	-40	-58	84	-138	168	118
2	-6	0	2	12	-4	-11	0	2	-11	-17	11	-7	0	12	-6	-43	-14	-3	30	14	0	-18	2251	4	10	1	0	-4	12	0	-4	0	-4	-2	-15	0	-11	-2	2	13	4	46	0	-19	1	26	-33	341	34
2	-7	10	1	24	0	-19	-4	16	-20	-30	-37	-9	11	69	-19	-90	-20	-8	41	30	-6	-46	1825	-3	18	-3	2	-6	2	-10	-6	2	0	-4	-19	11	-23	0	-2	6	7	38	0	-16	-36	43	-70	219	57
2	-2	6	2	4	-3	-8	-2	8	-4	-12	31	-3	3	4	2	-32	-3	-2	12	4	-4	-20	1811	2	6	0	1	0	5	-3	-1	1	-1	-1	-6	5	-11	0	-1	-4	6	29	4	-12	-12	139	263	476	377
2	-46	7	11	40	-9	-35	-22	40	-70	-70	-79	-42	-23	-14	-27	-121	-90	-13	201	59	17	-129	2044	14	45	-22	-11	-41	36	-5	-23	6	-23	-8	-59	14	-43	-4	3	-58	11	21	65	-50	-106	107	-140	137	126
2	-34	13	6	23	-13	-22	-1	21	-27	-17	39	-25	24	34	7	-127	-49	-17	-10	6	-5	-93	4087	0	-18	-17	6	-20	0	-7	-11	0	-6	-14	-28	-6	-24	-5	14	25	20	38	53	-57	-70	51	-88	333	80
2	10	42	-9	58	1	-21	22	45	-60	-62	-143	-25	-49	112	-45	-70	-51	-19	167	65	-15	-17	2775	-4	44	-10	8	-31	17	-2	-32	35	-3	-7	-61	12	-39	-10	9	8	1	15	8	-71	-117	76	-155	135	167
2	10	2	7	48	30	-51	23	41	-52	-65	21	-16	2	68	-35	-185	-140	-33	82	31	-2	-90	3639	13	54	8	-6	-12	7	-50	-17	14	11	-9	-11	27	-48	1	8	-31	40	15	19	-111	-115	101	9	144	150
2	-16	21	7	25	-8	-16	-11	23	-23	-38	-95	-11	20	41	-22	-67	-72	-4	42	28	-11	-69	2445	8	32	-5	2	-31	24	7	-11	3	4	3	-26	9	-16	5	1	20	21	30	3	-44	-49	63	-113	194	88
2	-28	25	16	57	12	-66	-40	67	-56	-82	-50	-34	12	126	-28	-139	-123	15	90	40	-8	-56	3649	22	40	-19	0	-17	0	0	-23	16	26	18	-48	9	-66	-1	16	5	58	36	48	-81	-80	66	-175	166	161
2	2	3	2	6	-1	-2	1	8	-8	-9	19	-6	6	11	-1	-18	-10	4	3	0	1	-6	2121	0	6	0	0	-3	4	0	-1	8	0	2	-6	1	-5	0	2	0	5	27	0	-8	-13	163	337	663	46
2	-3	-20	1	3	-1	-8	-3	10	-8	-28	14	-7	1	4	-4	-37	-9	-9	11	10	-2	-11	2029	2	6	0	1	-5	5	-7	-4	3	2	-2	-17	0	-3	-1	0	0	5	23	0	-23	-18	80	136	493	102
2	-30	24	2	36	7	-51	11	33	-36	-68	-59	-27	13	106	12	-159	-58	-13	102	42	-14	-112	5547	15	44	4	-3	-22	27	-32	-16	36	5	-6	-77	10	-51	-10	-4	36	15	12	13	-77	-77	94	25	157	95
2	0	6	1	11	-8	-7	-7	16	-13	-19	16	-9	3	17	3	-36	-12	0	21	18	-5	-24	1619	4	15	-5	1	-11	4	-6	-6	4	-1	-2	-15	4	-11	-1	3	-8	10	25	1	-20	-18	123	216	399	163
2	-8	2	1	16	-5	-18	-5	18	-21	-19	21	-3	5	12	-5	-49	-20	-8	67	6	4	-31	3149	15	14	-2	0	-8	2	-1	-6	-10	0	-3	-19	1	-19	1	2	0	7	23	6	-10	-25	74	194	475	153
2	1	-1	0	7	-2	-3	-1	7	-3	-9	12	-4	1	7	-3	-28	-7	0	14	3	2	-11	2083	1	10	-3	0	-2	3	-2	0	-3	0	-2	-2	-2	-4	0	2	-5	3	68	-1	-4	-13	14	22	362	36
2	-8	0	0	4	1	-11	0	10	-13	-17	9	-3	1	11	-9	-52	-17	-9	14	7	0	-16	2274	4	12	-3	-1	-3	3	-1	-5	-2	0	-2	-9	0	-12	0	-1	1	5	66	1	-10	-10	21	24	371	45
2	5	4	0	11	-8	-9	9	6	-12	-23	8	-6	-2	10	-8	-44	-14	-4	47	4	-5	-21	3309	1	11	-4	0	-4	9	0	-3	0	0	0	-6	3	-9	1	0	-6	0	33	3	-16	-1	21	7	298	35
2	-2	4	3	12	-1	-11	-1	5	-24	-27	-5	-2	2	8	-7	-40	-15	-4	47	15	0	-35	2408	4	18	-5	-1	-9	4	-3	-6	-4	-10	-2	-9	7	-23	-1	2	-18	6	36	25	-27	-27	42	70	284	52
2	-19	25	18	57	12	-45	-22	57	-75	-73	-27	-24	-4	144	-46	-200	-93	25	173	49	6	-92	2476	18	57	-24	-9	3	48	-18	-20	9	-12	-15	-30	5	-78	2	19	-120	11	12	18	-88	-11	92	-165	128	134
2	-4	0	0	2	-9	-5	-3	8	-6	-8	21	-3	0	13	2	-22	-5	0	4	3	-1	-8	2640	3	3	0	0	0	3	-1	-2	-2	-3	-1	-8	0	-6	-1	0	-2	3	42	1	-8	-10	56	199	423	152
2	-6	2	4	4	-3	-2	0	8	-12	-15	21	-9	2	13	0	-30	-6	-1	10	2	-4	-20	3671	0	10	-1	-1	-7	7	-1	-1	-6	-1	-2	-14	2	-8	-3	1	-9	7	26	-1	-1	-7	164	313	496	428
2	-3	0	0	5	-2	-4	-2	8	-5	-10	18	-5	0	15	3	-19	-1	-3	6	5	0	-12	2731	2	4	-2	0	0	0	0	-1	0	-1	0	-1	1	-7	-1	1	22	44	128	3	-8	-2	250	280	425	473
2	1	-1	-1	7	-1	-2	-1	7	-6	-5	16	-4	-1	2	-5	-22	-5	-1	8	6	0	-12	2217	4	4	0	-1	-2	3	-3	-2	1	1	-2	-5	-1	-9	0	0	-2	2	48	3	-9	0	65	155	298	105
2	0	3	1	7	-4	-5	1	6	-4	-9	12	-3	-2	16	-5	-24	-4	-5	30	5	-1	-16	3015	0	8	-3	0	-4	8	1	-2	-1	-2	-1	-7	0	-7	0	0	-2	5	29	2	-9	1	161	313	477	446
2	-7	6	0	2	-10	-9	5	12	-4	-6	28	-6	6	18	-1	-34	-8	-4	6	6	0	-21	3100	7	16	-1	0	-6	7	-5	-3	-1	-4	-3	-7	7	-11	-4	0	0	11	33	0	-13	-10	181	243	478	321
2	-13	-2	0	7	-3	-2	4	5	-14	-16	29	-5	4	4	-7	-38	-12	-11	13	-10	3	-15	3532	2	1	-8	0	-9	9	-5	-3	0	-2	-2	-11	0	-11	0	2	0	5	36	8	-17	-3	92	233	435	224
2	-12	11	1	6	-1	-19	-8	19	-39	-39	87	-19	5	31	-1	-65	-35	4	33	23	-13	-21	2502	10	27	-10	-1	-16	-1	-3	-22	2	-7	-1	-35	-2	-27	-2	-12	7	18	24	10	-25	-3	34	-84	236	48
2	-9	8	-1	7	2	-11	2	4	-11	-16	11	-6	-2	9	-3	-47	-7	1	11	7	-5	-2	2780	0	1	-2	-2	-4	2	2	-5	4	0	-1	-7	5	-12	5	4	-5	6	45	8	-6	2	17	57	335	45
2	-28	2	1	12	5	-19	-7	30	-26	-30	64	-21	-6	4	10	-97	-29	-10	47	30	0	-46	3497	3	26	-2	9	-23	24	-7	-7	0	-10	-7	-12	9	-41	-13	6	3	16	16	39	-41	-31	47	34	348	73
2	4	-1	5	6	-6	-6	-2	-1	-10	-10	31	-5	0	7	-4	-41	-9	-5	17	9	4	-22	5188	1	4	-4	0	-7	9	-1	-2	3	0	2	-9	0	-5	3	0	-10	1	23	22	-7	19	82	240	465	155
2	-3	0	0	8	-1	-8	-3	7	0	-16	19	-8	7	4	-2	-25	-7	-9	4	14	-3	-19	1454	1	11	-1	0	-7	3	-6	-2	3	0	2	-2	4	-7	0	1	-8	4	43	4	-10	-9	97	204	535	162
2	-69	51	6	68	-51	-103	-32	94	-124	-72	-164	-39	64	-135	46	-283	-42	-49	263	28	-23	-164	17530	32	65	-61	-28	-129	-2	15	-7	10	-40	17	73	-31	-52	-6	-59	18	-27	12	86	-150	-49	118	-166	129	175
2	3	0	1	5	-2	-9	1	12	-7	-11	22	-3	5	8	-3	-30	-8	1	6	6	0	-12	3062	2	13	0	2	-5	2	-3	0	2	2	1	-11	2	-11	0	0	0	7	37	7	-10	-7	62	169	368	96
2	0	3	0	5	-10	-3	1	22	-9	-9	4	-6	2	6	9	-42	-15	-1	5	5	-3	-18	3439	0	8	-3	2	-10	5	-4	-3	-8	-6	0	-10	3	-12	0	0	-9	13	36	4	-6	-21	209	295	460	417
2	0	5	2	2	-2	-6	0	0	-6	-10	11	-2	1	26	-3	-25	2	0	4	-1	-1	-11	2010	0	1	2	0	1	-2	1	-6	-6	-2	0	-16	1	-11	0	0	-4	7	49	2	-11	-5	206	322	489	401
2	-1	1	0	2	-1	-1	0	4	-3	-3	7	-1	1	3	0	-11	0	0	2	2	0	-2	2260	2	0	-2	-1	0	2	0	-2	-2	0	0	-3	0	-2	0	1	0	4	35	0	-2	-4	197	354	488	286
2	-1	1	1	6	-5	-2	0	9	-11	-10	15	-3	-1	11	0	-23	0	-2	7	11	-3	-10	2337	3	6	0	0	-2	0	-1	-1	-3	0	0	-6	4	-3	2	1	3	11	53	4	-3	-7	266	302	446	303
2	-4	0	0	1	-1	-2	-2	1	-2	-7	5	-3	0	18	-3	-18	-2	-1	3	4	0	-6	1401	0	2	0	0	-1	1	-2	-1	-2	-2	0	-3	1	-2	0	0	0	2	35	3	-1	-2	101	278	561	148
2	0	2	2	3	1	-4	-2	6	-7	-6	24	-2	-3	6	0	-12	0	1	5	6	-1	-5	2152	0	4	0	0	0	0	-1	-2	-3	0	1	-5	0	-1	1	0	-2	2	40	1	-3	-1	146	343	521	220
2	-2	0	0	3	-3	0	-2	8	-4	-6	14	-3	-1	8	0	-14	-2	-1	4	3	-1	-6	2316	0	1	0	0	-1	0	0	0	0	-2	0	-5	2	-4	0	1	1	5	58	10	5	9	141	299	554	250
[truncated: 5,000 more columns]
